# Supplementary material for: Data regarding the computational fluid dynamics simulations of an airfoil with plasma actuator in unsteady flow
Source: Data Brief. 2020 Feb 13;29:105286. doi: 10.1016/j.dib.2020.105286 (PMC7044653; doi:10.1016/j.dib.2020.105286)
Supplement: Multimedia component 1 [file mmc1.zip]

Archive with 126 entries (99 files):
- Allegati/w100_a1/
- Allegati/w100_a1/Clean_w100_a1.xlsx
- Allegati/w100_a1/Force_w100_a1_0/
- Allegati/w100_a1/Force_w100_a1_0/Force_w100_a1_0.xlsx
- Allegati/w100_a1/Force_w100_a1_0/Lift Coefficient comparison.png
- Allegati/w100_a1/Force_w100_a1_0/Moment Coefficient comparison.png
- Allegati/w100_a1/Force_w100_a1_0/Moment Coefficient Hysteresis curve.png
- Allegati/w100_a1/Force_w100_a1_135/
- Allegati/w100_a1/Force_w100_a1_135/Force_w100_a1_135.xlsx
- Allegati/w100_a1/Force_w100_a1_135/Lift Coefficient comparison.png
- Allegati/w100_a1/Force_w100_a1_135/Moment Coefficient comparison.png
- Allegati/w100_a1/Force_w100_a1_135/Moment Coefficient Hysteresis curve.png
- Allegati/w100_a1/Force_w100_a1_180/
- Allegati/w100_a1/Force_w100_a1_180/Force_w100_a1_180.xlsx
- Allegati/w100_a1/Force_w100_a1_180/Lift Coefficient comparison.png
- Allegati/w100_a1/Force_w100_a1_180/Moment Coefficient comparison.png
- Allegati/w100_a1/Force_w100_a1_180/Moment Coefficient Hysteresis curve.png
- Allegati/w100_a1/Force_w100_a1_225/
- Allegati/w100_a1/Force_w100_a1_225/Force_w100_a1_225.xlsx
- Allegati/w100_a1/Force_w100_a1_225/Lift Coefficient comparison.png
- Allegati/w100_a1/Force_w100_a1_225/Moment Coefficient comparison.png
- Allegati/w100_a1/Force_w100_a1_225/Moment Coefficient Hysteresis curve.png
- Allegati/w100_a1/Force_w100_a1_270/
- Allegati/w100_a1/Force_w100_a1_270/Force_w100_a1_270.xlsx
- Allegati/w100_a1/Force_w100_a1_270/Lift Coefficient comparison.png
- Allegati/w100_a1/Force_w100_a1_270/Moment Coefficient comparison.png
- Allegati/w100_a1/Force_w100_a1_270/Moment Coefficient Hysteresis curve.png
- Allegati/w100_a1/Force_w100_a1_315/
- Allegati/w100_a1/Force_w100_a1_315/Force_w100_a1_315.xlsx
- Allegati/w100_a1/Force_w100_a1_315/Lift Coefficient comparison.png
- Allegati/w100_a1/Force_w100_a1_315/Moment Coefficient comparison.png
- Allegati/w100_a1/Force_w100_a1_315/Moment Coefficient Hysteresis curve.png
- Allegati/w100_a1/Force_w100_a1_45/
- Allegati/w100_a1/Force_w100_a1_45/Force_w100_a1_45.xlsx
- Allegati/w100_a1/Force_w100_a1_45/Lift Coefficient comparison.png
- Allegati/w100_a1/Force_w100_a1_45/Moment Coefficient comparison.png
- Allegati/w100_a1/Force_w100_a1_45/Moment Coefficient Hysteresis curve.png
- Allegati/w100_a1/Force_w100_a1_90/
- Allegati/w100_a1/Force_w100_a1_90/Force_w100_a1_90.xlsx
- Allegati/w100_a1/Force_w100_a1_90/Lift Coefficient comparison.png
- Allegati/w100_a1/Force_w100_a1_90/Moment Coefficient comparison.png
- Allegati/w100_a1/Force_w100_a1_90/Moment Coefficient Hysteresis curve.png
- Allegati/w20_a1/
- Allegati/w20_a1/Clean_w20_a1.xlsx
- Allegati/w20_a1/Force_w20_a1_0/
- Allegati/w20_a1/Force_w20_a1_0/Force_w20_a1_0.xlsx
- Allegati/w20_a1/Force_w20_a1_0/Lift Coefficient comparison.png
- Allegati/w20_a1/Force_w20_a1_0/Moment Coefficient comparison.png
- Allegati/w20_a1/Force_w20_a1_0/Moment Coefficient Hysteresis curve.png
- Allegati/w20_a1/Force_w20_a1_135/
- Allegati/w20_a1/Force_w20_a1_135/Force_w20_a1_135.xlsx
- Allegati/w20_a1/Force_w20_a1_135/Lift Coefficient comparison.png
- Allegati/w20_a1/Force_w20_a1_135/Moment Coefficient comparison.png
- Allegati/w20_a1/Force_w20_a1_135/Moment Coefficient Hysteresis curve.png
- Allegati/w20_a1/Force_w20_a1_180/
- Allegati/w20_a1/Force_w20_a1_180/Force_w20_a1_180.xlsx
- Allegati/w20_a1/Force_w20_a1_180/Lift Coefficient comparison.png
- Allegati/w20_a1/Force_w20_a1_180/Moment Coefficient comparison.png
- Allegati/w20_a1/Force_w20_a1_180/Moment Coefficient Hysteresis curve.png
- Allegati/w20_a1/Force_w20_a1_225/
- Allegati/w20_a1/Force_w20_a1_225/Force_w20_a1_225.xlsx
- Allegati/w20_a1/Force_w20_a1_225/Lift Coefficient comparison.png
- Allegati/w20_a1/Force_w20_a1_225/Moment Coefficient comparison.png
- Allegati/w20_a1/Force_w20_a1_225/Moment Coefficient Hysteresis curve.png
- Allegati/w20_a1/Force_w20_a1_270/
- Allegati/w20_a1/Force_w20_a1_270/Force_w20_a1_270.xlsx
- Allegati/w20_a1/Force_w20_a1_270/Lift Coefficient comparison.png
- Allegati/w20_a1/Force_w20_a1_270/Moment Coefficient comparison.png
- Allegati/w20_a1/Force_w20_a1_270/Moment Coefficient Hysteresis curve.png
- Allegati/w20_a1/Force_w20_a1_315/
- Allegati/w20_a1/Force_w20_a1_315/Force_w20_a1_315.xlsx
- Allegati/w20_a1/Force_w20_a1_315/Lift Coefficient comparison.png
- Allegati/w20_a1/Force_w20_a1_315/Moment Coefficient comparison.png
- Allegati/w20_a1/Force_w20_a1_315/Moment Coefficient Hysteresis curve.png
- Allegati/w20_a1/Force_w20_a1_45/
- Allegati/w20_a1/Force_w20_a1_45/Force_w20_a1_45.xlsx
- Allegati/w20_a1/Force_w20_a1_45/Lift Coefficient comparison.png
- Allegati/w20_a1/Force_w20_a1_45/Moment Coefficient comparison.png
- Allegati/w20_a1/Force_w20_a1_45/Moment Coefficient Hysteresis curve.png
- Allegati/w20_a1/Force_w20_a1_90/
- Allegati/w20_a1/Force_w20_a1_90/Force_w20_a1_90.xlsx
- Allegati/w20_a1/Force_w20_a1_90/Lift Coefficient comparison.png
- Allegati/w20_a1/Force_w20_a1_90/Moment Coefficient comparison.png
- Allegati/w20_a1/Force_w20_a1_90/Moment Coefficient Hysteresis curve.png
- Allegati/w60_a1/
- Allegati/w60_a1/Clean_w60_a1.xlsx
- Allegati/w60_a1/Force_w60_a1_0/
- Allegati/w60_a1/Force_w60_a1_0/Force_w60_a1_0.xlsx
- Allegati/w60_a1/Force_w60_a1_0/Lift Coefficient comparison.png
- Allegati/w60_a1/Force_w60_a1_0/Moment Coefficient comparison.png
- Allegati/w60_a1/Force_w60_a1_0/Moment Coefficient Hysteresis curve.png
- Allegati/w60_a1/Force_w60_a1_135/
- Allegati/w60_a1/Force_w60_a1_135/Force_w60_a1_135.xlsx
- Allegati/w60_a1/Force_w60_a1_135/Lift Coefficient comparison.png
- Allegati/w60_a1/Force_w60_a1_135/Moment Coefficient comparison.png
- Allegati/w60_a1/Force_w60_a1_135/Moment Coefficient Hysteresis curve.png
- Allegati/w60_a1/Force_w60_a1_180/
- Allegati/w60_a1/Force_w60_a1_180/Force_w60_a1_180.xlsx
- Allegati/w60_a1/Force_w60_a1_180/Lift Coefficient comparison.png
- Allegati/w60_a1/Force_w60_a1_180/Moment Coefficient comparison.png
- Allegati/w60_a1/Force_w60_a1_180/Moment Coefficient Hysteresis curve.png
- Allegati/w60_a1/Force_w60_a1_225/
- Allegati/w60_a1/Force_w60_a1_225/Force_w60_a1_225.xlsx
- Allegati/w60_a1/Force_w60_a1_225/Lift Coefficient comparison.png
- Allegati/w60_a1/Force_w60_a1_225/Moment Coefficient comparison.png
- Allegati/w60_a1/Force_w60_a1_225/Moment Coefficient Hysteresis curve.png
- Allegati/w60_a1/Force_w60_a1_270/
- Allegati/w60_a1/Force_w60_a1_270/Force_w60_a1_270.xlsx
- Allegati/w60_a1/Force_w60_a1_270/Lift Coefficient comparison.png
- Allegati/w60_a1/Force_w60_a1_270/Moment Coefficient comparison.png
- Allegati/w60_a1/Force_w60_a1_270/Moment Coefficient Hysteresis curve.png
- Allegati/w60_a1/Force_w60_a1_315/
- Allegati/w60_a1/Force_w60_a1_315/Force_w60_a1_315.xlsx
- Allegati/w60_a1/Force_w60_a1_315/Lift Coefficient comparison.png
- Allegati/w60_a1/Force_w60_a1_315/Moment Coefficient comparison.png
- Allegati/w60_a1/Force_w60_a1_315/Moment Coefficient Hysteresis curve.png
- Allegati/w60_a1/Force_w60_a1_45/
- Allegati/w60_a1/Force_w60_a1_45/Force_w60_a1_45.xlsx
- Allegati/w60_a1/Force_w60_a1_45/Lift Coefficient comparison.png
- Allegati/w60_a1/Force_w60_a1_45/Moment Coefficient comparison.png
- Allegati/w60_a1/Force_w60_a1_45/Moment Coefficient Hysteresis curve.png
- Allegati/w60_a1/Force_w60_a1_90/
- Allegati/w60_a1/Force_w60_a1_90/Force_w60_a1_90.xlsx
- Allegati/w60_a1/Force_w60_a1_90/Lift Coefficient comparison.png
- Allegati/w60_a1/Force_w60_a1_90/Moment Coefficient comparison.png
- Allegati/w60_a1/Force_w60_a1_90/Moment Coefficient Hysteresis curve.png
