# Supplementary material for: Data regarding the computational fluid dynamics simulations of an airfoil with plasma actuator in unsteady flow
Source: Data Brief. 2020 Feb 13;29:105286. doi: 10.1016/j.dib.2020.105286 (PMC7044653; doi:10.1016/j.dib.2020.105286)
Supplement: Multimedia component 1 [file mmc1.zip › Allegati/w100_a1/Clean_w100_a1.xlsx]

## Sheet: Foglio1
Time Step	Time	Angle of attack	Lift coefficient	Drag coefficient	Moment coefficient
[]	[s]	[deg]	[]	[]	[]
1	0	7.7	3.87633	1.05015	1.02786
2	0.000314	7.73139	2.65472	0.579143	0.590175
3	0.000628	7.76276	1.65663	0.298392	0.274295
4	0.000942	7.79406	0.963577	0.134135	0.0781583
5	0.001256	7.82527	0.555525	0.0495402	-0.0223966
6	0.00157	7.85636	0.363681	0.0148617	-0.0602782
7	0.001884	7.88729	0.310217	0.00766523	-0.063734
8	0.002198	7.91803	0.330087	0.0130719	-0.0521847
9	0.002512	7.94857	0.378517	0.0223706	-0.0368718
10	0.002826	7.97885	0.429991	0.0312513	-0.0231716
11	0.00314	8.00887	0.472924	0.03806	-0.0129971
12	0.003454	8.03857	0.504347	0.0425776	-0.00635769
13	0.003768	8.06795	0.525396	0.0451785	-0.00257604
14	0.004082	8.09696	0.538931	0.046446	-0.000693902
15	0.004396	8.12558	0.547745	0.0469063	0.000110925
16	0.00471	8.15378	0.554003	0.046953	0.000388549
17	0.005024	8.18153	0.559139	0.0468275	0.000501789
18	0.005338	8.20881	0.563935	0.0466617	0.000587628
19	0.005652	8.23558	0.568825	0.0465224	0.000763236
20	0.005966	8.26183	0.573831	0.0464227	0.00099798
21	0.00628	8.28753	0.578947	0.0463509	0.00128105
22	0.006594	8.31264	0.584065	0.0463011	0.001563
23	0.006908	8.33715	0.589186	0.0462571	0.00188135
24	0.007222	8.36104	0.594198	0.0462086	0.00216578
25	0.007536	8.38427	0.599055	0.0461529	0.00241928
26	0.00785	8.40683	0.603758	0.0460851	0.00263862
27	0.008164	8.42869	0.608304	0.0459997	0.00283716
28	0.008478	8.44983	0.61274	0.0459091	0.00302485
29	0.008792	8.47023	0.617003	0.0458038	0.00317256
30	0.009106	8.48987	0.621167	0.0456958	0.00331335
31	0.00942	8.50874	0.625181	0.0455752	0.00341273
32	0.009734	8.5268	0.629068	0.0454473	0.00349363
33	0.010048	8.54405	0.63283	0.0453094	0.00355543
34	0.010362	8.56047	0.63646	0.0451673	0.00358599
35	0.010676	8.57605	0.639959	0.045007	0.00359027
36	0.01099	8.59075	0.643357	0.0448438	0.00358323
37	0.011304	8.60458	0.646642	0.0446719	0.00355282
38	0.011618	8.61752	0.649816	0.0444928	0.00349748
39	0.011932	8.62955	0.652904	0.0443068	0.00343135
40	0.012246	8.64067	0.655885	0.0441143	0.00334241
41	0.01256	8.65086	0.658782	0.0439178	0.00324236
42	0.012874	8.66011	0.661578	0.043716	0.00312522
43	0.013188	8.66842	0.664291	0.0435104	0.00299748
44	0.013502	8.67577	0.666929	0.0433003	0.00286266
45	0.013816	8.68216	0.669484	0.0430873	0.0027138
46	0.01413	8.68758	0.671978	0.0428747	0.00256585
47	0.014444	8.69202	0.67442	0.0426588	0.00241635
48	0.014758	8.69549	0.676803	0.0424487	0.00226501
49	0.015072	8.69798	0.679138	0.0422377	0.00212045
50	0.015386	8.69948	0.681437	0.042029	0.0019776
51	0.0157	8.7	0.683691	0.0418233	0.00183969
52	0.016014	8.69953	0.685909	0.0416185	0.00171095
53	0.016328	8.69808	0.688107	0.0414205	0.0015921
54	0.016642	8.69564	0.69028	0.0412274	0.0014826
55	0.016956	8.69222	0.692426	0.0410377	0.00137765
56	0.01727	8.68782	0.69455	0.0408525	0.00128389
57	0.017584	8.68245	0.696651	0.0406712	0.00119555
58	0.017898	8.67611	0.698728	0.0404931	0.00111637
59	0.018212	8.66881	0.700785	0.0403196	0.00104468
60	0.018526	8.66056	0.702817	0.0401485	0.000978482
61	0.01884	8.65135	0.704833	0.0399812	0.000921432
62	0.019154	8.64121	0.706832	0.0398197	0.000870766
63	0.019468	8.63014	0.708812	0.0396618	0.000824711
64	0.019782	8.61815	0.710768	0.0395047	0.000781996
65	0.020096	8.60526	0.7127	0.0393499	0.000743321
66	0.02041	8.59148	0.714621	0.0391992	0.000711508
67	0.020724	8.57681	0.716535	0.0390519	0.000687532
68	0.021038	8.56128	0.71843	0.0389071	0.000666162
69	0.021352	8.54491	0.720318	0.0387661	0.000648862
70	0.021666	8.5277	0.722203	0.0386284	0.000638868
71	0.02198	8.50967	0.724081	0.0384918	0.00063092
72	0.022294	8.49085	0.725973	0.0383607	0.000637218
73	0.022608	8.47124	0.727879	0.0382346	0.000646696
74	0.022922	8.45088	0.729811	0.0381132	0.0006697
75	0.023236	8.42977	0.731776	0.0379977	0.000703555
76	0.02355	8.40795	0.733784	0.0378879	0.00074951
77	0.023864	8.38543	0.735849	0.0377861	0.000810119
78	0.024178	8.36223	0.737984	0.0376918	0.000887774
79	0.024492	8.33838	0.740195	0.0376052	0.000981644
80	0.024806	8.3139	0.742497	0.0375271	0.00109413
81	0.02512	8.28882	0.744906	0.0374586	0.00122924
82	0.025434	8.26315	0.747428	0.0373987	0.00138357
83	0.025748	8.23693	0.750077	0.0373479	0.00156143
84	0.026062	8.21018	0.752857	0.0373064	0.00176043
85	0.026376	8.18293	0.755772	0.0372725	0.00197994
86	0.02669	8.1552	0.75883	0.0372447	0.00221909
87	0.027004	8.12702	0.762031	0.0372226	0.00247833
88	0.027318	8.09842	0.765364	0.0372039	0.00275384
89	0.027632	8.06943	0.768841	0.037188	0.00304277
90	0.027946	8.04007	0.772434	0.0371687	0.00334059
91	0.02826	8.01038	0.776134	0.0371458	0.00364438
92	0.028574	7.98038	0.779928	0.0371165	0.00394915
93	0.028888	7.95011	0.783798	0.0370774	0.00425077
94	0.029202	7.91959	0.787724	0.0370241	0.00454383
95	0.029516	7.88885	0.791689	0.0369561	0.00482392
96	0.02983	7.85793	0.795664	0.0368679	0.0050873
97	0.030144	7.82685	0.799632	0.0367606	0.00532912
98	0.030458	7.79565	0.803573	0.0366288	0.00554547
99	0.030772	7.76435	0.807466	0.0364718	0.00573323
100	0.031086	7.73299	0.811292	0.0362871	0.00589073
101	0.0314	7.70159	0.815037	0.0360756	0.00601492
102	0.031714	7.6702	0.818689	0.0358361	0.006106
103	0.032028	7.63883	0.822243	0.0355719	0.00616392
104	0.032342	7.60752	0.825658	0.0352768	0.00618601
105	0.032656	7.57631	0.828985	0.0349627	0.00618061
106	0.03297	7.54522	0.832179	0.0346198	0.00614114
107	0.033284	7.51428	0.835268	0.0342602	0.00607899
108	0.033598	7.48352	0.838227	0.0338798	0.00598628
109	0.033912	7.45298	0.841071	0.0334821	0.00587255
110	0.034226	7.42268	0.843809	0.0330715	0.00573885
111	0.03454	7.39265	0.846433	0.0326463	0.0055866
112	0.034854	7.36293	0.848946	0.0322112	0.00541662
113	0.035168	7.33353	0.851375	0.0317721	0.00523887
114	0.035482	7.3045	0.853711	0.0313256	0.00504987
115	0.035796	7.27586	0.855964	0.030876	0.00485286
116	0.03611	7.24764	0.858124	0.030423	0.00464707
117	0.036424	7.21987	0.860205	0.0299714	0.0044383
118	0.036738	7.19256	0.862208	0.0295211	0.00422511
119	0.037052	7.16576	0.864136	0.0290718	0.00400797
120	0.037366	7.13949	0.865985	0.0286262	0.00379109
121	0.03768	7.11376	0.867763	0.0281865	0.00356973
122	0.037994	7.08862	0.86947	0.0277498	0.00334889
123	0.038308	7.06407	0.871103	0.0273187	0.00312742
124	0.038622	7.04016	0.872665	0.0268935	0.00290529
125	0.038936	7.01689	0.874153	0.0264747	0.00268295
126	0.03925	6.9943	0.875568	0.026063	0.00246003
127	0.039564	6.97241	0.876909	0.0256578	0.00223779
128	0.039878	6.95123	0.878175	0.0252609	0.00201273
129	0.040192	6.93079	0.879367	0.0248715	0.00178959
130	0.040506	6.91111	0.880483	0.0244899	0.00156555
131	0.04082	6.8922	0.881527	0.0241175	0.00134353
132	0.041134	6.87409	0.88249	0.0237528	0.00111981
133	0.041448	6.8568	0.883374	0.0233966	0.000894294
134	0.041762	6.84034	0.884177	0.0230501	0.000671127
135	0.042076	6.82472	0.884906	0.0227134	0.000447482
136	0.04239	6.80997	0.88556	0.0223871	0.000224986
137	0.042704	6.7961	0.886133	0.0220703	2.30994e-06
138	0.043018	6.78311	0.886626	0.0217637	-0.000220586
139	0.043332	6.77103	0.887041	0.021467	-0.000443246
140	0.043646	6.75987	0.887376	0.0211811	-0.000666616
141	0.04396	6.74963	0.887639	0.0209073	-0.000883175
142	0.044274	6.74034	0.887824	0.0206449	-0.00110137
143	0.044588	6.73198	0.887931	0.0203938	-0.00131953
144	0.044902	6.72458	0.887966	0.0201546	-0.00153417
145	0.045216	6.71815	0.887917	0.0199261	-0.00175227
146	0.04553	6.71268	0.887803	0.0197115	-0.00195894
147	0.045844	6.70818	0.887605	0.0195067	-0.00217176
148	0.046158	6.70466	0.887343	0.0193165	-0.00237658
149	0.046472	6.70212	0.886996	0.0191368	-0.00258694
150	0.046786	6.70057	0.886584	0.0189709	-0.00278861
151	0.0471	6.7	0.886099	0.0188172	-0.0029898
152	0.047414	6.70042	0.885553	0.0186778	-0.00318304
153	0.047728	6.70182	0.884947	0.018553	-0.00336929
154	0.048042	6.70421	0.884255	0.0184376	-0.00356457
155	0.048356	6.70758	0.88351	0.0183376	-0.00374701
156	0.04867	6.71193	0.8827	0.0182503	-0.00392664
157	0.048984	6.71725	0.88183	0.0181761	-0.00410245
158	0.049298	6.72354	0.880901	0.0181154	-0.00427312
159	0.049612	6.73079	0.879921	0.0180685	-0.0044363
160	0.049926	6.739	0.878881	0.0180343	-0.00459634
161	0.05024	6.74816	0.87779	0.0180133	-0.00475035
162	0.050554	6.75825	0.876647	0.0180055	-0.00489898
163	0.050868	6.76928	0.875462	0.0180114	-0.00503837
164	0.051182	6.78122	0.874223	0.0180292	-0.00517591
165	0.051496	6.79406	0.872943	0.0180602	-0.00530449
166	0.05181	6.8078	0.871625	0.018104	-0.00542674
167	0.052124	6.82242	0.870271	0.0181605	-0.00553979
168	0.052438	6.83791	0.868859	0.0182266	-0.00565525
169	0.052752	6.85424	0.867426	0.0183068	-0.00575729
170	0.053066	6.87141	0.865954	0.0183982	-0.0058542
171	0.05338	6.88939	0.864451	0.0185006	-0.00594416
172	0.053694	6.90818	0.862926	0.0186159	-0.0060235
173	0.054008	6.92774	0.861362	0.0187395	-0.00610033
174	0.054322	6.94807	0.859776	0.0188746	-0.00616856
175	0.054636	6.96914	0.85816	0.0190179	-0.00623206
176	0.05495	6.99093	0.856533	0.0191724	-0.00628276
177	0.055264	7.01341	0.854857	0.0193318	-0.00633967
178	0.055578	7.03658	0.853174	0.0195027	-0.00638118
179	0.055892	7.06039	0.85147	0.0196823	-0.00641713
180	0.056206	7.08484	0.849747	0.0198689	-0.00644767
181	0.05652	7.1099	0.848002	0.0200618	-0.00647381
182	0.056834	7.13553	0.846242	0.0202622	-0.00649294
183	0.057148	7.16173	0.844462	0.0204675	-0.00650762
184	0.057462	7.18845	0.842667	0.0206786	-0.00651638
185	0.057776	7.21568	0.840859	0.0208967	-0.00651899
186	0.05809	7.24339	0.839049	0.0211209	-0.0065138
187	0.058404	7.27154	0.837221	0.0213487	-0.00650551
188	0.058718	7.30012	0.835372	0.0215791	-0.00649531
189	0.059032	7.32909	0.833529	0.0218162	-0.0064759
190	0.059346	7.35843	0.831689	0.0220589	-0.00644933
191	0.05966	7.38811	0.829847	0.022305	-0.00641656
192	0.059974	7.41809	0.828011	0.0225556	-0.00637717
193	0.060288	7.44835	0.826179	0.02281	-0.00633122
194	0.060602	7.47886	0.824371	0.0230695	-0.00627542
195	0.060916	7.50958	0.822566	0.0233323	-0.00621503
196	0.06123	7.5405	0.820782	0.0235991	-0.00614698
197	0.061544	7.57157	0.819022	0.0238703	-0.00607018
198	0.061858	7.60277	0.817281	0.0241442	-0.00598746
199	0.062172	7.63406	0.815569	0.0244205	-0.00589652
200	0.062486	7.66542	0.813901	0.0247032	-0.00579338
201	0.0628	7.69681	0.812273	0.0249894	-0.00567973
202	0.063114	7.72821	0.810682	0.0252789	-0.00556055
203	0.063428	7.75958	0.809129	0.0255693	-0.00543331
204	0.063742	7.79089	0.807623	0.0258624	-0.00529773
205	0.064056	7.82211	0.806159	0.0261573	-0.00515574
206	0.06437	7.85321	0.804741	0.0264525	-0.0050063
207	0.064684	7.88416	0.803378	0.0267502	-0.00484845
208	0.064998	7.91492	0.802066	0.0270474	-0.0046847
209	0.065312	7.94548	0.800798	0.0273439	-0.00451621
210	0.065626	7.97579	0.799583	0.0276406	-0.00434156
211	0.06594	8.00583	0.79842	0.0279361	-0.00416131
212	0.066254	8.03557	0.797306	0.0282292	-0.00397794
213	0.066568	8.06498	0.796247	0.0285212	-0.00379013
214	0.066882	8.09403	0.795243	0.0288105	-0.0035977
215	0.067196	8.12269	0.794299	0.0290971	-0.00340089
216	0.06751	8.15094	0.793402	0.0293786	-0.00320308
217	0.067824	8.17874	0.792568	0.0296586	-0.00300148
218	0.068138	8.20606	0.791784	0.0299328	-0.00279785
219	0.068452	8.23289	0.791056	0.0302036	-0.00259236
220	0.068766	8.2592	0.790385	0.0304687	-0.00238514
221	0.06908	8.28495	0.789776	0.0307298	-0.00217556
222	0.069394	8.31012	0.78923	0.0309862	-0.00196367
223	0.069708	8.3347	0.788742	0.0312365	-0.00175072
224	0.070022	8.35864	0.788318	0.0314825	-0.00153573
225	0.070336	8.38194	0.787957	0.0317224	-0.00131942
226	0.07065	8.40457	0.78766	0.0319568	-0.00110109
227	0.070964	8.4265	0.787427	0.0321852	-0.000882886
228	0.071278	8.44772	0.78726	0.0324072	-0.000663627
229	0.071592	8.46819	0.787159	0.0326232	-0.000443732
230	0.071906	8.48791	0.787124	0.032833	-0.000222213
231	0.07222	8.50686	0.787155	0.0330367	-2.21331e-06
232	0.072534	8.52501	0.787253	0.033233	0.000217571
233	0.072848	8.54234	0.787419	0.0334231	0.00043908
234	0.073162	8.55885	0.787653	0.0336062	0.000659701
235	0.073476	8.57451	0.787952	0.0337817	0.000879217
236	0.07379	8.5893	0.78832	0.0339498	0.00109833
237	0.074104	8.60322	0.788756	0.0341109	0.00131778
238	0.074418	8.61625	0.789255	0.0342635	0.00153343
239	0.074732	8.62837	0.789821	0.0344083	0.00174782
240	0.075046	8.63958	0.790452	0.0345459	0.00196027
241	0.07536	8.64987	0.791149	0.0346753	0.00217158
242	0.075674	8.65922	0.79191	0.0347967	0.00238018
243	0.075988	8.66762	0.792738	0.0349101	0.00258841
244	0.076302	8.67507	0.793624	0.0350142	0.0027902
245	0.076616	8.68155	0.79457	0.0351096	0.00298899
246	0.07693	8.68707	0.795583	0.0351974	0.00318773
247	0.077244	8.69162	0.796653	0.0352757	0.00338099
248	0.077558	8.69518	0.797783	0.0353457	0.00357137
249	0.077872	8.69777	0.798974	0.0354069	0.00375899
250	0.078186	8.69937	0.800224	0.0354597	0.00394364
251	0.0785	8.69999	0.801528	0.0355031	0.00412212
252	0.078814	8.69962	0.802882	0.0355368	0.00429461
253	0.079128	8.69827	0.80429	0.0355612	0.0044634
254	0.079442	8.69593	0.805747	0.0355755	0.00462625
255	0.079756	8.69261	0.807255	0.0355809	0.00478594
256	0.08007	8.68832	0.808816	0.0355772	0.00494115
257	0.080384	8.68304	0.81042	0.0355633	0.00508916
258	0.080698	8.6768	0.812069	0.0355394	0.005232
259	0.081012	8.6696	0.813761	0.035506	0.00536934
260	0.081326	8.66144	0.815499	0.0354628	0.00550265
261	0.08164	8.65233	0.817269	0.0354095	0.0056267
262	0.081954	8.64228	0.819086	0.0353473	0.00574913
263	0.082268	8.6313	0.82093	0.0352728	0.00586004
264	0.082582	8.61941	0.822811	0.0351893	0.00596694
265	0.082896	8.60661	0.824727	0.0350964	0.00606856
266	0.08321	8.59291	0.826677	0.0349939	0.0061641
267	0.083524	8.57834	0.828657	0.0348809	0.00625509
268	0.083838	8.5629	0.830649	0.0347548	0.0063323
269	0.084152	8.54661	0.832692	0.0346265	0.00641806
270	0.084466	8.52948	0.834731	0.0344818	0.00648303
271	0.08478	8.51154	0.836781	0.0343248	0.00653827
272	0.085094	8.49279	0.838841	0.0341589	0.00658655
273	0.085408	8.47327	0.840936	0.0339858	0.00663542
274	0.085722	8.45298	0.843028	0.0338005	0.00667136
275	0.086036	8.43195	0.845147	0.0336084	0.00670636
276	0.08635	8.4102	0.847249	0.0334033	0.00672457
277	0.086664	8.38774	0.849363	0.0331906	0.00674031
278	0.086978	8.36461	0.851487	0.0329693	0.00674997
279	0.087292	8.34083	0.853617	0.0327397	0.00675602
280	0.087606	8.31641	0.855735	0.0324993	0.00674883
281	0.08792	8.29139	0.857854	0.0322513	0.00673694
282	0.088234	8.26578	0.859966	0.0319937	0.00671751
283	0.088548	8.23961	0.86208	0.0317297	0.00669418
284	0.088862	8.21292	0.864187	0.0314573	0.00666583
285	0.089176	8.18571	0.866271	0.031177	0.00662518
286	0.08949	8.15803	0.868369	0.0308939	0.00658755
287	0.089804	8.1299	0.87044	0.030601	0.00653755
288	0.090118	8.10134	0.872503	0.0303024	0.00648542
289	0.090432	8.07239	0.874556	0.0299992	0.00643001
290	0.090746	8.04306	0.876585	0.0296876	0.00636333
291	0.09106	8.01341	0.878597	0.0293709	0.00629355
292	0.091374	7.98344	0.880596	0.0290509	0.00622052
293	0.091688	7.95319	0.882583	0.0287278	0.00614529
294	0.092002	7.92269	0.884553	0.0284012	0.00606617
295	0.092316	7.89198	0.8865	0.0280698	0.00598188
296	0.09263	7.86107	0.888427	0.0277352	0.00589409
297	0.092944	7.83001	0.890327	0.0273963	0.0058017
298	0.093258	7.79882	0.892197	0.0270546	0.00570321
299	0.093572	7.76753	0.894052	0.0267121	0.00560371
300	0.093886	7.73617	0.89588	0.0263668	0.00550135
301	0.0942	7.70478	0.897686	0.0260199	0.00539713
302	0.094514	7.67338	0.899457	0.0256699	0.00528691
303	0.094828	7.64201	0.901195	0.0253186	0.00517345
304	0.095142	7.6107	0.902901	0.024966	0.00505604
305	0.095456	7.57947	0.904579	0.0246139	0.00493711
306	0.09577	7.54837	0.906224	0.0242611	0.00481508
307	0.096084	7.51741	0.907835	0.0239082	0.00469024
308	0.096398	7.48663	0.909415	0.0235563	0.00456492
309	0.096712	7.45606	0.910946	0.0232025	0.00443233
310	0.097026	7.42574	0.912444	0.0228514	0.00429869
311	0.09734	7.39568	0.913905	0.0225014	0.00416309
312	0.097654	7.36593	0.915326	0.0221523	0.00402463
313	0.097968	7.3365	0.916703	0.0218047	0.00388364
314	0.098282	7.30743	0.918043	0.0214609	0.00374096
315	0.098596	7.27875	0.919335	0.0211171	0.00359509
316	0.09891	7.25049	0.920581	0.0207766	0.00344686
317	0.099224	7.22266	0.921785	0.0204389	0.00329652
318	0.099538	7.19531	0.922937	0.0201045	0.00314363
319	0.099852	7.16846	0.924045	0.0197738	0.00298888
320	0.100166	7.14213	0.925105	0.0194472	0.00283207
321	0.10048	7.11635	0.926114	0.0191242	0.00267332
322	0.100794	7.09114	0.927072	0.0188056	0.00251284
323	0.101108	7.06654	0.927979	0.0184914	0.00235013
324	0.101422	7.04256	0.928836	0.018182	0.00218571
325	0.101736	7.01922	0.929641	0.0178784	0.00201986
326	0.10205	6.99656	0.930393	0.0175816	0.00185228
327	0.102364	6.9746	0.931094	0.0172901	0.00168535
328	0.102678	6.95334	0.931742	0.0170048	0.00151664
329	0.102992	6.93283	0.932341	0.0167273	0.00134858
330	0.103306	6.91307	0.932881	0.0164557	0.00117791
331	0.10362	6.89408	0.933365	0.0161908	0.00100646
332	0.103934	6.87589	0.933796	0.0159335	0.000833157
333	0.104248	6.85852	0.93417	0.0156829	0.000660065
334	0.104562	6.84197	0.934488	0.0154402	0.000486575
335	0.104876	6.82627	0.93475	0.0152051	0.000312494
336	0.10519	6.81143	0.934956	0.0149785	0.000138623
337	0.105504	6.79746	0.935105	0.0147595	-3.57376e-05
338	0.105818	6.78439	0.935199	0.014549	-0.000210133
339	0.106132	6.77222	0.935236	0.0143477	-0.000383676
340	0.106446	6.76096	0.935218	0.0141548	-0.000557136
341	0.10676	6.75063	0.935141	0.0139714	-0.000730326
342	0.107074	6.74124	0.935007	0.0137975	-0.000903828
343	0.107388	6.73279	0.934819	0.0136331	-0.00107475
344	0.107702	6.72529	0.934574	0.0134779	-0.00124568
345	0.108016	6.71875	0.934271	0.013332	-0.00141681
346	0.10833	6.71319	0.933912	0.0131947	-0.00158793
347	0.108644	6.70859	0.933499	0.0130689	-0.00175628
348	0.108958	6.70497	0.933035	0.012954	-0.00192166
349	0.109272	6.70234	0.932518	0.0128495	-0.0020851
350	0.109586	6.70068	0.931945	0.0127546	-0.00224826
351	0.1099	6.70002	0.931318	0.0126697	-0.00241046
352	0.110214	6.70033	0.930645	0.0125966	-0.00256759
353	0.110528	6.70164	0.929922	0.0125346	-0.00272281
354	0.110842	6.70392	0.929147	0.0124826	-0.00287647
355	0.111156	6.70719	0.928323	0.0124412	-0.00302796
356	0.11147	6.71144	0.927462	0.0124125	-0.00317142
357	0.111784	6.71667	0.926552	0.0123938	-0.00331453
358	0.112098	6.72286	0.925595	0.0123859	-0.00345473
359	0.112412	6.73001	0.924599	0.0123897	-0.00358964
360	0.112726	6.73813	0.923561	0.0124041	-0.00372087
361	0.11304	6.74719	0.922482	0.0124287	-0.00384928
362	0.113354	6.75719	0.921363	0.0124637	-0.00397421
363	0.113668	6.76812	0.920196	0.0125084	-0.00409933
364	0.113982	6.77996	0.919014	0.0125674	-0.0042089
365	0.114296	6.79272	0.917788	0.0126345	-0.0043204
366	0.11461	6.80637	0.91653	0.0127125	-0.00442702
367	0.114924	6.8209	0.915233	0.0127997	-0.00453208
368	0.115238	6.8363	0.913915	0.0128989	-0.0046279
369	0.115552	6.85255	0.912572	0.0130084	-0.00471761
370	0.115866	6.86963	0.911203	0.0131275	-0.00480283
371	0.11618	6.88753	0.909822	0.0132581	-0.0048785
372	0.116494	6.90624	0.908391	0.0133935	-0.00495962
373	0.116808	6.92572	0.906961	0.0135426	-0.0050252
374	0.117122	6.94597	0.905511	0.0137012	-0.00508751
375	0.117436	6.96697	0.90404	0.0138672	-0.00514579
376	0.11775	6.98868	0.902568	0.0140436	-0.00519284
377	0.118064	7.0111	0.901061	0.0142254	-0.0052429
378	0.118378	7.0342	0.899554	0.0144179	-0.0052815
379	0.118692	7.05795	0.898041	0.0146182	-0.00531337
380	0.119006	7.08233	0.89651	0.0148243	-0.00534334
381	0.11932	7.10733	0.894983	0.01504	-0.00536276
382	0.119634	7.13291	0.893447	0.0152617	-0.00537869
383	0.119948	7.15905	0.891908	0.015489	-0.00538943
384	0.120262	7.18572	0.890355	0.0157218	-0.00539834
385	0.120576	7.2129	0.888814	0.0159631	-0.0053957
386	0.12089	7.24055	0.887276	0.0162098	-0.00538767
387	0.121204	7.26867	0.885742	0.0164616	-0.00537389
388	0.121518	7.2972	0.884207	0.016717	-0.00535785
389	0.121832	7.32614	0.882679	0.016978	-0.00533473
390	0.122146	7.35544	0.881167	0.0172451	-0.0053043
391	0.12246	7.38508	0.879671	0.0175158	-0.00526572
392	0.122774	7.41503	0.87817	0.0177875	-0.00522756
393	0.123088	7.44527	0.876692	0.0180646	-0.00518028
394	0.123402	7.47575	0.875227	0.0183441	-0.00512822
395	0.123716	7.50646	0.873783	0.0186274	-0.00506942
396	0.12403	7.53736	0.872352	0.0189113	-0.00500812
397	0.124344	7.56841	0.870951	0.0192004	-0.004936
398	0.124658	7.5996	0.869565	0.0194876	-0.00486355
399	0.124972	7.63088	0.868203	0.0197774	-0.00478555
400	0.125286	7.66224	0.866864	0.0200681	-0.00470239
401	0.1256	7.69363	0.865555	0.0203606	-0.0046131
402	0.125914	7.72503	0.864277	0.0206543	-0.00451723
403	0.126228	7.7564	0.863031	0.0209473	-0.00441696
404	0.126542	7.78772	0.861815	0.0212412	-0.00431278
405	0.126856	7.81895	0.860637	0.0215352	-0.00420209
406	0.12717	7.85006	0.859492	0.0218276	-0.00408754
407	0.127484	7.88103	0.858387	0.0221198	-0.00396772
408	0.127798	7.91181	0.857318	0.0224095	-0.00384396
409	0.128112	7.94239	0.856288	0.0226988	-0.00371516
410	0.128426	7.97273	0.855291	0.0229842	-0.00358402
411	0.12874	8.0028	0.854344	0.0232696	-0.00344748
412	0.129054	8.03257	0.853436	0.0235518	-0.00330801
413	0.129368	8.06202	0.852577	0.0238313	-0.00316354
414	0.129682	8.0911	0.851756	0.0241073	-0.00301659
415	0.129996	8.1198	0.850981	0.0243797	-0.00286653
416	0.13031	8.14809	0.85025	0.0246483	-0.00271417
417	0.130624	8.17594	0.849564	0.0249127	-0.00255917
418	0.130938	8.20331	0.848923	0.025173	-0.00240181
419	0.131252	8.23019	0.848325	0.0254283	-0.00224339
420	0.131566	8.25655	0.847777	0.02568	-0.00208198
421	0.13188	8.28236	0.847277	0.0259271	-0.00191855
422	0.132194	8.3076	0.846817	0.0261667	-0.00175545
423	0.132508	8.33223	0.846407	0.0264024	-0.00159033
424	0.132822	8.35624	0.846046	0.0266326	-0.00142435
425	0.133136	8.37961	0.845732	0.0268568	-0.00125724
426	0.13345	8.4023	0.845468	0.0270754	-0.0010899
427	0.133764	8.42431	0.845251	0.0272863	-0.00092143
428	0.134078	8.4456	0.845083	0.027492	-0.00075265
429	0.134392	8.46615	0.844966	0.0276918	-0.000584182
430	0.134706	8.48595	0.844897	0.0278836	-0.000414896
431	0.13502	8.50497	0.844877	0.0280689	-0.000245999
432	0.135334	8.5232	0.844909	0.0282479	-7.72502e-05
433	0.135648	8.54062	0.844992	0.0284197	9.24714e-05
434	0.135962	8.55721	0.845123	0.0285851	0.000259545
435	0.136276	8.57296	0.845309	0.0287431	0.000429142
436	0.13659	8.58784	0.845549	0.0288947	0.000598451
437	0.136904	8.60185	0.845838	0.0290385	0.000765854
438	0.137218	8.61497	0.846175	0.0291747	0.000930319
439	0.137532	8.62719	0.846566	0.0293036	0.00109601
440	0.137846	8.63849	0.847013	0.0294251	0.00126355
441	0.13816	8.64887	0.847509	0.0295396	0.00142746
442	0.138474	8.65831	0.848053	0.029646	0.00158903
443	0.138788	8.66681	0.848645	0.0297439	0.00174774
444	0.139102	8.67435	0.849295	0.0298348	0.00190976
445	0.139416	8.68094	0.849995	0.0299178	0.0020687
446	0.13973	8.68655	0.850746	0.0299929	0.0022259
447	0.140044	8.6912	0.851546	0.0300596	0.00238119
448	0.140358	8.69487	0.852391	0.0301174	0.00253306
449	0.140672	8.69755	0.853284	0.0301665	0.00268217
450	0.140986	8.69926	0.854224	0.0302071	0.00282971
451	0.1413	8.69997	0.85521	0.0302389	0.00297458
452	0.141614	8.69971	0.856241	0.0302617	0.00311626
453	0.141928	8.69845	0.857318	0.0302757	0.00325595
454	0.142242	8.69622	0.85843	0.0302799	0.0033895
455	0.142556	8.69299	0.859584	0.0302748	0.00351992
456	0.14287	8.6888	0.860773	0.0302593	0.00364444
457	0.143184	8.68362	0.862008	0.030237	0.00376947
458	0.143498	8.67748	0.863281	0.0302056	0.00389068
459	0.143812	8.67037	0.86459	0.0301649	0.00400729
460	0.144126	8.66231	0.865935	0.030115	0.00411994
461	0.14444	8.65329	0.867316	0.0300565	0.00422862
462	0.144754	8.64334	0.868727	0.0299884	0.00433196
463	0.145068	8.63246	0.870173	0.0299112	0.00443233
464	0.145382	8.62066	0.871646	0.0298252	0.00452755
465	0.145696	8.60795	0.873151	0.0297301	0.00461963
466	0.14601	8.59434	0.874677	0.029624	0.00470355
467	0.146324	8.57986	0.876242	0.029512	0.00478796
468	0.146638	8.5645	0.877822	0.0293889	0.00486324
469	0.146952	8.5483	0.879425	0.0292572	0.00493414
470	0.147266	8.53126	0.881055	0.0291177	0.00500266
471	0.14758	8.51339	0.88271	0.0289696	0.00506678
472	0.147894	8.49473	0.88438	0.0288122	0.00512504
473	0.148208	8.47528	0.886068	0.0286467	0.0051787
474	0.148522	8.45507	0.887786	0.0284747	0.00523238
475	0.148836	8.43412	0.889505	0.0282907	0.0052751
476	0.14915	8.41244	0.891228	0.0280989	0.00531052
477	0.149464	8.39005	0.893	0.0279055	0.00535569
478	0.149778	8.36699	0.894755	0.0276975	0.00538291
479	0.150092	8.34327	0.896514	0.0274811	0.00540349
480	0.150406	8.31892	0.89829	0.0272596	0.00542437
481	0.15072	8.29395	0.900071	0.0270308	0.00543972
482	0.151034	8.2684	0.90184	0.0267925	0.00544426
483	0.151348	8.24229	0.903638	0.0265511	0.00545409
484	0.151662	8.21565	0.905419	0.0262987	0.0054519
485	0.151976	8.18849	0.907192	0.0260393	0.0054423
486	0.15229	8.16086	0.908971	0.0257749	0.00543208
487	0.152604	8.13277	0.910742	0.0255032	0.00541521
488	0.152918	8.10425	0.912507	0.0252254	0.00539374
489	0.153232	8.07534	0.914267	0.0249416	0.00536745
490	0.153546	8.04606	0.916022	0.0246535	0.00533889
491	0.15386	8.01643	0.917753	0.0243566	0.00530018
492	0.154174	7.98649	0.919474	0.0240564	0.00525898
493	0.154488	7.95627	0.921185	0.0237521	0.00521473
494	0.154802	7.9258	0.922873	0.0234413	0.00516315
495	0.155116	7.8951	0.924542	0.0231259	0.00510619
496	0.15543	7.86422	0.926178	0.0228044	0.00504059
497	0.155744	7.83317	0.927796	0.0224812	0.0049728
498	0.156058	7.80199	0.929394	0.0221545	0.00490029
499	0.156372	7.7707	0.930974	0.0218252	0.00482603
500	0.156686	7.73935	0.932524	0.0214932	0.0047479
501	0.157	7.70796	0.934045	0.0211578	0.00466218
502	0.157314	7.67657	0.935534	0.0208198	0.00457164
503	0.157628	7.64519	0.936993	0.0204797	0.00447695
504	0.157942	7.61387	0.938412	0.0201361	0.00437565
505	0.158256	7.58263	0.939802	0.0197937	0.00427241
506	0.15857	7.55151	0.941153	0.01945	0.00416461
507	0.158884	7.52054	0.94248	0.0191083	0.00405623
508	0.159198	7.48974	0.943762	0.0187632	0.00394087
509	0.159512	7.45915	0.944994	0.0184169	0.0038188
510	0.159826	7.4288	0.946188	0.0180736	0.00369358
511	0.16014	7.39872	0.947345	0.0177302	0.00356742
512	0.160454	7.36893	0.948461	0.017389	0.00343715
513	0.160768	7.33947	0.949531	0.0170498	0.00330371
514	0.161082	7.31036	0.950555	0.016713	0.00316618
515	0.161396	7.28164	0.95154	0.0163781	0.00302659
516	0.16171	7.25333	0.952472	0.0160457	0.00288296
517	0.162024	7.22546	0.953355	0.0157174	0.0027361
518	0.162338	7.19806	0.954193	0.0153916	0.00258627
519	0.162652	7.17116	0.954977	0.0150703	0.00243451
520	0.162966	7.14477	0.955715	0.0147531	0.00228037
521	0.16328	7.11893	0.956403	0.0144411	0.00212384
522	0.163594	7.09367	0.957048	0.0141353	0.00196777
523	0.163908	7.069	0.95763	0.013833	0.00180581
524	0.164222	7.04496	0.958163	0.0135371	0.00164352
525	0.164536	7.02156	0.958644	0.013247	0.00147901
526	0.16485	6.99883	0.959069	0.0129631	0.00131332
527	0.165164	6.97679	0.959441	0.0126862	0.00114596
528	0.165478	6.95547	0.959762	0.0124174	0.000977584
529	0.165792	6.93487	0.960029	0.0121555	0.000808024
530	0.166106	6.91504	0.960244	0.0119014	0.00063782
531	0.16642	6.89597	0.960405	0.0116554	0.000466952
532	0.166734	6.8777	0.960511	0.0114172	0.000296287
533	0.167048	6.86024	0.960564	0.0111882	0.00012439
534	0.167362	6.84361	0.960561	0.0109679	-4.78206e-05
535	0.167676	6.82782	0.960505	0.0107566	-0.000220223
536	0.16799	6.81289	0.960396	0.0105549	-0.000391573
537	0.168304	6.79884	0.960242	0.010364	-0.000560171
538	0.168618	6.78568	0.960029	0.0101834	-0.000729745
539	0.168932	6.77341	0.959761	0.0100121	-0.000900267
540	0.169246	6.76206	0.959438	0.00985021	-0.00107036
541	0.16956	6.75164	0.959062	0.00969894	-0.00124124
542	0.169874	6.74215	0.958638	0.00955841	-0.00140837
543	0.170188	6.7336	0.958164	0.00942897	-0.00157332
544	0.170502	6.72601	0.957641	0.0093109	-0.00173769
545	0.170816	6.71937	0.957066	0.0092038	-0.00190225
546	0.17113	6.71371	0.956444	0.00910778	-0.00206276
547	0.171444	6.70901	0.955774	0.00902319	-0.00222204
548	0.171758	6.7053	0.955056	0.00894954	-0.00237915
549	0.172072	6.70256	0.954289	0.00888707	-0.00253475
550	0.172386	6.70081	0.953479	0.00883596	-0.0026873
551	0.1727	6.70004	0.952619	0.00879579	-0.00283833
552	0.173014	6.70026	0.951714	0.00876695	-0.00298759
553	0.173328	6.70146	0.950766	0.00874789	-0.00313495
554	0.173642	6.70365	0.949783	0.00874298	-0.00327525
555	0.173956	6.70682	0.94876	0.00874912	-0.00341266
556	0.17427	6.71097	0.947692	0.00876597	-0.00354821
557	0.174584	6.71609	0.946577	0.00879253	-0.00368436
558	0.174898	6.72219	0.945435	0.00883179	-0.00381203
559	0.175212	6.72925	0.944252	0.00888145	-0.00393694
560	0.175526	6.73726	0.943042	0.00894372	-0.00405454
561	0.17584	6.74623	0.941787	0.00901415	-0.00417437
562	0.176154	6.75613	0.940496	0.00909591	-0.00429019
563	0.176468	6.76697	0.939179	0.00919017	-0.00439748
564	0.176782	6.77872	0.937839	0.00929405	-0.00450038
565	0.177096	6.79138	0.93647	0.00940837	-0.00459794
566	0.17741	6.80494	0.935061	0.00953039	-0.00469634
567	0.177724	6.81939	0.933626	0.00966341	-0.00478938
568	0.178038	6.8347	0.932161	0.00980563	-0.00487959
569	0.178352	6.85086	0.930687	0.0099599	-0.00495793
570	0.178666	6.86786	0.929183	0.0101216	-0.00503741
571	0.17898	6.88568	0.927673	0.0102955	-0.00510533
572	0.179294	6.9043	0.926138	0.0104761	-0.00517049
573	0.179608	6.92371	0.924583	0.0106648	-0.00523268
574	0.179922	6.94389	0.923011	0.0108618	-0.00528864
575	0.180236	6.9648	0.921412	0.0110652	-0.00534416
576	0.18055	6.98645	0.919825	0.0112804	-0.00538504
577	0.180864	7.00879	0.918202	0.0114988	-0.00543126
578	0.181178	7.03182	0.91659	0.0117286	-0.00546342
579	0.181492	7.05551	0.914967	0.0119639	-0.00549182
580	0.181806	7.07983	0.913347	0.0122073	-0.0055125
581	0.18212	7.10477	0.91171	0.0124547	-0.00553221
582	0.182434	7.13029	0.91007	0.0127093	-0.00554511
583	0.182748	7.15637	0.908434	0.01297	-0.0055514
584	0.183062	7.18299	0.906794	0.0132371	-0.00555368
585	0.183376	7.21012	0.905158	0.0135073	-0.0055502
586	0.18369	7.23773	0.903526	0.0137827	-0.00554099
587	0.184004	7.26579	0.901892	0.014062	-0.00552816
588	0.184318	7.29429	0.900272	0.0143475	-0.0055065
589	0.184632	7.32318	0.89867	0.0146386	-0.0054772
590	0.184946	7.35245	0.89707	0.014931	-0.00544545
591	0.18526	7.38206	0.895477	0.0152268	-0.00540928
592	0.185574	7.41198	0.893904	0.0155257	-0.00536653
593	0.185888	7.44219	0.892344	0.0158275	-0.00531864
594	0.186202	7.47265	0.890799	0.0161321	-0.00526468
595	0.186516	7.50333	0.889273	0.0164388	-0.00520527
596	0.18683	7.53421	0.887767	0.0167471	-0.00514128
597	0.187144	7.56526	0.88628	0.0170568	-0.00507257
598	0.187458	7.59643	0.884822	0.0173685	-0.00499709
599	0.187772	7.62771	0.883387	0.0176805	-0.00491721
600	0.188086	7.65906	0.88198	0.0179934	-0.00483182
601	0.1884	7.69044	0.88061	0.0183081	-0.00473772
602	0.188714	7.72184	0.879265	0.0186216	-0.0046417
603	0.189028	7.75322	0.877948	0.0189354	-0.00454052
604	0.189342	7.78454	0.876672	0.0192495	-0.00443221
605	0.189656	7.81578	0.875426	0.0195619	-0.00432142
606	0.18997	7.84691	0.874217	0.0198732	-0.00420597
607	0.190284	7.87789	0.873047	0.0201824	-0.00408567
608	0.190598	7.9087	0.871909	0.0204909	-0.00396146
609	0.190912	7.9393	0.870819	0.0207984	-0.00383138
610	0.191226	7.96966	0.869771	0.0211035	-0.00369709
611	0.19154	7.99976	0.868767	0.0214053	-0.00355836
612	0.191854	8.02957	0.867804	0.0217061	-0.00341541
613	0.192168	8.05904	0.866876	0.0219989	-0.00327324
614	0.192482	8.08817	0.865995	0.0222911	-0.00312607
615	0.192796	8.11691	0.865159	0.0225791	-0.00297577
616	0.19311	8.14524	0.86437	0.0228631	-0.0028228
617	0.193424	8.17313	0.86363	0.0231439	-0.00266574
618	0.193738	8.20056	0.86293	0.0234184	-0.00250818
619	0.194052	8.22749	0.862279	0.0236876	-0.00234828
620	0.194366	8.2539	0.861674	0.0239523	-0.00218576
621	0.19468	8.27977	0.861117	0.0242117	-0.00202242
622	0.194994	8.30506	0.860607	0.024466	-0.00185716
623	0.195308	8.32976	0.860146	0.0247148	-0.00169048
624	0.195622	8.35384	0.859735	0.0249577	-0.00152274
625	0.195936	8.37727	0.859373	0.0251948	-0.00135403
626	0.19625	8.40003	0.85906	0.0254258	-0.00118455
627	0.196564	8.42211	0.858798	0.0256506	-0.001014
628	0.196878	8.44347	0.858588	0.0258697	-0.000842222
629	0.197192	8.4641	0.858429	0.0260817	-0.000670312
630	0.197506	8.48398	0.858321	0.0262876	-0.00049786
631	0.19782	8.50308	0.858266	0.0264865	-0.000325776
632	0.198134	8.52139	0.858263	0.0266785	-0.000153167
633	0.198448	8.53889	0.858313	0.0268633	1.92473e-05
634	0.198762	8.55557	0.858415	0.0270413	0.000191815
635	0.199076	8.5714	0.858566	0.0272111	0.000362048
636	0.19939	8.58637	0.858772	0.0273739	0.000533533
637	0.199704	8.60047	0.859033	0.0275296	0.000705443
638	0.200018	8.61368	0.859348	0.027678	0.000876502
639	0.200332	8.62599	0.859715	0.0278184	0.00104556
640	0.200646	8.63738	0.860135	0.0279507	0.00121422
641	0.20096	8.64786	0.860605	0.0280747	0.00138144
642	0.201274	8.6574	0.861127	0.0281905	0.00154683
643	0.201588	8.66599	0.861701	0.0282981	0.00171139
644	0.201902	8.67363	0.862325	0.0283972	0.00187381
645	0.202216	8.68031	0.863001	0.0284878	0.00203473
646	0.20253	8.68603	0.863725	0.0285699	0.00219333
647	0.202844	8.69077	0.8645	0.028644	0.00235064
648	0.203158	8.69454	0.865317	0.0287082	0.00250298
649	0.203472	8.69733	0.866189	0.0287648	0.00265612
650	0.203786	8.69913	0.867098	0.0288115	0.00280254
651	0.2041	8.69995	0.868056	0.0288496	0.0029477
652	0.204414	8.69978	0.869062	0.0288788	0.00309079
653	0.204728	8.69862	0.870116	0.0288994	0.00323334
654	0.205042	8.69649	0.871207	0.0289107	0.00336973
655	0.205356	8.69337	0.872335	0.0289126	0.00350174
656	0.20567	8.68927	0.873501	0.0289053	0.00362956
657	0.205984	8.68419	0.874713	0.0288891	0.00375546
658	0.206298	8.67815	0.875956	0.0288632	0.00387464
659	0.206612	8.67114	0.877236	0.0288278	0.00399024
660	0.206926	8.66317	0.878547	0.0287826	0.00410056
661	0.20724	8.65425	0.8799	0.028729	0.00421001
662	0.207554	8.64439	0.881283	0.0286662	0.0043139
663	0.207868	8.63361	0.882697	0.028594	0.00441325
664	0.208182	8.6219	0.884146	0.0285138	0.00451108
665	0.208496	8.60928	0.88563	0.0284259	0.00460633
666	0.20881	8.59576	0.887131	0.028326	0.00469156
667	0.209124	8.58137	0.888646	0.0282151	0.00476738
668	0.209438	8.5661	0.890203	0.0280998	0.00484676
669	0.209752	8.54998	0.891779	0.0279746	0.00491989
670	0.210066	8.53302	0.893379	0.0278393	0.00498888
671	0.21038	8.51524	0.894999	0.0276959	0.00505246
672	0.210694	8.49666	0.896636	0.0275447	0.00511088
673	0.211008	8.47729	0.898288	0.027384	0.00516327
674	0.211322	8.45716	0.899958	0.0272151	0.00521113
675	0.211636	8.43627	0.901651	0.0270395	0.00525712
676	0.21195	8.41467	0.903346	0.0268545	0.00529505
677	0.212264	8.39236	0.905065	0.0266631	0.00533138
678	0.212578	8.36936	0.90679	0.0264631	0.00536172
679	0.212892	8.34571	0.908512	0.0262544	0.00538351
680	0.213206	8.32142	0.910245	0.0260389	0.00540185
681	0.21352	8.29651	0.911982	0.0258158	0.00541597
682	0.213834	8.27102	0.913719	0.0255854	0.00542362
683	0.214148	8.24497	0.91546	0.0253482	0.00542733
684	0.214462	8.21837	0.917207	0.0251055	0.00542803
685	0.214776	8.19127	0.918942	0.0248542	0.00541962
686	0.21509	8.16368	0.920671	0.0245968	0.00540609
687	0.215404	8.13564	0.922394	0.0243332	0.00538782
688	0.215718	8.10717	0.924105	0.0240621	0.00536199
689	0.216032	8.07829	0.92582	0.0237894	0.00533728
690	0.216346	8.04904	0.927517	0.0235084	0.00530428
691	0.21666	8.01945	0.929192	0.0232204	0.00526255
692	0.216974	7.98954	0.930863	0.0229308	0.00522052
693	0.217288	7.95935	0.932517	0.022636	0.00517371
694	0.217602	7.9289	0.934158	0.022337	0.00512279
695	0.217916	7.89823	0.93576	0.0220296	0.00505973
696	0.21823	7.86736	0.937357	0.0217222	0.004998
697	0.218544	7.83632	0.938926	0.0214112	0.00493011
698	0.218858	7.80515	0.940467	0.0210942	0.00485477
699	0.219172	7.77388	0.942013	0.0207831	0.00478682
700	0.219486	7.74254	0.9435	0.0204596	0.0047016
701	0.2198	7.71115	0.944963	0.0201365	0.00461449
702	0.220114	7.67975	0.946398	0.0198117	0.00452392
703	0.220428	7.64837	0.947805	0.0194862	0.00442995
704	0.220742	7.61704	0.949179	0.0191595	0.00433161
705	0.221056	7.5858	0.950517	0.0188316	0.00422849
706	0.22137	7.55467	0.951815	0.0184996	0.0041189
707	0.221684	7.52368	0.953086	0.0181733	0.0040097
708	0.221998	7.49286	0.954319	0.0178457	0.00389622
709	0.222312	7.46225	0.955519	0.0175227	0.00378181
710	0.222626	7.43187	0.956672	0.0171965	0.00366057
711	0.22294	7.40176	0.957773	0.0168684	0.00353195
712	0.223254	7.37194	0.958835	0.0165447	0.00340142
713	0.223568	7.34244	0.959861	0.0162246	0.00327027
714	0.223882	7.3133	0.960847	0.0159076	0.00313708
715	0.224196	7.28454	0.961777	0.0155917	0.00299782
716	0.22451	7.25619	0.962671	0.0152803	0.0028576
717	0.224824	7.22827	0.963507	0.0149704	0.00271205
718	0.225138	7.20082	0.964305	0.0146672	0.00256635
719	0.225452	7.17386	0.965051	0.0143672	0.00241735
720	0.225766	7.14742	0.965744	0.014072	0.00226445
721	0.22608	7.12153	0.966384	0.0137782	0.00210814
722	0.226394	7.09621	0.966985	0.0134973	0.00195408
723	0.226708	7.07148	0.967525	0.0132148	0.00179381
724	0.227022	7.04737	0.968019	0.0129453	0.00163492
725	0.227336	7.0239	0.96846	0.0126789	0.00147267
726	0.22765	7.0011	0.968847	0.0124188	0.00130896
727	0.227964	6.979	0.96918	0.0121635	0.00114279
728	0.228278	6.9576	0.969462	0.0119202	0.000977135
729	0.228592	6.93693	0.969689	0.0116822	0.000808914
730	0.228906	6.91701	0.969861	0.0114517	0.00063959
731	0.22922	6.89787	0.969977	0.01123	0.000468364
732	0.229534	6.87952	0.970039	0.0110166	0.000297611
733	0.229848	6.86198	0.970048	0.0108118	0.000126393
734	0.230162	6.84526	0.970002	0.0106143	-4.56491e-05
735	0.230476	6.82938	0.969906	0.0104286	-0.00021686
736	0.23079	6.81437	0.969753	0.0102534	-0.000389695
737	0.231104	6.80023	0.969545	0.0100862	-0.000562689
738	0.231418	6.78697	0.969283	0.00992914	-0.000734734
739	0.231732	6.77461	0.968972	0.00978313	-0.000904877
740	0.232046	6.76317	0.968608	0.00964709	-0.00107496
741	0.23236	6.75265	0.968189	0.0095214	-0.00124529
742	0.232674	6.74307	0.967718	0.00940647	-0.00141576
743	0.232988	6.73442	0.967195	0.00930249	-0.00158381
744	0.233302	6.72673	0.966622	0.00920996	-0.00175036
745	0.233616	6.72	0.966	0.00912826	-0.00191492
746	0.23393	6.71424	0.965329	0.00905792	-0.00207829
747	0.234244	6.70944	0.964608	0.00899893	-0.00224043
748	0.234558	6.70563	0.963839	0.00895152	-0.00240033
749	0.234872	6.70279	0.963024	0.00891612	-0.00255845
750	0.235186	6.70094	0.962159	0.00889114	-0.00271541
751	0.2355	6.70007	0.961247	0.00887751	-0.00286997
752	0.235814	6.70019	0.960288	0.00887498	-0.00302255
753	0.236128	6.70129	0.959277	0.00888251	-0.00317681
754	0.236442	6.70338	0.958229	0.00890305	-0.00332433
755	0.236756	6.70645	0.957144	0.00893571	-0.00346712
756	0.23707	6.7105	0.95602	0.00897968	-0.00360617
757	0.237384	6.71553	0.954858	0.00903675	-0.00374157
758	0.237698	6.72152	0.953653	0.00910358	-0.00387541
759	0.238012	6.72849	0.952407	0.00917933	-0.00400766
760	0.238326	6.7364	0.951136	0.00926977	-0.00413187
761	0.23864	6.74527	0.949815	0.00936858	-0.00425734
762	0.238954	6.75508	0.948468	0.0094791	-0.00437626
763	0.239268	6.76582	0.947081	0.00959894	-0.0044941
764	0.239582	6.77749	0.945662	0.00972946	-0.00460764
765	0.239896	6.79006	0.944218	0.00987121	-0.0047153
766	0.24021	6.80353	0.942748	0.0100239	-0.00481642
767	0.240524	6.81788	0.941244	0.0101863	-0.00491586
768	0.240838	6.8331	0.939698	0.010354	-0.00501685
769	0.241152	6.84918	0.938145	0.010535	-0.00510762
770	0.241466	6.8661	0.936562	0.0107256	-0.00519495
771	0.24178	6.88384	0.934975	0.0109279	-0.00527196
772	0.242094	6.90238	0.93338	0.0111402	-0.00534218
773	0.242408	6.92171	0.931742	0.0113568	-0.00541486
774	0.242722	6.9418	0.9301	0.0115855	-0.00547551
775	0.243036	6.96265	0.928426	0.0118193	-0.00553836
776	0.24335	6.98422	0.926753	0.0120624	-0.0055903
777	0.243664	7.0065	0.925064	0.0123127	-0.00563838
778	0.243978	7.02946	0.923365	0.0125711	-0.00568208
779	0.244292	7.05308	0.921653	0.0128359	-0.00572176
780	0.244606	7.07734	0.919935	0.0131071	-0.00575568
781	0.24492	7.10221	0.918212	0.0133853	-0.00578323
782	0.245234	7.12767	0.916489	0.0136699	-0.00580444
783	0.245548	7.1537	0.914766	0.0139616	-0.00581908
784	0.245862	7.18026	0.913055	0.0142635	-0.0058224
785	0.246176	7.20734	0.911339	0.0145668	-0.0058243
786	0.24649	7.23491	0.909621	0.0148743	-0.00582203
787	0.246804	7.26293	0.907896	0.0151811	-0.0058198
788	0.247118	7.29138	0.906195	0.0155014	-0.00580322
789	0.247432	7.32024	0.904496	0.015822	-0.00578389
790	0.247746	7.34947	0.9028	0.0161458	-0.00576113
791	0.24806	7.37904	0.901124	0.0164735	-0.0057297
792	0.248374	7.40893	0.899454	0.0168036	-0.00569583
793	0.248688	7.43911	0.897812	0.0171398	-0.00565065
794	0.249002	7.46955	0.896182	0.0174763	-0.00560292
795	0.249316	7.50021	0.89457	0.0178146	-0.00555014
796	0.24963	7.53107	0.892973	0.018158	-0.00549053
797	0.249944	7.5621	0.891402	0.0185013	-0.00542587
798	0.250258	7.59326	0.889861	0.0188464	-0.00535395
799	0.250572	7.62453	0.888339	0.0191915	-0.00527887
800	0.250886	7.65587	0.886842	0.0195363	-0.00519957
801	0.2512	7.68726	0.885373	0.0198821	-0.00511415
802	0.251514	7.71866	0.883936	0.0202283	-0.00502324
803	0.251828	7.75004	0.882532	0.0205744	-0.00492685
804	0.252142	7.78137	0.881162	0.0209199	-0.00482473
805	0.252456	7.81262	0.879832	0.0212653	-0.00471666
806	0.25277	7.84376	0.878547	0.0216117	-0.00460109
807	0.253084	7.87476	0.877294	0.0219537	-0.00448305
808	0.253398	7.90558	0.876085	0.0222968	-0.0043591
809	0.253712	7.93621	0.874917	0.0226373	-0.00423093
810	0.254026	7.9666	0.873786	0.022972	-0.00409948
811	0.25434	7.99672	0.872703	0.0233071	-0.00396207
812	0.254654	8.02656	0.871668	0.0236403	-0.00381938
813	0.254968	8.05607	0.870677	0.0239688	-0.00367407
814	0.255282	8.08523	0.869731	0.0242943	-0.00352512
815	0.255596	8.11401	0.868833	0.0246162	-0.00337257
816	0.25591	8.14239	0.867982	0.0249339	-0.0032167
817	0.256224	8.17032	0.867179	0.0252473	-0.0030578
818	0.256538	8.1978	0.866427	0.0255555	-0.00289638
819	0.256852	8.22478	0.865724	0.0258594	-0.0027324
820	0.257166	8.25125	0.865072	0.0261584	-0.00256573
821	0.25748	8.27717	0.864469	0.0264511	-0.00239678
822	0.257794	8.30252	0.863913	0.026738	-0.00222654
823	0.258108	8.32728	0.86341	0.0270193	-0.00205499
824	0.258422	8.35142	0.862959	0.0272951	-0.00188179
825	0.258736	8.37492	0.862559	0.0275644	-0.0017072
826	0.25905	8.39776	0.862213	0.0278287	-0.00153176
827	0.259364	8.4199	0.861915	0.0280839	-0.0013551
828	0.259678	8.44134	0.861675	0.028334	-0.00117736
829	0.259992	8.46204	0.861487	0.0285777	-0.000998621
830	0.260306	8.48199	0.861356	0.0288143	-0.000818862
831	0.26062	8.50118	0.861275	0.0290429	-0.000639447
832	0.260934	8.51957	0.861252	0.0292654	-0.000459775
833	0.261248	8.53715	0.86129	0.0294812	-0.000277785
834	0.261562	8.55391	0.861381	0.0296896	-9.62033e-05
835	0.261876	8.56983	0.861532	0.0298918	8.70882e-05
836	0.26219	8.58489	0.861736	0.0300851	0.000267466
837	0.262504	8.59908	0.862	0.0302711	0.000450075
838	0.262818	8.61238	0.862321	0.0304491	0.000631604
839	0.263132	8.62478	0.862698	0.0306189	0.000812294
840	0.263446	8.63627	0.86313	0.0307799	0.000991266
841	0.26376	8.64684	0.863618	0.030933	0.00116996
842	0.264074	8.65647	0.864167	0.0310787	0.00134907
843	0.264388	8.66516	0.864764	0.0312149	0.00152308
844	0.264702	8.6729	0.865424	0.0313432	0.00170079
845	0.265016	8.67968	0.866139	0.0314628	0.00187559
846	0.26533	8.68549	0.866908	0.0315728	0.00204848
847	0.265644	8.69034	0.867727	0.0316737	0.00221762
848	0.265958	8.6942	0.868603	0.0317654	0.00238665
849	0.266272	8.69709	0.869525	0.0318469	0.00255098
850	0.266586	8.69899	0.870502	0.0319201	0.00271474
851	0.2669	8.69991	0.87153	0.0319834	0.0028752
852	0.267214	8.69984	0.872616	0.0320397	0.00303812
853	0.267528	8.69879	0.873744	0.0320853	0.00319249
854	0.267842	8.69675	0.874915	0.0321201	0.00334248
855	0.268156	8.69373	0.876131	0.0321455	0.00348941
856	0.26847	8.68973	0.877391	0.0321611	0.00363211
857	0.268784	8.68475	0.878697	0.0321669	0.00377213
858	0.269098	8.6788	0.880042	0.0321619	0.00390738
859	0.269412	8.67189	0.881429	0.0321471	0.00403829
860	0.269726	8.66402	0.882863	0.0321243	0.00416803
861	0.27004	8.6552	0.884321	0.0320882	0.00428753
862	0.270354	8.64544	0.88582	0.032043	0.00440395
863	0.270668	8.63474	0.887356	0.0319881	0.00451736
864	0.270982	8.62313	0.888932	0.0319241	0.00462792
865	0.271296	8.6106	0.890537	0.0318496	0.0047317
866	0.27161	8.59718	0.892173	0.0317651	0.00483099
867	0.271924	8.58287	0.893838	0.0316712	0.00492482
868	0.272238	8.56769	0.895533	0.0315672	0.00501395
869	0.272552	8.55165	0.897257	0.0314542	0.00509833
870	0.272866	8.53478	0.899016	0.0313348	0.00518367
871	0.27318	8.51708	0.900779	0.0311981	0.00525229
872	0.273494	8.49858	0.902563	0.0310539	0.00531692
873	0.273808	8.47929	0.90438	0.0309031	0.00538178
874	0.274122	8.45923	0.906223	0.0307433	0.00544434
875	0.274436	8.43843	0.90807	0.0305727	0.00549679
876	0.27475	8.41689	0.909936	0.0303932	0.00554357
877	0.275064	8.39465	0.911818	0.030205	0.00558611
878	0.275378	8.37172	0.913706	0.0300069	0.00562183
879	0.275692	8.34814	0.91561	0.0298013	0.00565384
880	0.276006	8.32391	0.917526	0.0295876	0.00568195
881	0.27632	8.29907	0.919444	0.0293651	0.00570203
882	0.276634	8.27363	0.921368	0.0291358	0.0057193
883	0.276948	8.24763	0.923287	0.0288954	0.00572566
884	0.277262	8.2211	0.925209	0.0286475	0.00572825
885	0.277576	8.19404	0.927109	0.028388	0.00571711
886	0.27789	8.1665	0.929021	0.0281246	0.00570669
887	0.278204	8.1385	0.930924	0.0278537	0.00568973
888	0.278518	8.11007	0.932808	0.0275744	0.00566215
889	0.278832	8.08124	0.934703	0.0272919	0.00563835
890	0.279146	8.05203	0.936576	0.027001	0.00560501
891	0.27946	8.02247	0.938441	0.026704	0.00556656
892	0.279774	7.99259	0.940294	0.0264025	0.00552377
893	0.280088	7.96242	0.942126	0.0260947	0.00547469
894	0.280402	7.932	0.943927	0.0257769	0.00541408
895	0.280716	7.90135	0.945717	0.0254577	0.00535268
896	0.28103	7.8705	0.947489	0.0251341	0.00528729
897	0.281344	7.83948	0.949233	0.0248063	0.00521523
898	0.281658	7.80832	0.950967	0.0244769	0.0051422
899	0.281972	7.77706	0.952647	0.0241358	0.00505438
900	0.282286	7.74572	0.954316	0.0237984	0.00496996
901	0.2826	7.71433	0.95596	0.0234589	0.00488126
902	0.282914	7.68293	0.957545	0.0231072	0.00477689
903	0.283228	7.65155	0.959109	0.0227587	0.00467356
904	0.283542	7.62022	0.96065	0.0224109	0.00456994
905	0.283856	7.58896	0.962154	0.0220608	0.0044617
906	0.28417	7.55782	0.963608	0.0217093	0.00434412
907	0.284484	7.52681	0.965035	0.0213577	0.00422549
908	0.284798	7.49598	0.966421	0.0210055	0.00410226
909	0.285112	7.46534	0.967764	0.0206534	0.0039751
910	0.285426	7.43494	0.969071	0.0203032	0.00384639
911	0.28574	7.4048	0.970325	0.0199521	0.00370943
912	0.286054	7.37495	0.971539	0.0196034	0.00357044
913	0.286368	7.34542	0.972698	0.0192541	0.00342531
914	0.286682	7.31624	0.973813	0.0189074	0.00327778
915	0.286996	7.28744	0.974879	0.0185636	0.00312647
916	0.28731	7.25904	0.975898	0.0182225	0.00297174
917	0.287624	7.23108	0.976866	0.0178852	0.00281475
918	0.287938	7.20358	0.977778	0.0175504	0.00265333
919	0.288252	7.17657	0.97864	0.0172197	0.0024891
920	0.288566	7.15008	0.979451	0.0168947	0.0023235
921	0.28888	7.12413	0.980206	0.0165741	0.00215469
922	0.289194	7.09875	0.980903	0.0162578	0.00198119
923	0.289508	7.07396	0.981548	0.0159476	0.00180716
924	0.289822	7.04979	0.982137	0.0156427	0.00163046
925	0.290136	7.02625	0.982668	0.015345	0.00145185
926	0.29045	7.00339	0.983144	0.0150548	0.00127126
927	0.290764	6.98121	0.98356	0.0147709	0.00108828
928	0.291078	6.95973	0.983919	0.0144939	0.000903825
929	0.291392	6.93899	0.984212	0.0142241	0.000715664
930	0.291706	6.919	0.984451	0.0139634	0.000528968
931	0.29202	6.89978	0.984633	0.0137117	0.000340488
932	0.292334	6.88134	0.984754	0.0134682	0.000151294
933	0.292648	6.86372	0.984816	0.0132347	-3.80355e-05
934	0.292962	6.84692	0.984814	0.0130107	-0.000229725
935	0.293276	6.83096	0.984754	0.0127963	-0.000421658
936	0.29359	6.81585	0.984633	0.012592	-0.000613647
937	0.293904	6.80162	0.984451	0.0123982	-0.000806035
938	0.294218	6.78827	0.984205	0.0122143	-0.00100013
939	0.294532	6.77583	0.983898	0.0120428	-0.00119489
940	0.294846	6.76429	0.983532	0.01188	-0.00138633
941	0.29516	6.75368	0.983108	0.0117318	-0.00157756
942	0.295474	6.744	0.98262	0.0115941	-0.00176961
943	0.295788	6.73526	0.982073	0.0114686	-0.00195968
944	0.296102	6.72747	0.981473	0.0113558	-0.00214659
945	0.296416	6.72064	0.980806	0.011255	-0.00233574
946	0.29673	6.71478	0.98008	0.0111666	-0.00252379
947	0.297044	6.70989	0.979293	0.0110906	-0.00271073
948	0.297358	6.70597	0.978453	0.0110278	-0.0028934
949	0.297672	6.70304	0.977553	0.0109788	-0.00307518
950	0.297986	6.70108	0.976602	0.0109426	-0.0032539
951	0.2983	6.70011	0.975588	0.0109186	-0.00343168
952	0.298614	6.70013	0.974515	0.010907	-0.00360943
953	0.298928	6.70114	0.973392	0.0109092	-0.00378223
954	0.299242	6.70312	0.972218	0.0109254	-0.00395101
955	0.299556	6.7061	0.970991	0.0109548	-0.00411665
956	0.29987	6.71005	0.969712	0.0109976	-0.00427913
957	0.300184	6.71497	0.968394	0.0110553	-0.0044344
958	0.300498	6.72087	0.967015	0.0111241	-0.00459031
959	0.300812	6.72774	0.965585	0.0112058	-0.00474281
960	0.301126	6.73556	0.96411	0.0113018	-0.00488929
961	0.30144	6.74433	0.962579	0.0114076	-0.00503672
962	0.301754	6.75405	0.961006	0.011528	-0.00517768
963	0.302068	6.76469	0.959374	0.0116579	-0.00532019
964	0.302382	6.77626	0.957708	0.0118026	-0.00545396
965	0.302696	6.78874	0.956	0.0119603	-0.00558263
966	0.30301	6.80212	0.954255	0.0121303	-0.00570606
967	0.303324	6.81639	0.952486	0.0123163	-0.00581822
968	0.303638	6.83152	0.950682	0.0125141	-0.00592464
969	0.303952	6.84751	0.948835	0.0127216	-0.00603051
970	0.304266	6.86434	0.946938	0.0129363	-0.00613764
971	0.30458	6.882	0.945007	0.0131624	-0.00623725
972	0.304894	6.90046	0.943047	0.0134012	-0.00632994
973	0.305208	6.91971	0.941062	0.0136507	-0.00641573
974	0.305522	6.93973	0.939053	0.0139119	-0.0064941
975	0.305836	6.9605	0.937025	0.0141842	-0.00656557
976	0.30615	6.982	0.934979	0.0144659	-0.0066288
977	0.306464	7.0042	0.932911	0.0147584	-0.00668525
978	0.306778	7.0271	0.930808	0.0150577	-0.0067429
979	0.307092	7.05065	0.928711	0.0153723	-0.00678331
980	0.307406	7.07485	0.926609	0.015695	-0.00681397
981	0.30772	7.09966	0.924469	0.0160206	-0.00684764
982	0.308034	7.12506	0.922309	0.0163525	-0.0068773
983	0.308348	7.15103	0.920141	0.0166917	-0.00689972
984	0.308662	7.17755	0.917973	0.0170402	-0.00691173
985	0.308976	7.20457	0.915792	0.0173944	-0.00691909
986	0.30929	7.23209	0.913617	0.017759	-0.00691447
987	0.309604	7.26006	0.911434	0.0181259	-0.00690635
988	0.309918	7.28848	0.909248	0.0184989	-0.00689363
989	0.310232	7.31729	0.90707	0.0188777	-0.00687259
990	0.310546	7.34648	0.904895	0.0192608	-0.00684416
991	0.31086	7.37603	0.902723	0.0196474	-0.00680976
992	0.311174	7.40589	0.900562	0.0200392	-0.0067677
993	0.311488	7.43604	0.898411	0.020434	-0.00671915
994	0.311802	7.46645	0.896285	0.0208373	-0.00665867
995	0.312116	7.49709	0.894155	0.0212362	-0.00659837
996	0.31243	7.52793	0.892047	0.0216404	-0.00652991
997	0.312744	7.55895	0.889965	0.0220495	-0.0064518
998	0.313058	7.5901	0.8879	0.0224581	-0.00636807
999	0.313372	7.62135	0.885856	0.0228677	-0.00627956
1000	0.313686	7.65269	0.883825	0.023275	-0.00618794
1001	0.314	7.68407	0.881849	0.0236903	-0.00607864
1002	0.314314	7.71547	0.879897	0.0241032	-0.00596678
1003	0.314628	7.74686	0.877974	0.0245151	-0.0058502
1004	0.314942	7.77819	0.876086	0.0249274	-0.00572599
1005	0.315256	7.80945	0.874251	0.025345	-0.00558882
1006	0.31557	7.84061	0.872425	0.02575	-0.00545685
1007	0.315884	7.87162	0.87065	0.0261583	-0.00531565
1008	0.316198	7.90246	0.86892	0.026566	-0.00516624
1009	0.316512	7.93311	0.867235	0.026972	-0.00500978
1010	0.316826	7.96352	0.865593	0.0273746	-0.00484882
1011	0.31714	7.99368	0.864	0.0277756	-0.00468163
1012	0.317454	8.02354	0.862472	0.0281792	-0.00450335
1013	0.317768	8.05309	0.860983	0.028574	-0.00432372
1014	0.318082	8.08229	0.85954	0.0289642	-0.00414105
1015	0.318396	8.11111	0.85815	0.0293505	-0.0039536
1016	0.31871	8.13953	0.856806	0.0297315	-0.00376356
1017	0.319024	8.16751	0.85551	0.0301068	-0.00357157
1018	0.319338	8.19503	0.854271	0.030478	-0.00337452
1019	0.319652	8.22207	0.853077	0.0308396	-0.00317734
1020	0.319966	8.24859	0.85196	0.0312047	-0.00296979
1021	0.32028	8.27457	0.850881	0.0315552	-0.00276523
1022	0.320594	8.29998	0.849874	0.0319071	-0.00255285
1023	0.320908	8.3248	0.848909	0.0322451	-0.00234336
1024	0.321222	8.349	0.848008	0.03258	-0.00212984
1025	0.321536	8.37257	0.847165	0.0329086	-0.00191495
1026	0.32185	8.39547	0.846378	0.0332299	-0.0016985
1027	0.322164	8.41769	0.845652	0.0335444	-0.00148071
1028	0.322478	8.43919	0.844986	0.0338515	-0.00126152
1029	0.322792	8.45997	0.844379	0.0341511	-0.00104111
1030	0.323106	8.48	0.843831	0.0344433	-0.000821001
1031	0.32342	8.49927	0.843343	0.0347281	-0.000600661
1032	0.323734	8.51774	0.842919	0.0350047	-0.000379475
1033	0.324048	8.53541	0.842554	0.0352729	-0.000158682
1034	0.324362	8.55225	0.842255	0.0355326	6.37561e-05
1035	0.324676	8.56825	0.842012	0.0357831	0.000284837
1036	0.32499	8.5834	0.841836	0.0360272	0.000505957
1037	0.325304	8.59768	0.841723	0.0362628	0.000726407
1038	0.325618	8.61107	0.84167	0.0364893	0.000945579
1039	0.325932	8.62356	0.841681	0.0367074	0.00116399
1040	0.326246	8.63515	0.841752	0.0369163	0.00138043
1041	0.32656	8.64581	0.841884	0.0371159	0.00159514
1042	0.326874	8.65554	0.842076	0.0373062	0.00180805
1043	0.327188	8.66432	0.842329	0.0374872	0.00201879
1044	0.327502	8.67216	0.842642	0.0376589	0.00222741
1045	0.327816	8.67904	0.843017	0.0378213	0.00243504
1046	0.32813	8.68495	0.843452	0.0379739	0.00263919
1047	0.328444	8.68989	0.843952	0.0381177	0.0028425
1048	0.328758	8.69385	0.844506	0.0382514	0.00304108
1049	0.329072	8.69684	0.845116	0.0383749	0.00323615
1050	0.329386	8.69884	0.845781	0.0384879	0.00342719
1051	0.3297	8.69986	0.8465	0.0385909	0.00361424
1052	0.330014	8.69989	0.847275	0.0386836	0.00379768
1053	0.330328	8.69894	0.8481	0.0387656	0.00397583
1054	0.330642	8.697	0.848994	0.0388403	0.00415801
1055	0.330956	8.69408	0.84992	0.0389014	0.00432358
1056	0.33127	8.69018	0.850909	0.0389545	0.00449365
1057	0.331584	8.6853	0.851936	0.0389941	0.00465234
1058	0.331898	8.67945	0.853015	0.0390249	0.00480772
1059	0.332212	8.67264	0.854143	0.0390455	0.00495908
1060	0.332526	8.66486	0.855312	0.0390547	0.00510356
1061	0.33284	8.65614	0.856525	0.0390513	0.00524019
1062	0.333154	8.64647	0.857769	0.0390375	0.00536996
1063	0.333468	8.63587	0.859058	0.0390135	0.00549521
1064	0.333782	8.62435	0.86039	0.038979	0.00561555
1065	0.334096	8.61191	0.861761	0.0389338	0.0057301
1066	0.33441	8.59858	0.863174	0.0388783	0.00583966
1067	0.334724	8.58436	0.864618	0.0388112	0.00594068
1068	0.335038	8.56927	0.866104	0.0387339	0.00603858
1069	0.335352	8.55332	0.867625	0.0386463	0.00612996
1070	0.335666	8.53653	0.869179	0.0385486	0.00621571
1071	0.33598	8.51892	0.870765	0.0384404	0.00629518
1072	0.336294	8.50049	0.872379	0.0383217	0.00636808
1073	0.336608	8.48128	0.874022	0.0381918	0.00643374
1074	0.336922	8.4613	0.87569	0.0380507	0.00649175
1075	0.337236	8.44057	0.877385	0.0378999	0.00654515
1076	0.33755	8.41911	0.879108	0.0377394	0.00659335
1077	0.337864	8.39694	0.880856	0.037569	0.00663587
1078	0.338178	8.37408	0.882594	0.0373829	0.00666065
1079	0.338492	8.35056	0.884382	0.0371921	0.00668996
1080	0.338806	8.32639	0.886182	0.0369908	0.00671176
1081	0.33912	8.30161	0.888007	0.0367816	0.00672923
1082	0.339434	8.27624	0.889841	0.0365612	0.0067384
1083	0.339748	8.2503	0.891686	0.0363315	0.00674085
1084	0.340062	8.22381	0.893547	0.0360929	0.00673778
1085	0.340376	8.19681	0.89541	0.0358434	0.00672621
1086	0.34069	8.16932	0.89728	0.0355854	0.00670849
1087	0.341004	8.14136	0.899133	0.0353122	0.00667548
1088	0.341318	8.11298	0.901004	0.0350357	0.0066433
1089	0.341632	8.08418	0.902881	0.0347519	0.00660714
1090	0.341946	8.055	0.904772	0.0344631	0.00656954
1091	0.34226	8.02548	0.906644	0.0341622	0.00651835
1092	0.342574	7.99563	0.908517	0.0338552	0.00646323
1093	0.342888	7.9655	0.910375	0.0335382	0.00639911
1094	0.343202	7.9351	0.912238	0.0332173	0.00633361
1095	0.343516	7.90447	0.91408	0.0328875	0.00625903
1096	0.34383	7.87363	0.915914	0.032552	0.00617981
1097	0.344144	7.84263	0.917729	0.0322094	0.00609354
1098	0.344458	7.81149	0.919532	0.0318615	0.00600262
1099	0.344772	7.78023	0.921325	0.0315103	0.00590875
1100	0.345086	7.7489	0.923088	0.031151	0.00580572
1101	0.3454	7.71752	0.924828	0.0307868	0.00569693
1102	0.345714	7.68612	0.926543	0.0304187	0.005583
1103	0.346028	7.65473	0.928237	0.0300462	0.00546439
1104	0.346342	7.62339	0.9299	0.0296701	0.00534028
1105	0.346656	7.59213	0.931528	0.029289	0.00520962
1106	0.34697	7.56097	0.933138	0.028909	0.00507764
1107	0.347284	7.52995	0.934701	0.0285231	0.00493653
1108	0.347598	7.4991	0.936234	0.0281362	0.00479198
1109	0.347912	7.46844	0.937738	0.0277505	0.00464592
1110	0.348226	7.43801	0.939191	0.0273585	0.00449028
1111	0.34854	7.40784	0.940616	0.0269701	0.00433422
1112	0.348854	7.37796	0.941984	0.0265763	0.00416898
1113	0.349168	7.3484	0.943326	0.0261862	0.00400536
1114	0.349482	7.31918	0.944624	0.0257988	0.00383804
1115	0.349796	7.29034	0.945866	0.0254084	0.00366298
1116	0.35011	7.2619	0.947062	0.0250203	0.00348414
1117	0.350424	7.2339	0.948208	0.0246335	0.00330139
1118	0.350738	7.20635	0.949305	0.0242484	0.00311518
1119	0.351052	7.17929	0.950362	0.0238702	0.00292983
1120	0.351366	7.15275	0.951354	0.0234893	0.00273581
1121	0.35168	7.12674	0.952296	0.0231131	0.00253995
1122	0.351994	7.1013	0.953193	0.0227436	0.00234431
1123	0.352308	7.07645	0.954031	0.0223773	0.00214447
1124	0.352622	7.05221	0.954813	0.0220153	0.0019419
1125	0.352936	7.02861	0.955539	0.0216582	0.00173639
1126	0.35325	7.00568	0.95621	0.0213072	0.00153013
1127	0.353564	6.98342	0.956826	0.020962	0.00132209
1128	0.353878	6.96188	0.957386	0.0206238	0.00111286
1129	0.354192	6.94106	0.95789	0.0202927	0.000902704
1130	0.354506	6.92099	0.958333	0.0199681	0.000690739
1131	0.35482	6.90169	0.958726	0.0196521	0.00047978
1132	0.355134	6.88318	0.959058	0.0193454	0.000266487
1133	0.355448	6.86547	0.959325	0.0190422	5.02947e-05
1134	0.355762	6.84858	0.959537	0.0187502	-0.000164141
1135	0.356076	6.83254	0.959698	0.0184698	-0.000377472
1136	0.35639	6.81735	0.9598	0.0181972	-0.000590298
1137	0.356704	6.80302	0.959847	0.0179343	-0.000802507
1138	0.357018	6.78959	0.959833	0.0176811	-0.00101428
1139	0.357332	6.77705	0.959762	0.0174381	-0.00122552
1140	0.357646	6.76542	0.959638	0.0172075	-0.00143547
1141	0.35796	6.75471	0.959453	0.0169861	-0.00164509
1142	0.358274	6.74493	0.959214	0.0167763	-0.00185252
1143	0.358588	6.7361	0.958918	0.016578	-0.00205836
1144	0.358902	6.72822	0.958567	0.0163904	-0.002263
1145	0.359216	6.72129	0.958163	0.0162149	-0.00246492
1146	0.35953	6.71533	0.957705	0.0160528	-0.00266418
1147	0.359844	6.71034	0.957194	0.0159027	-0.00286127
1148	0.360158	6.70632	0.956629	0.0157648	-0.00305614
1149	0.360472	6.70329	0.956011	0.0156392	-0.00324845
1150	0.360786	6.70124	0.955342	0.015526	-0.00343813
1151	0.3611	6.70017	0.954619	0.015425	-0.00362547
1152	0.361414	6.70009	0.953848	0.0153362	-0.00380754
1153	0.361728	6.70099	0.95302	0.0152593	-0.00398966
1154	0.362042	6.70288	0.952149	0.0151967	-0.00416635
1155	0.362356	6.70575	0.951231	0.0151473	-0.00433948
1156	0.36267	6.7096	0.950264	0.015111	-0.00450837
1157	0.362984	6.71443	0.94925	0.0150879	-0.0046739
1158	0.363298	6.72023	0.94819	0.0150762	-0.00483527
1159	0.363612	6.727	0.947082	0.0150773	-0.00499276
1160	0.363926	6.73472	0.945932	0.0150914	-0.00514563
1161	0.36424	6.7434	0.94474	0.0151185	-0.00529372
1162	0.364554	6.75302	0.943505	0.0151589	-0.00543781
1163	0.364868	6.76357	0.942227	0.0152114	-0.00557836
1164	0.365182	6.77505	0.940909	0.0152766	-0.00571341
1165	0.365496	6.78744	0.939548	0.0153538	-0.00584477
1166	0.36581	6.80072	0.93815	0.0154432	-0.00597039
1167	0.366124	6.8149	0.936713	0.0155441	-0.00609205
1168	0.366438	6.82995	0.93525	0.0156592	-0.00620462
1169	0.366752	6.84585	0.933756	0.0157865	-0.00631028
1170	0.367066	6.8626	0.932219	0.0159225	-0.00641642
1171	0.36738	6.88017	0.930648	0.0160706	-0.0065172
1172	0.367694	6.89855	0.929051	0.0162308	-0.00660974
1173	0.368008	6.91772	0.927429	0.0164033	-0.00669507
1174	0.368322	6.93767	0.925795	0.0165909	-0.00676771
1175	0.368636	6.95836	0.924129	0.0167858	-0.00683942
1176	0.36895	6.97979	0.922419	0.0169856	-0.00691341
1177	0.369264	7.00192	0.920687	0.0171975	-0.00697917
1178	0.369578	7.02474	0.918959	0.0174252	-0.00702821
1179	0.369892	7.04823	0.917204	0.0176597	-0.00707453
1180	0.370206	7.07236	0.915429	0.0179025	-0.00711698
1181	0.37052	7.09712	0.913629	0.0181529	-0.00715633
1182	0.370834	7.12246	0.91182	0.0184131	-0.00718581
1183	0.371148	7.14837	0.910012	0.0186842	-0.00720518
1184	0.371462	7.17483	0.908194	0.0189642	-0.00721649
1185	0.371776	7.20181	0.906361	0.0192494	-0.00722404
1186	0.37209	7.22928	0.904517	0.0195414	-0.00722649
1187	0.372404	7.25721	0.90267	0.0198407	-0.00722185
1188	0.372718	7.28557	0.900815	0.0201462	-0.00721102
1189	0.373032	7.31435	0.898955	0.0204566	-0.0071961
1190	0.373346	7.34351	0.897107	0.0207759	-0.0071687
1191	0.37366	7.37301	0.89526	0.0211004	-0.00713555
1192	0.373974	7.40284	0.893415	0.0214299	-0.0070965
1193	0.374288	7.43297	0.891578	0.0217645	-0.00705054
1194	0.374602	7.46335	0.889759	0.0221057	-0.00699215
1195	0.374916	7.49397	0.887942	0.0224492	-0.00693219
1196	0.37523	7.5248	0.886139	0.0227969	-0.00686516
1197	0.375544	7.55579	0.884351	0.0231482	-0.00679123
1198	0.375858	7.58693	0.882576	0.0235019	-0.00671095
1199	0.376172	7.61818	0.880821	0.0238584	-0.00662414
1200	0.376486	7.64951	0.879086	0.0242175	-0.00653035
1201	0.3768	7.68089	0.87739	0.0245831	-0.00642392
1202	0.377114	7.71229	0.875709	0.0249468	-0.00631478
1203	0.377428	7.74367	0.874042	0.0253072	-0.00620475
1204	0.377742	7.77502	0.872419	0.0256752	-0.00608116
1205	0.378056	7.80629	0.870826	0.0260422	-0.00595238
1206	0.37837	7.83745	0.869268	0.0264097	-0.00581603
1207	0.378684	7.86848	0.867742	0.0267764	-0.00567537
1208	0.378998	7.89934	0.866252	0.0271421	-0.00552877
1209	0.379312	7.93001	0.864805	0.0275078	-0.00537507
1210	0.379626	7.96045	0.863396	0.0278726	-0.00521546
1211	0.37994	7.99063	0.862021	0.0282326	-0.00505381
1212	0.380254	8.02053	0.860704	0.0285971	-0.00488046
1213	0.380568	8.05011	0.859421	0.0289542	-0.00470589
1214	0.380882	8.07934	0.858184	0.0293104	-0.0045269
1215	0.381196	8.10821	0.856999	0.0296652	-0.0043404
1216	0.38151	8.13666	0.855868	0.0300198	-0.00414683
1217	0.381824	8.16469	0.854777	0.0303667	-0.00395304
1218	0.382138	8.19226	0.853733	0.0307095	-0.0037559
1219	0.382452	8.21935	0.852729	0.0310439	-0.00355849
1220	0.382766	8.24592	0.851783	0.0313777	-0.00335485
1221	0.38308	8.27196	0.850885	0.0317059	-0.0031492
1222	0.383394	8.29743	0.850041	0.0320295	-0.00294016
1223	0.383708	8.32231	0.849252	0.032348	-0.00272811
1224	0.384022	8.34658	0.848516	0.0326608	-0.00251367
1225	0.384336	8.37021	0.847832	0.032967	-0.00229827
1226	0.38465	8.39318	0.847201	0.0332677	-0.00208098
1227	0.384964	8.41546	0.846624	0.0335602	-0.00186327
1228	0.385278	8.43705	0.846106	0.0338491	-0.0016427
1229	0.385592	8.4579	0.84564	0.0341291	-0.00142231
1230	0.385906	8.47801	0.845235	0.0344033	-0.00120004
1231	0.38622	8.49735	0.844889	0.034671	-0.000976847
1232	0.386534	8.5159	0.8446	0.0349315	-0.000752911
1233	0.386848	8.53365	0.844369	0.0351846	-0.000529117
1234	0.387162	8.55058	0.844195	0.0354296	-0.000305054
1235	0.387476	8.56667	0.844081	0.0356675	-8.11112e-05
1236	0.38779	8.58191	0.844025	0.0358974	0.000142573
1237	0.388104	8.59627	0.844031	0.0361197	0.000365945
1238	0.388418	8.60975	0.844095	0.0363337	0.000588826
1239	0.388732	8.62234	0.844215	0.0365373	0.000809055
1240	0.389046	8.63401	0.844402	0.0367356	0.0010316
1241	0.38936	8.64477	0.844648	0.0369251	0.00125161
1242	0.389674	8.65459	0.844952	0.0371056	0.00146975
1243	0.389988	8.66347	0.845314	0.0372768	0.00168677
1244	0.390302	8.67141	0.845735	0.0374399	0.00190093
1245	0.390616	8.67838	0.84621	0.0375928	0.00211223
1246	0.39093	8.68439	0.846744	0.0377368	0.0023216
1247	0.391244	8.68943	0.847333	0.0378707	0.00252874
1248	0.391558	8.6935	0.847978	0.0379955	0.00273212
1249	0.391872	8.69658	0.848678	0.0381106	0.00293151
1250	0.392186	8.69868	0.849431	0.0382155	0.00312859
1251	0.3925	8.6998	0.850236	0.0383104	0.00332107
1252	0.392814	8.69993	0.85109	0.0383954	0.00350894
1253	0.393128	8.69908	0.851996	0.0384702	0.00369263
1254	0.393442	8.69724	0.852952	0.0385349	0.00387201
1255	0.393756	8.69442	0.853955	0.0385892	0.00404637
1256	0.39407	8.69062	0.855004	0.0386333	0.00421564
1257	0.394384	8.68584	0.8561	0.0386671	0.00438034
1258	0.394698	8.68009	0.85724	0.0386908	0.00453912
1259	0.395012	8.67337	0.858421	0.0387031	0.00469158
1260	0.395326	8.66569	0.859645	0.0387047	0.00483864
1261	0.39564	8.65707	0.860904	0.0386944	0.00497752
1262	0.395954	8.64749	0.862208	0.0386751	0.00511351
1263	0.396268	8.63699	0.863554	0.0386457	0.00524489
1264	0.396582	8.62556	0.864934	0.0386055	0.00536926
1265	0.396896	8.61321	0.866353	0.0385554	0.00548882
1266	0.39721	8.59997	0.867804	0.0384936	0.00560057
1267	0.397524	8.58584	0.869291	0.0384213	0.00570662
1268	0.397838	8.57084	0.870792	0.0383337	0.00579983
1269	0.398152	8.55498	0.872334	0.0382393	0.00589083
1270	0.398466	8.53827	0.873902	0.038134	0.00597458
1271	0.39878	8.52074	0.875506	0.0380194	0.00605501
1272	0.399094	8.5024	0.87714	0.0378947	0.00612979
1273	0.399408	8.48327	0.878799	0.0377598	0.00619779
1274	0.399722	8.46336	0.880489	0.0376155	0.00626107
1275	0.400036	8.44271	0.882198	0.0374605	0.00631699
1276	0.40035	8.42132	0.883928	0.0372957	0.00636652
1277	0.400664	8.39922	0.885675	0.0371203	0.00640844
1278	0.400978	8.37643	0.887439	0.0369351	0.00644274
1279	0.401292	8.35297	0.889226	0.0367409	0.00647352
1280	0.401606	8.32887	0.89102	0.0365357	0.00649572
1281	0.40192	8.30415	0.892828	0.0363216	0.00651121
1282	0.402234	8.27884	0.89465	0.0360984	0.00652122
1283	0.402548	8.25295	0.896478	0.035865	0.00652329
1284	0.402862	8.22652	0.898311	0.0356218	0.00651809
1285	0.403176	8.19957	0.900152	0.0353702	0.00650691
1286	0.40349	8.17213	0.902002	0.0351109	0.00649123
1287	0.403804	8.14422	0.903848	0.0348418	0.00646724
1288	0.404118	8.11587	0.905695	0.0345649	0.00643721
1289	0.404432	8.08712	0.907546	0.0342806	0.00640229
1290	0.404746	8.05798	0.909374	0.033983	0.00635306
1291	0.40506	8.02849	0.911207	0.0336814	0.00630239
1292	0.405374	7.99868	0.913037	0.0333731	0.00624726
1293	0.405688	7.96857	0.91486	0.0330579	0.0061863
1294	0.406002	7.93819	0.916674	0.0327366	0.00612008
1295	0.406316	7.90758	0.918474	0.0324077	0.00604677
1296	0.40663	7.87677	0.920258	0.0320726	0.00596747
1297	0.406944	7.84578	0.922028	0.0317321	0.00588289
1298	0.407258	7.81465	0.923783	0.0313865	0.00579273
1299	0.407572	7.78341	0.925516	0.0310349	0.00569686
1300	0.407886	7.75208	0.927226	0.0306783	0.00559531
1301	0.4082	7.7207	0.92891	0.030317	0.00548771
1302	0.408514	7.6893	0.930573	0.029952	0.00537632
1303	0.408828	7.65792	0.932206	0.0295826	0.00525797
1304	0.409142	7.62657	0.93381	0.0292097	0.0051345
1305	0.409456	7.5953	0.935384	0.0288344	0.00500598
1306	0.40977	7.56413	0.936929	0.0284563	0.00487369
1307	0.410084	7.53309	0.938439	0.0280759	0.00473604
1308	0.410398	7.50222	0.939912	0.0276934	0.00459305
1309	0.410712	7.47154	0.941345	0.0273087	0.00444482
1310	0.411026	7.44109	0.942741	0.0269235	0.00429218
1311	0.41134	7.41089	0.944096	0.0265376	0.00413523
1312	0.411654	7.38098	0.945409	0.0261512	0.00397359
1313	0.411968	7.35138	0.946683	0.0257658	0.00380901
1314	0.412282	7.32213	0.947909	0.0253803	0.00363978
1315	0.412596	7.29325	0.94909	0.0249956	0.00346641
1316	0.41291	7.26477	0.950221	0.0246119	0.00328779
1317	0.413224	7.23672	0.951306	0.0242304	0.00310683
1318	0.413538	7.20912	0.952344	0.0238516	0.00292322
1319	0.413852	7.18201	0.953335	0.0234767	0.00273688
1320	0.414166	7.15541	0.954275	0.0231044	0.00254734
1321	0.41448	7.12935	0.955162	0.0227355	0.00235477
1322	0.414794	7.10385	0.955995	0.0223694	0.00215828
1323	0.415108	7.07894	0.956779	0.0220096	0.00196083
1324	0.415422	7.05464	0.957511	0.0216543	0.0017617
1325	0.415736	7.03098	0.958186	0.0213035	0.00155993
1326	0.41605	7.00797	0.958813	0.0209616	0.00135821
1327	0.416364	6.98565	0.959378	0.020623	0.00115295
1328	0.416678	6.96403	0.959886	0.0202904	0.000945589
1329	0.416992	6.94314	0.960337	0.0199646	0.000736999
1330	0.417306	6.92299	0.960731	0.019646	0.000527101
1331	0.41762	6.90361	0.961072	0.0193357	0.000317399
1332	0.417934	6.88502	0.961359	0.0190349	0.000107201
1333	0.418248	6.86723	0.961588	0.0187413	-0.000102882
1334	0.418562	6.85026	0.961762	0.0184562	-0.000312984
1335	0.418876	6.83413	0.961876	0.01818	-0.000523881
1336	0.41919	6.81885	0.961935	0.0179132	-0.000734782
1337	0.419504	6.80444	0.961934	0.0176562	-0.000945567
1338	0.419818	6.79091	0.961877	0.0174089	-0.00115538
1339	0.420132	6.77828	0.961765	0.0171721	-0.00136427
1340	0.420446	6.76656	0.961596	0.0169462	-0.00157225
1341	0.42076	6.75575	0.961372	0.0167326	-0.00178012
1342	0.421074	6.74588	0.961095	0.0165278	-0.00198351
1343	0.421388	6.73695	0.96076	0.0163343	-0.00218581
1344	0.421702	6.72897	0.96037	0.0161538	-0.00238863
1345	0.422016	6.72195	0.959922	0.0159847	-0.00258964
1346	0.42233	6.71589	0.959421	0.0158276	-0.00278811
1347	0.422644	6.7108	0.958866	0.0156829	-0.00298426
1348	0.422958	6.70669	0.958257	0.0155504	-0.00317826
1349	0.423272	6.70355	0.957595	0.0154301	-0.00337133
1350	0.423586	6.7014	0.95688	0.0153218	-0.00355958
1351	0.4239	6.70023	0.956112	0.0152266	-0.00374667
1352	0.424214	6.70005	0.955293	0.0151436	-0.00393025
1353	0.424528	6.70085	0.954423	0.0150736	-0.00411031
1354	0.424842	6.70264	0.9535	0.0150156	-0.00428859
1355	0.425156	6.70541	0.952536	0.0149722	-0.00445979
1356	0.42547	6.70917	0.95152	0.0149413	-0.0046284
1357	0.425784	6.7139	0.950458	0.0149236	-0.00479375
1358	0.426098	6.7196	0.949349	0.0149189	-0.00495508
1359	0.426412	6.72627	0.948195	0.014927	-0.00511234
1360	0.426726	6.73389	0.946997	0.0149485	-0.00526415
1361	0.42704	6.74247	0.945752	0.0149823	-0.0054134
1362	0.427354	6.752	0.944459	0.0150279	-0.00555982
1363	0.427668	6.76246	0.943128	0.0150872	-0.00570049
1364	0.427982	6.77384	0.941759	0.0151589	-0.00583496
1365	0.428296	6.78614	0.940346	0.0152428	-0.00596608
1366	0.42861	6.79934	0.93891	0.0153429	-0.00608535
1367	0.428924	6.81342	0.937417	0.0154496	-0.00620866
1368	0.429238	6.82838	0.935902	0.0155731	-0.00632024
1369	0.429552	6.8442	0.934346	0.015706	-0.00642949
1370	0.429866	6.86086	0.932757	0.0158513	-0.00653281
1371	0.43018	6.87835	0.931134	0.0160077	-0.00663112
1372	0.430494	6.89665	0.929482	0.0161757	-0.00672281
1373	0.430808	6.91574	0.927803	0.0163561	-0.00680727
1374	0.431122	6.93561	0.926091	0.0165458	-0.00688824
1375	0.431436	6.95623	0.924353	0.0167455	-0.00696388
1376	0.43175	6.97758	0.922601	0.0169598	-0.00702763
1377	0.432064	6.99964	0.920829	0.0171841	-0.00708505
1378	0.432378	7.0224	0.919014	0.0174121	-0.00714566
1379	0.432692	7.04582	0.917184	0.017652	-0.00719807
1380	0.433006	7.06989	0.915356	0.0179066	-0.00723456
1381	0.43332	7.09458	0.913504	0.018167	-0.00726832
1382	0.433634	7.11986	0.911655	0.0184395	-0.00729013
1383	0.433948	7.14572	0.909777	0.0187175	-0.00731079
1384	0.434262	7.17212	0.907883	0.0190025	-0.0073265
1385	0.434576	7.19905	0.905984	0.0192958	-0.00733429
1386	0.43489	7.22647	0.904075	0.0195962	-0.00733584
1387	0.435204	7.25435	0.90216	0.019903	-0.00733111
1388	0.435518	7.28268	0.900243	0.0202173	-0.00731872
1389	0.435832	7.31141	0.898325	0.0205377	-0.00730001
1390	0.436146	7.34053	0.896417	0.0208667	-0.00726977
1391	0.43646	7.37001	0.894506	0.0211988	-0.00723571
1392	0.436774	7.3998	0.892593	0.0215354	-0.00719684
1393	0.437088	7.4299	0.890693	0.0218785	-0.00714901
1394	0.437402	7.46026	0.888818	0.0222294	-0.00708617
1395	0.437716	7.49086	0.886937	0.0225806	-0.00702502
1396	0.43803	7.52166	0.885073	0.0229371	-0.00695549
1397	0.438344	7.55264	0.883217	0.023295	-0.00688095
1398	0.438658	7.58377	0.881381	0.0236575	-0.00679831
1399	0.438972	7.61501	0.879564	0.024022	-0.00670851
1400	0.439286	7.64633	0.877767	0.0243889	-0.00661282
1401	0.4396	7.6777	0.875993	0.024758	-0.00650949
1402	0.439914	7.7091	0.874247	0.0251289	-0.00639926
1403	0.440228	7.74049	0.872528	0.0255006	-0.00628308
1404	0.440542	7.77184	0.870841	0.0258737	-0.00615939
1405	0.440856	7.80312	0.869187	0.0262475	-0.00602824
1406	0.44117	7.8343	0.867569	0.0266226	-0.00588907
1407	0.441484	7.86534	0.865985	0.0269965	-0.00574569
1408	0.441798	7.89622	0.864442	0.0273702	-0.00559542
1409	0.442112	7.92691	0.862935	0.0277428	-0.00543917
1410	0.442426	7.95737	0.861469	0.0281142	-0.00527713
1411	0.44274	7.98758	0.860046	0.0284843	-0.0051092
1412	0.443054	8.01751	0.858668	0.0288525	-0.00493604
1413	0.443368	8.04712	0.857341	0.0292189	-0.00475447
1414	0.443682	8.0764	0.856053	0.0295822	-0.00457157
1415	0.443996	8.1053	0.854814	0.0299429	-0.00438253
1416	0.44431	8.1338	0.853624	0.0303003	-0.00418918
1417	0.444624	8.16187	0.85248	0.0306531	-0.00399234
1418	0.444938	8.18949	0.851386	0.0310021	-0.0037916
1419	0.445252	8.21662	0.850342	0.0313462	-0.00358792
1420	0.445566	8.24325	0.849357	0.0316878	-0.00337855
1421	0.44588	8.26934	0.84841	0.0320199	-0.00317066
1422	0.446194	8.29487	0.847519	0.032349	-0.00295873
1423	0.446508	8.31981	0.846685	0.032673	-0.00274352
1424	0.446822	8.34414	0.845905	0.0329914	-0.00252574
1425	0.447136	8.36784	0.845179	0.0333031	-0.00230658
1426	0.44745	8.39088	0.844507	0.0336086	-0.00208607
1427	0.447764	8.41324	0.843892	0.0339079	-0.00186396
1428	0.448078	8.43489	0.843332	0.0342005	-0.00164083
1429	0.448392	8.45582	0.842826	0.0344845	-0.00141792
1430	0.448706	8.476	0.842381	0.0347637	-0.0011927
1431	0.44902	8.49542	0.841998	0.0350361	-0.000966096
1432	0.449334	8.51406	0.841672	0.0353011	-0.000739365
1433	0.449648	8.53189	0.841406	0.0355586	-0.000512379
1434	0.449962	8.5489	0.841199	0.0358083	-0.000284821
1435	0.450276	8.56508	0.841054	0.0360509	-5.74179e-05
1436	0.45059	8.5804	0.840964	0.0362844	0.000168679
1437	0.450904	8.59485	0.840938	0.0365108	0.000394805
1438	0.451218	8.60843	0.840972	0.036729	0.000620536
1439	0.451532	8.6211	0.841067	0.0369386	0.00084506
1440	0.451846	8.63287	0.841216	0.0371391	0.00106667
1441	0.45216	8.64372	0.841428	0.0373318	0.00128858
1442	0.452474	8.65364	0.841703	0.0375161	0.00150961
1443	0.452788	8.66262	0.842036	0.0376911	0.00172877
1444	0.453102	8.67065	0.842428	0.0378571	0.00194548
1445	0.453416	8.67772	0.842878	0.0380138	0.00215936
1446	0.45373	8.68383	0.843389	0.038161	0.0023726
1447	0.454044	8.68897	0.843958	0.0382998	0.00258217
1448	0.454358	8.69313	0.84458	0.0384285	0.00278708
1449	0.454672	8.69631	0.845253	0.0385467	0.00298791
1450	0.454986	8.69852	0.84598	0.0386548	0.00318528
1451	0.4553	8.69973	0.84676	0.038753	0.00337864
1452	0.455614	8.69997	0.847593	0.0388414	0.00356827
1453	0.455928	8.69921	0.848479	0.0389198	0.00375448
1454	0.456242	8.69747	0.849415	0.0389878	0.00393534
1455	0.456556	8.69475	0.850399	0.0390453	0.00411154
1456	0.45687	8.69105	0.85143	0.0390923	0.00428266
1457	0.457184	8.68637	0.852506	0.039129	0.0044475
1458	0.457498	8.68072	0.853629	0.0391551	0.00460806
1459	0.457812	8.6741	0.854793	0.0391705	0.00476207
1460	0.458126	8.66652	0.855998	0.039175	0.00490922
1461	0.45844	8.65798	0.857247	0.0391692	0.00505231
1462	0.458754	8.64851	0.858525	0.0391502	0.00518374
1463	0.459068	8.6381	0.85985	0.0391225	0.00531331
1464	0.459382	8.62676	0.861212	0.0390842	0.00543693
1465	0.459696	8.61451	0.862616	0.0390365	0.00555673
1466	0.46001	8.60136	0.864059	0.0389782	0.00567072
1467	0.460324	8.58731	0.865534	0.0389086	0.00577824
1468	0.460638	8.5724	0.867045	0.0388297	0.00587924
1469	0.460952	8.55662	0.868584	0.0387393	0.00597282
1470	0.461266	8.54	0.870147	0.0386368	0.00605707
1471	0.46158	8.52256	0.871746	0.0385252	0.00613815
1472	0.461894	8.5043	0.873376	0.0384037	0.00621344
1473	0.462208	8.48524	0.875031	0.0382714	0.00628268
1474	0.462522	8.46542	0.876713	0.0381288	0.00634541
1475	0.462836	8.44484	0.878414	0.0379752	0.00639976
1476	0.46315	8.42352	0.880124	0.037808	0.00644187
1477	0.463464	8.40149	0.881877	0.0376375	0.00648821
1478	0.463778	8.37877	0.883638	0.0374529	0.00652154
1479	0.464092	8.35538	0.885414	0.0372586	0.0065491
1480	0.464406	8.33135	0.887212	0.0370559	0.00657238
1481	0.46472	8.30669	0.889022	0.0368432	0.00658851
1482	0.465034	8.28143	0.890841	0.0366203	0.00659628
1483	0.465348	8.2556	0.892673	0.0363888	0.00659836
1484	0.465662	8.22923	0.894514	0.0361479	0.00659426
1485	0.465976	8.20233	0.896358	0.035897	0.00658225
1486	0.46629	8.17493	0.898212	0.0356388	0.0065657
1487	0.466604	8.14707	0.900069	0.0353715	0.00654221
1488	0.466918	8.11877	0.901931	0.0350975	0.00651416
1489	0.467232	8.09005	0.903789	0.0348134	0.00647774
1490	0.467546	8.06095	0.905639	0.0345203	0.0064334
1491	0.46786	8.0315	0.907489	0.0342203	0.00638391
1492	0.468174	8.00171	0.909334	0.0339132	0.00632879
1493	0.468488	7.97163	0.911172	0.0335989	0.0062678
1494	0.468802	7.94129	0.912999	0.0332773	0.00620043
1495	0.469116	7.9107	0.914816	0.0329491	0.00612753
1496	0.46943	7.8799	0.916622	0.0326152	0.00604924
1497	0.469744	7.84893	0.91841	0.0322741	0.00596392
1498	0.470058	7.81782	0.920181	0.0319275	0.00587283
1499	0.470372	7.78658	0.921934	0.031576	0.00577622
1500	0.470686	7.75526	0.923666	0.031219	0.00567479
1501	0.471	7.72389	0.925376	0.0308574	0.0055679
1502	0.471314	7.69249	0.927061	0.0304918	0.00545546
1503	0.471628	7.6611	0.928722	0.0301223	0.00533866
1504	0.471942	7.62975	0.930353	0.0297485	0.0052152
1505	0.472256	7.59847	0.931956	0.0293722	0.00508754
1506	0.47257	7.56728	0.933527	0.0289932	0.0049546
1507	0.472884	7.53623	0.935067	0.0286116	0.00481731
1508	0.473198	7.50534	0.936568	0.0282273	0.00467404
1509	0.473512	7.47464	0.938031	0.0278417	0.00452589
1510	0.473826	7.44417	0.939458	0.0274545	0.00437372
1511	0.47414	7.41394	0.940843	0.0270666	0.00421677
1512	0.474454	7.384	0.942183	0.0266772	0.00405358
1513	0.474768	7.35437	0.943482	0.026288	0.00388696
1514	0.475082	7.32508	0.944738	0.0259003	0.00371707
1515	0.475396	7.29616	0.94595	0.0255132	0.00354337
1516	0.47571	7.26764	0.947116	0.0251275	0.00336586
1517	0.476024	7.23954	0.948238	0.0247452	0.00318636
1518	0.476338	7.2119	0.949307	0.0243636	0.00300183
1519	0.476652	7.18474	0.950327	0.023984	0.00281357
1520	0.476966	7.15809	0.951296	0.0236078	0.00262275
1521	0.47728	7.13197	0.952215	0.0232354	0.00242931
1522	0.477594	7.10641	0.953079	0.0228668	0.00223303
1523	0.477908	7.08144	0.953889	0.0225015	0.00203264
1524	0.478222	7.05708	0.954647	0.0221418	0.00183159
1525	0.478536	7.03335	0.955353	0.0217884	0.0016293
1526	0.47885	7.01027	0.956002	0.0214392	0.00142427
1527	0.479164	6.98788	0.956598	0.0210965	0.00121794
1528	0.479478	6.96619	0.957135	0.0207603	0.00101001
1529	0.479792	6.94523	0.95762	0.0204313	0.000801592
1530	0.480106	6.925	0.958046	0.0201085	0.000591364
1531	0.48042	6.90554	0.958423	0.019796	0.000381967
1532	0.480734	6.88687	0.958742	0.0194891	0.00017375
1533	0.481048	6.869	0.958999	0.0191903	-3.84296e-05
1534	0.481362	6.85194	0.9592	0.0189005	-0.000250162
1535	0.481676	6.83572	0.959345	0.0186196	-0.000461558
1536	0.48199	6.82036	0.959431	0.0183479	-0.000673156
1537	0.482304	6.80586	0.959458	0.0180861	-0.000885117
1538	0.482618	6.79224	0.959431	0.0178351	-0.00109634
1539	0.482932	6.77952	0.959343	0.0175932	-0.0013069
1540	0.483246	6.7677	0.9592	0.0173618	-0.00151631
1541	0.48356	6.75681	0.959003	0.0171414	-0.00172421
1542	0.483874	6.74684	0.95875	0.0169318	-0.00193019
1543	0.484188	6.73782	0.958442	0.0167344	-0.00213497
1544	0.484502	6.72974	0.958075	0.0165491	-0.00233969
1545	0.484816	6.72262	0.957654	0.0163745	-0.00254216
1546	0.48513	6.71646	0.957175	0.0162115	-0.00274242
1547	0.485444	6.71127	0.956645	0.0160612	-0.00293981
1548	0.485758	6.70706	0.956063	0.0159232	-0.0031346
1549	0.486072	6.70382	0.95543	0.0157979	-0.00332595
1550	0.486386	6.70157	0.954744	0.015685	-0.00351501
1551	0.4867	6.7003	0.954006	0.0155846	-0.00370165
1552	0.487014	6.70002	0.953216	0.0154969	-0.00388494
1553	0.487328	6.70073	0.95237	0.0154207	-0.00406685
1554	0.487642	6.70242	0.951478	0.0153587	-0.00424352
1555	0.487956	6.70509	0.950538	0.0153096	-0.00441696
1556	0.48827	6.70874	0.949549	0.0152736	-0.004587
1557	0.488584	6.71337	0.948511	0.0152499	-0.00475391
1558	0.488898	6.71897	0.947426	0.0152389	-0.00491701
1559	0.489212	6.72554	0.946295	0.015241	-0.00507619
1560	0.489526	6.73308	0.945121	0.0152559	-0.00522989
1561	0.48984	6.74156	0.943907	0.0152847	-0.00537767
1562	0.490154	6.75099	0.942661	0.0153288	-0.00551592
1563	0.490468	6.76135	0.941364	0.0153839	-0.00565392
1564	0.490782	6.77264	0.940013	0.0154481	-0.00579377
1565	0.491096	6.78485	0.938635	0.0155287	-0.00592166
1566	0.49141	6.79796	0.937213	0.0156196	-0.00604652
1567	0.491724	6.81195	0.93575	0.0157225	-0.00616819
1568	0.492038	6.82682	0.934252	0.0158376	-0.00628367
1569	0.492352	6.84256	0.932723	0.0159659	-0.00639202
1570	0.492666	6.85913	0.931165	0.0161069	-0.00649284
1571	0.49298	6.87654	0.92956	0.0162556	-0.00659531
1572	0.493294	6.89476	0.92793	0.0164186	-0.00668795
1573	0.493608	6.91377	0.926268	0.0165917	-0.00677622
1574	0.493922	6.93356	0.924596	0.0167805	-0.00685076
1575	0.494236	6.9541	0.92288	0.0169742	-0.00692792
1576	0.49455	6.97538	0.921151	0.0171833	-0.00699309
1577	0.494864	6.99737	0.919399	0.0174009	-0.00705269
1578	0.495178	7.02006	0.91762	0.0176278	-0.00710811
1579	0.495492	7.04341	0.91582	0.0178643	-0.00715784
1580	0.495806	7.06742	0.913994	0.0181087	-0.00720434
1581	0.49612	7.09204	0.912172	0.0183663	-0.00723628
1582	0.496434	7.11727	0.910324	0.0186301	-0.00726517
1583	0.496748	7.14307	0.908469	0.0189042	-0.00728485
1584	0.497062	7.16942	0.906597	0.0191848	-0.00730032
1585	0.497376	7.19629	0.904716	0.019473	-0.00730958
1586	0.49769	7.22366	0.902831	0.0197696	-0.00731051
1587	0.498004	7.2515	0.900942	0.0200736	-0.00730394
1588	0.498318	7.27978	0.899048	0.0203842	-0.00729138
1589	0.498632	7.30848	0.897149	0.0207007	-0.00727281
1590	0.498946	7.33756	0.895254	0.0210238	-0.00724588
1591	0.49926	7.367	0.89336	0.0213521	-0.00721272
1592	0.499574	7.39677	0.891469	0.0216861	-0.00717256
1593	0.499888	7.42683	0.88959	0.0220253	-0.00712346
1594	0.500202	7.45717	0.887722	0.022371	-0.0070656
1595	0.500516	7.48774	0.885858	0.0227196	-0.00700442
1596	0.50083	7.51853	0.884016	0.0230747	-0.00693237
1597	0.501144	7.54949	0.88217	0.0234264	-0.00686152
1598	0.501458	7.5806	0.880352	0.0237872	-0.00677781
1599	0.501772	7.61183	0.878538	0.0241444	-0.00669378
1600	0.502086	7.64315	0.876761	0.0245112	-0.00659533
1601	0.5024	7.67452	0.874992	0.0248739	-0.00649648
1602	0.502714	7.70592	0.873266	0.025245	-0.00638349
1603	0.503028	7.73731	0.871562	0.0256149	-0.00626618
1604	0.503342	7.76866	0.869885	0.0259848	-0.00614366
1605	0.503656	7.79995	0.868239	0.0263562	-0.00601293
1606	0.50397	7.83114	0.866617	0.0267238	-0.00588153
1607	0.504284	7.8622	0.865045	0.0270975	-0.00573717
1608	0.504598	7.8931	0.863507	0.0274688	-0.00558733
1609	0.504912	7.92381	0.862008	0.0278397	-0.00543166
1610	0.505226	7.95429	0.860552	0.02821	-0.00526968
1611	0.50554	7.98453	0.859124	0.0285751	-0.00510647
1612	0.505854	8.01449	0.85775	0.0289411	-0.00493458
1613	0.506168	8.04414	0.856421	0.0293054	-0.00475553
1614	0.506482	8.07344	0.855134	0.0296661	-0.00457481
1615	0.506796	8.10238	0.853898	0.0300253	-0.00438701
1616	0.50711	8.13092	0.852712	0.0303814	-0.00419403
1617	0.507424	8.15904	0.851581	0.0307365	-0.0039943
1618	0.507738	8.18671	0.850484	0.0310813	-0.00379684
1619	0.508052	8.21389	0.849443	0.0314244	-0.00359326
1620	0.508366	8.24057	0.848452	0.0317632	-0.00338705
1621	0.50868	8.26672	0.847513	0.0320966	-0.00317792
1622	0.508994	8.29231	0.846627	0.032425	-0.00296567
1623	0.509308	8.31731	0.845793	0.0327478	-0.00275086
1624	0.509622	8.3417	0.845008	0.0330639	-0.00253562
1625	0.509936	8.36547	0.844282	0.0333748	-0.00231728
1626	0.51025	8.38857	0.843613	0.0336803	-0.00209658
1627	0.510564	8.411	0.842999	0.0339795	-0.0018744
1628	0.510878	8.43272	0.842441	0.034272	-0.00165063
1629	0.511192	8.45373	0.841939	0.0345574	-0.00142662
1630	0.511506	8.47399	0.841495	0.0348363	-0.00120164
1631	0.51182	8.49349	0.841103	0.0351057	-0.000977642
1632	0.512134	8.5122	0.840779	0.0353726	-0.000750033
1633	0.512448	8.53012	0.840507	0.0356284	-0.000524208
1634	0.512762	8.54721	0.840301	0.0358786	-0.000296493
1635	0.513076	8.56347	0.840151	0.0361206	-6.98377e-05
1636	0.51339	8.57888	0.840061	0.036355	0.000156152
1637	0.513704	8.59343	0.840028	0.0365803	0.000381409
1638	0.514018	8.60709	0.840058	0.0367989	0.000606966
1639	0.514332	8.61986	0.840148	0.0370092	0.000829483
1640	0.514646	8.63172	0.840296	0.0372102	0.00105263
1641	0.51496	8.64266	0.84051	0.0374042	0.00127581
1642	0.515274	8.65268	0.840783	0.0375889	0.0014968
1643	0.515588	8.66175	0.841114	0.0377644	0.00171519
1644	0.515902	8.66988	0.8415	0.0379306	0.0019307
1645	0.516216	8.67704	0.841945	0.0380874	0.0021441
1646	0.51653	8.68325	0.842452	0.0382349	0.00235737
1647	0.516844	8.68849	0.843011	0.0383737	0.00256453
1648	0.517158	8.69275	0.84363	0.0385025	0.00277108
1649	0.517472	8.69604	0.844301	0.038622	0.00297182
1650	0.517786	8.69834	0.845029	0.0387314	0.0031717
1651	0.5181	8.69965	0.845812	0.0388311	0.00336711
1652	0.518414	8.69999	0.846646	0.0389211	0.00355795
1653	0.518728	8.69933	0.847527	0.0390001	0.00374286
1654	0.519042	8.69769	0.848458	0.0390687	0.00392336
1655	0.519356	8.69507	0.849437	0.0391268	0.00409867
1656	0.51967	8.69147	0.850462	0.0391746	0.00426921
1657	0.519984	8.68689	0.851534	0.039212	0.00443462
1658	0.520298	8.68133	0.852652	0.039239	0.00459485
1659	0.520612	8.67481	0.853815	0.0392558	0.00475008
1660	0.520926	8.66733	0.855019	0.0392617	0.00489835
1661	0.52124	8.65889	0.856255	0.0392544	0.00503641
1662	0.521554	8.64951	0.857537	0.0392387	0.0051723
1663	0.521868	8.63919	0.858861	0.0392126	0.00530364
1664	0.522182	8.62795	0.860226	0.0391767	0.0054299
1665	0.522496	8.61579	0.861629	0.0391303	0.00555037
1666	0.52281	8.60273	0.863067	0.0390725	0.00566443
1667	0.523124	8.58878	0.864545	0.0390061	0.00577377
1668	0.523438	8.57395	0.866048	0.038927	0.00587282
1669	0.523752	8.55826	0.867584	0.0388382	0.00596687
1670	0.524066	8.54173	0.86915	0.0387386	0.00605483
1671	0.52438	8.52436	0.870746	0.0386282	0.00613651
1672	0.524694	8.50618	0.872372	0.0385075	0.00621201
1673	0.525008	8.48721	0.874026	0.038377	0.0062818
1674	0.525322	8.46746	0.875699	0.038235	0.00634275
1675	0.525636	8.44696	0.877386	0.0380803	0.00639288
1676	0.52595	8.42572	0.879102	0.0379175	0.00644032
1677	0.526264	8.40376	0.880846	0.0377463	0.00648328
1678	0.526578	8.38111	0.882608	0.0375645	0.00652057
1679	0.526892	8.35779	0.884392	0.0373739	0.00655233
1680	0.527206	8.33381	0.886187	0.0371725	0.0065753
1681	0.52752	8.30922	0.887993	0.0369607	0.00659011
1682	0.527834	8.28402	0.889813	0.0367404	0.00659984
1683	0.528148	8.25825	0.891638	0.036509	0.00660063
1684	0.528462	8.23193	0.893478	0.0362701	0.00659752
1685	0.528776	8.20508	0.895327	0.0360224	0.0065888
1686	0.52909	8.17774	0.89718	0.0357657	0.00657311
1687	0.529404	8.14992	0.899033	0.0354996	0.00654939
1688	0.529718	8.12166	0.900892	0.0352265	0.00652105
1689	0.530032	8.09298	0.902746	0.0349434	0.0064843
1690	0.530346	8.06392	0.904599	0.0346532	0.00644237
1691	0.53066	8.0345	0.906445	0.0343546	0.00639309
1692	0.530974	8.00475	0.908287	0.0340488	0.00633784
1693	0.531288	7.9747	0.910125	0.0337364	0.00627786
1694	0.531602	7.94438	0.911953	0.0334167	0.00621125
1695	0.531916	7.91381	0.913767	0.03309	0.00613809
1696	0.53223	7.88304	0.915571	0.0327574	0.0060599
1697	0.532544	7.85208	0.917361	0.0324189	0.00597636
1698	0.532858	7.82098	0.919135	0.0320748	0.00588735
1699	0.533172	7.78975	0.920879	0.0317215	0.00578769
1700	0.533486	7.75844	0.922609	0.0313659	0.00568551
1701	0.5338	7.72707	0.924317	0.0310056	0.0055789
1702	0.534114	7.69568	0.926004	0.0306414	0.0054673
1703	0.534428	7.66428	0.927666	0.0302735	0.00535053
1704	0.534742	7.63293	0.929301	0.0299019	0.00522907
1705	0.535056	7.60163	0.930906	0.0295271	0.00510202
1706	0.53537	7.57044	0.932478	0.0291493	0.00496987
1707	0.535684	7.53937	0.934015	0.0287683	0.00483175
1708	0.535998	7.50847	0.935519	0.0283859	0.00468947
1709	0.536312	7.47775	0.936985	0.0280013	0.0045422
1710	0.536626	7.44725	0.938411	0.0276151	0.00438948
1711	0.53694	7.417	0.939796	0.0272277	0.00423205
1712	0.537254	7.38702	0.941141	0.0268402	0.00407016
1713	0.537568	7.35736	0.942443	0.0264528	0.00390465
1714	0.537882	7.32804	0.943705	0.0260667	0.00373629
1715	0.538196	7.29908	0.944929	0.0256839	0.0035661
1716	0.53851	7.27051	0.946093	0.0252966	0.00338701
1717	0.538824	7.24237	0.947223	0.0249171	0.00320996
1718	0.539138	7.21468	0.948297	0.0245363	0.00302637
1719	0.539452	7.18747	0.94932	0.0241577	0.00283876
1720	0.539766	7.16077	0.950291	0.0237819	0.00264778
1721	0.54008	7.13459	0.951213	0.0234097	0.00245448
1722	0.540394	7.10898	0.952083	0.0230417	0.00225897
1723	0.540708	7.08394	0.9529	0.0226781	0.00206121
1724	0.541022	7.05952	0.953662	0.0223179	0.00185961
1725	0.541336	7.03572	0.954371	0.0219641	0.00165682
1726	0.54165	7.01258	0.955026	0.0216159	0.00145227
1727	0.541964	6.99012	0.955628	0.0212744	0.00124722
1728	0.542278	6.96836	0.956171	0.0209378	0.00103962
1729	0.542592	6.94732	0.956661	0.0206084	0.000831164
1730	0.542906	6.92702	0.957091	0.0202859	0.000621279
1731	0.54322	6.90748	0.957468	0.0199715	0.000410817
1732	0.543534	6.88873	0.957787	0.0196645	0.000199819
1733	0.543848	6.87077	0.958052	0.0193679	-1.11134e-05
1734	0.544162	6.85363	0.958258	0.0190777	-0.000223321
1735	0.544476	6.83733	0.95841	0.0187959	-0.00043236
1736	0.54479	6.82188	0.958502	0.0185242	-0.000643253
1737	0.545104	6.80729	0.958539	0.0182629	-0.000853862
1738	0.545418	6.79358	0.958514	0.0180098	-0.00106488
1739	0.545732	6.78077	0.958437	0.017769	-0.00127462
1740	0.546046	6.76886	0.9583	0.0175374	-0.00148362
1741	0.54636	6.75787	0.958108	0.0173171	-0.0016915
1742	0.546674	6.74781	0.957859	0.0171074	-0.00189812
1743	0.546988	6.73869	0.957555	0.0169091	-0.0021031
1744	0.547302	6.73051	0.957195	0.0167223	-0.00230636
1745	0.547616	6.7233	0.956783	0.0165476	-0.00250741
1746	0.54793	6.71704	0.956315	0.0163844	-0.00270636
1747	0.548244	6.71175	0.955792	0.0162331	-0.0029038
1748	0.548558	6.70744	0.955215	0.0160942	-0.0030989
1749	0.548872	6.70411	0.954585	0.0159676	-0.00329125
1750	0.549186	6.70176	0.953898	0.0158532	-0.00348408
1751	0.5495	6.70039	0.953158	0.0157508	-0.00367248
1752	0.549814	6.70001	0.952365	0.0156602	-0.00385803
1753	0.550128	6.70061	0.951527	0.015584	-0.00403811
1754	0.550442	6.7022	0.950641	0.0155207	-0.00421473
1755	0.550756	6.70477	0.949708	0.0154708	-0.00438788
1756	0.55107	6.70833	0.948725	0.0154336	-0.00455756
1757	0.551384	6.71286	0.947695	0.0154092	-0.00472354
1758	0.551698	6.71836	0.946617	0.0153977	-0.00488565
1759	0.552012	6.72483	0.945493	0.0153987	-0.0050441
1760	0.552326	6.73227	0.944324	0.0154135	-0.00519798
1761	0.55264	6.74066	0.943113	0.0154407	-0.0053466
1762	0.552954	6.74999	0.94187	0.0154836	-0.00548534
1763	0.553268	6.76026	0.94058	0.0155374	-0.00562291
1764	0.553582	6.77146	0.939238	0.0156017	-0.00576004
1765	0.553896	6.78357	0.937856	0.0156786	-0.00589248
1766	0.55421	6.79659	0.936433	0.0157675	-0.00601962
1767	0.554524	6.81049	0.934973	0.0158693	-0.00614077
1768	0.554838	6.82528	0.933482	0.0159844	-0.00625491
1769	0.555152	6.84092	0.931952	0.0161103	-0.00636525
1770	0.555466	6.85741	0.930387	0.0162477	-0.00647097
1771	0.55578	6.87474	0.928792	0.0163974	-0.00656995
1772	0.556094	6.89287	0.927164	0.0165583	-0.00666367
1773	0.556408	6.91181	0.925524	0.0167344	-0.006745
1774	0.556722	6.93152	0.923846	0.0169189	-0.00682455
1775	0.557036	6.95198	0.92214	0.017114	-0.0068986
1776	0.55735	6.97319	0.920408	0.0173191	-0.00696736
1777	0.557664	6.99511	0.918651	0.0175345	-0.0070298
1778	0.557978	7.01773	0.916871	0.0177596	-0.00708644
1779	0.558292	7.04102	0.915075	0.0179953	-0.00713491
1780	0.558606	7.06495	0.913256	0.0182395	-0.00717967
1781	0.55892	7.08952	0.911434	0.0184956	-0.00721281
1782	0.559234	7.11469	0.909594	0.0187602	-0.00723932
1783	0.559548	7.14043	0.907734	0.0190314	-0.0072622
1784	0.559862	7.16672	0.90586	0.0193102	-0.00727968
1785	0.560176	7.19355	0.903979	0.0195972	-0.00728914
1786	0.56049	7.22087	0.902096	0.0198931	-0.00728989
1787	0.560804	7.24866	0.900204	0.0201953	-0.00728473
1788	0.561118	7.2769	0.898305	0.0205035	-0.00727446
1789	0.561432	7.30555	0.896408	0.0208195	-0.00725533
1790	0.561746	7.3346	0.894514	0.021142	-0.0072287
1791	0.56206	7.364	0.892621	0.0214695	-0.00719522
1792	0.562374	7.39373	0.890731	0.0218027	-0.00715504
1793	0.562688	7.42377	0.888868	0.0221461	-0.00709893
1794	0.563002	7.45408	0.886996	0.0224897	-0.00704387
1795	0.563316	7.48463	0.885128	0.022836	-0.00698484
1796	0.56363	7.5154	0.883273	0.0231866	-0.00691793
1797	0.563944	7.54634	0.881419	0.0235369	-0.00684901
1798	0.564258	7.57744	0.8796	0.023897	-0.00676511
1799	0.564572	7.60866	0.877798	0.0242585	-0.00667545
1800	0.564886	7.63997	0.876015	0.0246222	-0.00657945
1801	0.5652	7.67134	0.874253	0.0249878	-0.00647755
1802	0.565514	7.70273	0.872516	0.0253547	-0.0063689
1803	0.565828	7.73413	0.870804	0.0257227	-0.00625415
1804	0.566142	7.76549	0.869122	0.0260917	-0.0061326
1805	0.566456	7.79678	0.867472	0.0264624	-0.00600243
1806	0.56677	7.82798	0.865858	0.0268334	-0.00586676
1807	0.567084	7.85905	0.864279	0.027204	-0.00572463
1808	0.567398	7.88997	0.862734	0.0275733	-0.00557742
1809	0.567712	7.9207	0.861227	0.0279431	-0.00542348
1810	0.568026	7.95121	0.859764	0.0283123	-0.00526262
1811	0.56834	7.98148	0.858343	0.0286802	-0.00509604
1812	0.568654	8.01146	0.856966	0.0290461	-0.00492323
1813	0.568968	8.04114	0.85563	0.0294092	-0.00474697
1814	0.569282	8.07049	0.854345	0.0297712	-0.00456314
1815	0.569596	8.09946	0.853106	0.0301299	-0.00437543
1816	0.56991	8.12805	0.851914	0.0304857	-0.00418346
1817	0.570224	8.15621	0.850758	0.0308333	-0.00399143
1818	0.570538	8.18392	0.849661	0.0311802	-0.00379224
1819	0.570852	8.21116	0.848627	0.0315268	-0.00358475
1820	0.571166	8.23789	0.847626	0.031863	-0.00338071
1821	0.57148	8.26409	0.84668	0.0321961	-0.003172
1822	0.571794	8.28974	0.845788	0.032524	-0.00296031
1823	0.572108	8.3148	0.84495	0.0328469	-0.00274585
1824	0.572422	8.33926	0.844166	0.0331645	-0.00252852
1825	0.572736	8.36308	0.843437	0.0334765	-0.00230963
1826	0.57305	8.38626	0.842761	0.0337815	-0.00208955
1827	0.573364	8.40876	0.842139	0.0340804	-0.00186833
1828	0.573678	8.43055	0.841571	0.0343719	-0.00164671
1829	0.573992	8.45163	0.841063	0.0346583	-0.00142264
1830	0.574306	8.47197	0.840611	0.0349372	-0.00119788
1831	0.57462	8.49154	0.840218	0.0352091	-0.000972531
1832	0.574934	8.51034	0.839883	0.0354735	-0.000746641
1833	0.575248	8.52834	0.839603	0.0357285	-0.000521531
1834	0.575562	8.54552	0.83939	0.035979	-0.000294406
1835	0.575876	8.56186	0.839232	0.036221	-6.83285e-05
1836	0.57619	8.57736	0.839138	0.036456	0.000157896
1837	0.576504	8.59199	0.839101	0.0366831	0.000383722
1838	0.576818	8.60574	0.839125	0.0369017	0.000608867
1839	0.577132	8.6186	0.839203	0.0371108	0.000830405
1840	0.577446	8.63056	0.839348	0.0373132	0.00105456
1841	0.57776	8.64159	0.839554	0.0375074	0.00127719
1842	0.578074	8.6517	0.83982	0.0376924	0.0014982
1843	0.578388	8.66087	0.840144	0.037868	0.0017161
1844	0.578702	8.66909	0.840526	0.0380344	0.00193217
1845	0.579016	8.67636	0.840964	0.0381917	0.00214549
1846	0.57933	8.68267	0.841463	0.0383398	0.00235836
1847	0.579644	8.688	0.842015	0.0384796	0.00256515
1848	0.579958	8.69236	0.842623	0.038609	0.00276941
1849	0.580272	8.69575	0.843292	0.038729	0.0029735
1850	0.580586	8.69815	0.844009	0.0388392	0.00317081
1851	0.5809	8.69957	0.84478	0.0389391	0.00336382
1852	0.581214	8.7	0.845611	0.03903	0.0035577
1853	0.581528	8.69944	0.846496	0.0391115	0.0037462
1854	0.581842	8.69791	0.847417	0.0391803	0.00392423
1855	0.582156	8.69538	0.848397	0.0392403	0.00410324
1856	0.58247	8.69188	0.849424	0.0392898	0.00427643
1857	0.582784	8.6874	0.850496	0.0393286	0.00444314
1858	0.583098	8.68194	0.851611	0.0393567	0.00460388
1859	0.583412	8.67552	0.852756	0.0393717	0.004753
1860	0.583726	8.66813	0.853947	0.0393768	0.00489867
1861	0.58404	8.65979	0.85518	0.0393716	0.00503981
1862	0.584354	8.65051	0.856463	0.0393579	0.00517902
1863	0.584668	8.64028	0.857787	0.0393336	0.00531173
1864	0.584982	8.62913	0.859151	0.0392996	0.00543901
1865	0.585296	8.61707	0.860553	0.0392549	0.00556024
1866	0.58561	8.6041	0.861989	0.0391987	0.0056756
1867	0.585924	8.59023	0.863459	0.0391326	0.00578327
1868	0.586238	8.5755	0.864958	0.0390544	0.00588272
1869	0.586552	8.55989	0.866492	0.0389669	0.00597748
1870	0.586866	8.54344	0.868057	0.0388688	0.00606666
1871	0.58718	8.52616	0.86965	0.0387595	0.00614869
1872	0.587494	8.50807	0.871263	0.0386374	0.00621959
1873	0.587808	8.48917	0.872919	0.03851	0.0062927
1874	0.588122	8.4695	0.874583	0.0383677	0.0063513
1875	0.588436	8.44907	0.876282	0.0382175	0.00640775
1876	0.58875	8.4279	0.878002	0.038057	0.00645779
1877	0.589064	8.40602	0.879748	0.0378877	0.00650208
1878	0.589378	8.38344	0.881512	0.037708	0.00654021
1879	0.589692	8.36018	0.883295	0.0375184	0.00657207
1880	0.590006	8.33628	0.885081	0.0373159	0.00659192
1881	0.59032	8.31174	0.886889	0.0371068	0.00660926
1882	0.590634	8.2866	0.888704	0.0368863	0.00661772
1883	0.590948	8.26089	0.890531	0.0366567	0.00662007
1884	0.591262	8.23462	0.892369	0.0364188	0.00661698
1885	0.591576	8.20783	0.894213	0.0361713	0.00660677
1886	0.59189	8.18053	0.896059	0.0359144	0.00658965
1887	0.592204	8.15276	0.897914	0.0356501	0.00656739
1888	0.592518	8.12455	0.899773	0.0353776	0.00653941
1889	0.592832	8.09591	0.901634	0.0350973	0.00650529
1890	0.593146	8.06689	0.903486	0.0348074	0.00646282
1891	0.59346	8.0375	0.905336	0.0345105	0.00641462
1892	0.593774	8.00778	0.907181	0.034206	0.00636074
1893	0.594088	7.97776	0.909018	0.0338941	0.00630001
1894	0.594402	7.94746	0.910847	0.0335753	0.006234
1895	0.594716	7.91692	0.912654	0.0332464	0.00615745
1896	0.59503	7.88617	0.914455	0.0329139	0.00607843
1897	0.595344	7.85523	0.916246	0.032576	0.00599517
1898	0.595658	7.82414	0.918022	0.0322329	0.00590662
1899	0.595972	7.79293	0.919782	0.0318847	0.00581269
1900	0.596286	7.76162	0.921523	0.0315315	0.00571335
1901	0.5966	7.73026	0.923235	0.0311721	0.00560674
1902	0.596914	7.69886	0.924927	0.0308089	0.00549553
1903	0.597228	7.66747	0.92659	0.0304412	0.00537875
1904	0.597542	7.6361	0.928229	0.0300703	0.00525779
1905	0.597856	7.6048	0.929837	0.0296958	0.0051308
1906	0.59817	7.5736	0.931414	0.0293181	0.00499867
1907	0.598484	7.54252	0.932956	0.0289376	0.00486107
1908	0.598798	7.51159	0.934464	0.0285556	0.00471914
1909	0.599112	7.48085	0.935939	0.0281721	0.00457301
1910	0.599426	7.45033	0.937373	0.0277869	0.0044221
1911	0.59974	7.42005	0.938768	0.027401	0.00426624
1912	0.600054	7.39005	0.940121	0.0270136	0.0041053
1913	0.600368	7.36035	0.941428	0.0266258	0.00393927
1914	0.600682	7.33099	0.942693	0.0262389	0.00377006
1915	0.600996	7.302	0.943916	0.0258531	0.00359764
1916	0.60131	7.27339	0.945093	0.0254689	0.00342156
1917	0.601624	7.24521	0.946224	0.0250867	0.00324233
1918	0.601938	7.21747	0.947316	0.0247098	0.00306273
1919	0.602252	7.19021	0.948347	0.0243314	0.00287573
1920	0.602566	7.16345	0.949325	0.023955	0.00268484
1921	0.60288	7.13722	0.950253	0.0235825	0.00249151
1922	0.603194	7.11155	0.951133	0.0232142	0.0022966
1923	0.603508	7.08646	0.951956	0.0228498	0.00209835
1924	0.603822	7.06197	0.95273	0.0224899	0.00189755
1925	0.604136	7.03811	0.953447	0.0221353	0.00169547
1926	0.60445	7.0149	0.95411	0.0217861	0.00149132
1927	0.604764	6.99237	0.954719	0.0214435	0.00128586
1928	0.605078	6.97053	0.955273	0.0211068	0.00107905
1929	0.605392	6.94942	0.955774	0.0207774	0.000871479
1930	0.605706	6.92904	0.956216	0.0204542	0.000662215
1931	0.60602	6.90943	0.956604	0.0201388	0.00045235
1932	0.606334	6.89059	0.956933	0.0198314	0.000241717
1933	0.606648	6.87256	0.957206	0.019532	3.07035e-05
1934	0.606962	6.85533	0.957423	0.0192426	-0.000180628
1935	0.607276	6.83895	0.957584	0.0189582	-0.00038974
1936	0.60759	6.82341	0.957692	0.0186876	-0.000599635
1937	0.607904	6.80873	0.957737	0.0184244	-0.000810787
1938	0.608218	6.79493	0.957724	0.0181709	-0.00102143
1939	0.608532	6.78203	0.957655	0.0179282	-0.0012315
1940	0.608846	6.77003	0.957528	0.017695	-0.00144076
1941	0.60916	6.75894	0.957344	0.0174725	-0.001649
1942	0.609474	6.74879	0.957103	0.0172611	-0.00185633
1943	0.609788	6.73957	0.956808	0.017061	-0.0020617
1944	0.610102	6.7313	0.956457	0.0168725	-0.00226544
1945	0.610416	6.72398	0.956051	0.0166956	-0.00246708
1946	0.61073	6.71763	0.955592	0.0165308	-0.00266656
1947	0.611044	6.71225	0.955079	0.016378	-0.00286379
1948	0.611358	6.70783	0.954513	0.0162371	-0.00305863
1949	0.611672	6.7044	0.953893	0.0161087	-0.00325134
1950	0.611986	6.70195	0.953214	0.0159923	-0.00344443
1951	0.6123	6.70048	0.952483	0.0158878	-0.00363344
1952	0.612614	6.7	0.951705	0.0157961	-0.00381629
1953	0.612928	6.7005	0.950874	0.0157177	-0.00399849
1954	0.613242	6.70199	0.949995	0.0156523	-0.00417691
1955	0.613556	6.70447	0.949068	0.0156001	-0.00435083
1956	0.61387	6.70792	0.948096	0.0155611	-0.00452056
1957	0.614184	6.71235	0.947075	0.0155349	-0.00468643
1958	0.614498	6.71776	0.94601	0.0155218	-0.00484786
1959	0.614812	6.72413	0.944898	0.0155213	-0.00500579
1960	0.615126	6.73147	0.943741	0.0155339	-0.00515932
1961	0.61544	6.73976	0.942552	0.0155619	-0.00530226
1962	0.615754	6.749	0.941314	0.0156012	-0.00544471
1963	0.616068	6.75918	0.940031	0.0156521	-0.00558444
1964	0.616382	6.77028	0.938699	0.0157148	-0.00572155
1965	0.616696	6.7823	0.937323	0.015789	-0.00585535
1966	0.61701	6.79522	0.935908	0.0158757	-0.00598332
1967	0.617324	6.80904	0.934457	0.0159752	-0.00610509
1968	0.617638	6.82374	0.932975	0.0160881	-0.00621951
1969	0.617952	6.83929	0.931454	0.0162115	-0.00633043
1970	0.618266	6.8557	0.929898	0.0163466	-0.00643654
1971	0.61858	6.87294	0.928312	0.0164942	-0.00653598
1972	0.618894	6.891	0.926696	0.016653	-0.0066301
1973	0.619208	6.90985	0.925051	0.0168238	-0.00671693
1974	0.619522	6.92948	0.923391	0.017009	-0.00679244
1975	0.619836	6.94987	0.921694	0.0172021	-0.00686683
1976	0.62015	6.971	0.919972	0.0174056	-0.00693597
1977	0.620464	6.99285	0.918226	0.0176192	-0.0069988
1978	0.620778	7.0154	0.916455	0.0178424	-0.00705553
1979	0.621092	7.03862	0.914667	0.0180754	-0.0071054
1980	0.621406	7.0625	0.912862	0.0183192	-0.0071479
1981	0.62172	7.087	0.911048	0.0185732	-0.00718154
1982	0.622034	7.11211	0.909211	0.0188346	-0.0072109
1983	0.622348	7.13779	0.907359	0.019104	-0.00723439
1984	0.622662	7.16403	0.905494	0.0193808	-0.00725213
1985	0.622976	7.1908	0.903622	0.0196662	-0.00726197
1986	0.62329	7.21807	0.901745	0.0199599	-0.00726361
1987	0.623604	7.24582	0.899872	0.0202639	-0.00725437
1988	0.623918	7.27401	0.897972	0.0205676	-0.00724826
1989	0.624232	7.30263	0.89608	0.0208809	-0.00723091
1990	0.624546	7.33163	0.894189	0.0212009	-0.00720538
1991	0.62486	7.361	0.892313	0.0215305	-0.00716815
1992	0.625174	7.3907	0.890421	0.0218588	-0.0071327
1993	0.625488	7.42071	0.888562	0.0222005	-0.00707731
1994	0.625802	7.45099	0.886695	0.0225419	-0.0070237
1995	0.626116	7.48152	0.884834	0.0228868	-0.00696511
1996	0.62643	7.51227	0.882984	0.0232358	-0.00689923
1997	0.626744	7.5432	0.881145	0.0235882	-0.00682645
1998	0.627058	7.57428	0.879323	0.0239438	-0.00674697
[truncated: 2 more rows]
