# Supplementary material for: Data regarding the computational fluid dynamics simulations of an airfoil with plasma actuator in unsteady flow
Source: Data Brief. 2020 Feb 13;29:105286. doi: 10.1016/j.dib.2020.105286 (PMC7044653; doi:10.1016/j.dib.2020.105286)
Supplement: Multimedia component 1 [file mmc1.zip › Allegati/w100_a1/Force_w100_a1_0/Force_w100_a1_0.xlsx]

## Sheet: Sheet1
Time Step	Time	Angle of attack	Lift coefficient	Drag coefficient	Moment coefficient
[]	[s]	[deg]	[]	[]	[]
1	0	7.7	3.87638	1.05019	1.0279
2	0.000314	7.73139	2.65415	0.579039	0.589877
3	0.000628	7.76276	1.65599	0.29828	0.274014
4	0.000942	7.79406	0.96292	0.134023	0.0778901
5	0.001256	7.82527	0.554864	0.0494281	-0.0226457
6	0.00157	7.85636	0.363075	0.014768	-0.0604869
7	0.001884	7.88729	0.309533	0.00756447	-0.0639902
8	0.002198	7.91803	0.329371	0.0129726	-0.0524554
9	0.002512	7.94857	0.377699	0.0222553	-0.0371844
10	0.002826	7.97885	0.429076	0.0311291	-0.0235343
11	0.00314	8.00887	0.471888	0.0379197	-0.0134121
12	0.003454	8.03857	0.503172	0.042416	-0.00683117
13	0.003768	8.06795	0.524083	0.0449975	-0.00310391
14	0.004082	8.09696	0.537476	0.0462466	-0.0012759
15	0.004396	8.12558	0.546174	0.0466949	-0.000511934
16	0.00471	8.15378	0.552316	0.0467274	-0.000272949
17	0.005024	8.18153	0.557344	0.0465895	-0.000195768
18	0.005338	8.20881	0.562041	0.0464121	-0.000139957
19	0.005652	8.23558	0.566855	0.0462667	1.60733e-05
20	0.005966	8.26183	0.571747	0.0461589	0.000209217
21	0.00628	8.28753	0.57675	0.0460761	0.000456867
22	0.006594	8.31264	0.581866	0.0460241	0.000763181
23	0.006908	8.33715	0.586904	0.0459718	0.00104616
24	0.007222	8.36104	0.591851	0.0459197	0.00131735
25	0.007536	8.38427	0.596654	0.0458594	0.0015546
26	0.00785	8.40683	0.601309	0.0457846	0.00176644
27	0.008164	8.42869	0.605796	0.0456957	0.00194907
28	0.008478	8.44983	0.610143	0.045602	0.00210455
29	0.008792	8.47023	0.614362	0.0454951	0.00225373
30	0.009106	8.48987	0.618447	0.0453807	0.00237222
31	0.00942	8.50874	0.622407	0.045259	0.00246663
32	0.009734	8.5268	0.626247	0.0451282	0.00253731
33	0.010048	8.54405	0.62996	0.0449893	0.00259109
34	0.010362	8.56047	0.633535	0.0448393	0.00261241
35	0.010676	8.57605	0.636983	0.0446828	0.00260582
36	0.01099	8.59075	0.640335	0.0445169	0.00259397
37	0.011304	8.60458	0.643582	0.0443457	0.00255974
38	0.011618	8.61752	0.646723	0.0441675	0.00250281
39	0.011932	8.62955	0.649754	0.0439798	0.00242288
40	0.012246	8.64067	0.652692	0.0437867	0.00232968
41	0.01256	8.65086	0.655543	0.0435892	0.00222167
42	0.012874	8.66011	0.658286	0.043387	0.00209402
43	0.013188	8.66842	0.660963	0.0431778	0.0019648
44	0.013502	8.67577	0.663553	0.0429698	0.00181984
45	0.013816	8.68216	0.666066	0.0427515	0.00166738
46	0.01413	8.68758	0.668523	0.0425417	0.00151161
47	0.014444	8.69202	0.670914	0.0423264	0.00135212
48	0.014758	8.69549	0.673257	0.0421139	0.00119865
49	0.015072	8.69798	0.675545	0.0419008	0.00104086
50	0.015386	8.69948	0.677801	0.0416911	0.000894307
51	0.0157	8.7	0.680012	0.0414842	0.000749531
52	0.016014	8.69953	0.682196	0.0412821	0.000613734
53	0.016328	8.69808	0.684345	0.0410816	0.000484883
54	0.016642	8.69564	0.686464	0.0408848	0.000363833
55	0.016956	8.69222	0.688569	0.0406949	0.000253597
56	0.01727	8.68782	0.690656	0.0405096	0.000154368
57	0.017584	8.68245	0.692717	0.0403279	6.01911e-05
58	0.017898	8.67611	0.694749	0.0401491	-3.06607e-05
59	0.018212	8.66881	0.696765	0.0399738	-0.000109143
60	0.018526	8.66056	0.698756	0.0398024	-0.000182438
61	0.01884	8.65135	0.700728	0.0396347	-0.000248044
62	0.019154	8.64121	0.702689	0.039472	-0.000303884
63	0.019468	8.63014	0.704628	0.0393129	-0.00035717
64	0.019782	8.61815	0.706543	0.0391548	-0.00040674
65	0.020096	8.60526	0.708442	0.0390004	-0.000450242
66	0.02041	8.59148	0.710323	0.0388492	-0.000488407
67	0.020724	8.57681	0.712199	0.0387018	-0.000518889
68	0.021038	8.56128	0.714058	0.0385571	-0.000547157
69	0.021352	8.54491	0.715908	0.0384154	-0.000570011
70	0.021666	8.5277	0.717758	0.0382779	-0.000585383
71	0.02198	8.50967	0.719606	0.0381427	-0.000595097
72	0.022294	8.49085	0.721464	0.0380122	-0.000596888
73	0.022608	8.47124	0.723336	0.0378857	-0.0005921
74	0.022922	8.45088	0.725234	0.0377643	-0.000573682
75	0.023236	8.42977	0.727167	0.0376492	-0.000543863
76	0.02355	8.40795	0.729145	0.0375405	-0.000501974
77	0.023864	8.38543	0.731177	0.0374385	-0.000446264
78	0.024178	8.36223	0.733279	0.0373446	-0.000372692
79	0.024492	8.33838	0.735459	0.0372582	-0.000283783
80	0.024806	8.3139	0.737734	0.0371814	-0.000172992
81	0.02512	8.28882	0.740113	0.0371136	-4.19832e-05
82	0.025434	8.26315	0.742608	0.0370548	0.000109161
83	0.025748	8.23693	0.745232	0.0370063	0.000285627
84	0.026062	8.21018	0.747989	0.0369658	0.000482423
85	0.026376	8.18293	0.750879	0.0369332	0.000698339
86	0.02669	8.1552	0.753911	0.0369064	0.000935462
87	0.027004	8.12702	0.757085	0.0368861	0.00119313
88	0.027318	8.09842	0.760402	0.0368695	0.00146625
89	0.027632	8.06943	0.763847	0.0368539	0.0017536
90	0.027946	8.04007	0.767417	0.0368381	0.00205068
91	0.02826	8.01038	0.771096	0.0368168	0.00235095
92	0.028574	7.98038	0.774866	0.0367895	0.00265486
93	0.028888	7.95011	0.778716	0.0367528	0.00295628
94	0.029202	7.91959	0.782621	0.0367037	0.00324908
95	0.029516	7.88885	0.786568	0.0366385	0.00353017
96	0.02983	7.85793	0.790526	0.0365533	0.00379271
97	0.030144	7.82685	0.794479	0.0364482	0.00403452
98	0.030458	7.79565	0.798399	0.036319	0.00425121
99	0.030772	7.76435	0.802276	0.0361648	0.00443948
100	0.031086	7.73299	0.806089	0.0359845	0.00459735
101	0.0314	7.70159	0.810572	0.0357666	0.00503572
102	0.031714	7.6702	0.814894	0.0356166	0.0053598
103	0.032028	7.63883	0.818796	0.0353838	0.00547946
104	0.032342	7.60752	0.822266	0.0350752	0.00541899
105	0.032656	7.57631	0.82551	0.0347251	0.00532153
106	0.03297	7.54522	0.828725	0.0343719	0.00527055
107	0.033284	7.51428	0.831944	0.0340173	0.00526204
108	0.033598	7.48352	0.835152	0.0336597	0.00527001
109	0.033912	7.45298	0.838308	0.0332949	0.00527118
110	0.034226	7.42268	0.841382	0.0329195	0.0052509
111	0.03454	7.39265	0.844358	0.0325337	0.00521775
112	0.034854	7.36293	0.847217	0.032138	0.00517159
113	0.035168	7.33353	0.849983	0.0317372	0.00511581
114	0.035482	7.3045	0.852662	0.0313334	0.00506208
115	0.035796	7.27586	0.855273	0.0309281	0.00501214
116	0.03611	7.24764	0.857831	0.0305271	0.00497294
117	0.036424	7.21987	0.86034	0.0301314	0.00494506
118	0.036738	7.19256	0.862812	0.0297423	0.00492572
119	0.037052	7.16576	0.865235	0.0293566	0.00491084
120	0.037366	7.13949	0.867607	0.0289781	0.00490433
121	0.03768	7.11376	0.869927	0.0286071	0.00489411
122	0.037994	7.08862	0.872183	0.0282402	0.0048784
123	0.038308	7.06407	0.87436	0.0278741	0.00485374
124	0.038622	7.04016	0.87645	0.0275092	0.00481612
125	0.038936	7.01689	0.878444	0.0271453	0.00476135
126	0.03925	6.9943	0.880338	0.0267827	0.00469467
127	0.039564	6.97241	0.882126	0.0264212	0.00460758
128	0.039878	6.95123	0.883802	0.0260591	0.00449937
129	0.040192	6.93079	0.885369	0.025699	0.00437622
130	0.040506	6.91111	0.886825	0.0253409	0.00423813
131	0.04082	6.8922	0.888173	0.0249854	0.00408614
132	0.041134	6.87409	0.889414	0.0246337	0.00392108
133	0.041448	6.8568	0.890553	0.024286	0.00374442
134	0.041762	6.84034	0.89159	0.023944	0.00356072
135	0.042076	6.82472	0.892532	0.0236079	0.00336862
136	0.04239	6.80997	0.893377	0.0232796	0.00317174
137	0.042704	6.7961	0.894132	0.0229592	0.00297177
138	0.043018	6.78311	0.894801	0.0226483	0.00277048
139	0.043332	6.77103	0.895382	0.0223462	0.00256604
140	0.043646	6.75987	0.895877	0.0220541	0.00235942
141	0.04396	6.74963	0.896297	0.0217738	0.00216008
142	0.044274	6.74034	0.896643	0.0215065	0.0019629
143	0.044588	6.73198	0.896909	0.0212501	0.00176505
144	0.044902	6.72458	0.89709	0.0210043	0.00156452
145	0.045216	6.71815	0.897201	0.0207715	0.00137089
146	0.04553	6.71268	0.897236	0.0205509	0.00117891
147	0.045844	6.70818	0.897192	0.0203421	0.000987397
148	0.046158	6.70466	0.897077	0.020147	0.000800065
149	0.046472	6.70212	0.896886	0.0199645	0.000615755
150	0.046786	6.70057	0.896618	0.0197939	0.000430839
151	0.0471	6.7	0.896287	0.0196375	0.00025468
152	0.047414	6.70042	0.895872	0.0194916	7.24679e-05
153	0.047728	6.70182	0.895409	0.0193629	-9.34011e-05
154	0.048042	6.70421	0.894853	0.0192432	-0.000271601
155	0.048356	6.70758	0.894251	0.0191402	-0.000432191
156	0.04867	6.71193	0.893565	0.019047	-0.000601095
157	0.048984	6.71725	0.892827	0.0189698	-0.000758757
158	0.049298	6.72354	0.892026	0.0189052	-0.00091255
159	0.049612	6.73079	0.891161	0.0188528	-0.00106395
160	0.049926	6.739	0.890244	0.0188142	-0.00120958
161	0.05024	6.74816	0.889279	0.0187901	-0.00134683
162	0.050554	6.75825	0.888256	0.018778	-0.0014803
163	0.050868	6.76928	0.887187	0.0187781	-0.00160854
164	0.051182	6.78122	0.886062	0.0187929	-0.00173078
165	0.051496	6.79406	0.884896	0.0188209	-0.00184691
166	0.05181	6.8078	0.883686	0.0188616	-0.00195662
167	0.052124	6.82242	0.882446	0.0189163	-0.00205513
168	0.052438	6.83791	0.881151	0.0189805	-0.00215526
169	0.052752	6.85424	0.879831	0.0190583	-0.00224117
170	0.053066	6.87141	0.87846	0.019146	-0.00232837
171	0.05338	6.88939	0.877062	0.0192459	-0.00240555
172	0.053694	6.90818	0.875639	0.0193583	-0.00247245
173	0.054008	6.92774	0.874179	0.0194798	-0.00253661
174	0.054322	6.94807	0.872693	0.0196121	-0.00259214
175	0.054636	6.96914	0.871181	0.0197545	-0.00264145
176	0.05495	6.99093	0.86966	0.0199079	-0.00267723
177	0.055264	7.01341	0.868088	0.0200677	-0.00271831
178	0.055578	7.03658	0.866504	0.0202381	-0.00274817
179	0.055892	7.06039	0.864894	0.0204159	-0.00277367
180	0.056206	7.08484	0.863257	0.0206005	-0.00279612
181	0.05652	7.1099	0.861607	0.0207932	-0.00280893
182	0.056834	7.13553	0.859952	0.0209944	-0.00281037
183	0.057148	7.16173	0.858264	0.0211998	-0.00281332
184	0.057462	7.18845	0.856561	0.0214115	-0.00281013
185	0.057776	7.21568	0.854842	0.0216284	-0.00280227
186	0.05809	7.24339	0.853107	0.0218506	-0.00278954
187	0.058404	7.27154	0.851352	0.0220756	-0.00277488
188	0.058718	7.30012	0.8496	0.0223087	-0.00275026
189	0.059032	7.32909	0.847844	0.0225465	-0.00271835
190	0.059346	7.35843	0.846079	0.022788	-0.00268188
191	0.05966	7.38811	0.844322	0.0230353	-0.00263813
192	0.059974	7.41809	0.842568	0.0232869	-0.00258848
193	0.060288	7.44835	0.840822	0.0235427	-0.00253104
194	0.060602	7.47886	0.839086	0.023803	-0.00246656
195	0.060916	7.50958	0.837367	0.024068	-0.00239335
196	0.06123	7.5405	0.835666	0.0243369	-0.00231372
197	0.061544	7.57157	0.833983	0.0246083	-0.00222747
198	0.061858	7.60277	0.832329	0.0248852	-0.00213131
199	0.062172	7.63406	0.830698	0.025165	-0.00202963
200	0.062486	7.66542	0.8291	0.0254477	-0.00191937
201	0.0628	7.69681	0.826781	0.025737	-0.00210456
202	0.063114	7.72821	0.824563	0.0259337	-0.00221536
203	0.063428	7.75958	0.822522	0.0261651	-0.00225386
204	0.063742	7.79089	0.820842	0.0264599	-0.00212547
205	0.064056	7.82211	0.819423	0.0267871	-0.0019067
206	0.06437	7.85321	0.818059	0.0271081	-0.00171844
207	0.064684	7.88416	0.816605	0.0274029	-0.0016113
208	0.064998	7.91492	0.815058	0.0276733	-0.00156595
209	0.065312	7.94548	0.813454	0.027926	-0.00154667
210	0.065626	7.97579	0.811858	0.0281725	-0.00152734
211	0.06594	8.00583	0.810317	0.0284191	-0.0014925
212	0.066254	8.03557	0.808836	0.0286653	-0.00144805
213	0.066568	8.06498	0.807422	0.028913	-0.00139751
214	0.066882	8.09403	0.806062	0.0291575	-0.00135322
215	0.067196	8.12269	0.80474	0.029395	-0.00132001
216	0.06751	8.15094	0.803439	0.0296238	-0.00129877
217	0.067824	8.17874	0.802151	0.0298426	-0.00129541
218	0.068138	8.20606	0.800878	0.0300504	-0.00130392
219	0.068452	8.23289	0.79963	0.0302501	-0.00131824
220	0.068766	8.2592	0.798422	0.0304426	-0.00133218
221	0.06908	8.28495	0.797262	0.0306302	-0.00134102
222	0.069394	8.31012	0.79617	0.0308154	-0.00133552
223	0.069708	8.3347	0.795151	0.0309984	-0.00131882
224	0.070022	8.35864	0.79422	0.0311821	-0.00128366
225	0.070336	8.38194	0.793378	0.0313646	-0.00123249
226	0.07065	8.40457	0.792627	0.0315473	-0.00116512
227	0.070964	8.4265	0.791979	0.0317304	-0.00107613
228	0.071278	8.44772	0.791422	0.0319135	-0.0009745
229	0.071592	8.46819	0.790967	0.0320967	-0.000853273
230	0.071906	8.48791	0.790605	0.0322779	-0.000721455
231	0.07222	8.50686	0.790343	0.0324578	-0.000573446
232	0.072534	8.52501	0.790168	0.0326352	-0.000417018
233	0.072848	8.54234	0.790083	0.0328094	-0.000251144
234	0.073162	8.55885	0.790085	0.0329801	-7.77327e-05
235	0.073476	8.57451	0.790171	0.0331462	0.000101869
236	0.07379	8.5893	0.790338	0.0333072	0.000285309
237	0.074104	8.60322	0.79058	0.0334626	0.000470861
238	0.074418	8.61625	0.790907	0.0336128	0.000663012
239	0.074732	8.62837	0.791305	0.0337554	0.000852696
240	0.075046	8.63958	0.791779	0.0338912	0.00104439
241	0.07536	8.64987	0.79233	0.0340204	0.00123781
242	0.075674	8.65922	0.79294	0.0341407	0.00142478
243	0.075988	8.66762	0.793618	0.0342532	0.00161138
244	0.076302	8.67507	0.794364	0.0343575	0.00179699
245	0.076616	8.68155	0.795168	0.0344525	0.00197692
246	0.07693	8.68707	0.796037	0.0345392	0.00215474
247	0.077244	8.69162	0.796983	0.0346194	0.00233603
248	0.077558	8.69518	0.797967	0.0346869	0.00250125
249	0.077872	8.69777	0.799032	0.0347495	0.00267539
250	0.078186	8.69937	0.800141	0.0348001	0.00283729
251	0.0785	8.69999	0.801319	0.034844	0.00300191
252	0.078814	8.69962	0.80255	0.0348779	0.00315989
253	0.079128	8.69827	0.80383	0.0349015	0.00331043
254	0.079442	8.69593	0.805169	0.0349167	0.00346002
255	0.079756	8.69261	0.80657	0.0349242	0.00360999
256	0.08007	8.68832	0.808008	0.0349197	0.00374733
257	0.080384	8.68304	0.809502	0.0349072	0.0038834
258	0.080698	8.6768	0.811046	0.0348853	0.00401656
259	0.081012	8.6696	0.812648	0.0348556	0.00414859
260	0.081326	8.66144	0.814295	0.0348163	0.00427555
261	0.08164	8.65233	0.815984	0.0347676	0.00439668
262	0.081954	8.64228	0.817699	0.0347062	0.0045055
263	0.082268	8.6313	0.819457	0.0346363	0.00461247
264	0.082582	8.61941	0.821255	0.0345567	0.00471554
265	0.082896	8.60661	0.823095	0.0344698	0.00481308
266	0.08321	8.59291	0.824954	0.0343683	0.00490069
267	0.083524	8.57834	0.826837	0.0342565	0.00498074
268	0.083838	8.5629	0.82875	0.0341352	0.00505638
269	0.084152	8.54661	0.8307	0.0340068	0.00512838
270	0.084466	8.52948	0.832665	0.0338661	0.00519101
271	0.08478	8.51154	0.834642	0.0337146	0.00524466
272	0.085094	8.49279	0.836658	0.0335565	0.00529913
273	0.085408	8.47327	0.838678	0.0333867	0.0053424
274	0.085722	8.45298	0.840708	0.0332066	0.00537726
275	0.086036	8.43195	0.84276	0.0330193	0.0054101
276	0.08635	8.4102	0.84481	0.0328204	0.00543034
277	0.086664	8.38774	0.846865	0.0326126	0.00544354
278	0.086978	8.36461	0.84892	0.0323943	0.00545031
279	0.087292	8.34083	0.850986	0.0321682	0.00545183
280	0.087606	8.31641	0.853038	0.0319313	0.00544111
281	0.08792	8.29139	0.85511	0.0316902	0.00543281
282	0.088234	8.26578	0.857169	0.0314385	0.0054142
283	0.088548	8.23961	0.859236	0.0311805	0.00539219
284	0.088862	8.21292	0.861273	0.0309103	0.00535438
285	0.089176	8.18571	0.863317	0.0306364	0.00531867
286	0.08949	8.15803	0.865365	0.0303573	0.00528139
287	0.089804	8.1299	0.867384	0.0300679	0.00522958
288	0.090118	8.10134	0.869398	0.029775	0.00517748
289	0.090432	8.07239	0.871403	0.029477	0.00512125
290	0.090746	8.04306	0.873382	0.0291718	0.00505562
291	0.09106	8.01341	0.875366	0.0288636	0.00499096
292	0.091374	7.98344	0.877316	0.0285472	0.00491672
293	0.091688	7.95319	0.879259	0.0282284	0.00484075
294	0.092002	7.92269	0.881185	0.0279062	0.00476213
295	0.092316	7.89198	0.883096	0.027581	0.00467954
296	0.09263	7.86107	0.884981	0.0272511	0.00459219
297	0.092944	7.83001	0.886841	0.0269169	0.00449948
298	0.093258	7.79882	0.888672	0.0265809	0.00440206
299	0.093572	7.76753	0.890491	0.0262437	0.0043049
300	0.093886	7.73617	0.892287	0.0259045	0.00420502
301	0.0942	7.70478	0.894839	0.0255538	0.00442355
302	0.094514	7.67338	0.897217	0.0252887	0.00452542
303	0.094828	7.64201	0.899255	0.0249668	0.00445215
304	0.095142	7.6107	0.900945	0.024592	0.00423706
305	0.095456	7.57947	0.902519	0.0242068	0.00402118
306	0.09577	7.54837	0.904141	0.0238367	0.00387818
307	0.096084	7.51741	0.905854	0.0234859	0.00380121
308	0.096398	7.48663	0.907637	0.0231522	0.00376085
309	0.096712	7.45606	0.90945	0.0228282	0.00373253
310	0.097026	7.42574	0.911254	0.0225093	0.0037047
311	0.09734	7.39568	0.91302	0.0221934	0.00367456
312	0.097654	7.36593	0.914743	0.0218793	0.00364504
313	0.097968	7.3365	0.916428	0.021569	0.00362069
314	0.098282	7.30743	0.918073	0.0212626	0.00360122
315	0.098596	7.27875	0.91969	0.0209615	0.00359208
316	0.09891	7.25049	0.921287	0.0206677	0.00359571
317	0.099224	7.22266	0.922868	0.0203815	0.00361067
318	0.099538	7.19531	0.924436	0.0201041	0.00363662
319	0.099852	7.16846	0.925991	0.0198335	0.00367021
320	0.100166	7.14213	0.927526	0.0195706	0.0037113
321	0.10048	7.11635	0.929029	0.0193125	0.00375058
322	0.100794	7.09114	0.930494	0.0190587	0.00378798
323	0.101108	7.06654	0.931909	0.0188079	0.00381798
324	0.101422	7.04256	0.933268	0.0185586	0.00383728
325	0.101736	7.01922	0.934563	0.0183113	0.00384552
326	0.10205	6.99656	0.935785	0.0180657	0.00383819
327	0.102364	6.9746	0.936934	0.0178207	0.00381709
328	0.102678	6.95334	0.938001	0.0175754	0.00377909
329	0.102992	6.93283	0.93899	0.0173321	0.00372746
330	0.103306	6.91307	0.939883	0.0170887	0.00365565
331	0.10362	6.89408	0.940694	0.0168466	0.00356873
332	0.103934	6.87589	0.941422	0.0166063	0.00346916
333	0.104248	6.85852	0.942063	0.0163687	0.0033545
334	0.104562	6.84197	0.942625	0.0161346	0.00323072
335	0.104876	6.82627	0.943109	0.0159043	0.00309889
336	0.10519	6.81143	0.94352	0.0156793	0.00295984
337	0.105504	6.79746	0.943859	0.0154599	0.00281481
338	0.105818	6.78439	0.94413	0.0152468	0.00266512
339	0.106132	6.77222	0.944332	0.0150417	0.00251241
340	0.106446	6.76096	0.94447	0.0148441	0.0023578
341	0.10676	6.75063	0.944545	0.0146546	0.00220227
342	0.107074	6.74124	0.944558	0.0144741	0.00204581
343	0.107388	6.73279	0.944511	0.0143031	0.00189056
344	0.107702	6.72529	0.944404	0.0141412	0.00173457
345	0.108016	6.71875	0.944241	0.0139896	0.00158079
346	0.10833	6.71319	0.944021	0.0138483	0.00142907
347	0.108644	6.70859	0.943743	0.0137167	0.0012774
348	0.108958	6.70497	0.943412	0.0135956	0.00112844
349	0.109272	6.70234	0.943029	0.0134858	0.000983552
350	0.109586	6.70068	0.942585	0.0133854	0.000835873
351	0.1099	6.70002	0.942096	0.0132974	0.00069591
352	0.110214	6.70033	0.941554	0.0132203	0.000556087
353	0.110528	6.70164	0.940962	0.0131533	0.00042039
354	0.110842	6.70392	0.940319	0.0130979	0.000285414
355	0.111156	6.70719	0.93962	0.0130527	0.000150673
356	0.11147	6.71144	0.93889	0.0130214	2.81429e-05
357	0.111784	6.71667	0.938098	0.0129984	-0.000101637
358	0.112098	6.72286	0.937269	0.0129881	-0.000221577
359	0.112412	6.73001	0.936392	0.0129887	-0.000340235
360	0.112726	6.73813	0.935471	0.0129995	-0.000456215
361	0.11304	6.74719	0.934509	0.0130213	-0.000568061
362	0.113354	6.75719	0.933506	0.0130539	-0.000676093
363	0.113668	6.76812	0.932464	0.0130975	-0.000780669
364	0.113982	6.77996	0.931384	0.0131516	-0.000880888
365	0.114296	6.79272	0.930265	0.0132162	-0.0009784
366	0.11461	6.80637	0.929115	0.0132916	-0.00106992
367	0.114924	6.8209	0.927918	0.0133754	-0.0011637
368	0.115238	6.8363	0.926717	0.0134744	-0.00123952
369	0.115552	6.85255	0.925477	0.013581	-0.00131675
370	0.115866	6.86963	0.924196	0.0136954	-0.00139508
371	0.11618	6.88753	0.922912	0.0138237	-0.00145669
372	0.116494	6.90624	0.921581	0.0139579	-0.00152511
373	0.116808	6.92572	0.920257	0.0141067	-0.00157403
374	0.117122	6.94597	0.918885	0.0142599	-0.00163091
375	0.117436	6.96697	0.917512	0.0144244	-0.00167496
376	0.11775	6.98868	0.91612	0.0145974	-0.00171466
377	0.118064	7.0111	0.914716	0.0147806	-0.00174691
378	0.118378	7.0342	0.913303	0.014971	-0.00177236
379	0.118692	7.05795	0.911867	0.0151679	-0.00179829
380	0.119006	7.08233	0.91043	0.0153746	-0.00181416
381	0.11932	7.10733	0.908975	0.015587	-0.00182782
382	0.119634	7.13291	0.907514	0.0158071	-0.00183518
383	0.119948	7.15905	0.906057	0.0160353	-0.00183483
384	0.120262	7.18572	0.904598	0.0162696	-0.00182791
385	0.120576	7.2129	0.903154	0.0165122	-0.00181078
386	0.12089	7.24055	0.901695	0.0167569	-0.0017939
387	0.121204	7.26867	0.900238	0.0170082	-0.00177082
388	0.121518	7.2972	0.89878	0.0172624	-0.00174432
389	0.121832	7.32614	0.897331	0.0175237	-0.00171033
390	0.122146	7.35544	0.895892	0.0177913	-0.00167034
391	0.12246	7.38508	0.894464	0.0180618	-0.00162391
392	0.122774	7.41503	0.893052	0.0183365	-0.00157057
393	0.123088	7.44527	0.891645	0.0186127	-0.0015148
394	0.123402	7.47575	0.890259	0.0188939	-0.00145087
395	0.123716	7.50646	0.888881	0.0191761	-0.00138557
396	0.12403	7.53736	0.887536	0.0194634	-0.00130907
397	0.124344	7.56841	0.886193	0.0197503	-0.00123361
398	0.124658	7.5996	0.884876	0.0200395	-0.00115138
399	0.124972	7.63088	0.883581	0.0203297	-0.00106327
400	0.125286	7.66224	0.882313	0.0206215	-0.000971115
401	0.1256	7.69363	0.880301	0.0209167	-0.00118252
402	0.125914	7.72503	0.8784	0.021119	-0.00131431
403	0.126228	7.7564	0.876686	0.0213581	-0.00136455
404	0.126542	7.78772	0.875334	0.0216593	-0.00124466
405	0.126856	7.81895	0.874215	0.0219892	-0.00104795
406	0.12717	7.85006	0.873118	0.0223064	-0.000895603
407	0.127484	7.88103	0.87192	0.0225965	-0.000826583
408	0.127798	7.91181	0.870618	0.0228613	-0.000815552
409	0.128112	7.94239	0.869266	0.0231112	-0.000825267
410	0.128426	7.97273	0.867909	0.0233529	-0.000835449
411	0.12874	8.0028	0.866597	0.0235932	-0.000832104
412	0.129054	8.03257	0.865349	0.0238356	-0.000815893
413	0.129368	8.06202	0.864156	0.0240762	-0.000793394
414	0.129682	8.0911	0.86301	0.024315	-0.000777864
415	0.129996	8.1198	0.861888	0.024546	-0.000776736
416	0.13031	8.14809	0.860783	0.0247662	-0.000785313
417	0.130624	8.17594	0.859675	0.024976	-0.000816583
418	0.130938	8.20331	0.858573	0.0251742	-0.000857044
419	0.131252	8.23019	0.857482	0.0253634	-0.000905354
420	0.131566	8.25655	0.856414	0.0255452	-0.000955018
421	0.13188	8.28236	0.855382	0.0257216	-0.00100097
422	0.132194	8.3076	0.854401	0.0258951	-0.0010351
423	0.132508	8.33223	0.853479	0.0260672	-0.00106041
424	0.132822	8.35624	0.852615	0.0262366	-0.00107574
425	0.133136	8.37961	0.851824	0.0264053	-0.001073
426	0.13345	8.4023	0.851106	0.0265728	-0.00105549
427	0.133764	8.42431	0.850463	0.0267398	-0.00102357
428	0.134078	8.4456	0.849896	0.0269058	-0.000977033
429	0.134392	8.46615	0.849406	0.0270709	-0.000916101
430	0.134706	8.48595	0.848996	0.0272343	-0.000841256
431	0.13502	8.50497	0.848661	0.0273961	-0.000754592
432	0.135334	8.5232	0.848401	0.0275551	-0.000657007
433	0.135648	8.54062	0.848215	0.0277113	-0.00054991
434	0.135962	8.55721	0.848102	0.0278641	-0.000434302
435	0.136276	8.57296	0.848057	0.0280129	-0.000311778
436	0.13659	8.58784	0.848081	0.028157	-0.000182593
437	0.136904	8.60185	0.848171	0.0282962	-4.86908e-05
438	0.137218	8.61497	0.848326	0.02843	8.87373e-05
439	0.137532	8.62719	0.848541	0.0285574	0.000228212
440	0.137846	8.63849	0.848817	0.028678	0.000369628
441	0.13816	8.64887	0.849152	0.0287924	0.000511781
442	0.138474	8.65831	0.849545	0.0289001	0.000654709
443	0.138788	8.66681	0.849998	0.0290009	0.000800978
444	0.139102	8.67435	0.850502	0.0290933	0.000942324
445	0.139416	8.68094	0.851059	0.0291779	0.00108301
446	0.13973	8.68655	0.851669	0.0292547	0.00122237
447	0.140044	8.6912	0.852331	0.0293232	0.00136023
448	0.140358	8.69487	0.853039	0.0293826	0.00149418
449	0.140672	8.69755	0.853797	0.0294334	0.00162655
450	0.140986	8.69926	0.854604	0.0294756	0.00175657
451	0.1413	8.69997	0.855462	0.0295097	0.00188583
452	0.141614	8.69971	0.856365	0.0295343	0.00201208
453	0.141928	8.69845	0.857313	0.0295501	0.00213429
454	0.142242	8.69622	0.858313	0.0295579	0.00225744
455	0.142556	8.69299	0.859348	0.0295555	0.00237395
456	0.14287	8.6888	0.860428	0.0295444	0.00248812
457	0.143184	8.68362	0.861549	0.0295248	0.00260001
458	0.143498	8.67748	0.862711	0.0294959	0.0027079
459	0.143812	8.67037	0.863913	0.0294585	0.00281364
460	0.144126	8.66231	0.865154	0.029412	0.00291592
461	0.14444	8.65329	0.866431	0.0293567	0.0030147
462	0.144754	8.64334	0.867745	0.0292917	0.00310944
463	0.145068	8.63246	0.869092	0.0292185	0.00320176
464	0.145382	8.62066	0.870487	0.0291381	0.00329489
465	0.145696	8.60795	0.87189	0.0290451	0.00337429
466	0.14601	8.59434	0.873341	0.0289464	0.00345865
467	0.146324	8.57986	0.87481	0.0288368	0.00353211
468	0.146638	8.5645	0.876317	0.0287212	0.00360695
469	0.146952	8.5483	0.877839	0.0285934	0.00367224
470	0.147266	8.53126	0.879392	0.0284585	0.00373621
471	0.14758	8.51339	0.880974	0.0283166	0.0038004
472	0.147894	8.49473	0.882579	0.0281659	0.00385766
473	0.148208	8.47528	0.88419	0.0280035	0.00390503
474	0.148522	8.45507	0.885826	0.0278344	0.00395205
475	0.148836	8.43412	0.887463	0.0276534	0.00398766
476	0.14915	8.41244	0.889137	0.02747	0.00402747
477	0.149464	8.39005	0.890824	0.0272789	0.00406268
478	0.149778	8.36699	0.892529	0.0270801	0.00409397
479	0.150092	8.34327	0.894233	0.0268711	0.00411728
480	0.150406	8.31892	0.895949	0.0266547	0.00413656
481	0.15072	8.29395	0.897672	0.0264308	0.00415082
482	0.151034	8.2684	0.899384	0.0261981	0.00415525
483	0.151348	8.24229	0.901113	0.0259602	0.00415971
484	0.151662	8.21565	0.902845	0.0257157	0.00415977
485	0.151976	8.18849	0.904575	0.0254635	0.00415418
486	0.15229	8.16086	0.906305	0.0252048	0.00414365
487	0.152604	8.13277	0.908026	0.024939	0.00412677
488	0.152918	8.10425	0.909742	0.0246665	0.00410473
489	0.153232	8.07534	0.911452	0.0243883	0.00407845
490	0.153546	8.04606	0.913161	0.0241062	0.0040509
491	0.15386	8.01643	0.914844	0.0238151	0.00401253
492	0.154174	7.98649	0.916523	0.0235208	0.00397256
493	0.154488	7.95627	0.918189	0.0232223	0.00392842
494	0.154802	7.9258	0.919838	0.0229181	0.00387866
495	0.155116	7.8951	0.921453	0.0226069	0.00381884
496	0.15543	7.86422	0.923057	0.0222929	0.00375754
497	0.155744	7.83317	0.924638	0.0219741	0.00369069
498	0.156058	7.80199	0.926198	0.0216527	0.00362047
499	0.156372	7.7707	0.927737	0.0213286	0.00354635
500	0.156686	7.73935	0.929251	0.0210014	0.00346764
501	0.157	7.70796	0.931514	0.0206623	0.0037046
502	0.157314	7.67657	0.933603	0.0204077	0.003822
503	0.157628	7.64519	0.935333	0.0200938	0.00375874
504	0.157942	7.61387	0.936724	0.0197284	0.00355165
505	0.158256	7.58263	0.937998	0.0193503	0.00334794
506	0.15857	7.55151	0.939327	0.0189904	0.00321865
507	0.158884	7.52054	0.940743	0.0186472	0.00315189
508	0.159198	7.48974	0.942222	0.0183177	0.00311895
509	0.159512	7.45915	0.943723	0.0179996	0.003095
510	0.159826	7.4288	0.945212	0.0176862	0.00307059
511	0.16014	7.39872	0.946666	0.0173752	0.00304428
512	0.160454	7.36893	0.948074	0.0170678	0.00301686
513	0.160768	7.33947	0.949433	0.0167635	0.00299217
514	0.161082	7.31036	0.95076	0.016463	0.00297729
515	0.161396	7.28164	0.952055	0.0161689	0.00296928
516	0.16171	7.25333	0.953326	0.0158823	0.00297092
517	0.162024	7.22546	0.954577	0.0156034	0.00298363
518	0.162338	7.19806	0.955811	0.0153312	0.00300592
519	0.162652	7.17116	0.957025	0.0150686	0.00303576
520	0.162966	7.14477	0.958217	0.0148117	0.00306969
521	0.16328	7.11893	0.959379	0.0145615	0.00310545
522	0.163594	7.09367	0.960504	0.014317	0.00313879
523	0.163908	7.069	0.961578	0.0140748	0.00316386
524	0.164222	7.04496	0.9626	0.0138379	0.00318409
525	0.164536	7.02156	0.963558	0.0136027	0.00319036
526	0.16485	6.99883	0.964448	0.0133699	0.00318468
527	0.165164	6.97679	0.965265	0.0131391	0.0031659
528	0.165478	6.95547	0.966007	0.0129118	0.00313199
529	0.165792	6.93487	0.966668	0.0126855	0.00308173
530	0.166106	6.91504	0.967246	0.0124616	0.00301681
531	0.16642	6.89597	0.967741	0.0122393	0.00293668
532	0.166734	6.8777	0.968156	0.0120208	0.00284457
533	0.167048	6.86024	0.968491	0.0118067	0.00274129
534	0.167362	6.84361	0.968746	0.0115964	0.00262569
535	0.167676	6.82782	0.968925	0.0113925	0.00250014
536	0.16799	6.81289	0.969029	0.0111941	0.00236713
537	0.168304	6.79884	0.969073	0.0110045	0.00223265
538	0.168618	6.78568	0.969039	0.0108208	0.00208786
539	0.168932	6.77341	0.96894	0.0106455	0.00194063
540	0.169246	6.76206	0.968781	0.0104795	0.00179164
541	0.16956	6.75164	0.96856	0.0103225	0.00164072
542	0.169874	6.74215	0.968281	0.010176	0.00148951
543	0.170188	6.7336	0.967947	0.0100396	0.00133845
544	0.170502	6.72601	0.967561	0.0099153	0.00118968
545	0.170816	6.71937	0.967119	0.00980108	0.00104031
546	0.17113	6.71371	0.966634	0.00969915	0.000897857
547	0.171444	6.70901	0.966096	0.00960821	0.000754952
548	0.171758	6.7053	0.965507	0.00952846	0.000612897
549	0.172072	6.70256	0.964872	0.00946029	0.000474728
550	0.172386	6.70081	0.964192	0.00940395	0.000339559
551	0.1727	6.70004	0.963467	0.00935966	0.0002083
552	0.173014	6.70026	0.962692	0.0093259	7.68198e-05
553	0.173328	6.70146	0.961878	0.00930492	-4.87423e-05
554	0.173642	6.70365	0.961019	0.00929547	-0.000171847
555	0.173956	6.70682	0.960118	0.00929621	-0.000292897
556	0.17427	6.71097	0.959182	0.00931036	-0.000406609
557	0.174584	6.71609	0.9582	0.00933503	-0.000521129
558	0.174898	6.72219	0.957172	0.00936978	-0.000634815
559	0.175212	6.72925	0.956122	0.00941877	-0.000737113
560	0.175526	6.73726	0.955014	0.00947493	-0.00084667
561	0.17584	6.74623	0.953876	0.00954307	-0.000948401
562	0.176154	6.75613	0.952705	0.00962228	-0.00104498
563	0.176468	6.76697	0.951496	0.00971258	-0.00113918
564	0.176782	6.77872	0.950253	0.00981216	-0.00123019
565	0.177096	6.79138	0.948989	0.00992313	-0.00131402
566	0.17741	6.80494	0.947693	0.0100448	-0.00139455
567	0.177724	6.81939	0.94637	0.0101768	-0.00147034
568	0.178038	6.8347	0.945016	0.0103181	-0.00154391
569	0.178352	6.85086	0.943647	0.0104699	-0.0016092
570	0.178666	6.86786	0.942244	0.0106299	-0.00167329
571	0.17898	6.88568	0.940844	0.0108043	-0.00172202
572	0.179294	6.9043	0.939399	0.010982	-0.00177859
573	0.179608	6.92371	0.937936	0.0111682	-0.00183005
574	0.179922	6.94389	0.936453	0.0113618	-0.00187656
575	0.180236	6.9648	0.934947	0.0115642	-0.00191936
576	0.18055	6.98645	0.93345	0.0117768	-0.00195034
577	0.180864	7.00879	0.931934	0.0119967	-0.00197658
578	0.181178	7.03182	0.93041	0.0122244	-0.00199738
579	0.181492	7.05551	0.928874	0.0124586	-0.00201473
580	0.181806	7.07983	0.927323	0.0126983	-0.00203056
581	0.18212	7.10477	0.925773	0.0129454	-0.00203692
582	0.182434	7.13029	0.924228	0.0132008	-0.00203572
583	0.182748	7.15637	0.922667	0.0134593	-0.00203383
584	0.183062	7.18299	0.921124	0.0137283	-0.0020199
585	0.183376	7.21012	0.919565	0.0139975	-0.00200707
586	0.18369	7.23773	0.918012	0.0142733	-0.00198678
587	0.184004	7.26579	0.91647	0.0145546	-0.00195816
588	0.184318	7.29429	0.91492	0.0148375	-0.00193044
589	0.184632	7.32318	0.91339	0.015128	-0.00189196
590	0.184946	7.35245	0.911856	0.0154192	-0.00185319
591	0.18526	7.38206	0.910342	0.0157162	-0.00180491
592	0.185574	7.41198	0.908852	0.0160174	-0.0017483
593	0.185888	7.44219	0.907365	0.0163194	-0.00169033
594	0.186202	7.47265	0.905893	0.0166255	-0.00162708
595	0.186516	7.50333	0.90445	0.0169337	-0.00155567
596	0.18683	7.53421	0.903009	0.0172418	-0.00148336
597	0.187144	7.56526	0.901594	0.0175524	-0.00140463
598	0.187458	7.59643	0.900203	0.017864	-0.0013193
599	0.187772	7.62771	0.898843	0.0181779	-0.00122789
600	0.188086	7.65906	0.897509	0.0184938	-0.00113156
601	0.1884	7.69044	0.895423	0.0188099	-0.00134367
602	0.188714	7.72184	0.893458	0.0190336	-0.00147232
603	0.189028	7.75322	0.891684	0.0192941	-0.00151672
604	0.189342	7.78454	0.890273	0.0196167	-0.00138998
605	0.189656	7.81578	0.889098	0.0199675	-0.00118892
606	0.18997	7.84691	0.887938	0.0203048	-0.00103405
607	0.190284	7.87789	0.886679	0.0206139	-0.0009624
608	0.190598	7.9087	0.885317	0.0208977	-0.000948597
609	0.190912	7.9393	0.883902	0.0211651	-0.000956021
610	0.191226	7.96966	0.882491	0.0214259	-0.000960024
611	0.19154	7.99976	0.881124	0.0216844	-0.000952043
612	0.191854	8.02957	0.879822	0.0219446	-0.000930154
613	0.192168	8.05904	0.878578	0.0222033	-0.000904784
614	0.192482	8.08817	0.877382	0.0224599	-0.000883178
615	0.192796	8.11691	0.876212	0.0227083	-0.000873993
616	0.19311	8.14524	0.875055	0.0229465	-0.000880036
617	0.193424	8.17313	0.873899	0.0231734	-0.000906758
618	0.193738	8.20056	0.87275	0.0233878	-0.000941838
619	0.194052	8.22749	0.871615	0.023593	-0.000983891
620	0.194366	8.2539	0.870505	0.0237908	-0.00102846
621	0.19468	8.27977	0.869431	0.0239831	-0.00106836
622	0.194994	8.30506	0.868405	0.0241711	-0.00110066
623	0.195308	8.32976	0.867434	0.0243564	-0.00112369
624	0.195622	8.35384	0.866528	0.0245398	-0.00113315
625	0.195936	8.37727	0.865691	0.024722	-0.00112873
626	0.19625	8.40003	0.864927	0.0249035	-0.00110961
627	0.196564	8.42211	0.864239	0.0250841	-0.00107631
628	0.196878	8.44347	0.863628	0.0252634	-0.00102879
629	0.197192	8.4641	0.863097	0.0254412	-0.000966513
630	0.197506	8.48398	0.862641	0.0256171	-0.000891586
631	0.19782	8.50308	0.862266	0.0257911	-0.000804332
632	0.198134	8.52139	0.861964	0.0259624	-0.00070667
633	0.198448	8.53889	0.861737	0.0261306	-0.000599213
634	0.198762	8.55557	0.861582	0.0262948	-0.000483948
635	0.199076	8.5714	0.861501	0.0264552	-0.000359372
636	0.19939	8.58637	0.86149	0.0266109	-0.000229706
637	0.199704	8.60047	0.861548	0.0267619	-9.30667e-05
638	0.200018	8.61368	0.861673	0.0269068	4.65017e-05
639	0.200332	8.62599	0.861862	0.0270458	0.00019025
640	0.200646	8.63738	0.862113	0.0271779	0.000335143
641	0.20096	8.64786	0.862422	0.0273026	0.000480748
642	0.201274	8.6574	0.86279	0.0274202	0.000626876
643	0.201588	8.66599	0.863215	0.0275297	0.000773434
644	0.201902	8.67363	0.863691	0.0276307	0.000916143
645	0.202216	8.68031	0.864224	0.0277236	0.00106049
646	0.20253	8.68603	0.864807	0.0278078	0.00120151
647	0.202844	8.69077	0.865443	0.027884	0.00134134
648	0.203158	8.69454	0.86613	0.0279515	0.00147938
649	0.203472	8.69733	0.866868	0.0280105	0.00161532
650	0.203786	8.69913	0.867648	0.02806	0.00174641
651	0.2041	8.69995	0.868478	0.0281004	0.00187531
652	0.204414	8.69978	0.86936	0.0281334	0.00200556
653	0.204728	8.69862	0.870287	0.0281568	0.00213138
654	0.205042	8.69649	0.871255	0.0281704	0.00225208
655	0.205356	8.69337	0.872266	0.0281748	0.00236996
656	0.20567	8.68927	0.873319	0.0281702	0.00248512
657	0.205984	8.68419	0.874414	0.0281566	0.00259726
658	0.206298	8.67815	0.875555	0.0281351	0.00270855
659	0.206612	8.67114	0.876726	0.0281023	0.00281247
660	0.206926	8.66317	0.877937	0.0280608	0.00291327
661	0.20724	8.65425	0.879186	0.0280107	0.00301218
662	0.207554	8.64439	0.880465	0.0279513	0.00310622
663	0.207868	8.63361	0.881783	0.0278838	0.00319771
664	0.208182	8.6219	0.88314	0.0278091	0.00328987
665	0.208496	8.60928	0.884533	0.0277245	0.0033767
666	0.20881	8.59576	0.885947	0.0276299	0.00345667
667	0.209124	8.58137	0.8874	0.0275279	0.00353602
668	0.209438	8.5661	0.888874	0.0274157	0.00361054
669	0.209752	8.54998	0.890359	0.0272926	0.00367357
670	0.210066	8.53302	0.891874	0.0271634	0.00373542
671	0.21038	8.51524	0.893414	0.0270261	0.00379497
672	0.210694	8.49666	0.89498	0.02688	0.0038514
673	0.211008	8.47729	0.896562	0.0267249	0.00390176
674	0.211322	8.45716	0.898165	0.026562	0.00394857
675	0.211636	8.43627	0.899776	0.0263906	0.00398728
676	0.21195	8.41467	0.901406	0.0262113	0.00402453
677	0.212264	8.39236	0.903045	0.0260226	0.00405531
678	0.212578	8.36936	0.904703	0.0258285	0.00408389
679	0.212892	8.34571	0.906375	0.025628	0.0041082
680	0.213206	8.32142	0.90805	0.0254182	0.00412668
681	0.21352	8.29651	0.909728	0.0252015	0.00413926
682	0.213834	8.27102	0.911422	0.0249793	0.00415146
683	0.214148	8.24497	0.91311	0.0247484	0.00415485
684	0.214462	8.21837	0.914803	0.0245116	0.0041551
685	0.214776	8.19127	0.91648	0.0242656	0.00414491
686	0.21509	8.16368	0.918159	0.0240138	0.00413174
687	0.215404	8.13564	0.919832	0.0237563	0.00411421
688	0.215718	8.10717	0.921495	0.0234911	0.004089
689	0.216032	8.07829	0.92316	0.023224	0.00406483
690	0.216346	8.04904	0.92481	0.0229478	0.00403224
691	0.21666	8.01945	0.92644	0.0226667	0.00399185
692	0.216974	7.98954	0.928077	0.0223857	0.00395547
693	0.217288	7.95935	0.929677	0.0220943	0.00390425
694	0.217602	7.9289	0.931274	0.0218007	0.00385426
695	0.217916	7.89823	0.932849	0.021502	0.00379771
696	0.21823	7.86736	0.934397	0.0211994	0.00373464
697	0.218544	7.83632	0.935932	0.0208943	0.00366933
698	0.218858	7.80515	0.93743	0.020582	0.00359384
699	0.219172	7.77388	0.938915	0.0202708	0.00351875
700	0.219486	7.74254	0.940376	0.0199569	0.00344031
701	0.2198	7.71115	0.9426	0.0196325	0.00368288
702	0.220114	7.67975	0.944638	0.0193924	0.00380256
703	0.220428	7.64837	0.946327	0.019093	0.00374105
704	0.220742	7.61704	0.947671	0.0187431	0.00353844
705	0.221056	7.5858	0.948891	0.0183816	0.00332976
706	0.22137	7.55467	0.950157	0.0180307	0.00319329
707	0.221684	7.52368	0.951516	0.0177043	0.00312352
708	0.221998	7.49286	0.952944	0.017395	0.00308911
709	0.222312	7.46225	0.9544	0.0170911	0.00306906
710	0.222626	7.43187	0.955843	0.0167956	0.0030467
711	0.22294	7.40176	0.957248	0.0165025	0.00302136
712	0.223254	7.37194	0.958606	0.0162117	0.00299371
713	0.223568	7.34244	0.959914	0.0159231	0.00296766
714	0.223882	7.3133	0.961179	0.0156396	0.00294537
715	0.224196	7.28454	0.962404	0.0153619	0.0029292
716	0.22451	7.25619	0.963602	0.0150905	0.00292065
717	0.224824	7.22827	0.964778	0.0148264	0.00292198
718	0.225138	7.20082	0.96593	0.0145717	0.00292899
719	0.225452	7.17386	0.967064	0.014324	0.00294548
720	0.225766	7.14742	0.968169	0.0140836	0.00296539
721	0.22608	7.12153	0.969251	0.0138473	0.00299051
722	0.226394	7.09621	0.970287	0.0136215	0.00300657
723	0.226708	7.07148	0.971283	0.0133986	0.00302302
724	0.227022	7.04737	0.972234	0.0131785	0.00303489
725	0.227336	7.0239	0.973125	0.0129645	0.00303706
726	0.22765	7.0011	0.973942	0.0127545	0.00302177
727	0.227964	6.979	0.974697	0.0125455	0.00299898
728	0.228278	6.9576	0.975388	0.0123387	0.00296739
729	0.228592	6.93693	0.975996	0.0121381	0.00291805
730	0.228906	6.91701	0.976531	0.0119372	0.00285772
731	0.22922	6.89787	0.976986	0.0117422	0.00278302
732	0.229534	6.87952	0.977361	0.0115523	0.00269536
733	0.229848	6.86198	0.977658	0.0113643	0.00259705
734	0.230162	6.84526	0.977885	0.0111809	0.00249237
735	0.230476	6.82938	0.978033	0.0110045	0.00237346
736	0.23079	6.81437	0.978107	0.0108341	0.00224674
737	0.231104	6.80023	0.978106	0.0106706	0.00211176
738	0.231418	6.78697	0.978031	0.0105154	0.00196872
739	0.231732	6.77461	0.977895	0.010367	0.00182515
740	0.232046	6.76317	0.977691	0.0102271	0.001676
741	0.23236	6.75265	0.977424	0.0100967	0.00152467
742	0.232674	6.74307	0.977101	0.00997631	0.00137316
743	0.232988	6.73442	0.976718	0.00986633	0.00122013
744	0.233302	6.72673	0.976275	0.00976658	0.00106512
745	0.233616	6.72	0.975774	0.00967712	0.000909813
746	0.23393	6.71424	0.975228	0.00959976	0.000759686
747	0.234244	6.70944	0.97463	0.00953375	0.000611065
748	0.234558	6.70563	0.973982	0.00947982	0.000464177
749	0.234872	6.70279	0.973285	0.00943755	0.000319034
750	0.235186	6.70094	0.972539	0.00940656	0.000175531
751	0.2355	6.70007	0.971735	0.00938494	3.01662e-05
752	0.235814	6.70019	0.970901	0.0093786	-0.000103667
753	0.236128	6.70129	0.970017	0.00938362	-0.000238244
754	0.236442	6.70338	0.969093	0.00940065	-0.000368213
755	0.236756	6.70645	0.968124	0.00942911	-0.000496562
756	0.23707	6.7105	0.967098	0.00946569	-0.000629458
757	0.237384	6.71553	0.966048	0.0095187	-0.00074785
758	0.237698	6.72152	0.964943	0.00957886	-0.000872192
759	0.238012	6.72849	0.963808	0.00965258	-0.000988705
760	0.238326	6.7364	0.962634	0.00973736	-0.00110185
761	0.23864	6.74527	0.961439	0.00983533	-0.00120474
762	0.238954	6.75508	0.960186	0.00994123	-0.00131473
763	0.239268	6.76582	0.95891	0.01006	-0.00141557
764	0.239582	6.77749	0.957599	0.0101889	-0.00151371
765	0.239896	6.79006	0.956248	0.0103269	-0.00161177
766	0.24021	6.80353	0.954871	0.0104763	-0.00170206
767	0.240524	6.81788	0.953471	0.0106361	-0.00178673
768	0.240838	6.8331	0.952036	0.0108048	-0.00187008
769	0.241152	6.84918	0.950574	0.0109834	-0.00194947
770	0.241466	6.8661	0.949076	0.0111684	-0.00202933
771	0.24178	6.88384	0.947561	0.0113651	-0.00210113
772	0.242094	6.90238	0.946057	0.011578	-0.00215647
773	0.242408	6.92171	0.944516	0.0117941	-0.00221626
774	0.242722	6.9418	0.942948	0.0120173	-0.00227248
775	0.243036	6.96265	0.941357	0.0122481	-0.00232571
776	0.24335	6.98422	0.939755	0.0124881	-0.00237158
777	0.243664	7.0065	0.938144	0.0127358	-0.00241029
778	0.243978	7.02946	0.936523	0.0129933	-0.00244394
779	0.244292	7.05308	0.934891	0.0132576	-0.00247318
780	0.244606	7.07734	0.93325	0.013528	-0.00249818
781	0.24492	7.10221	0.931602	0.0138049	-0.00251707
782	0.245234	7.12767	0.929966	0.0140906	-0.00252442
783	0.245548	7.1537	0.928325	0.0143851	-0.00252636
784	0.245862	7.18026	0.926674	0.014681	-0.00252793
785	0.246176	7.20734	0.92503	0.0149855	-0.00251819
786	0.24649	7.23491	0.923378	0.015292	-0.00250964
787	0.246804	7.26293	0.921729	0.015603	-0.00249588
788	0.247118	7.29138	0.920095	0.0159195	-0.00247316
789	0.247432	7.32024	0.918459	0.0162389	-0.00244711
790	0.247746	7.34947	0.91683	0.0165623	-0.00241582
791	0.24806	7.37904	0.915218	0.0168902	-0.00237683
792	0.248374	7.40893	0.913614	0.0172216	-0.00233443
793	0.248688	7.43911	0.912044	0.0175613	-0.00227922
794	0.249002	7.46955	0.910474	0.0178983	-0.00222389
795	0.249316	7.50021	0.908906	0.0182314	-0.00217037
796	0.24963	7.53107	0.90737	0.0185747	-0.00210499
797	0.249944	7.5621	0.905852	0.0189181	-0.00203333
798	0.250258	7.59326	0.904361	0.0192625	-0.00195778
799	0.250572	7.62453	0.902901	0.0196094	-0.00187495
800	0.250886	7.65587	0.90146	0.0199549	-0.00178803
801	0.2512	7.68726	0.899243	0.0202985	-0.0020203
802	0.251514	7.71866	0.89715	0.0205523	-0.00217507
803	0.251828	7.75004	0.895207	0.0208359	-0.00226249
804	0.252142	7.78137	0.893635	0.0211839	-0.00216817
805	0.252456	7.81262	0.89237	0.0215691	-0.00195916
806	0.25277	7.84376	0.891189	0.0219492	-0.00176426
807	0.253084	7.87476	0.889937	0.0223054	-0.00164548
808	0.253398	7.90558	0.888561	0.0226306	-0.00160071
809	0.253712	7.93621	0.887091	0.0229344	-0.00160196
810	0.254026	7.9666	0.885583	0.0232257	-0.00161933
811	0.25434	7.99672	0.884109	0.0235141	-0.00162544
812	0.254654	8.02656	0.882705	0.0238054	-0.00161283
813	0.254968	8.05607	0.881394	0.024101	-0.00158026
814	0.255282	8.08523	0.880176	0.0244004	-0.00153206
815	0.255596	8.11401	0.879034	0.0246987	-0.00147773
816	0.25591	8.14239	0.877941	0.0249906	-0.00142648
817	0.256224	8.17032	0.87688	0.0252743	-0.00138217
818	0.256538	8.1978	0.875837	0.025547	-0.00134875
819	0.256852	8.22478	0.874811	0.0258092	-0.00132439
820	0.257166	8.25125	0.873806	0.0260622	-0.00130578
821	0.25748	8.27717	0.872826	0.0263063	-0.0012898
822	0.257794	8.30252	0.871879	0.0265436	-0.00127543
823	0.258108	8.32728	0.870983	0.0267734	-0.00125176
824	0.258422	8.35142	0.870133	0.027001	-0.00122811
825	0.258736	8.37492	0.869346	0.0272228	-0.0011926
826	0.25905	8.39776	0.868612	0.0274422	-0.00115516
827	0.259364	8.4199	0.867949	0.0276572	-0.00110316
828	0.259678	8.44134	0.867347	0.0278688	-0.00104673
829	0.259992	8.46204	0.866807	0.0280761	-0.000984036
830	0.260306	8.48199	0.866348	0.0282801	-0.000905279
831	0.26062	8.50118	0.865952	0.0284805	-0.000823288
832	0.260934	8.51957	0.865625	0.0286759	-0.00073338
833	0.261248	8.53715	0.865376	0.0288673	-0.000630589
834	0.261562	8.55391	0.865181	0.0290528	-0.000529918
835	0.261876	8.56983	0.865068	0.029235	-0.000413802
836	0.26219	8.58489	0.865024	0.0294123	-0.000293923
837	0.262504	8.59908	0.865051	0.0295839	-0.000167588
838	0.262818	8.61238	0.865151	0.0297501	-3.52421e-05
839	0.263132	8.62478	0.865323	0.0299111	0.000103597
840	0.263446	8.63627	0.86556	0.0300651	0.000245076
841	0.26376	8.64684	0.865866	0.0302133	0.000391156
842	0.264074	8.65647	0.86624	0.0303544	0.000540897
843	0.264388	8.66516	0.866677	0.0304886	0.000690872
844	0.264702	8.6729	0.867179	0.0306147	0.000843316
845	0.265016	8.67968	0.867745	0.0307332	0.000998437
846	0.26533	8.68549	0.86837	0.0308432	0.00115152
847	0.265644	8.69034	0.869063	0.0309474	0.00130961
848	0.265958	8.6942	0.869804	0.0310396	0.00146146
849	0.266272	8.69709	0.870615	0.0311257	0.00161799
850	0.266586	8.69899	0.871479	0.0312028	0.00177181
851	0.2669	8.69991	0.872394	0.0312703	0.00192212
852	0.267214	8.69984	0.873368	0.031329	0.00207306
853	0.267528	8.69879	0.874388	0.0313779	0.00221911
854	0.267842	8.69675	0.875455	0.0314167	0.00236068
855	0.268156	8.69373	0.876567	0.0314454	0.00249786
856	0.26847	8.68973	0.877726	0.0314649	0.00263213
857	0.268784	8.68475	0.878933	0.0314746	0.00276383
858	0.269098	8.6788	0.880182	0.0314735	0.00289109
859	0.269412	8.67189	0.881476	0.0314634	0.00301487
860	0.269726	8.66402	0.882807	0.0314421	0.00313293
861	0.27004	8.6552	0.884182	0.0314113	0.00324956
862	0.270354	8.64544	0.885614	0.0313747	0.00336897
863	0.270668	8.63474	0.88705	0.0313199	0.00346532
864	0.270982	8.62313	0.888535	0.0312591	0.00356748
865	0.271296	8.6106	0.890051	0.0311885	0.00366333
866	0.27161	8.59718	0.891626	0.0311117	0.00376513
867	0.271924	8.58287	0.893192	0.0310173	0.00384679
868	0.272238	8.56769	0.894814	0.0309178	0.00393158
869	0.272552	8.55165	0.89646	0.0308095	0.00401124
870	0.272866	8.53478	0.898134	0.0306911	0.00408741
871	0.27318	8.51708	0.899843	0.030564	0.00416154
872	0.273494	8.49858	0.90156	0.0304252	0.00422387
873	0.273808	8.47929	0.903309	0.0302784	0.00428495
874	0.274122	8.45923	0.905076	0.0301221	0.00434048
875	0.274436	8.43843	0.906861	0.0299559	0.00439104
876	0.27475	8.41689	0.908665	0.0297809	0.00443697
877	0.275064	8.39465	0.910481	0.0295965	0.00447645
878	0.275378	8.37172	0.912308	0.029403	0.00451105
879	0.275692	8.34814	0.914162	0.0292043	0.00454572
880	0.276006	8.32391	0.916021	0.0289963	0.00457274
881	0.27632	8.29907	0.917887	0.0287796	0.00459331
882	0.276634	8.27363	0.919751	0.0285524	0.00460573
883	0.276948	8.24763	0.921618	0.0283175	0.00461317
884	0.277262	8.2211	0.923481	0.0280734	0.0046131
885	0.277576	8.19404	0.92534	0.0278213	0.00460621
886	0.27789	8.1665	0.927206	0.0275632	0.00459686
887	0.278204	8.1385	0.929071	0.0273005	0.00458473
888	0.278518	8.11007	0.930913	0.0270265	0.00456021
889	0.278832	8.08124	0.932762	0.0267488	0.00453569
890	0.279146	8.05203	0.934596	0.0264642	0.00450432
891	0.27946	8.02247	0.936414	0.0261723	0.00446577
892	0.279774	7.99259	0.938222	0.0258753	0.00442335
893	0.280088	7.96242	0.940003	0.025569	0.00437135
894	0.280402	7.932	0.941782	0.0252616	0.00431926
895	0.280716	7.90135	0.943526	0.0249451	0.00425589
896	0.28103	7.8705	0.945256	0.0246266	0.00419087
897	0.281344	7.83948	0.946967	0.0243043	0.00412197
898	0.281658	7.80832	0.948679	0.0239853	0.00405783
899	0.281972	7.77706	0.95034	0.0236547	0.00397735
900	0.282286	7.74572	0.951974	0.0233203	0.00389213
901	0.2826	7.71433	0.9544	0.0229756	0.00413907
902	0.282914	7.68293	0.956652	0.0227174	0.00428467
903	0.283228	7.65155	0.95862	0.022413	0.00427788
904	0.283542	7.62022	0.960256	0.0220594	0.00412343
905	0.283856	7.58896	0.961674	0.0216788	0.00390899
906	0.28417	7.55782	0.963028	0.0212968	0.00371471
907	0.284484	7.52681	0.964451	0.0209332	0.00358686
908	0.284798	7.49598	0.965964	0.0205888	0.0035151
909	0.285112	7.46534	0.967555	0.0202627	0.00348432
910	0.285426	7.43494	0.969172	0.0199447	0.00347028
911	0.28574	7.4048	0.970783	0.0196335	0.00346051
912	0.286054	7.37495	0.972339	0.0193221	0.00344142
913	0.286368	7.34542	0.973815	0.019008	0.00340807
914	0.286682	7.31624	0.975202	0.0186906	0.00335859
915	0.286996	7.28744	0.9765	0.0183706	0.00329515
916	0.28731	7.25904	0.977716	0.0180506	0.00322053
917	0.287624	7.23108	0.978855	0.0177312	0.00313768
918	0.287938	7.20358	0.979932	0.017415	0.00304957
919	0.288252	7.17657	0.980954	0.0171033	0.00295869
920	0.288566	7.15008	0.981934	0.0167989	0.00286892
921	0.28888	7.12413	0.982869	0.0165005	0.00277896
922	0.289194	7.09875	0.983756	0.016209	0.0026869
923	0.289508	7.07396	0.984606	0.015924	0.00259716
924	0.289822	7.04979	0.985409	0.0156459	0.00250627
925	0.290136	7.02625	0.986167	0.0153755	0.00241537
926	0.29045	7.00339	0.986878	0.0151122	0.00232348
927	0.290764	6.98121	0.987537	0.0148562	0.00222897
928	0.291078	6.95973	0.98814	0.0146063	0.00213358
929	0.291392	6.93899	0.988684	0.0143647	0.00203263
930	0.291706	6.919	0.989168	0.0141271	0.0019294
931	0.29202	6.89978	0.989591	0.0138986	0.00182126
932	0.292334	6.88134	0.989956	0.0136787	0.00171337
933	0.292648	6.86372	0.990252	0.0134663	0.00159826
934	0.292962	6.84692	0.990481	0.0132622	0.0014762
935	0.293276	6.83096	0.990639	0.0130652	0.00135044
936	0.29359	6.81585	0.99073	0.0128766	0.00122034
937	0.293904	6.80162	0.990754	0.012697	0.0010865
938	0.294218	6.78827	0.990711	0.0125275	0.000948663
939	0.294532	6.77583	0.990595	0.0123681	0.000803595
940	0.294846	6.76429	0.990409	0.0122165	0.000656557
941	0.29516	6.75368	0.99016	0.0120758	0.000508362
942	0.295474	6.744	0.989842	0.0119456	0.00035731
943	0.295788	6.73526	0.989457	0.0118261	0.000202452
944	0.296102	6.72747	0.989005	0.0117182	4.58875e-05
945	0.296416	6.72064	0.988484	0.0116206	-0.000114031
946	0.29673	6.71478	0.987899	0.0115351	-0.000274791
947	0.297044	6.70989	0.987251	0.0114618	-0.000435537
948	0.297358	6.70597	0.986535	0.0113992	-0.000598292
949	0.297672	6.70304	0.985758	0.0113496	-0.000760383
950	0.297986	6.70108	0.984922	0.011313	-0.000921523
951	0.2983	6.70011	0.984021	0.0112881	-0.00108343
952	0.298614	6.70013	0.983055	0.0112748	-0.00124749
953	0.298928	6.70114	0.982033	0.0112746	-0.00140789
954	0.299242	6.70312	0.980962	0.0112891	-0.00156161
955	0.299556	6.7061	0.979826	0.0113147	-0.00171921
956	0.29987	6.71005	0.978638	0.0113542	-0.00187262
957	0.300184	6.71497	0.977401	0.011407	-0.00202133
958	0.300498	6.72087	0.976109	0.0114733	-0.00216803
959	0.300812	6.72774	0.974766	0.0115519	-0.002311
960	0.301126	6.73556	0.973376	0.0116452	-0.00244856
961	0.30144	6.74433	0.971931	0.0117491	-0.00258617
962	0.301754	6.75405	0.97044	0.0118664	-0.00271935
963	0.302068	6.76469	0.968889	0.0119936	-0.00285302
964	0.302382	6.77626	0.967305	0.0121358	-0.00297797
965	0.302696	6.78874	0.965676	0.0122906	-0.00309849
966	0.30301	6.80212	0.964018	0.0124611	-0.00320883
967	0.303324	6.81639	0.962304	0.0126385	-0.00332259
968	0.303638	6.83152	0.960566	0.0128332	-0.00342392
969	0.303952	6.84751	0.958786	0.0130373	-0.00352313
970	0.304266	6.86434	0.956972	0.0132535	-0.00361639
971	0.30458	6.882	0.955124	0.0134802	-0.00370478
972	0.304894	6.90046	0.953237	0.013718	-0.00378923
973	0.305208	6.91971	0.951324	0.0139661	-0.00386685
974	0.305522	6.93973	0.949385	0.014226	-0.00393679
975	0.305836	6.9605	0.947432	0.0144977	-0.00399559
976	0.30615	6.982	0.945459	0.0147801	-0.00404979
977	0.306464	7.0042	0.943467	0.0150777	-0.00409424
978	0.306778	7.0271	0.941422	0.0153702	-0.00414704
979	0.307092	7.05065	0.939388	0.0156836	-0.00417989
980	0.307406	7.07485	0.937314	0.0159985	-0.00421636
981	0.30772	7.09966	0.935241	0.016324	-0.00423858
982	0.308034	7.12506	0.933156	0.0166583	-0.0042544
983	0.308348	7.15103	0.931066	0.0170014	-0.00426213
984	0.308662	7.17755	0.928966	0.0173523	-0.00426304
985	0.308976	7.20457	0.926856	0.0177094	-0.00425834
986	0.30929	7.23209	0.924734	0.018071	-0.00425055
987	0.309604	7.26006	0.922612	0.0184393	-0.00423415
988	0.309918	7.28848	0.920503	0.0188171	-0.00420501
989	0.310232	7.31729	0.918391	0.0191983	-0.00417291
990	0.310546	7.34648	0.916266	0.0195817	-0.00413969
991	0.31086	7.37603	0.914152	0.0199695	-0.0040976
992	0.311174	7.40589	0.912049	0.020362	-0.00404701
993	0.311488	7.43604	0.909958	0.0207592	-0.00398838
994	0.311802	7.46645	0.907888	0.0211643	-0.00391883
995	0.312116	7.49709	0.905827	0.0215695	-0.00384594
996	0.31243	7.52793	0.903772	0.0219745	-0.00377069
997	0.312744	7.55895	0.90174	0.0223831	-0.00368607
998	0.313058	7.5901	0.899737	0.022797	-0.0035887
999	0.313372	7.62135	0.897757	0.0232098	-0.00348852
1000	0.313686	7.65269	0.895789	0.0236211	-0.00338705
1001	0.314	7.68407	0.893028	0.0240315	-0.00360838
1002	0.314314	7.71547	0.890367	0.0243478	-0.00377202
1003	0.314628	7.74686	0.88783	0.024688	-0.00387062
1004	0.314942	7.77819	0.885649	0.0250875	-0.00378752
1005	0.315256	7.80945	0.883791	0.0255275	-0.00357652
1006	0.31557	7.84061	0.882094	0.0259771	-0.00333872
1007	0.315884	7.87162	0.88042	0.0264186	-0.00313708
1008	0.316198	7.90246	0.878666	0.0268337	-0.00299874
1009	0.316512	7.93311	0.876809	0.0272249	-0.00291732
1010	0.316826	7.96352	0.874877	0.0275962	-0.0028722
1011	0.31714	7.99368	0.872921	0.0279567	-0.00284206
1012	0.317454	8.02354	0.870997	0.0283133	-0.00280655
1013	0.317768	8.05309	0.869149	0.0286711	-0.00275236
1014	0.318082	8.08229	0.867403	0.0290337	-0.00267453
1015	0.318396	8.11111	0.865772	0.0294008	-0.00257196
1016	0.31871	8.13953	0.864243	0.0297689	-0.00245214
1017	0.319024	8.16751	0.862799	0.0301345	-0.00232187
1018	0.319338	8.19503	0.861424	0.0304949	-0.00218619
1019	0.319652	8.22207	0.860106	0.0308479	-0.00204864
1020	0.319966	8.24859	0.858836	0.0311931	-0.00191135
1021	0.32028	8.27457	0.857607	0.0315287	-0.00177558
1022	0.320594	8.29998	0.856415	0.0318521	-0.00164164
1023	0.320908	8.3248	0.855275	0.0321707	-0.00150729
1024	0.321222	8.349	0.854182	0.0324814	-0.00137324
1025	0.321536	8.37257	0.853138	0.0327845	-0.00123815
1026	0.32185	8.39547	0.852142	0.0330794	-0.00110288
1027	0.322164	8.41769	0.851207	0.0333684	-0.000963922
1028	0.322478	8.43919	0.850331	0.0336506	-0.000822687
1029	0.322792	8.45997	0.849507	0.0339248	-0.000681626
1030	0.323106	8.48	0.848742	0.0341918	-0.00053944
1031	0.32342	8.49927	0.848038	0.0344517	-0.000395522
1032	0.323734	8.51774	0.847394	0.0347043	-0.000249866
1033	0.324048	8.53541	0.846811	0.0349492	-0.000102604
1034	0.324362	8.55225	0.846297	0.0351858	5.01298e-05
1035	0.324676	8.56825	0.845849	0.0354167	0.000203969
1036	0.32499	8.5834	0.845463	0.0356398	0.000358477
1037	0.325304	8.59768	0.845143	0.0358554	0.000515034
1038	0.325618	8.61107	0.84489	0.0360637	0.000674136
1039	0.325932	8.62356	0.844706	0.0362643	0.000835326
1040	0.326246	8.63515	0.844589	0.0364572	0.00099887
1041	0.32656	8.64581	0.84454	0.0366421	0.00116356
1042	0.326874	8.65554	0.844555	0.0368186	0.00132917
1043	0.327188	8.66432	0.84464	0.036987	0.00149607
1044	0.327502	8.67216	0.844788	0.0371475	0.00166294
1045	0.327816	8.67904	0.845007	0.0372994	0.00183313
1046	0.32813	8.68495	0.845292	0.037443	0.00200356
1047	0.328444	8.68989	0.845644	0.037578	0.0021753
1048	0.328758	8.69385	0.84606	0.0377046	0.00234519
1049	0.329072	8.69684	0.846539	0.0378221	0.00251403
1050	0.329386	8.69884	0.84708	0.0379304	0.00268211
1051	0.3297	8.69986	0.84768	0.038029	0.00284805
1052	0.330014	8.69989	0.84834	0.0381183	0.00301184
1053	0.330328	8.69894	0.849056	0.0381977	0.003173
1054	0.330642	8.697	0.849827	0.0382673	0.00333066
1055	0.330956	8.69408	0.850654	0.0383272	0.0034852
1056	0.33127	8.69018	0.85155	0.0383802	0.00364555
1057	0.331584	8.6853	0.852496	0.0384223	0.00379738
1058	0.331898	8.67945	0.853485	0.0384531	0.00394179
1059	0.332212	8.67264	0.854502	0.0384691	0.00407141
1060	0.332526	8.66486	0.855569	0.0384758	0.00420137
1061	0.33284	8.65614	0.856713	0.0384751	0.00433908
1062	0.333154	8.64647	0.857883	0.0384633	0.00446361
1063	0.333468	8.63587	0.859096	0.0384412	0.00458224
1064	0.333782	8.62435	0.860354	0.0384086	0.00469607
1065	0.334096	8.61191	0.861652	0.0383652	0.00480432
1066	0.33441	8.59858	0.862987	0.0383107	0.00490596
1067	0.334724	8.58436	0.864366	0.0382464	0.00500451
1068	0.335038	8.56927	0.865785	0.0381722	0.00509879
1069	0.335352	8.55332	0.867233	0.0380856	0.0051841
1070	0.335666	8.53653	0.868726	0.037991	0.00526785
1071	0.33598	8.51892	0.870241	0.037884	0.0053404
1072	0.336294	8.50049	0.871795	0.0377676	0.00541024
1073	0.336608	8.48128	0.873367	0.0376386	0.00546898
1074	0.336922	8.4613	0.874976	0.037501	0.00552552
1075	0.337236	8.44057	0.876613	0.037353	0.00557629
1076	0.33755	8.41911	0.878281	0.0371959	0.00562294
1077	0.337864	8.39694	0.879964	0.0370262	0.00565882
1078	0.338178	8.37408	0.881668	0.0368482	0.0056905
1079	0.338492	8.35056	0.883403	0.036661	0.00571837
1080	0.338806	8.32639	0.885152	0.0364616	0.00573665
1081	0.33912	8.30161	0.886922	0.0362546	0.00575074
1082	0.339434	8.27624	0.888705	0.0360374	0.00575888
1083	0.339748	8.2503	0.890497	0.0358099	0.00575808
1084	0.340062	8.22381	0.892307	0.0355742	0.00575368
1085	0.340376	8.19681	0.894122	0.0353284	0.00574158
1086	0.34069	8.16932	0.895926	0.035068	0.0057146
1087	0.341004	8.14136	0.897746	0.0348026	0.0056869
1088	0.341318	8.11298	0.899577	0.0345301	0.00565535
1089	0.341632	8.08418	0.901409	0.0342497	0.00561806
1090	0.341946	8.055	0.903251	0.0339627	0.00557717
1091	0.34226	8.02548	0.905084	0.0336666	0.00552758
1092	0.342574	7.99563	0.906923	0.0333645	0.00547533
1093	0.342888	7.9655	0.908748	0.0330524	0.00541351
1094	0.343202	7.9351	0.910563	0.0327331	0.00534501
1095	0.343516	7.90447	0.912371	0.0324076	0.00527197
1096	0.34383	7.87363	0.914167	0.0320758	0.00519312
1097	0.344144	7.84263	0.915947	0.0317372	0.00510786
1098	0.344458	7.81149	0.917714	0.0313936	0.0050175
1099	0.344772	7.78023	0.919474	0.0310462	0.00492465
1100	0.345086	7.7489	0.921204	0.0306912	0.00482314
1101	0.3454	7.71752	0.923765	0.0303301	0.00506747
1102	0.345714	7.68612	0.926162	0.0300522	0.00521168
1103	0.346028	7.65473	0.928313	0.02973	0.00521717
1104	0.346342	7.62339	0.930148	0.0293595	0.00507445
1105	0.346656	7.59213	0.931759	0.0289592	0.00486222
1106	0.34697	7.56097	0.933285	0.028552	0.00465631
1107	0.347284	7.52995	0.934845	0.0281565	0.00449843
1108	0.347598	7.4991	0.936469	0.0277707	0.00438914
1109	0.347912	7.46844	0.938166	0.0274006	0.0043196
1110	0.348226	7.43801	0.939915	0.0270416	0.00427571
1111	0.34854	7.40784	0.941681	0.0266906	0.00424522
1112	0.348854	7.37796	0.943412	0.0263383	0.00420883
1113	0.349168	7.3484	0.945082	0.0259836	0.00416182
1114	0.349482	7.31918	0.946664	0.025624	0.00409592
1115	0.349796	7.29034	0.94815	0.0252586	0.00400995
1116	0.35011	7.2619	0.949542	0.0248891	0.00390729
1117	0.350424	7.2339	0.950848	0.0245168	0.00379034
1118	0.350738	7.20635	0.952087	0.0241464	0.00366558
1119	0.351052	7.17929	0.953263	0.0237771	0.00353621
1120	0.351366	7.15275	0.95438	0.023411	0.00339979
1121	0.35168	7.12674	0.955448	0.0230495	0.00326144
1122	0.351994	7.1013	0.956471	0.0226943	0.00312216
1123	0.352308	7.07645	0.957443	0.0223429	0.00298054
1124	0.352622	7.05221	0.95837	0.0219985	0.00283889
1125	0.352936	7.02861	0.959251	0.0216602	0.00269631
1126	0.35325	7.00568	0.960083	0.0213281	0.00255307
1127	0.353564	6.98342	0.960862	0.0210017	0.00240818
1128	0.353878	6.96188	0.961595	0.0206825	0.00226302
1129	0.354192	6.94106	0.962272	0.0203699	0.00211622
1130	0.354506	6.92099	0.962897	0.0200646	0.00196811
1131	0.35482	6.90169	0.963462	0.019766	0.00181814
1132	0.355134	6.88318	0.963968	0.0194743	0.00166472
1133	0.355448	6.86547	0.964418	0.0191913	0.00150994
1134	0.355762	6.84858	0.964813	0.018919	0.00135381
1135	0.356076	6.83254	0.965149	0.0186528	0.00119694
1136	0.35639	6.81735	0.965425	0.0183951	0.00103889
1137	0.356704	6.80302	0.965642	0.0181465	0.000879146
1138	0.357018	6.78959	0.965801	0.0179068	0.000718966
1139	0.357332	6.77705	0.965898	0.017678	0.00055521
1140	0.357646	6.76542	0.965932	0.0174584	0.000388956
1141	0.35796	6.75471	0.965903	0.0172476	0.000221682
1142	0.358274	6.74493	0.965813	0.0170471	5.41281e-05
1143	0.358588	6.7361	0.965663	0.016857	-0.000114671
1144	0.358902	6.72822	0.965456	0.0166773	-0.000283856
1145	0.359216	6.72129	0.96519	0.0165087	-0.000452671
1146	0.35953	6.71533	0.964865	0.0163527	-0.000621413
1147	0.359844	6.71034	0.964481	0.0162077	-0.000790372
1148	0.360158	6.70632	0.964039	0.0160738	-0.000959285
1149	0.360472	6.70329	0.96354	0.0159515	-0.00112725
1150	0.360786	6.70124	0.962978	0.0158403	-0.00129832
1151	0.3611	6.70017	0.962366	0.0157414	-0.00146344
1152	0.361414	6.70009	0.961702	0.0156548	-0.00162673
1153	0.361728	6.70099	0.96098	0.0155796	-0.00178969
1154	0.362042	6.70288	0.960209	0.015518	-0.00194969
1155	0.362356	6.70575	0.959388	0.0154696	-0.00210714
1156	0.36267	6.7096	0.958515	0.0154335	-0.00226233
1157	0.362984	6.71443	0.957594	0.0154107	-0.00241399
1158	0.363298	6.72023	0.956623	0.0153992	-0.00256223
1159	0.363612	6.727	0.955607	0.0154	-0.00270688
1160	0.363926	6.73472	0.954546	0.0154141	-0.00284701
1161	0.36424	6.7434	0.953436	0.0154403	-0.00298492
1162	0.364554	6.75302	0.952279	0.0154788	-0.00312028
1163	0.364868	6.76357	0.951078	0.01553	-0.00325167
1164	0.365182	6.77505	0.949835	0.0155936	-0.00337843
1165	0.365496	6.78744	0.948547	0.0156686	-0.00350164
1166	0.36581	6.80072	0.947222	0.0157558	-0.00361939
1167	0.366124	6.8149	0.945878	0.0158597	-0.00372424
1168	0.366438	6.82995	0.944479	0.0159709	-0.00383317
1169	0.366752	6.84585	0.943045	0.0160944	-0.00393622
1170	0.367066	6.8626	0.941576	0.0162298	-0.00403373
1171	0.36738	6.88017	0.940074	0.0163767	-0.00412597
1172	0.367694	6.89855	0.938543	0.0165359	-0.00421155
1173	0.368008	6.91772	0.936986	0.0167068	-0.00428974
1174	0.368322	6.93767	0.9354	0.0168887	-0.00436236
1175	0.368636	6.95836	0.933805	0.0170857	-0.00442203
1176	0.36895	6.97979	0.932181	0.0172906	-0.0044793
1177	0.369264	7.00192	0.930531	0.0175047	-0.00453167
1178	0.369578	7.02474	0.928854	0.0177282	-0.00457893
1179	0.369892	7.04823	0.927153	0.0179605	-0.00462096
1180	0.370206	7.07236	0.925439	0.0182025	-0.0046558
1181	0.37052	7.09712	0.923709	0.0184547	-0.00468291
1182	0.370834	7.12246	0.921963	0.0187151	-0.00470409
1183	0.371148	7.14837	0.920223	0.0189879	-0.00471285
1184	0.371462	7.17483	0.918462	0.0192666	-0.0047198
1185	0.371776	7.20181	0.916681	0.0195502	-0.00472174
1186	0.37209	7.22928	0.914902	0.019845	-0.0047131
1187	0.372404	7.25721	0.913116	0.0201452	-0.004699
1188	0.372718	7.28557	0.911318	0.0204508	-0.00468164
1189	0.373032	7.31435	0.90952	0.0207635	-0.00465606
1190	0.373346	7.34351	0.907729	0.0210837	-0.00462119
1191	0.37366	7.37301	0.90594	0.0214099	-0.00457879
1192	0.373974	7.40284	0.904154	0.0217407	-0.00453105
1193	0.374288	7.43297	0.902374	0.0220767	-0.00447666
1194	0.374602	7.46335	0.900598	0.0224163	-0.0044165
1195	0.374916	7.49397	0.898849	0.0227657	-0.00434236
1196	0.37523	7.5248	0.897091	0.0231115	-0.00427085
1197	0.375544	7.55579	0.895353	0.0234636	-0.00418972
1198	0.375858	7.58693	0.893647	0.0238237	-0.00409505
1199	0.376172	7.61818	0.891936	0.0241787	-0.00400348
1200	0.376486	7.64951	0.890256	0.0245396	-0.00390148
1201	0.3768	7.68089	0.887756	0.0248981	-0.00413176
1202	0.377114	7.71229	0.885363	0.0251666	-0.00430043
1203	0.377428	7.74367	0.883081	0.0254568	-0.00440655
1204	0.377742	7.77502	0.881151	0.025808	-0.00433062
1205	0.378056	7.80629	0.879538	0.026199	-0.00412676
1206	0.37837	7.83745	0.878074	0.0265981	-0.00389581
1207	0.378684	7.86848	0.876636	0.0269915	-0.00369659
1208	0.378998	7.89934	0.875138	0.0273705	-0.00355157
1209	0.379312	7.93001	0.873541	0.0277255	-0.00346119
1210	0.379626	7.96045	0.871864	0.0280629	-0.00340867
1211	0.37994	7.99063	0.870153	0.0283894	-0.00337285
1212	0.380254	8.02053	0.868466	0.0287132	-0.00333313
1213	0.380568	8.05011	0.866838	0.0290358	-0.00327641
1214	0.380882	8.07934	0.865313	0.0293695	-0.00319596
1215	0.381196	8.10821	0.863887	0.0297028	-0.00309337
1216	0.38151	8.13666	0.862567	0.0300437	-0.00297011
1217	0.381824	8.16469	0.861329	0.0303804	-0.00283423
1218	0.382138	8.19226	0.860159	0.0307142	-0.00269135
1219	0.382452	8.21935	0.85904	0.0310392	-0.00254629
1220	0.382766	8.24592	0.857967	0.0313605	-0.00240098
1221	0.38308	8.27196	0.856937	0.0316743	-0.00225556
1222	0.383394	8.29743	0.855952	0.0319814	-0.0021098
1223	0.383708	8.32231	0.855009	0.0322811	-0.0019644
1224	0.384022	8.34658	0.854112	0.0325741	-0.00181687
1225	0.384336	8.37021	0.853259	0.0328594	-0.00166893
1226	0.38465	8.39318	0.852456	0.0331383	-0.00151985
1227	0.384964	8.41546	0.851703	0.0334109	-0.00136899
1228	0.385278	8.43705	0.851007	0.0336777	-0.00121595
1229	0.385592	8.4579	0.850365	0.0339376	-0.00106137
1230	0.385906	8.47801	0.849775	0.0341896	-0.000905554
1231	0.38622	8.49735	0.849244	0.0344361	-0.000748587
1232	0.386534	8.5159	0.84877	0.0346759	-0.000589893
1233	0.386848	8.53365	0.848352	0.0349086	-0.0004305
1234	0.387162	8.55058	0.847992	0.0351334	-0.000270044
1235	0.387476	8.56667	0.847691	0.0353501	-0.000107002
1236	0.38779	8.58191	0.847454	0.035563	5.61903e-05
1237	0.388104	8.59627	0.847278	0.0357672	0.000221074
1238	0.388418	8.60975	0.847164	0.0359625	0.000389676
1239	0.388732	8.62234	0.847115	0.0361522	0.000558721
1240	0.389046	8.63401	0.847129	0.036334	0.00072846
1241	0.38936	8.64477	0.847203	0.0365081	0.000898205
1242	0.389674	8.65459	0.847342	0.0366741	0.00106962
1243	0.389988	8.66347	0.847542	0.0368323	0.00124199
1244	0.390302	8.67141	0.847804	0.0369824	0.00141323
1245	0.390616	8.67838	0.848132	0.0371243	0.00158793
1246	0.39093	8.68439	0.848525	0.0372584	0.00176241
1247	0.391244	8.68943	0.848978	0.0373835	0.0019374
1248	0.391558	8.6935	0.84949	0.0374999	0.00210943
1249	0.391872	8.69658	0.850063	0.0376077	0.00228147
1250	0.392186	8.69868	0.850692	0.0377059	0.00245137
1251	0.3925	8.6998	0.851377	0.0377948	0.00261951
1252	0.392814	8.69993	0.852117	0.0378742	0.00278507
1253	0.393128	8.69908	0.852912	0.0379444	0.00294793
1254	0.393442	8.69724	0.853758	0.0380048	0.00310725
1255	0.393756	8.69442	0.854657	0.0380554	0.00326381
1256	0.39407	8.69062	0.855603	0.038096	0.00341539
1257	0.394384	8.68584	0.856605	0.0381278	0.00356657
1258	0.394698	8.68009	0.857653	0.0381494	0.00371259
1259	0.395012	8.67337	0.858746	0.0381605	0.00385372
1260	0.395326	8.66569	0.859883	0.0381616	0.00398993
1261	0.39564	8.65707	0.861063	0.0381524	0.00411996
1262	0.395954	8.64749	0.862283	0.038132	0.00424566
1263	0.396268	8.63699	0.863546	0.0381017	0.00436663
1264	0.396582	8.62556	0.864848	0.0380612	0.00448225
1265	0.396896	8.61321	0.866191	0.038011	0.00459374
1266	0.39721	8.59997	0.867569	0.0379502	0.00469911
1267	0.397524	8.58584	0.868986	0.0378795	0.00479937
1268	0.397838	8.57084	0.87042	0.0377938	0.0048871
1269	0.398152	8.55498	0.871891	0.0377006	0.00497148
1270	0.398466	8.53827	0.873402	0.0375983	0.00505388
1271	0.39878	8.52074	0.87494	0.0374849	0.00512855
1272	0.399094	8.5024	0.876512	0.0373627	0.00519967
1273	0.399408	8.48327	0.878113	0.0372301	0.00526441
1274	0.399722	8.46336	0.879743	0.0370885	0.00532519
1275	0.400036	8.44271	0.881394	0.0369357	0.0053778
1276	0.40035	8.42132	0.883067	0.0367726	0.00542384
1277	0.400664	8.39922	0.88476	0.0365996	0.00546315
1278	0.400978	8.37643	0.886474	0.0364181	0.00549677
1279	0.401292	8.35297	0.888204	0.0362254	0.00552393
1280	0.401606	8.32887	0.889947	0.0360225	0.00554388
1281	0.40192	8.30415	0.891705	0.0358114	0.00555792
1282	0.402234	8.27884	0.893478	0.035591	0.00556657
1283	0.402548	8.25295	0.895254	0.0353597	0.00556519
1284	0.402862	8.22652	0.897038	0.0351195	0.0055584
1285	0.403176	8.19957	0.898818	0.0348668	0.00553994
1286	0.40349	8.17213	0.900615	0.0346095	0.00552133
1287	0.403804	8.14422	0.902416	0.0343437	0.00549737
1288	0.404118	8.11587	0.904225	0.034071	0.00546797
1289	0.404432	8.08712	0.90603	0.0337899	0.00543191
1290	0.404746	8.05798	0.907835	0.0335005	0.00538938
1291	0.40506	8.02849	0.909632	0.0332031	0.00533992
1292	0.405374	7.99868	0.911426	0.0328992	0.00528529
1293	0.405688	7.96857	0.913212	0.0325878	0.00522461
1294	0.406002	7.93819	0.914988	0.0322699	0.00515843
1295	0.406316	7.90758	0.916749	0.0319446	0.0050846
1296	0.40663	7.87677	0.918498	0.0316131	0.00500536
1297	0.406944	7.84578	0.920232	0.0312761	0.00492104
1298	0.407258	7.81465	0.921951	0.0309343	0.00483186
1299	0.407572	7.78341	0.923648	0.0305865	0.00473606
1300	0.407886	7.75208	0.925328	0.0302345	0.00463677
1301	0.4082	7.7207	0.927842	0.0298765	0.00488609
1302	0.408514	7.6893	0.93018	0.0296004	0.00502922
1303	0.408828	7.65792	0.93228	0.0292837	0.00503688
1304	0.409142	7.62657	0.934056	0.0289167	0.00489427
1305	0.409456	7.5953	0.935609	0.0285205	0.00468322
1306	0.40977	7.56413	0.937075	0.0281175	0.00447757
1307	0.410084	7.53309	0.938561	0.0277222	0.00431594
1308	0.410398	7.50222	0.940114	0.0273396	0.00420353
1309	0.410712	7.47154	0.94175	0.0269739	0.00413366
1310	0.411026	7.44109	0.943429	0.0266172	0.00408849
1311	0.41134	7.41089	0.945128	0.0262693	0.00405495
1312	0.411654	7.38098	0.946792	0.0259212	0.00401825
1313	0.411968	7.35138	0.948395	0.0255709	0.00396979
1314	0.412282	7.32213	0.949913	0.0252158	0.00390463
1315	0.412596	7.29325	0.951336	0.0248549	0.00381935
1316	0.41291	7.26477	0.952674	0.0244917	0.00372059
1317	0.413224	7.23672	0.953923	0.0241245	0.00360467
1318	0.413538	7.20912	0.955095	0.023757	0.00347789
1319	0.413852	7.18201	0.956205	0.0233928	0.00334535
1320	0.414166	7.15541	0.95726	0.0230318	0.00320894
1321	0.41448	7.12935	0.958265	0.0226754	0.00307039
1322	0.414794	7.10385	0.959222	0.022324	0.00293018
1323	0.415108	7.07894	0.960135	0.0219788	0.00278853
1324	0.415422	7.05464	0.961003	0.0216394	0.00264679
1325	0.415736	7.03098	0.961825	0.0213078	0.00250399
1326	0.41605	7.00797	0.962594	0.020978	0.00235996
1327	0.416364	6.98565	0.963318	0.020659	0.00221485
1328	0.416678	6.96403	0.963989	0.0203448	0.00206832
1329	0.416992	6.94314	0.964606	0.0200369	0.00192007
1330	0.417306	6.92299	0.965173	0.0197369	0.0017722
1331	0.41762	6.90361	0.965688	0.0194455	0.00162302
1332	0.417934	6.88502	0.966144	0.0191595	0.0014721
1333	0.418248	6.86723	0.966547	0.0188829	0.00131954
1334	0.418562	6.85026	0.966888	0.0186135	0.001165
1335	0.418876	6.83413	0.967174	0.0183534	0.00100995
1336	0.41919	6.81885	0.967401	0.0181021	0.000853062
1337	0.419504	6.80444	0.967571	0.01786	0.000694649
1338	0.419818	6.79091	0.96768	0.0176279	0.000532827
1339	0.420132	6.77828	0.967729	0.0174037	0.000370633
1340	0.420446	6.76656	0.967716	0.0171888	0.000207295
1341	0.42076	6.75575	0.967642	0.0169839	4.26462e-05
1342	0.421074	6.74588	0.967516	0.0167895	-0.000119293
1343	0.421388	6.73695	0.967332	0.0166054	-0.000282767
1344	0.421702	6.72897	0.967082	0.016433	-0.000450555
1345	0.422016	6.72195	0.96677	0.0162711	-0.000618863
1346	0.42233	6.71589	0.966399	0.0161204	-0.00078632
1347	0.422644	6.7108	0.96597	0.0159813	-0.000955083
1348	0.422958	6.70669	0.965483	0.0158532	-0.00112259
1349	0.423272	6.70355	0.964939	0.0157367	-0.00128906
1350	0.423586	6.7014	0.964339	0.0156321	-0.00145459
1351	0.4239	6.70023	0.963684	0.0155397	-0.00161855
1352	0.424214	6.70005	0.962976	0.01546	-0.00178097
1353	0.424528	6.70085	0.962213	0.0153925	-0.00194142
1354	0.424842	6.70264	0.961389	0.0153358	-0.00210274
1355	0.425156	6.70541	0.960519	0.0152934	-0.00225918
1356	0.42547	6.70917	0.959601	0.0152638	-0.0024125
1357	0.425784	6.7139	0.958634	0.0152464	-0.00256281
1358	0.426098	6.7196	0.957617	0.0152419	-0.00271021
1359	0.426412	6.72627	0.956552	0.0152498	-0.00285462
1360	0.426726	6.73389	0.955444	0.0152715	-0.00299303
1361	0.42704	6.74247	0.954287	0.0153049	-0.00313017
1362	0.427354	6.752	0.95308	0.0153502	-0.0032647
1363	0.427668	6.76246	0.951831	0.0154086	-0.00339421
1364	0.427982	6.77384	0.950538	0.0154791	-0.00351909
1365	0.428296	6.78614	0.949216	0.0155654	-0.00363409
1366	0.42861	6.79934	0.947849	0.0156621	-0.0037484
1367	0.428924	6.81342	0.946426	0.015767	-0.00386533
1368	0.429238	6.82838	0.944981	0.0158884	-0.00396928
1369	0.429552	6.8442	0.943497	0.0160205	-0.00406906
1370	0.429866	6.86086	0.941979	0.0161645	-0.00416392
1371	0.43018	6.87835	0.940428	0.0163211	-0.00425241
1372	0.430494	6.89665	0.938847	0.0164886	-0.00433486
1373	0.430808	6.91574	0.937236	0.016667	-0.00441236
1374	0.431122	6.93561	0.93559	0.0168562	-0.00448586
1375	0.431436	6.95623	0.933921	0.0170564	-0.0045521
1376	0.43175	6.97758	0.932227	0.0172676	-0.00461187
1377	0.432064	6.99964	0.930508	0.0174888	-0.00466552
1378	0.432378	7.0224	0.928766	0.0177192	-0.00471432
1379	0.432692	7.04582	0.927025	0.0179654	-0.00474709
1380	0.433006	7.06989	0.925255	0.018217	-0.00477881
1381	0.43332	7.09458	0.923466	0.0184773	-0.00480544
1382	0.433634	7.11986	0.921679	0.0187501	-0.00481957
1383	0.433948	7.14572	0.919861	0.0190283	-0.00483228
1384	0.434262	7.17212	0.918029	0.0193139	-0.00483927
1385	0.434576	7.19905	0.916181	0.0196057	-0.00484355
1386	0.43489	7.22647	0.914332	0.0199067	-0.00483604
1387	0.435204	7.25435	0.912482	0.0202158	-0.00482026
1388	0.435518	7.28268	0.910629	0.0205315	-0.00479701
1389	0.435832	7.31141	0.908772	0.020853	-0.00476882
1390	0.436146	7.34053	0.90692	0.0211829	-0.00473143
1391	0.43646	7.37001	0.90506	0.0215149	-0.00469146
1392	0.436774	7.3998	0.903218	0.0218558	-0.0046388
1393	0.437088	7.4299	0.901375	0.0222003	-0.00458191
1394	0.437402	7.46026	0.899541	0.0225498	-0.00451799
1395	0.437716	7.49086	0.897717	0.0229035	-0.0044472
1396	0.43803	7.52166	0.895904	0.0232606	-0.00436998
1397	0.438344	7.55264	0.894106	0.0236211	-0.00428585
1398	0.438658	7.58377	0.892328	0.0239857	-0.00419332
1399	0.438972	7.61501	0.890569	0.0243534	-0.0040939
1400	0.439286	7.64633	0.88883	0.0247231	-0.00398824
1401	0.4396	7.6777	0.886269	0.0250895	-0.00421835
1402	0.439914	7.7091	0.883811	0.0253649	-0.00438572
1403	0.440228	7.74049	0.881468	0.0256624	-0.00448918
1404	0.440542	7.77184	0.87947	0.0260174	-0.0044144
1405	0.440856	7.80312	0.877791	0.0264146	-0.00420934
1406	0.44117	7.8343	0.876278	0.0268249	-0.00397204
1407	0.441484	7.86534	0.874784	0.0272264	-0.00376886
1408	0.441798	7.89622	0.873225	0.0276094	-0.00362283
1409	0.442112	7.92691	0.87157	0.0279711	-0.00353007
1410	0.442426	7.95737	0.869841	0.0283161	-0.00347309
1411	0.44274	7.98758	0.868079	0.0286505	-0.00343258
1412	0.443054	8.01751	0.866339	0.028981	-0.00338893
1413	0.443368	8.04712	0.864661	0.0293122	-0.00332979
1414	0.443682	8.0764	0.863082	0.0296501	-0.00324641
1415	0.443996	8.1053	0.861606	0.0299917	-0.00314005
1416	0.44431	8.1338	0.860231	0.0303359	-0.0030143
1417	0.444624	8.16187	0.858946	0.0306801	-0.0028741
1418	0.444938	8.18949	0.857728	0.0310202	-0.00272753
1419	0.445252	8.21662	0.856564	0.0313533	-0.00257829
1420	0.445566	8.24325	0.855455	0.0316823	-0.00242754
1421	0.44588	8.26934	0.85438	0.0320011	-0.00227784
1422	0.446194	8.29487	0.853349	0.0323131	-0.00212923
1423	0.446508	8.31981	0.852364	0.0326186	-0.00197931
1424	0.446822	8.34414	0.851425	0.0329167	-0.00182861
1425	0.447136	8.36784	0.850532	0.0332077	-0.00167633
1426	0.44745	8.39088	0.84969	0.033492	-0.00152303
1427	0.447764	8.41324	0.848901	0.03377	-0.00136814
1428	0.448078	8.43489	0.848163	0.0340392	-0.00121188
1429	0.448392	8.45582	0.847483	0.034304	-0.00105368
1430	0.448706	8.476	0.846862	0.0345628	-0.000893776
1431	0.44902	8.49542	0.846297	0.0348142	-0.000733009
1432	0.449334	8.51406	0.845786	0.0350579	-0.000571873
1433	0.449648	8.53189	0.845335	0.0352949	-0.000409236
1434	0.449962	8.5489	0.844943	0.0355247	-0.00024492
1435	0.450276	8.56508	0.84461	0.0357472	-7.99629e-05
1436	0.45059	8.5804	0.844337	0.0359616	8.62279e-05
1437	0.450904	8.59485	0.84413	0.0361697	0.000253719
1438	0.451218	8.60843	0.843984	0.0363703	0.000422744
1439	0.451532	8.6211	0.843901	0.0365631	0.000593056
1440	0.451846	8.63287	0.843884	0.0367478	0.000766593
1441	0.45216	8.64372	0.843929	0.0369263	0.000937877
1442	0.452474	8.65364	0.844036	0.0370957	0.00111093
1443	0.452788	8.66262	0.844209	0.037257	0.00128528
1444	0.453102	8.67065	0.84445	0.0374104	0.00146376
1445	0.453416	8.67772	0.844757	0.0375566	0.00164085
1446	0.45373	8.68383	0.845124	0.0376941	0.00181636
1447	0.454044	8.68897	0.845549	0.0378226	0.00199054
1448	0.454358	8.69313	0.846034	0.0379418	0.00216379
1449	0.454672	8.69631	0.846578	0.0380522	0.00233627
1450	0.454986	8.69852	0.847182	0.0381536	0.00250689
1451	0.4553	8.69973	0.847842	0.0382456	0.00267514
1452	0.455614	8.69997	0.848562	0.0383283	0.00284334
1453	0.455928	8.69921	0.849336	0.0384018	0.00300823
1454	0.456242	8.69747	0.850166	0.0384657	0.0031703
1455	0.456556	8.69475	0.851045	0.0385194	0.00332791
1456	0.45687	8.69105	0.851979	0.0385642	0.00348359
1457	0.457184	8.68637	0.852962	0.0385987	0.0036352
1458	0.457498	8.68072	0.853991	0.0386227	0.0037817
1459	0.457812	8.6741	0.855067	0.0386364	0.00392384
1460	0.458126	8.66652	0.856188	0.0386399	0.00406114
1461	0.45844	8.65798	0.857354	0.0386334	0.00419361
1462	0.458754	8.64851	0.858549	0.0386138	0.00431452
1463	0.459068	8.6381	0.859793	0.0385857	0.00443506
1464	0.459382	8.62676	0.861079	0.0385479	0.00455116
1465	0.459696	8.61451	0.86241	0.0385004	0.00466341
1466	0.46001	8.60136	0.86378	0.038443	0.00477059
1467	0.460324	8.58731	0.865186	0.0383748	0.00487231
1468	0.460638	8.5724	0.866628	0.0382969	0.00496779
1469	0.460952	8.55662	0.868096	0.0382066	0.00505314
1470	0.461266	8.54	0.869603	0.0381083	0.00513724
1471	0.46158	8.52256	0.871133	0.0379967	0.00521117
1472	0.461894	8.5043	0.872698	0.0378767	0.00528164
1473	0.462208	8.48524	0.874295	0.037747	0.0053482
1474	0.462522	8.46542	0.875919	0.0376071	0.0054079
1475	0.462836	8.44484	0.877563	0.037456	0.00545919
1476	0.46315	8.42352	0.879217	0.0372914	0.00549842
1477	0.463464	8.40149	0.880903	0.0371202	0.0055369
1478	0.463778	8.37877	0.882617	0.0369406	0.00557124
1479	0.464092	8.35538	0.884346	0.0367499	0.00559899
1480	0.464406	8.33135	0.886094	0.0365502	0.00562046
1481	0.46472	8.30669	0.887855	0.0363405	0.00563469
1482	0.465034	8.28143	0.889625	0.0361206	0.00564052
1483	0.465348	8.2556	0.891407	0.0358916	0.00564044
1484	0.465662	8.22923	0.893199	0.0356532	0.00563447
1485	0.465976	8.20233	0.894994	0.0354044	0.00561991
1486	0.46629	8.17493	0.896807	0.0351508	0.00560419
1487	0.466604	8.14707	0.898614	0.0348857	0.00557827
1488	0.466918	8.11877	0.900428	0.0346133	0.00554719
1489	0.467232	8.09005	0.902243	0.0343326	0.00551024
1490	0.467546	8.06095	0.904058	0.0340445	0.0054676
1491	0.46786	8.0315	0.905868	0.0337478	0.00541829
1492	0.468174	8.00171	0.907674	0.0334441	0.00536309
1493	0.468488	7.97163	0.909471	0.0331328	0.00530156
1494	0.468802	7.94129	0.911261	0.0328148	0.00523427
1495	0.469116	7.9107	0.913042	0.0324904	0.00516174
1496	0.46943	7.8799	0.91481	0.0321599	0.0050834
1497	0.469744	7.84893	0.916563	0.0318226	0.0049986
1498	0.470058	7.81782	0.918301	0.0314799	0.00490856
1499	0.470372	7.78658	0.920023	0.0311328	0.0048141
1500	0.470686	7.75526	0.921724	0.0307799	0.00471346
1501	0.471	7.72389	0.924275	0.0304237	0.00496824
1502	0.471314	7.69249	0.926641	0.030148	0.00511238
1503	0.471628	7.6611	0.928765	0.0298303	0.00511985
1504	0.471942	7.62975	0.930571	0.0294625	0.00497832
1505	0.472256	7.59847	0.932153	0.029066	0.00476837
1506	0.47257	7.56728	0.93365	0.0286621	0.00456373
1507	0.472884	7.53623	0.935167	0.0282655	0.00440273
1508	0.473198	7.50534	0.936747	0.0278794	0.00428937
1509	0.473512	7.47464	0.938415	0.0275137	0.00422043
1510	0.473826	7.44417	0.940129	0.0271564	0.00417645
1511	0.47414	7.41394	0.941855	0.0268059	0.00414305
1512	0.474454	7.384	0.943551	0.0264563	0.00410689
1513	0.474768	7.35437	0.945185	0.0261028	0.00405817
1514	0.475082	7.32508	0.946732	0.0257452	0.00399224
1515	0.475396	7.29616	0.948187	0.0253816	0.00390671
1516	0.47571	7.26764	0.949548	0.0250136	0.00380388
1517	0.476024	7.23954	0.950832	0.0246459	0.0036907
1518	0.476338	7.2119	0.952036	0.0242758	0.00356385
1519	0.476652	7.18474	0.953175	0.0239073	0.00343008
1520	0.476966	7.15809	0.954259	0.0235424	0.00329232
1521	0.47728	7.13197	0.955296	0.0231828	0.00315307
1522	0.477594	7.10641	0.956282	0.0228279	0.00301165
1523	0.477908	7.08144	0.957225	0.0224787	0.00286903
1524	0.478222	7.05708	0.958124	0.0221364	0.00272628
1525	0.478536	7.03335	0.958974	0.0217985	0.00258253
1526	0.47885	7.01027	0.959774	0.0214668	0.00243775
1527	0.479164	6.98788	0.960527	0.0211418	0.00229181
1528	0.479478	6.96619	0.961231	0.0208241	0.00214516
1529	0.479792	6.94523	0.961881	0.020513	0.00199754
1530	0.480106	6.925	0.962478	0.0202089	0.00184821
1531	0.48042	6.90554	0.96302	0.0199115	0.00169721
1532	0.480734	6.88687	0.963514	0.0196242	0.00154774
1533	0.481048	6.869	0.963946	0.0193433	0.00139518
1534	0.481362	6.85194	0.96432	0.0190699	0.00124059
1535	0.481676	6.83572	0.964638	0.0188058	0.00108451
1536	0.48199	6.82036	0.964892	0.0185482	0.000926442
1537	0.482304	6.80586	0.965091	0.0183013	0.000766449
1538	0.482618	6.79224	0.965226	0.0180626	0.000604895
1539	0.482932	6.77952	0.965302	0.0178333	0.000441807
1540	0.483246	6.7677	0.965318	0.0176138	0.000277659
1541	0.48356	6.75681	0.965276	0.0174039	0.000113056
1542	0.483874	6.74684	0.965175	0.0172045	-5.30004e-05
1543	0.484188	6.73782	0.96501	0.0170157	-0.000220506
1544	0.484502	6.72974	0.964784	0.0168384	-0.000391025
1545	0.484816	6.72262	0.964498	0.0166708	-0.00056022
1546	0.48513	6.71646	0.964153	0.0165144	-0.000728933
1547	0.485444	6.71127	0.963753	0.0163697	-0.000897054
1548	0.485758	6.70706	0.963294	0.0162365	-0.00106461
1549	0.486072	6.70382	0.96278	0.016115	-0.00123169
1550	0.486386	6.70157	0.962207	0.0160054	-0.00139763
1551	0.4867	6.7003	0.96158	0.0159078	-0.00156283
1552	0.487014	6.70002	0.960895	0.015822	-0.00172697
1553	0.487328	6.70073	0.960149	0.0157471	-0.00189103
1554	0.487642	6.70242	0.95936	0.0156865	-0.00204993
1555	0.487956	6.70509	0.958521	0.0156389	-0.00220602
1556	0.48827	6.70874	0.957626	0.0156029	-0.00236129
1557	0.488584	6.71337	0.956681	0.0155793	-0.00251389
1558	0.488898	6.71897	0.955688	0.0155683	-0.00266298
1559	0.489212	6.72554	0.954646	0.0155705	-0.00280855
1560	0.489526	6.73308	0.953559	0.0155857	-0.00294994
1561	0.48984	6.74156	0.952425	0.0156133	-0.00308821
1562	0.490154	6.75099	0.951261	0.0156568	-0.00321533
1563	0.490468	6.76135	0.950047	0.0157114	-0.00334172
1564	0.490782	6.77264	0.948785	0.0157772	-0.00346723
1565	0.491096	6.78485	0.94748	0.0158551	-0.0035887
1566	0.49141	6.79796	0.946129	0.0159444	-0.00370673
1567	0.491724	6.81195	0.944736	0.0160458	-0.00382063
1568	0.492038	6.82682	0.943309	0.0161597	-0.00392816
1569	0.492352	6.84256	0.941847	0.0162856	-0.00402931
1570	0.492666	6.85913	0.940357	0.0164248	-0.00412329
1571	0.49298	6.87654	0.938827	0.0165749	-0.00421397
1572	0.493294	6.89476	0.937267	0.0167363	-0.00429886
1573	0.493608	6.91377	0.935689	0.0169128	-0.00437258
1574	0.493922	6.93356	0.934064	0.0170947	-0.00444877
1575	0.494236	6.9541	0.932419	0.0172899	-0.00451572
1576	0.49455	6.97538	0.930762	0.0174993	-0.00457027
1577	0.494864	6.99737	0.929075	0.0177171	-0.0046215
1578	0.495178	7.02006	0.92736	0.0179432	-0.00466994
1579	0.495492	7.04341	0.925624	0.0181795	-0.00471138
1580	0.495806	7.06742	0.923872	0.0184257	-0.00474531
1581	0.49612	7.09204	0.922101	0.0186811	-0.00477228
1582	0.496434	7.11727	0.920335	0.0189489	-0.00478655
1583	0.496748	7.14307	0.918541	0.0192225	-0.00479926
1584	0.497062	7.16942	0.916729	0.019503	-0.00480824
1585	0.497376	7.19629	0.914909	0.0197916	-0.00480903
1586	0.49769	7.22366	0.91308	0.0200879	-0.00480265
1587	0.498004	7.2515	0.91125	0.0203924	-0.004788
1588	0.498318	7.27978	0.909413	0.0207034	-0.00476729
1589	0.498632	7.30848	0.907578	0.0210219	-0.00473842
1590	0.498946	7.33756	0.905742	0.0213459	-0.00470268
1591	0.49926	7.367	0.903906	0.0216755	-0.00466123
1592	0.499574	7.39677	0.902074	0.0220115	-0.00461202
1593	0.499888	7.42683	0.900249	0.0223518	-0.00455626
1594	0.500202	7.45717	0.898429	0.022697	-0.00449381
1595	0.500516	7.48774	0.896633	0.0230507	-0.00441892
1596	0.50083	7.51853	0.89484	0.0234049	-0.00434104
1597	0.501144	7.54949	0.893059	0.0237616	-0.00425747
1598	0.501458	7.5806	0.891278	0.0241177	-0.00417278
1599	0.501772	7.61183	0.889524	0.0244799	-0.00407768
1600	0.502086	7.64315	0.887796	0.0248464	-0.00397309
1601	0.5024	7.67452	0.885253	0.0252125	-0.00420111
1602	0.502714	7.70592	0.882814	0.0254862	-0.00436749
1603	0.503028	7.73731	0.880474	0.0257779	-0.00447429
1604	0.503342	7.76866	0.878488	0.0261316	-0.00439982
1605	0.503656	7.79995	0.876817	0.0265261	-0.00419635
1606	0.50397	7.83114	0.875309	0.0269331	-0.00396114
1607	0.504284	7.8622	0.873819	0.0273311	-0.00376098
1608	0.504598	7.8931	0.872262	0.0277105	-0.00361768
1609	0.504912	7.92381	0.870605	0.0280668	-0.0035286
1610	0.505226	7.95429	0.868878	0.0284094	-0.00347357
1611	0.50554	7.98453	0.867119	0.0287419	-0.00343416
1612	0.505854	8.01449	0.865382	0.0290704	-0.00339234
1613	0.506168	8.04414	0.86371	0.0294007	-0.00333322
1614	0.506482	8.07344	0.862134	0.0297362	-0.00325127
1615	0.506796	8.10238	0.860664	0.0300767	-0.00314531
1616	0.50711	8.13092	0.859291	0.0304194	-0.00302057
1617	0.507424	8.15904	0.858007	0.0307617	-0.00288181
1618	0.507738	8.18671	0.856792	0.0311007	-0.00273608
1619	0.508052	8.21389	0.855633	0.031434	-0.00258708
1620	0.508366	8.24057	0.854523	0.0317609	-0.00243732
1621	0.50868	8.26672	0.853452	0.0320799	-0.00228836
1622	0.508994	8.29231	0.852424	0.0323915	-0.00213941
1623	0.509308	8.31731	0.851438	0.0326956	-0.00199056
1624	0.509622	8.3417	0.850498	0.0329927	-0.00184079
1625	0.509936	8.36547	0.849604	0.0332824	-0.00168931
1626	0.51025	8.38857	0.848766	0.0335676	-0.00153594
1627	0.510564	8.411	0.847976	0.0338446	-0.00138132
1628	0.510878	8.43272	0.847241	0.0341156	-0.00122488
1629	0.511192	8.45373	0.84656	0.0343794	-0.00106727
1630	0.511506	8.47399	0.845937	0.0346371	-0.000908224
1631	0.51182	8.49349	0.845366	0.034886	-0.000747948
1632	0.512134	8.5122	0.844854	0.0351298	-0.000586584
1633	0.512448	8.53012	0.844402	0.035367	-0.000424536
1634	0.512762	8.54721	0.844009	0.035597	-0.000260275
1635	0.513076	8.56347	0.843673	0.0358195	-9.56853e-05
1636	0.51339	8.57888	0.843401	0.036035	7.04107e-05
1637	0.513704	8.59343	0.843188	0.0362425	0.000237597
1638	0.514018	8.60709	0.843038	0.0364432	0.000406353
1639	0.514332	8.61986	0.842951	0.0366353	0.000577074
1640	0.514646	8.63172	0.84293	0.0368214	0.000748523
1641	0.51496	8.64266	0.842973	0.0369999	0.000921014
1642	0.515274	8.65268	0.843079	0.0371699	0.00109437
1643	0.515588	8.66175	0.84325	0.037332	0.00126876
1644	0.515902	8.66988	0.843482	0.0374856	0.00144354
1645	0.516216	8.67704	0.843778	0.037631	0.00161814
1646	0.51653	8.68325	0.844137	0.0377682	0.00179346
1647	0.516844	8.68849	0.844566	0.0378975	0.00197236
1648	0.517158	8.69275	0.845049	0.0380183	0.00214511
1649	0.517472	8.69604	0.845598	0.0381304	0.00232142
1650	0.517786	8.69834	0.846203	0.0382334	0.00249402
1651	0.5181	8.69965	0.846864	0.0383269	0.00266368
1652	0.518414	8.69999	0.847579	0.0384105	0.0028302
1653	0.518728	8.69933	0.848351	0.0384851	0.00299573
1654	0.519042	8.69769	0.849174	0.0385498	0.00315668
1655	0.519356	8.69507	0.85005	0.0386046	0.00331476
1656	0.51967	8.69147	0.850977	0.0386496	0.00346946
1657	0.519984	8.68689	0.851956	0.0386854	0.00362116
1658	0.520298	8.68133	0.852981	0.0387104	0.00376785
1659	0.520612	8.67481	0.854054	0.0387252	0.00391033
1660	0.520926	8.66733	0.855159	0.0387272	0.00404123
1661	0.52124	8.65889	0.856313	0.0387204	0.00417152
1662	0.521554	8.64951	0.857515	0.0387046	0.00429944
1663	0.521868	8.63919	0.858763	0.0386788	0.00442288
1664	0.522182	8.62795	0.860054	0.0386436	0.00454181
1665	0.522496	8.61579	0.861384	0.0385978	0.00465515
1666	0.52281	8.60273	0.862752	0.0385409	0.00476323
1667	0.523124	8.58878	0.864154	0.0384742	0.00486384
1668	0.523438	8.57395	0.865592	0.0383978	0.00495926
1669	0.523752	8.55826	0.867065	0.0383102	0.00504904
1670	0.524066	8.54173	0.868568	0.0382124	0.00513285
1671	0.52438	8.52436	0.870103	0.0381038	0.00521012
1672	0.524694	8.50618	0.871667	0.0379852	0.00528173
1673	0.525008	8.48721	0.873264	0.0378575	0.00534868
1674	0.525322	8.46746	0.874882	0.0377181	0.00540711
1675	0.525636	8.44696	0.876514	0.0375661	0.00545441
1676	0.52595	8.42572	0.878175	0.0374059	0.00549935
1677	0.526264	8.40376	0.879863	0.0372368	0.00553912
1678	0.526578	8.38111	0.881574	0.0370579	0.00557423
1679	0.526892	8.35779	0.883302	0.0368694	0.00560251
1680	0.527206	8.33381	0.885039	0.0366692	0.005621
1681	0.52752	8.30922	0.886797	0.0364618	0.00563584
1682	0.527834	8.28402	0.888568	0.0362441	0.00564368
1683	0.528148	8.25825	0.890341	0.036015	0.00564163
1684	0.528462	8.23193	0.89213	0.0357784	0.00563608
1685	0.528776	8.20508	0.893931	0.0355335	0.00562562
1686	0.52909	8.17774	0.895735	0.0352793	0.00560715
1687	0.529404	8.14992	0.897544	0.0350164	0.00558316
1688	0.529718	8.12166	0.899357	0.0347457	0.00555306
1689	0.530032	8.09298	0.901168	0.0344664	0.00551617
1690	0.530346	8.06392	0.902981	0.03418	0.00547412
1691	0.53066	8.0345	0.904777	0.0338814	0.00542003
1692	0.530974	8.00475	0.906591	0.0335826	0.00536974
1693	0.531288	7.9747	0.908394	0.0332741	0.00531089
1694	0.531602	7.94438	0.910187	0.0329583	0.00524524
1695	0.531916	7.91381	0.911967	0.0326356	0.00517304
1696	0.53223	7.88304	0.913727	0.0323033	0.00509143
1697	0.532544	7.85208	0.915477	0.0319677	0.00500663
1698	0.532858	7.82098	0.917212	0.0316265	0.00491696
1699	0.533172	7.78975	0.918935	0.0312813	0.00482332
1700	0.533486	7.75844	0.920638	0.0309302	0.00472378
1701	0.5338	7.72707	0.92319	0.0305756	0.00497972
1702	0.534114	7.69568	0.925559	0.0303019	0.00512546
1703	0.534428	7.66428	0.927687	0.0299863	0.00513398
1704	0.534742	7.63293	0.929493	0.0296195	0.00499265
1705	0.535056	7.60163	0.931078	0.0292244	0.00478357
1706	0.53537	7.57044	0.932576	0.0288216	0.00457973
1707	0.535684	7.53937	0.934092	0.028426	0.00441876
1708	0.535998	7.50847	0.935682	0.028045	0.0043088
1709	0.536312	7.47775	0.937349	0.0276784	0.0042403
1710	0.536626	7.44725	0.939062	0.027322	0.00419574
1711	0.53694	7.417	0.940787	0.0269718	0.0041621
1712	0.537254	7.38702	0.942487	0.0266236	0.00412654
1713	0.537568	7.35736	0.944122	0.0262721	0.00407876
1714	0.537882	7.32804	0.945675	0.0259158	0.00401371
1715	0.538196	7.29908	0.947133	0.0255536	0.00392949
1716	0.53851	7.27051	0.9485	0.0251875	0.00382794
1717	0.538824	7.24237	0.949782	0.0248189	0.00371215
1718	0.539138	7.21468	0.951002	0.0244541	0.00359035
1719	0.539452	7.18747	0.95215	0.0240873	0.00345897
1720	0.539766	7.16077	0.953241	0.0237234	0.0033223
1721	0.54008	7.13459	0.954279	0.0233637	0.00318322
1722	0.540394	7.10898	0.955271	0.023009	0.00304213
1723	0.540708	7.08394	0.956218	0.0226603	0.00289981
1724	0.541022	7.05952	0.95712	0.0223173	0.00275752
1725	0.541336	7.03572	0.957974	0.0219803	0.00261417
1726	0.54165	7.01258	0.958783	0.0216497	0.00246995
1727	0.541964	6.99012	0.959542	0.0213257	0.00232467
1728	0.542278	6.96836	0.960248	0.0210075	0.00217805
1729	0.542592	6.94732	0.960904	0.0206957	0.00203056
1730	0.542906	6.92702	0.961505	0.0203914	0.00188148
1731	0.54322	6.90748	0.962053	0.0200946	0.00173117
1732	0.543534	6.88873	0.962543	0.0198047	0.00157912
1733	0.543848	6.87077	0.962981	0.0195252	0.00142596
1734	0.544162	6.85363	0.96336	0.0192514	0.00127157
1735	0.544476	6.83733	0.963686	0.0189858	0.00111837
1736	0.54479	6.82188	0.963951	0.0187293	0.000961595
1737	0.545104	6.80729	0.964155	0.0184817	0.00080279
1738	0.545418	6.79358	0.9643	0.0182433	0.000641398
1739	0.545732	6.78077	0.96438	0.0180139	0.000478245
1740	0.546046	6.76886	0.964402	0.0177939	0.000314275
1741	0.54636	6.75787	0.964364	0.0175842	0.000148934
1742	0.546674	6.74781	0.964265	0.0173845	-1.74038e-05
1743	0.546988	6.73869	0.964108	0.0171951	-0.000184785
1744	0.547302	6.73051	0.963889	0.0170161	-0.000352198
1745	0.547616	6.7233	0.963606	0.0168483	-0.000523194
1746	0.54793	6.71704	0.963273	0.016691	-0.00068935
1747	0.548244	6.71175	0.962875	0.0165459	-0.000859812
1748	0.548558	6.70744	0.962423	0.0164113	-0.00102584
1749	0.548872	6.70411	0.961911	0.016289	-0.00119542
1750	0.549186	6.70176	0.961338	0.0161776	-0.00136409
1751	0.5495	6.70039	0.960711	0.0160785	-0.00153021
1752	0.549814	6.70001	0.960023	0.0159903	-0.00169619
1753	0.550128	6.70061	0.959291	0.0159161	-0.00185743
1754	0.550442	6.7022	0.958509	0.0158548	-0.00201626
1755	0.550756	6.70477	0.957674	0.0158057	-0.00217283
1756	0.55107	6.70833	0.956788	0.0157689	-0.00232688
1757	0.551384	6.71286	0.955852	0.0157451	-0.0024783
1758	0.551698	6.71836	0.954865	0.0157339	-0.00262695
1759	0.552012	6.72483	0.953832	0.0157355	-0.00277162
1760	0.552326	6.73227	0.95275	0.0157497	-0.00291357
1761	0.55264	6.74066	0.951621	0.0157766	-0.00305212
1762	0.552954	6.74999	0.950462	0.0158186	-0.00317909
1763	0.553268	6.76026	0.949253	0.0158717	-0.00330622
1764	0.553582	6.77146	0.947984	0.0159337	-0.00343704
1765	0.553896	6.78357	0.946682	0.0160105	-0.00355769
1766	0.55421	6.79659	0.945336	0.0160988	-0.00367529
1767	0.554524	6.81049	0.943951	0.0161989	-0.00378818
1768	0.554838	6.82528	0.942531	0.0163125	-0.00389403
1769	0.555152	6.84092	0.941071	0.0164367	-0.00399673
1770	0.555466	6.85741	0.939574	0.0165728	-0.00409508
1771	0.55578	6.87474	0.938049	0.0167214	-0.00418619
1772	0.556094	6.89287	0.936493	0.0168817	-0.00427059
1773	0.556408	6.91181	0.934917	0.0170566	-0.00434436
1774	0.556722	6.93152	0.933307	0.0172404	-0.00441582
1775	0.557036	6.95198	0.931667	0.0174347	-0.00448245
1776	0.55735	6.97319	0.930001	0.0176392	-0.0045432
1777	0.557664	6.99511	0.928307	0.0178534	-0.00459872
1778	0.557978	7.01773	0.92659	0.0180783	-0.00464716
1779	0.558292	7.04102	0.924859	0.0183136	-0.00468766
1780	0.558606	7.06495	0.923108	0.018559	-0.0047212
1781	0.55892	7.08952	0.921345	0.0188149	-0.00474637
1782	0.559234	7.11469	0.919582	0.0190818	-0.00476123
1783	0.559548	7.14043	0.917788	0.0193541	-0.00477471
1784	0.559862	7.16672	0.915976	0.0196332	-0.00478454
1785	0.560176	7.19355	0.914157	0.0199209	-0.00478528
1786	0.56049	7.22087	0.91233	0.0202163	-0.00477928
1787	0.560804	7.24866	0.910497	0.0205189	-0.00476591
1788	0.561118	7.2769	0.908663	0.0208295	-0.00474491
1789	0.561432	7.30555	0.906836	0.0211499	-0.00471243
1790	0.561746	7.3346	0.904994	0.0214702	-0.00468071
1791	0.56206	7.364	0.903169	0.0218026	-0.00463465
1792	0.562374	7.39373	0.901328	0.022134	-0.00459005
1793	0.562688	7.42377	0.899508	0.0224761	-0.00453153
1794	0.563002	7.45408	0.897689	0.0228204	-0.00446889
1795	0.563316	7.48463	0.895878	0.0231686	-0.00440061
1796	0.56363	7.5154	0.894079	0.0235212	-0.00432453
1797	0.563944	7.54634	0.892293	0.0238771	-0.00424175
1798	0.564258	7.57744	0.890523	0.0242364	-0.00415236
1799	0.564572	7.60866	0.888776	0.0245998	-0.00405451
1800	0.564886	7.63997	0.887047	0.0249652	-0.00395017
1801	0.5652	7.67134	0.884486	0.0253267	-0.00418483
1802	0.565514	7.70273	0.882039	0.025598	-0.00435386
1803	0.565828	7.73413	0.879702	0.0258912	-0.00445897
1804	0.566142	7.76549	0.877708	0.026242	-0.00438637
1805	0.566456	7.79678	0.876032	0.0266357	-0.00418395
1806	0.56677	7.82798	0.874522	0.0270426	-0.00394871
1807	0.567084	7.85905	0.873031	0.0274405	-0.00374824
1808	0.567398	7.88997	0.871473	0.02782	-0.00360464
1809	0.567712	7.9207	0.869816	0.0281782	-0.00351473
1810	0.568026	7.95121	0.868086	0.02852	-0.00346051
1811	0.56834	7.98148	0.866325	0.0288517	-0.00342166
1812	0.568654	8.01146	0.86458	0.0291789	-0.0033809
1813	0.568968	8.04114	0.862907	0.0295093	-0.00332197
1814	0.569282	8.07049	0.861328	0.0298446	-0.00323986
1815	0.569596	8.09946	0.859851	0.0301845	-0.00313461
1816	0.56991	8.12805	0.858475	0.0305273	-0.0030102
1817	0.570224	8.15621	0.857185	0.0308686	-0.00287203
1818	0.570538	8.18392	0.855964	0.0312065	-0.0027273
1819	0.570852	8.21116	0.854794	0.0315371	-0.00258018
1820	0.571166	8.23789	0.853677	0.0318633	-0.00243143
1821	0.57148	8.26409	0.852603	0.0321827	-0.00228195
1822	0.571794	8.28974	0.851569	0.0324943	-0.00213342
1823	0.572108	8.3148	0.85058	0.0327988	-0.00198457
1824	0.572422	8.33926	0.849634	0.0330961	-0.00183519
1825	0.572736	8.36308	0.848737	0.0333867	-0.00168403
1826	0.57305	8.38626	0.84789	0.0336704	-0.00153158
1827	0.573364	8.40876	0.847094	0.0339476	-0.00137772
1828	0.573678	8.43055	0.84635	0.0342179	-0.00122197
1829	0.573992	8.45163	0.845664	0.0344826	-0.00106447
1830	0.574306	8.47197	0.845033	0.0347407	-0.000906194
1831	0.57462	8.49154	0.844459	0.0349915	-0.00074616
1832	0.574934	8.51034	0.843941	0.035235	-0.000585151
1833	0.575248	8.52834	0.84348	0.0354715	-0.00042345
1834	0.575562	8.54552	0.843076	0.0356994	-0.000260306
1835	0.575876	8.56186	0.842735	0.035922	-9.53078e-05
1836	0.57619	8.57736	0.842457	0.0361379	7.08812e-05
1837	0.576504	8.59199	0.84224	0.0363466	0.000238148
1838	0.576818	8.60574	0.842086	0.0365478	0.000406768
1839	0.577132	8.6186	0.841994	0.0367416	0.000577092
1840	0.577446	8.63056	0.841964	0.036927	0.000748809
1841	0.57776	8.64159	0.842	0.0371057	0.000921569
1842	0.578074	8.6517	0.842102	0.0372764	0.00109582
1843	0.578388	8.66087	0.842267	0.0374386	0.00127023
1844	0.578702	8.66909	0.842495	0.0375927	0.00144471
1845	0.579016	8.67636	0.842784	0.0377385	0.00161933
1846	0.57933	8.68267	0.843134	0.0378761	0.00179412
1847	0.579644	8.688	0.843548	0.0380056	0.00196828
1848	0.579958	8.69236	0.844023	0.0381265	0.00214233
1849	0.580272	8.69575	0.844559	0.0382388	0.00231551
1850	0.580586	8.69815	0.845162	0.0383432	0.00249204
1851	0.5809	8.69957	0.845814	0.0384375	0.00265948
1852	0.581214	8.7	0.84653	0.0385229	0.00283019
1853	0.581528	8.69944	0.847301	0.0385988	0.00299709
1854	0.581842	8.69791	0.848122	0.0386645	0.00315923
1855	0.582156	8.69538	0.848993	0.03872	0.00331764
1856	0.58247	8.69188	0.849916	0.0387658	0.00347244
1857	0.582784	8.6874	0.85089	0.0388024	0.00362461
1858	0.583098	8.68194	0.851911	0.0388285	0.00377186
1859	0.583412	8.67552	0.852979	0.0388443	0.0039145
1860	0.583726	8.66813	0.854081	0.0388477	0.00404697
1861	0.58404	8.65979	0.855233	0.0388424	0.00417829
1862	0.584354	8.65051	0.856434	0.0388279	0.00430732
1863	0.584668	8.64028	0.85768	0.0388039	0.0044321
1864	0.584982	8.62913	0.858967	0.0387694	0.00455054
1865	0.585296	8.61707	0.860295	0.0387251	0.0046648
1866	0.58561	8.6041	0.861662	0.0386698	0.00477454
1867	0.585924	8.59023	0.863061	0.0386045	0.00487584
1868	0.586238	8.5755	0.864489	0.0385273	0.0049685
1869	0.586552	8.55989	0.865959	0.0384412	0.0050588
1870	0.586866	8.54344	0.867461	0.0383446	0.00514384
1871	0.58718	8.52616	0.868993	0.0382375	0.00522206
1872	0.587494	8.50807	0.870555	0.0381201	0.00529402
1873	0.587808	8.48917	0.87213	0.0379893	0.00535347
1874	0.588122	8.4695	0.873739	0.0378507	0.00541054
1875	0.588436	8.44907	0.87538	0.0377029	0.00546466
1876	0.58875	8.4279	0.877046	0.0375453	0.00551284
1877	0.589064	8.40602	0.878738	0.0373787	0.00555454
1878	0.589378	8.38344	0.880448	0.0372012	0.00558993
1879	0.589692	8.36018	0.882177	0.0370144	0.00561928
1880	0.590006	8.33628	0.883914	0.0368161	0.00563863
1881	0.59032	8.31174	0.885667	0.0366083	0.00565202
1882	0.590634	8.2866	0.887432	0.0363906	0.00565833
1883	0.590948	8.26089	0.889211	0.0361644	0.00565957
1884	0.591262	8.23462	0.891002	0.0359294	0.00565526
1885	0.591576	8.20783	0.8928	0.0356852	0.00564414
1886	0.59189	8.18053	0.8946	0.0354308	0.00562415
1887	0.592204	8.15276	0.896408	0.0351694	0.00560051
1888	0.592518	8.12455	0.898224	0.0349006	0.00557254
1889	0.592832	8.09591	0.900041	0.0346233	0.00553746
1890	0.593146	8.06689	0.901852	0.034337	0.00549495
1891	0.59346	8.0375	0.903662	0.0340434	0.00544633
1892	0.593774	8.00778	0.905471	0.033743	0.00539313
1893	0.594088	7.97776	0.907271	0.0334348	0.00533323
1894	0.594402	7.94746	0.909064	0.0331198	0.00526782
1895	0.594716	7.91692	0.910836	0.0327948	0.00519193
1896	0.59503	7.88617	0.912602	0.032466	0.00511326
1897	0.595344	7.85523	0.914358	0.0321318	0.00503043
1898	0.595658	7.82414	0.916102	0.0317924	0.00494293
1899	0.595972	7.79293	0.917827	0.0314475	0.00484917
1900	0.596286	7.76162	0.919531	0.0310972	0.0047494
1901	0.5966	7.73026	0.922087	0.030743	0.00500587
1902	0.596914	7.69886	0.924458	0.0304698	0.00515167
1903	0.597228	7.66747	0.926589	0.0301548	0.00516037
1904	0.597542	7.6361	0.928401	0.0297892	0.00502025
1905	0.597856	7.6048	0.92999	0.0293946	0.00481213
1906	0.59817	7.5736	0.931493	0.0289923	0.0046086
1907	0.598484	7.54252	0.933017	0.0285975	0.0044487
1908	0.598798	7.51159	0.934613	0.0282172	0.0043394
1909	0.599112	7.48085	0.936288	0.0278522	0.00427228
1910	0.599426	7.45033	0.938011	0.0274967	0.00422945
1911	0.59974	7.42005	0.939744	0.0271473	0.0041971
1912	0.600054	7.39005	0.941448	0.0267986	0.00416135
1913	0.600368	7.36035	0.943092	0.0264479	0.00411493
1914	0.600682	7.33099	0.944651	0.0260913	0.00405001
1915	0.600996	7.302	0.946116	0.0257287	0.00396577
1916	0.60131	7.27339	0.947488	0.0253627	0.00386438
1917	0.601624	7.24521	0.948776	0.0249942	0.00374909
1918	0.601938	7.21747	0.949999	0.0246273	0.0036273
1919	0.602252	7.19021	0.951152	0.0242602	0.00349525
1920	0.602566	7.16345	0.952255	0.0238987	0.00336012
1921	0.60288	7.13722	0.953306	0.0235397	0.00322256
1922	0.603194	7.11155	0.95431	0.0231856	0.00308282
1923	0.603508	7.08646	0.955266	0.0228365	0.00294134
1924	0.603822	7.06197	0.956179	0.0224933	0.00279994
1925	0.604136	7.03811	0.957042	0.0221557	0.00265701
1926	0.60445	7.0149	0.957858	0.0218237	0.00251283
1927	0.604764	6.99237	0.958627	0.0214987	0.00236789
1928	0.605078	6.97053	0.959344	0.0211801	0.00222205
1929	0.605392	6.94942	0.960013	0.0208693	0.00207554
1930	0.605706	6.92904	0.960624	0.0205641	0.00192732
1931	0.60602	6.90943	0.961181	0.0202662	0.00177688
1932	0.606334	6.89059	0.961683	0.0199757	0.00162541
1933	0.606648	6.87256	0.962126	0.0196927	0.00147201
1934	0.606962	6.85533	0.962515	0.0194183	0.00131769
1935	0.607276	6.83895	0.962853	0.0191537	0.00116436
1936	0.60759	6.82341	0.963128	0.0188964	0.00100767
1937	0.607904	6.80873	0.963342	0.0186474	0.000849117
1938	0.608218	6.79493	0.963496	0.0184077	0.000688591
1939	0.608532	6.78203	0.96359	0.0181776	0.000525935
1940	0.608846	6.77003	0.963622	0.0179562	0.000361464
1941	0.60916	6.75894	0.963593	0.0177446	0.000196003
1942	0.609474	6.74879	0.963504	0.0175431	2.93284e-05
1943	0.609788	6.73957	0.963354	0.017352	-0.000138728
1944	0.610102	6.7313	0.963145	0.0171715	-0.000306854
1945	0.610416	6.72398	0.962877	0.017002	-0.000475256
1946	0.61073	6.71763	0.96255	0.0168434	-0.000643861
1947	0.611044	6.71225	0.962167	0.016696	-0.000811756
1948	0.611358	6.70783	0.961723	0.0165602	-0.000980061
1949	0.611672	6.7044	0.961225	0.0164362	-0.0011473
1950	0.611986	6.70195	0.960661	0.0163232	-0.00131848
1951	0.6123	6.70048	0.960041	0.0162215	-0.00148604
1952	0.612614	6.7	0.959361	0.0161307	-0.00165286
1953	0.612928	6.7005	0.958638	0.0160543	-0.00181413
1954	0.613242	6.70199	0.957863	0.0159906	-0.00197315
1955	0.613556	6.70447	0.957038	0.0159394	-0.00213025
1956	0.61387	6.70792	0.956163	0.0159008	-0.00228477
1957	0.614184	6.71235	0.955235	0.0158747	-0.0024367
1958	0.614498	6.71776	0.954257	0.0158613	-0.00258567
1959	0.614812	6.72413	0.953231	0.0158606	-0.00273159
1960	0.615126	6.73147	0.952158	0.0158722	-0.00287403
1961	0.61544	6.73976	0.951045	0.0158982	-0.00300902
1962	0.615754	6.749	0.949875	0.0159338	-0.00314654
1963	0.616068	6.75918	0.948676	0.0159857	-0.00327257
1964	0.616382	6.77028	0.94743	0.0160488	-0.00339637
1965	0.616696	6.7823	0.946138	0.0161234	-0.00351817
1966	0.61701	6.79522	0.9448	0.0162095	-0.00363743
1967	0.617324	6.80904	0.943424	0.0163084	-0.00375046
1968	0.617638	6.82374	0.942015	0.0164199	-0.00385638
1969	0.617952	6.83929	0.940567	0.0165422	-0.00395883
1970	0.618266	6.8557	0.93908	0.0166759	-0.00405778
1971	0.61858	6.87294	0.937564	0.0168223	-0.00414913
1972	0.618894	6.891	0.936026	0.0169834	-0.00422952
1973	0.619208	6.90985	0.934441	0.0171505	-0.00431298
1974	0.619522	6.92948	0.932843	0.0173338	-0.00438269
1975	0.619836	6.94987	0.93121	0.0175254	-0.00444977
1976	0.62015	6.971	0.929556	0.0177288	-0.00450927
1977	0.620464	6.99285	0.927872	0.0179413	-0.00456528
1978	0.620778	7.0154	0.926164	0.0181641	-0.00461433
1979	0.621092	7.03862	0.924439	0.0183969	-0.00465626
1980	0.621406	7.0625	0.922705	0.0186418	-0.00468755
1981	0.62172	7.087	0.920959	0.0188967	-0.00471131
1982	0.622034	7.11211	0.919188	0.019159	-0.00473164
1983	0.622348	7.13779	0.917401	0.0194292	-0.00474622
1984	0.622662	7.16403	0.915597	0.019706	-0.00475647
1985	0.622976	7.1908	0.913788	0.0199922	-0.00475683
1986	0.62329	7.21807	0.911968	0.0202855	-0.0047521
1987	0.623604	7.24582	0.910145	0.0205868	-0.00473852
1988	0.623918	7.27401	0.908316	0.0208952	-0.00471852
1989	0.624232	7.30263	0.906501	0.0212138	-0.00468537
1990	0.624546	7.33163	0.904674	0.021536	-0.0046501
1991	0.62486	7.361	0.902845	0.021863	-0.00460999
1992	0.625174	7.3907	0.90102	0.0221958	-0.00456185
1993	0.625488	7.42071	0.899199	0.0225333	-0.00450778
1994	0.625802	7.45099	0.897382	0.022875	-0.00444721
1995	0.626116	7.48152	0.895575	0.0232213	-0.00437988
1996	0.62643	7.51227	0.893781	0.0235724	-0.00430479
1997	0.626744	7.5432	0.892001	0.0239269	-0.00422253
1998	0.627058	7.57428	0.890236	0.0242849	-0.00413392
[truncated: 2 more rows]
