# Supplementary material for: Data regarding the computational fluid dynamics simulations of an airfoil with plasma actuator in unsteady flow
Source: Data Brief. 2020 Feb 13;29:105286. doi: 10.1016/j.dib.2020.105286 (PMC7044653; doi:10.1016/j.dib.2020.105286)
Supplement: Multimedia component 1 [file mmc1.zip › Allegati/w100_a1/Force_w100_a1_135/Force_w100_a1_135.xlsx]

## Sheet: Foglio1
Time Step	Time	Angle of attack	Lift coefficient	Drag coefficient	Moment coefficient
[]	[s]	[deg]	[]	[]	[]
1	0	7.7	3.87717	1.05012	1.02822
2	0.000314	7.73139	2.65557	0.579115	0.590436
3	0.000628	7.76276	1.65753	0.298382	0.274541
4	0.000942	7.79406	0.964716	0.134173	0.0785255
5	0.001256	7.82527	0.556894	0.0496109	-0.0218791
6	0.00157	7.85636	0.365508	0.0149876	-0.0595275
7	0.001884	7.88729	0.312543	0.00786641	-0.0627571
8	0.002198	7.91803	0.332787	0.0133052	-0.0510653
9	0.002512	7.94857	0.381624	0.0226421	-0.0355869
10	0.002826	7.97885	0.433576	0.0315796	-0.0216834
11	0.00314	8.00887	0.476817	0.0384216	-0.0114146
12	0.003454	8.03857	0.508563	0.0429797	-0.00466159
13	0.003768	8.06795	0.529913	0.0456171	-0.000777661
14	0.004082	8.09696	0.543741	0.0469161	0.00121031
15	0.004396	8.12558	0.552842	0.04741	0.00211117
16	0.00471	8.15378	0.559366	0.0474839	0.00246953
17	0.005024	8.18153	0.564762	0.0473845	0.00264967
18	0.005338	8.20881	0.569815	0.0472417	0.0028168
19	0.005652	8.23558	0.574903	0.0471185	0.00303498
20	0.005966	8.26183	0.580143	0.0470371	0.00333726
21	0.00628	8.28753	0.585467	0.0469847	0.00367261
22	0.006594	8.31264	0.590762	0.0469481	0.00399875
23	0.006908	8.33715	0.596047	0.0469148	0.00434519
24	0.007222	8.36104	0.601241	0.0468798	0.00467689
25	0.007536	8.38427	0.606302	0.0468369	0.00497763
26	0.00785	8.40683	0.61119	0.0467775	0.00524245
27	0.008164	8.42869	0.615937	0.0467072	0.00549051
28	0.008478	8.44983	0.620505	0.0466295	0.00569428
29	0.008792	8.47023	0.624946	0.0465351	0.00587873
30	0.009106	8.48987	0.629257	0.0464331	0.00604146
31	0.00942	8.50874	0.633409	0.0463175	0.00616652
32	0.009734	8.5268	0.637451	0.0461958	0.00627714
33	0.010048	8.54405	0.641359	0.0460637	0.00636238
34	0.010362	8.56047	0.645138	0.0459217	0.0064207
35	0.010676	8.57605	0.648779	0.0457711	0.00644534
36	0.01099	8.59075	0.652306	0.0456094	0.00645206
37	0.011304	8.60458	0.655719	0.0454392	0.00643643
38	0.011618	8.61752	0.65905	0.0452659	0.00641125
39	0.011932	8.62955	0.662244	0.045079	0.00635311
40	0.012246	8.64067	0.665348	0.0448909	0.006281
41	0.01256	8.65086	0.668345	0.0446931	0.00618962
42	0.012874	8.66011	0.67127	0.044493	0.00609511
43	0.013188	8.66842	0.67411	0.0442885	0.00598593
44	0.013502	8.67577	0.676862	0.0440788	0.0058617
45	0.013816	8.68216	0.679548	0.0438701	0.00573713
46	0.01413	8.68758	0.682166	0.0436562	0.00560769
47	0.014444	8.69202	0.684733	0.0434476	0.00548088
48	0.014758	8.69549	0.687246	0.043237	0.00535405
49	0.015072	8.69798	0.689711	0.0430284	0.00522784
50	0.015386	8.69948	0.692136	0.0428242	0.00511202
51	0.0157	8.7	0.694518	0.0426209	0.00499809
52	0.016014	8.69953	0.696872	0.042423	0.00489416
53	0.016328	8.69808	0.699195	0.0422272	0.00479653
54	0.016642	8.69564	0.701491	0.0420357	0.00470792
55	0.016956	8.69222	0.703764	0.0418487	0.00462874
56	0.01727	8.68782	0.706017	0.0416672	0.00456099
57	0.017584	8.68245	0.708237	0.0414881	0.00449228
58	0.017898	8.67611	0.710445	0.0413141	0.00444108
59	0.018212	8.66881	0.712621	0.0411423	0.00438755
60	0.018526	8.66056	0.714778	0.0409735	0.00434485
61	0.01884	8.65135	0.716911	0.0408091	0.00430741
62	0.019154	8.64121	0.719019	0.0406472	0.00427368
63	0.019468	8.63014	0.721108	0.0404881	0.00424648
64	0.019782	8.61815	0.723175	0.0403323	0.00422183
65	0.020096	8.60526	0.725222	0.0401789	0.00420388
66	0.02041	8.59148	0.727251	0.0400296	0.00418787
67	0.020724	8.57681	0.729266	0.0398816	0.00417774
68	0.021038	8.56128	0.731262	0.0397365	0.00417063
69	0.021352	8.54491	0.733244	0.0395938	0.00416698
70	0.021666	8.5277	0.735224	0.0394544	0.00417028
71	0.02198	8.50967	0.7372	0.0393177	0.00417772
72	0.022294	8.49085	0.739184	0.0391849	0.00419279
73	0.022608	8.47124	0.741179	0.0390566	0.00421304
74	0.022922	8.45088	0.743196	0.0389319	0.00424655
75	0.023236	8.42977	0.745246	0.0388142	0.0042893
76	0.02355	8.40795	0.746582	0.0387052	0.00404394
77	0.023864	8.38543	0.748032	0.0385068	0.00386756
78	0.024178	8.36223	0.74967	0.0383453	0.00376488
79	0.024492	8.33838	0.7517	0.0382507	0.00384342
80	0.024806	8.3139	0.754053	0.0381985	0.00403101
81	0.02512	8.28882	0.756526	0.0381479	0.00420698
82	0.025434	8.26315	0.75899	0.0380811	0.00431921
83	0.025748	8.23693	0.761428	0.0379973	0.0043826
84	0.026062	8.21018	0.763896	0.037906	0.00443385
85	0.026376	8.18293	0.766451	0.0378162	0.00450001
86	0.02669	8.1552	0.769137	0.0377334	0.0045925
87	0.027004	8.12702	0.771982	0.0376605	0.00471164
88	0.027318	8.09842	0.774978	0.0375923	0.00484666
89	0.027632	8.06943	0.7781	0.0375257	0.00498708
90	0.027946	8.04007	0.781321	0.037454	0.00512177
91	0.02826	8.01038	0.784614	0.0373709	0.00524297
92	0.028574	7.98038	0.787956	0.0372734	0.00534533
93	0.028888	7.95011	0.791345	0.0371609	0.00543587
94	0.029202	7.91959	0.794755	0.0370311	0.00551243
95	0.029516	7.88885	0.798201	0.0368874	0.00558242
96	0.02983	7.85793	0.801655	0.0367245	0.00564018
97	0.030144	7.82685	0.805112	0.0365437	0.00568924
98	0.030458	7.79565	0.808567	0.036344	0.00572749
99	0.030772	7.76435	0.811993	0.0361262	0.0057547
100	0.031086	7.73299	0.815396	0.0358888	0.00577011
101	0.0314	7.70159	0.81875	0.0356276	0.00577087
102	0.031714	7.6702	0.822037	0.0353487	0.00575081
103	0.032028	7.63883	0.825254	0.0350465	0.00571591
104	0.032342	7.60752	0.828395	0.0347263	0.0056627
105	0.032656	7.57631	0.831439	0.034383	0.00558582
106	0.03297	7.54522	0.834388	0.0340231	0.00549026
107	0.033284	7.51428	0.837255	0.0336493	0.00538315
108	0.033598	7.48352	0.840019	0.0332571	0.00525337
109	0.033912	7.45298	0.84267	0.032848	0.00509945
110	0.034226	7.42268	0.845217	0.032426	0.00493283
111	0.03454	7.39265	0.847682	0.031996	0.00475514
112	0.034854	7.36293	0.850039	0.0315557	0.0045632
113	0.035168	7.33353	0.852306	0.0311124	0.00436002
114	0.035482	7.3045	0.854506	0.0306647	0.00415349
115	0.035796	7.27586	0.85661	0.0302136	0.00393698
116	0.03611	7.24764	0.858638	0.0297601	0.00371579
117	0.036424	7.21987	0.860587	0.0293089	0.00348851
118	0.036738	7.19256	0.862465	0.0288586	0.00326049
119	0.037052	7.16576	0.864261	0.0284091	0.00302725
120	0.037366	7.13949	0.865983	0.0279659	0.00279273
121	0.03768	7.11376	0.867644	0.0275265	0.00255805
122	0.037994	7.08862	0.869236	0.0270915	0.00232295
123	0.038308	7.06407	0.870745	0.0266607	0.00208623
124	0.038622	7.04016	0.872193	0.0262378	0.00185017
125	0.038936	7.01689	0.873571	0.0258218	0.00161396
126	0.03925	6.9943	0.874872	0.0254109	0.00137853
127	0.039564	6.97241	0.876108	0.0250103	0.00114409
128	0.039878	6.95123	0.877275	0.024617	0.000909352
129	0.040192	6.93079	0.878372	0.0242322	0.000677166
130	0.040506	6.91111	0.879391	0.0238541	0.000443835
131	0.04082	6.8922	0.880336	0.0234844	0.000210287
132	0.041134	6.87409	0.881204	0.0231233	-2.26599e-05
133	0.041448	6.8568	0.881997	0.0227714	-0.00025565
134	0.041762	6.84034	0.882713	0.0224292	-0.000488843
135	0.042076	6.82472	0.883355	0.0220965	-0.000720175
136	0.04239	6.80997	0.883921	0.0217736	-0.000951422
137	0.042704	6.7961	0.88441	0.0214611	-0.00118093
138	0.043018	6.78311	0.884823	0.0211587	-0.00141008
139	0.043332	6.77103	0.88516	0.0208668	-0.00163853
140	0.043646	6.75987	0.885423	0.0205864	-0.00186399
141	0.04396	6.74963	0.885611	0.0203175	-0.00208873
142	0.044274	6.74034	0.885721	0.0200586	-0.00231379
143	0.044588	6.73198	0.885756	0.0198124	-0.00253616
144	0.044902	6.72458	0.88572	0.0195783	-0.00275623
145	0.045216	6.71815	0.885602	0.0193546	-0.00297842
146	0.04553	6.71268	0.885415	0.0191434	-0.00319398
147	0.045844	6.70818	0.88516	0.0189457	-0.00340567
148	0.046158	6.70466	0.884834	0.0187607	-0.00361473
149	0.046472	6.70212	0.884439	0.0185883	-0.00382043
150	0.046786	6.70057	0.883972	0.0184284	-0.00402524
151	0.0471	6.7	0.883435	0.0182809	-0.00422703
152	0.047414	6.70042	0.88282	0.0181443	-0.00443152
153	0.047728	6.70182	0.882145	0.018022	-0.00462622
154	0.048042	6.70421	0.881409	0.0179137	-0.00481584
155	0.048356	6.70758	0.880608	0.0178178	-0.00500281
156	0.04867	6.71193	0.879744	0.0177349	-0.00518623
157	0.048984	6.71725	0.878818	0.0176648	-0.00536605
158	0.049298	6.72354	0.877837	0.0176084	-0.00553908
159	0.049612	6.73079	0.876796	0.0175647	-0.00570888
160	0.049926	6.739	0.875713	0.0175357	-0.00586846
161	0.05024	6.74816	0.874569	0.0175183	-0.00602543
162	0.050554	6.75825	0.873385	0.0175155	-0.00617443
163	0.050868	6.76928	0.872147	0.0175251	-0.00631952
164	0.051182	6.78122	0.87086	0.0175467	-0.00645953
165	0.051496	6.79406	0.869533	0.0175815	-0.00659153
166	0.05181	6.8078	0.868165	0.0176287	-0.00671752
167	0.052124	6.82242	0.866758	0.0176874	-0.00683705
168	0.052438	6.83791	0.865316	0.0177594	-0.00694782
169	0.052752	6.85424	0.863827	0.0178408	-0.00705876
170	0.053066	6.87141	0.862309	0.0179356	-0.00715783
171	0.05338	6.88939	0.860782	0.018044	-0.00724292
172	0.053694	6.90818	0.859204	0.0181602	-0.00733108
173	0.054008	6.92774	0.857598	0.0182875	-0.0074099
174	0.054322	6.94807	0.855971	0.0184248	-0.00748131
175	0.054636	6.96914	0.854314	0.0185713	-0.00754718
176	0.05495	6.99093	0.853426	0.0187207	-0.00728247
177	0.055264	7.01341	0.852369	0.0189645	-0.00711943
178	0.055578	7.03658	0.850995	0.0191648	-0.00711367
179	0.055892	7.06039	0.849303	0.0193224	-0.00723657
180	0.056206	7.08484	0.847506	0.0194786	-0.00735038
181	0.05652	7.1099	0.845753	0.0196523	-0.00739179
182	0.056834	7.13553	0.844131	0.0198599	-0.00734755
183	0.057148	7.16173	0.842588	0.0200864	-0.0072628
184	0.057462	7.18845	0.841105	0.0203305	-0.00715261
185	0.057776	7.21568	0.839639	0.0205854	-0.00703232
186	0.05809	7.24339	0.838173	0.0208487	-0.00690424
187	0.058404	7.27154	0.8367	0.0211196	-0.00676431
188	0.058718	7.30012	0.835198	0.0213938	-0.00661891
189	0.059032	7.32909	0.833707	0.0216759	-0.00645584
190	0.059346	7.35843	0.83224	0.021969	-0.00626919
191	0.05966	7.38811	0.830801	0.0222717	-0.00606309
192	0.059974	7.41809	0.829399	0.0225826	-0.00583595
193	0.060288	7.44835	0.828045	0.0229035	-0.00558655
194	0.060602	7.47886	0.826732	0.0232312	-0.00532111
195	0.060916	7.50958	0.825455	0.0235652	-0.00504318
196	0.06123	7.5405	0.824225	0.0239059	-0.0047535
197	0.061544	7.57157	0.823028	0.0242506	-0.00445512
198	0.061858	7.60277	0.821869	0.0245988	-0.00415159
199	0.062172	7.63406	0.820723	0.0249464	-0.00385289
200	0.062486	7.66542	0.819599	0.0252951	-0.00355774
201	0.0628	7.69681	0.818491	0.0256415	-0.00326686
202	0.063114	7.72821	0.817396	0.0259857	-0.00298304
203	0.063428	7.75958	0.816322	0.0263272	-0.00270486
204	0.063742	7.79089	0.815242	0.0266627	-0.00244204
205	0.064056	7.82211	0.814192	0.026996	-0.00218169
206	0.06437	7.85321	0.813136	0.0273211	-0.00193825
207	0.064684	7.88416	0.812095	0.0276423	-0.00170102
208	0.064998	7.91492	0.811088	0.0279623	-0.00146473
209	0.065312	7.94548	0.810082	0.0282724	-0.00124454
210	0.065626	7.97579	0.809115	0.028581	-0.00102393
211	0.06594	8.00583	0.808179	0.028885	-0.000803722
212	0.066254	8.03557	0.807283	0.0291846	-0.00058375
213	0.066568	8.06498	0.806412	0.0294786	-0.000369808
214	0.066882	8.09403	0.805603	0.0297707	-0.000148643
215	0.067196	8.12269	0.804826	0.0300569	6.89127e-05
216	0.06751	8.15094	0.804099	0.0303401	0.000288684
217	0.067824	8.17874	0.803423	0.0306189	0.000510864
218	0.068138	8.20606	0.802796	0.0308945	0.000734941
219	0.068452	8.23289	0.802233	0.0311665	0.000963183
220	0.068766	8.2592	0.801729	0.0314324	0.00119292
221	0.06908	8.28495	0.80128	0.0316939	0.00142556
222	0.069394	8.31012	0.800889	0.0319512	0.00165998
223	0.069708	8.3347	0.800552	0.0322015	0.00189308
224	0.070022	8.35864	0.800279	0.0324475	0.0021292
225	0.070336	8.38194	0.800064	0.0326866	0.00236452
226	0.07065	8.40457	0.799909	0.0329212	0.00260186
227	0.070964	8.4265	0.799819	0.0331493	0.00283904
228	0.071278	8.44772	0.799786	0.0333704	0.00307501
229	0.071592	8.46819	0.799818	0.0335856	0.0033107
230	0.071906	8.48791	0.799911	0.0337946	0.00354616
231	0.07222	8.50686	0.800069	0.0339969	0.00378037
232	0.072534	8.52501	0.800287	0.0341913	0.00401311
233	0.072848	8.54234	0.800569	0.0343785	0.00424442
234	0.073162	8.55885	0.800914	0.0345583	0.00447499
235	0.073476	8.57451	0.801321	0.0347306	0.004703
236	0.07379	8.5893	0.801793	0.0348951	0.00492947
237	0.074104	8.60322	0.802326	0.0350511	0.00515273
238	0.074418	8.61625	0.802925	0.0351995	0.00537581
239	0.074732	8.62837	0.803585	0.0353398	0.00559526
240	0.075046	8.63958	0.804304	0.035471	0.00581037
241	0.07536	8.64987	0.805086	0.0355944	0.0060242
242	0.075674	8.65922	0.80593	0.0357098	0.00623498
243	0.075988	8.66762	0.806841	0.0358178	0.00644575
244	0.076302	8.67507	0.807797	0.035915	0.00664551
245	0.076616	8.68155	0.80882	0.0360041	0.00684577
246	0.07693	8.68707	0.809903	0.0360845	0.00704271
247	0.077244	8.69162	0.811042	0.0361556	0.00723544
248	0.077558	8.69518	0.81224	0.0362181	0.0074244
249	0.077872	8.69777	0.813502	0.0362725	0.00761288
250	0.078186	8.69937	0.81481	0.0363171	0.00779274
251	0.0785	8.69999	0.816176	0.0363523	0.00796957
252	0.078814	8.69962	0.81758	0.036376	0.0081358
253	0.079128	8.69827	0.819055	0.0363939	0.0083064
254	0.079442	8.69593	0.820556	0.0363981	0.00846054
255	0.079756	8.69261	0.822121	0.0363952	0.0086176
256	0.08007	8.68832	0.82373	0.0363822	0.0087675
257	0.080384	8.68304	0.825379	0.0363586	0.00890965
258	0.080698	8.6768	0.827073	0.0363248	0.0090465
259	0.081012	8.6696	0.828809	0.0362815	0.00917802
260	0.081326	8.66144	0.830585	0.036228	0.00930388
261	0.08164	8.65233	0.832398	0.0361642	0.00942258
262	0.081954	8.64228	0.834251	0.0360916	0.00953636
263	0.082268	8.6313	0.836135	0.0360075	0.00964249
264	0.082582	8.61941	0.838055	0.035914	0.0097429
265	0.082896	8.60661	0.840003	0.0358094	0.00983714
266	0.08321	8.59291	0.841977	0.0356936	0.00992505
267	0.083524	8.57834	0.843991	0.0355728	0.0100096
268	0.083838	8.5629	0.846019	0.0354377	0.0100818
269	0.084152	8.54661	0.848077	0.0352937	0.0101514
270	0.084466	8.52948	0.85014	0.035137	0.0102079
271	0.08478	8.51154	0.852221	0.0349703	0.0102578
272	0.085094	8.49279	0.854312	0.0347931	0.0102994
273	0.085408	8.47327	0.856411	0.034607	0.0103355
274	0.085722	8.45298	0.858533	0.0344111	0.0103649
275	0.086036	8.43195	0.860653	0.0342047	0.0103828
276	0.08635	8.4102	0.862028	0.0339924	0.0100947
277	0.086664	8.38774	0.863502	0.0336814	0.00987361
278	0.086978	8.36461	0.865117	0.0333929	0.00971095
279	0.087292	8.34083	0.867037	0.0331539	0.00970424
280	0.087606	8.31641	0.869196	0.0329405	0.00978076
281	0.08792	8.29139	0.871329	0.032705	0.00979774
282	0.088234	8.26578	0.873335	0.0324357	0.00972434
283	0.088548	8.23961	0.875217	0.032138	0.00959027
284	0.088862	8.21292	0.876951	0.031812	0.00940185
285	0.089176	8.18571	0.878657	0.0314773	0.00921337
286	0.08949	8.15803	0.880354	0.031137	0.00903074
287	0.089804	8.1299	0.882079	0.0307978	0.00886054
288	0.090118	8.10134	0.883796	0.0304534	0.00867858
289	0.090432	8.07239	0.885481	0.0301006	0.00847718
290	0.090746	8.04306	0.887147	0.0297408	0.00826242
291	0.09106	8.01341	0.888784	0.0293722	0.00803027
292	0.091374	7.98344	0.890345	0.0289896	0.00776874
293	0.091688	7.95319	0.891849	0.0285979	0.0074912
294	0.092002	7.92269	0.893273	0.0281925	0.00718936
295	0.092316	7.89198	0.894708	0.02779	0.00690453
296	0.09263	7.86107	0.896117	0.0273854	0.00662009
297	0.092944	7.83001	0.897482	0.0269758	0.00632833
298	0.093258	7.79882	0.898853	0.0265693	0.00605149
299	0.093572	7.76753	0.900227	0.0261668	0.00578825
300	0.093886	7.73617	0.901596	0.0257669	0.00553499
301	0.0942	7.70478	0.902977	0.0253734	0.00529794
302	0.094514	7.67338	0.904349	0.0249817	0.00506709
303	0.094828	7.64201	0.90571	0.0245937	0.00484458
304	0.095142	7.6107	0.907089	0.0242136	0.00463971
305	0.095456	7.57947	0.90845	0.0238361	0.00444059
306	0.09577	7.54837	0.909807	0.023463	0.00424913
307	0.096084	7.51741	0.911159	0.0230939	0.00406774
308	0.096398	7.48663	0.912481	0.0227272	0.00388657
309	0.096712	7.45606	0.913791	0.022366	0.00371239
310	0.097026	7.42574	0.915081	0.0220088	0.00354287
311	0.09734	7.39568	0.916346	0.0216548	0.00337577
312	0.097654	7.36593	0.917582	0.0213035	0.00321004
313	0.097968	7.3365	0.918784	0.0209552	0.00304386
314	0.098282	7.30743	0.919956	0.0206107	0.00287944
315	0.098596	7.27875	0.921092	0.0202696	0.00271459
316	0.09891	7.25049	0.922187	0.0199318	0.00254877
317	0.099224	7.22266	0.923241	0.0195972	0.00238169
318	0.099538	7.19531	0.924253	0.0192671	0.0022133
319	0.099852	7.16846	0.925222	0.018941	0.00204365
320	0.100166	7.14213	0.926148	0.0186191	0.00187354
321	0.10048	7.11635	0.927025	0.0183008	0.00170057
322	0.100794	7.09114	0.927856	0.017987	0.00152614
323	0.101108	7.06654	0.928635	0.0176775	0.00134966
324	0.101422	7.04256	0.929367	0.0173739	0.00117175
325	0.101736	7.01922	0.930048	0.0170757	0.000992907
326	0.10205	6.99656	0.930682	0.0167837	0.000813089
327	0.102364	6.9746	0.931265	0.0164979	0.00063349
328	0.102678	6.95334	0.931797	0.0162183	0.000452676
329	0.102992	6.93283	0.932278	0.015946	0.000272482
330	0.103306	6.91307	0.93271	0.0156801	9.09035e-05
331	0.10362	6.89408	0.933083	0.01542	-9.28927e-05
332	0.103934	6.87589	0.933406	0.0151687	-0.000275678
333	0.104248	6.85852	0.933676	0.0149242	-0.000458493
334	0.104562	6.84197	0.933894	0.0146881	-0.000640347
335	0.104876	6.82627	0.934058	0.0144588	-0.000823249
336	0.10519	6.81143	0.934168	0.0142381	-0.00100565
337	0.105504	6.79746	0.934224	0.0140256	-0.00118757
338	0.105818	6.78439	0.934226	0.0138221	-0.00136862
339	0.106132	6.77222	0.934173	0.0136275	-0.00154942
340	0.106446	6.76096	0.934068	0.0134412	-0.00172925
341	0.10676	6.75063	0.933906	0.0132642	-0.00190895
342	0.107074	6.74124	0.933689	0.0130963	-0.00208859
343	0.107388	6.73279	0.93342	0.0129387	-0.00226466
344	0.107702	6.72529	0.933095	0.0127901	-0.00244156
345	0.108016	6.71875	0.932716	0.0126511	-0.00261731
346	0.10833	6.71319	0.932287	0.0125233	-0.00278888
347	0.108644	6.70859	0.931798	0.012404	-0.00296366
348	0.108958	6.70497	0.931262	0.0122955	-0.003133
349	0.109272	6.70234	0.930674	0.0121974	-0.0033014
350	0.109586	6.70068	0.930031	0.0121091	-0.00346874
351	0.1099	6.70002	0.92934	0.0120316	-0.00363255
352	0.110214	6.70033	0.928601	0.0119649	-0.00379421
353	0.110528	6.70164	0.927804	0.0119075	-0.00395701
354	0.110842	6.70392	0.926965	0.0118617	-0.00411347
355	0.111156	6.70719	0.926082	0.0118274	-0.00426598
356	0.11147	6.71144	0.92516	0.011805	-0.00441265
357	0.111784	6.71667	0.924192	0.0117928	-0.00455737
358	0.112098	6.72286	0.923177	0.0117918	-0.00470045
359	0.112412	6.73001	0.922121	0.0118006	-0.00483878
360	0.112726	6.73813	0.921024	0.0118204	-0.00497378
361	0.11304	6.74719	0.919887	0.0118513	-0.0051046
362	0.113354	6.75719	0.918701	0.0118911	-0.00523739
363	0.113668	6.76812	0.917487	0.0119421	-0.00536126
364	0.113982	6.77996	0.916241	0.0120048	-0.00547917
365	0.114296	6.79272	0.914973	0.0120792	-0.00558816
366	0.11461	6.80637	0.913657	0.012161	-0.0057012
367	0.114924	6.8209	0.912311	0.0122541	-0.00580777
368	0.115238	6.8363	0.910946	0.0123588	-0.0059052
369	0.115552	6.85255	0.909551	0.0124727	-0.00599915
370	0.115866	6.86963	0.908146	0.0125986	-0.00608125
371	0.11618	6.88753	0.906694	0.0127305	-0.00616907
372	0.116494	6.90624	0.905227	0.0128733	-0.00624685
373	0.116808	6.92572	0.903761	0.0130275	-0.00631278
374	0.117122	6.94597	0.902249	0.0131874	-0.00638387
375	0.117436	6.96697	0.900732	0.0133579	-0.00644504
376	0.11775	6.98868	0.900011	0.0135346	-0.0061664
377	0.118064	7.0111	0.89911	0.013799	-0.00600515
378	0.118378	7.0342	0.897865	0.0140128	-0.00602026
379	0.118692	7.05795	0.896327	0.0141907	-0.00615173
380	0.119006	7.08233	0.894709	0.0143684	-0.0062682
381	0.11932	7.10733	0.893153	0.0145636	-0.00631285
382	0.119634	7.13291	0.891728	0.0147878	-0.00627677
383	0.119948	7.15905	0.890397	0.0150311	-0.00620404
384	0.120262	7.18572	0.889139	0.0152936	-0.00610222
385	0.120576	7.2129	0.88792	0.0155706	-0.00598385
386	0.12089	7.24055	0.886705	0.0158529	-0.00586351
387	0.121204	7.26867	0.885495	0.0161435	-0.00573272
388	0.121518	7.2972	0.884277	0.0164378	-0.00559609
389	0.121832	7.32614	0.883072	0.0167399	-0.00544133
390	0.122146	7.35544	0.881913	0.0170559	-0.00525976
391	0.12246	7.38508	0.880772	0.0173755	-0.00506657
392	0.122774	7.41503	0.879689	0.0177064	-0.00484665
393	0.123088	7.44527	0.878641	0.0180436	-0.00461352
394	0.123402	7.47575	0.877637	0.0183862	-0.00436728
395	0.123716	7.50646	0.876681	0.0187371	-0.00410366
396	0.12403	7.53736	0.875771	0.019091	-0.00382948
397	0.124344	7.56841	0.874889	0.0194482	-0.00355185
398	0.124658	7.5996	0.874049	0.0198077	-0.00326755
399	0.124972	7.63088	0.873221	0.0201652	-0.00298896
400	0.125286	7.66224	0.87242	0.0205225	-0.00270997
401	0.1256	7.69363	0.871627	0.0208749	-0.00243855
402	0.125914	7.72503	0.870845	0.0212254	-0.00217562
403	0.126228	7.7564	0.870068	0.0215684	-0.00192378
404	0.126542	7.78772	0.869297	0.0219078	-0.00167933
405	0.126856	7.81895	0.868526	0.0222405	-0.00144733
406	0.12717	7.85006	0.867763	0.0225666	-0.00122567
407	0.127484	7.88103	0.867003	0.0228864	-0.00101386
408	0.127798	7.91181	0.866251	0.0232001	-0.000811082
409	0.128112	7.94239	0.865508	0.0235073	-0.00061738
410	0.128426	7.97273	0.864785	0.0238088	-0.000426976
411	0.12874	8.0028	0.864071	0.0241005	-0.000247506
412	0.129054	8.03257	0.863385	0.0243898	-6.72754e-05
413	0.129368	8.06202	0.862725	0.0246733	0.000107805
414	0.129682	8.0911	0.862092	0.0249515	0.000281814
415	0.129996	8.1198	0.8615	0.0252266	0.000459606
416	0.13031	8.14809	0.860934	0.0254938	0.000632056
417	0.130624	8.17594	0.860411	0.025758	0.000807758
418	0.130938	8.20331	0.859925	0.0260167	0.000983478
419	0.131252	8.23019	0.859482	0.0262709	0.00116125
420	0.131566	8.25655	0.859081	0.0265202	0.00134087
421	0.13188	8.28236	0.858725	0.0267643	0.00152235
422	0.132194	8.3076	0.858416	0.0270039	0.00170571
423	0.132508	8.33223	0.858153	0.0272382	0.00189042
424	0.132822	8.35624	0.857934	0.0274663	0.00207605
425	0.133136	8.37961	0.857761	0.0276884	0.00226155
426	0.13345	8.4023	0.857636	0.0279052	0.00244872
427	0.133764	8.42431	0.857557	0.0281157	0.0026359
428	0.134078	8.4456	0.857526	0.0283199	0.00282314
429	0.134392	8.46615	0.85754	0.0285167	0.00300921
430	0.134706	8.48595	0.857601	0.0287075	0.00319427
431	0.13502	8.50497	0.857706	0.0288901	0.00337878
432	0.135334	8.5232	0.85786	0.0290666	0.00356209
433	0.135648	8.54062	0.85806	0.0292358	0.00374378
434	0.135962	8.55721	0.858308	0.0293981	0.00392465
435	0.136276	8.57296	0.858604	0.029553	0.00410445
436	0.13659	8.58784	0.858948	0.0297007	0.00428195
437	0.136904	8.60185	0.859339	0.0298406	0.00445784
438	0.137218	8.61497	0.859779	0.0299729	0.00463184
439	0.137532	8.62719	0.860266	0.0300973	0.00480431
440	0.137846	8.63849	0.8608	0.0302131	0.00497463
441	0.13816	8.64887	0.861383	0.0303218	0.00514293
442	0.138474	8.65831	0.862015	0.0304224	0.00530886
443	0.138788	8.66681	0.862694	0.0305144	0.00547318
444	0.139102	8.67435	0.86342	0.030598	0.00563521
445	0.139416	8.68094	0.864195	0.0306737	0.00579537
446	0.13973	8.68655	0.865016	0.030741	0.00595266
447	0.140044	8.6912	0.865884	0.0307997	0.00610809
448	0.140358	8.69487	0.866801	0.0308502	0.00626115
449	0.140672	8.69755	0.86776	0.030892	0.00641059
450	0.140986	8.69926	0.868765	0.0309249	0.00655753
451	0.1413	8.69997	0.869814	0.0309485	0.00670162
452	0.141614	8.69971	0.870896	0.0309619	0.0068385
453	0.141928	8.69845	0.872027	0.0309676	0.00697568
454	0.142242	8.69622	0.873203	0.0309643	0.00710995
455	0.142556	8.69299	0.874408	0.0309508	0.00723695
456	0.14287	8.6888	0.875653	0.0309282	0.00736088
457	0.143184	8.68362	0.876936	0.0308963	0.00748097
458	0.143498	8.67748	0.878256	0.0308557	0.00759764
459	0.143812	8.67037	0.879611	0.0308061	0.00771022
460	0.144126	8.66231	0.881005	0.0307473	0.00782009
461	0.14444	8.65329	0.88242	0.0306782	0.00792145
462	0.144754	8.64334	0.883882	0.0306017	0.00802389
463	0.145068	8.63246	0.885363	0.0305142	0.00811693
464	0.145382	8.62066	0.886867	0.0304166	0.0082031
465	0.145696	8.60795	0.888403	0.0303112	0.00828745
466	0.14601	8.59434	0.889968	0.0301969	0.00836769
467	0.146324	8.57986	0.891566	0.030075	0.00844627
468	0.146638	8.5645	0.893181	0.0299417	0.00851648
469	0.146952	8.5483	0.894819	0.0298004	0.00858307
470	0.147266	8.53126	0.896476	0.0296499	0.008643
471	0.14758	8.51339	0.898153	0.0294906	0.00869877
472	0.147894	8.49473	0.89985	0.0293227	0.00875028
473	0.148208	8.47528	0.901568	0.0291457	0.00879854
474	0.148522	8.45507	0.903298	0.0289606	0.00883991
475	0.148836	8.43412	0.905042	0.028768	0.0088771
476	0.14915	8.41244	0.90603	0.0285682	0.00860012
477	0.149464	8.39005	0.90714	0.0282746	0.00840417
478	0.149778	8.36699	0.908395	0.0280042	0.00827141
479	0.150092	8.34327	0.909987	0.0277866	0.00830023
480	0.150406	8.31892	0.911793	0.0275904	0.0083994
481	0.15072	8.29395	0.913611	0.0273797	0.0084524
482	0.151034	8.2684	0.915286	0.0271327	0.00840835
483	0.151348	8.24229	0.916819	0.0268535	0.00829482
484	0.151662	8.21565	0.918267	0.0265552	0.00815503
485	0.151976	8.18849	0.919661	0.0262435	0.00800183
486	0.15229	8.16086	0.921079	0.0259312	0.00786608
487	0.152604	8.13277	0.922488	0.025611	0.00772148
488	0.152918	8.10425	0.923932	0.0252938	0.00758439
489	0.153232	8.07534	0.925373	0.0249711	0.00743634
490	0.153546	8.04606	0.926771	0.0246351	0.00725899
491	0.15386	8.01643	0.928114	0.0242863	0.00705598
492	0.154174	7.98649	0.929412	0.0239267	0.00683499
493	0.154488	7.95627	0.930664	0.0235585	0.00659952
494	0.154802	7.9258	0.931843	0.0231772	0.00634035
495	0.155116	7.8951	0.933004	0.0227934	0.00608423
496	0.15543	7.86422	0.934141	0.0224045	0.0058275
497	0.155744	7.83317	0.935254	0.0220145	0.0055714
498	0.156058	7.80199	0.93637	0.0216265	0.005327
499	0.156372	7.7707	0.937472	0.0212388	0.00508762
500	0.156686	7.73935	0.938563	0.020853	0.0048554
501	0.157	7.70796	0.93966	0.0204702	0.0046341
502	0.157314	7.67657	0.940748	0.0200899	0.00442018
503	0.157628	7.64519	0.941832	0.0197151	0.00421843
504	0.157942	7.61387	0.942904	0.0193424	0.00402179
505	0.158256	7.58263	0.94397	0.0189737	0.00383336
506	0.15857	7.55151	0.945023	0.0186082	0.00365111
507	0.158884	7.52054	0.946055	0.018245	0.00347183
508	0.159198	7.48974	0.947079	0.0178889	0.00330167
509	0.159512	7.45915	0.948084	0.0175352	0.0031353
510	0.159826	7.4288	0.949065	0.0171852	0.00297231
511	0.16014	7.39872	0.950015	0.0168377	0.00281052
512	0.160454	7.36893	0.950941	0.0164949	0.00264998
513	0.160768	7.33947	0.951835	0.0161559	0.00249105
514	0.161082	7.31036	0.95269	0.0158194	0.0023311
515	0.161396	7.28164	0.953509	0.0154871	0.00217134
516	0.16171	7.25333	0.954291	0.0151593	0.00201087
517	0.162024	7.22546	0.955028	0.0148351	0.00184812
518	0.162338	7.19806	0.955716	0.0145131	0.00168077
519	0.162652	7.17116	0.956362	0.0141967	0.00151413
520	0.162966	7.14477	0.956967	0.0138856	0.00134649
521	0.16328	7.11893	0.95753	0.0135812	0.00118049
522	0.163594	7.09367	0.958038	0.0132796	0.00100818
523	0.163908	7.069	0.958491	0.0129829	0.000833073
524	0.164222	7.04496	0.958899	0.0126932	0.000657514
525	0.164536	7.02156	0.959255	0.0124089	0.000480554
526	0.16485	6.99883	0.959565	0.0121321	0.000302559
527	0.165164	6.97679	0.959822	0.0118618	0.00012386
528	0.165478	6.95547	0.960027	0.0115985	-5.63663e-05
529	0.165792	6.93487	0.960181	0.0113429	-0.000237467
530	0.166106	6.91504	0.960283	0.0110949	-0.000418684
531	0.16642	6.89597	0.960334	0.0108554	-0.000600222
532	0.166734	6.8777	0.960334	0.010624	-0.000782076
533	0.167048	6.86024	0.960282	0.0104018	-0.00096343
534	0.167362	6.84361	0.960177	0.0101882	-0.00114505
535	0.167676	6.82782	0.960021	0.00998349	-0.00132675
536	0.16799	6.81289	0.959815	0.00978889	-0.00150688
537	0.168304	6.79884	0.959565	0.00960534	-0.00168357
538	0.168618	6.78568	0.959256	0.00943043	-0.00186251
539	0.168932	6.77341	0.958897	0.00926575	-0.00204022
540	0.169246	6.76206	0.958488	0.00911114	-0.00221752
541	0.16956	6.75164	0.958028	0.00896871	-0.00239259
542	0.169874	6.74215	0.957522	0.00883577	-0.00256529
543	0.170188	6.7336	0.956967	0.00871331	-0.00273548
544	0.170502	6.72601	0.956361	0.00860236	-0.00290721
545	0.170816	6.71937	0.955703	0.00850128	-0.00307832
546	0.17113	6.71371	0.955004	0.00841216	-0.003244
547	0.171444	6.70901	0.954258	0.0083345	-0.00340746
548	0.171758	6.7053	0.953468	0.0082684	-0.00356828
549	0.172072	6.70256	0.952631	0.00821305	-0.00372779
550	0.172386	6.70081	0.95175	0.00816894	-0.00388455
551	0.1727	6.70004	0.950824	0.00813572	-0.00403968
552	0.173014	6.70026	0.94985	0.00811195	-0.00419436
553	0.173328	6.70146	0.948841	0.00810215	-0.00434179
554	0.173642	6.70365	0.94779	0.00810312	-0.00448794
555	0.173956	6.70682	0.946699	0.00811524	-0.00462985
556	0.17427	6.71097	0.945561	0.00813698	-0.00477274
557	0.174584	6.71609	0.9444	0.00817246	-0.00490447
558	0.174898	6.72219	0.943187	0.00821622	-0.00504011
559	0.175212	6.72925	0.941944	0.00827235	-0.00516864
560	0.175526	6.73726	0.940665	0.00833908	-0.00529422
561	0.17584	6.74623	0.939352	0.00841666	-0.00541547
562	0.176154	6.75613	0.938014	0.00850539	-0.00553074
563	0.176468	6.76697	0.936645	0.00860534	-0.00564132
564	0.176782	6.77872	0.935243	0.00871442	-0.00574878
565	0.177096	6.79138	0.933811	0.00883318	-0.00585271
566	0.17741	6.80494	0.932353	0.00896214	-0.00595258
567	0.177724	6.81939	0.930859	0.00909993	-0.00605181
568	0.178038	6.8347	0.929349	0.0092487	-0.00614168
569	0.178352	6.85086	0.927817	0.00940675	-0.00622661
570	0.178666	6.86786	0.926274	0.00957585	-0.00630375
571	0.17898	6.88568	0.924711	0.00975312	-0.00637784
572	0.179294	6.9043	0.923128	0.00993883	-0.006446
573	0.179608	6.92371	0.921522	0.0101318	-0.00651109
574	0.179922	6.94389	0.919906	0.010334	-0.00657017
575	0.180236	6.9648	0.91827	0.0105431	-0.00662479
576	0.18055	6.98645	0.917408	0.0107508	-0.00635422
577	0.180864	7.00879	0.916397	0.0110557	-0.0061862
578	0.181178	7.03182	0.915045	0.0113091	-0.00619438
579	0.181492	7.05551	0.913395	0.0115208	-0.00632483
580	0.181806	7.07983	0.911638	0.0117246	-0.00645665
581	0.18212	7.10477	0.909983	0.0119559	-0.00649253
582	0.182434	7.13029	0.908449	0.0122112	-0.00645863
583	0.182748	7.15637	0.907026	0.0124919	-0.00637561
584	0.183062	7.18299	0.905658	0.0127856	-0.00627966
585	0.183376	7.21012	0.904323	0.013086	-0.00617234
586	0.18369	7.23773	0.903014	0.0133971	-0.0060495
587	0.184004	7.26579	0.901704	0.0137137	-0.0059205
588	0.184318	7.29429	0.900394	0.0140366	-0.00578211
589	0.184632	7.32318	0.89911	0.0143689	-0.00562327
590	0.184946	7.35245	0.897857	0.0147089	-0.00544425
591	0.18526	7.38206	0.896613	0.0150522	-0.0052582
592	0.185574	7.41198	0.895427	0.0154051	-0.00504544
593	0.185888	7.44219	0.894282	0.0157652	-0.00481787
594	0.186202	7.47265	0.893184	0.0161327	-0.00457207
595	0.186516	7.50333	0.89216	0.0165108	-0.00430004
596	0.18683	7.53421	0.89115	0.0168854	-0.00403474
597	0.187144	7.56526	0.890195	0.0172669	-0.00375421
598	0.187458	7.59643	0.889254	0.0176437	-0.00348022
599	0.187772	7.62771	0.888345	0.0180217	-0.00320223
600	0.188086	7.65906	0.887472	0.0184004	-0.00291895
601	0.1884	7.69044	0.886593	0.018772	-0.00265197
602	0.188714	7.72184	0.885742	0.0191425	-0.00238537
603	0.189028	7.75322	0.884896	0.0195079	-0.00212879
604	0.189342	7.78454	0.884063	0.0198681	-0.00187995
605	0.189656	7.81578	0.883239	0.0202222	-0.00164103
606	0.18997	7.84691	0.882423	0.0205696	-0.00141151
607	0.190284	7.87789	0.881607	0.020909	-0.00119421
608	0.190598	7.9087	0.880805	0.0212431	-0.000984646
609	0.190912	7.9393	0.880015	0.0215698	-0.000782953
610	0.191226	7.96966	0.879239	0.0218898	-0.000589373
611	0.19154	7.99976	0.878475	0.0222021	-0.000402549
612	0.191854	8.02957	0.877736	0.0225093	-0.000219642
613	0.192168	8.05904	0.877023	0.0228099	-3.98594e-05
614	0.192482	8.08817	0.87633	0.0231041	0.00013429
615	0.192796	8.11691	0.875681	0.0233952	0.0003127
616	0.19311	8.14524	0.87507	0.0236798	0.000491428
617	0.193424	8.17313	0.874487	0.023956	0.000665781
618	0.193738	8.20056	0.873948	0.0242306	0.000844606
619	0.194052	8.22749	0.873443	0.0244963	0.00102075
620	0.194366	8.2539	0.872992	0.0247606	0.00120292
621	0.19468	8.27977	0.87258	0.0250174	0.0013844
622	0.194994	8.30506	0.872215	0.0252698	0.00156762
623	0.195308	8.32976	0.871896	0.0255161	0.00175229
624	0.195622	8.35384	0.871626	0.0257571	0.00193862
625	0.195936	8.37727	0.871403	0.0259924	0.00212605
626	0.19625	8.40003	0.871231	0.0262219	0.00231458
627	0.196564	8.42211	0.871104	0.0264451	0.00250325
628	0.196878	8.44347	0.871028	0.0266616	0.00269222
629	0.197192	8.4641	0.871	0.0268718	0.00288151
630	0.197506	8.48398	0.871022	0.0270755	0.00306987
631	0.19782	8.50308	0.87109	0.0272716	0.0032574
632	0.198134	8.52139	0.871207	0.0274602	0.0034438
633	0.198448	8.53889	0.871374	0.0276417	0.00362933
634	0.198762	8.55557	0.871591	0.027816	0.00381435
635	0.199076	8.5714	0.871856	0.0279825	0.0039977
636	0.19939	8.58637	0.87217	0.0281416	0.00417989
637	0.199704	8.60047	0.872533	0.0282928	0.00435903
638	0.200018	8.61368	0.872945	0.0284359	0.0045371
639	0.200332	8.62599	0.873406	0.0285711	0.00471273
640	0.200646	8.63738	0.873915	0.0286979	0.00488645
641	0.20096	8.64786	0.874472	0.0288163	0.00505846
642	0.201274	8.6574	0.87508	0.0289262	0.00522821
643	0.201588	8.66599	0.875732	0.0290275	0.00539404
644	0.201902	8.67363	0.876435	0.0291203	0.00555888
645	0.202216	8.68031	0.877183	0.0292038	0.00572067
646	0.20253	8.68603	0.877981	0.0292792	0.00588076
647	0.202844	8.69077	0.878825	0.0293454	0.00603822
648	0.203158	8.69454	0.879719	0.0294033	0.00619433
649	0.203472	8.69733	0.880649	0.0294508	0.00634276
650	0.203786	8.69913	0.881625	0.0294899	0.00649025
651	0.2041	8.69995	0.88265	0.0295209	0.00663683
652	0.204414	8.69978	0.883714	0.0295418	0.00677759
653	0.204728	8.69862	0.884817	0.0295526	0.00691375
654	0.205042	8.69649	0.885961	0.0295551	0.0070471
655	0.205356	8.69337	0.887148	0.0295487	0.00717812
656	0.20567	8.68927	0.888368	0.0295323	0.00730293
657	0.205984	8.68419	0.889623	0.0295059	0.00742254
658	0.206298	8.67815	0.890914	0.0294699	0.00753859
659	0.206612	8.67114	0.89224	0.0294249	0.00765015
660	0.206926	8.66317	0.893595	0.0293706	0.007757
661	0.20724	8.65425	0.894989	0.0293068	0.00786139
662	0.207554	8.64439	0.896408	0.0292334	0.00795793
663	0.207868	8.63361	0.897869	0.0291533	0.00805597
664	0.208182	8.6219	0.899351	0.0290619	0.0081469
665	0.208496	8.60928	0.900861	0.0289621	0.00823162
666	0.20881	8.59576	0.902391	0.0288523	0.00830984
667	0.209124	8.58137	0.90395	0.0287339	0.00838506
668	0.209438	8.5661	0.905528	0.0286058	0.00845385
669	0.209752	8.54998	0.907125	0.0284686	0.00851686
670	0.210066	8.53302	0.908743	0.0283229	0.00857482
671	0.21038	8.51524	0.910384	0.0281682	0.00862998
672	0.210694	8.49666	0.912045	0.0280063	0.00868111
673	0.211008	8.47729	0.913726	0.027836	0.0087285
674	0.211322	8.45716	0.91542	0.0276558	0.00876882
675	0.211636	8.43627	0.917126	0.0274683	0.00880403
676	0.21195	8.41467	0.918085	0.0272755	0.00852996
677	0.212264	8.39236	0.919146	0.026986	0.00832809
678	0.212578	8.36936	0.920347	0.026719	0.00818921
679	0.212892	8.34571	0.921907	0.0265097	0.00822303
680	0.213206	8.32142	0.923701	0.026325	0.00833531
681	0.21352	8.29651	0.925457	0.0261153	0.00837916
682	0.213834	8.27102	0.927101	0.0258764	0.0083404
683	0.214148	8.24497	0.928592	0.0256061	0.00822758
684	0.214462	8.21837	0.929994	0.0253158	0.00808608
685	0.214776	8.19127	0.931338	0.0250117	0.00793119
686	0.21509	8.16368	0.932722	0.0247113	0.00780082
687	0.215404	8.13564	0.93413	0.02441	0.00767623
688	0.215718	8.10717	0.935524	0.024099	0.00753319
689	0.216032	8.07829	0.936888	0.0237788	0.00737223
690	0.216346	8.04904	0.938245	0.0234544	0.00720215
691	0.21666	8.01945	0.939565	0.0231205	0.0070121
692	0.216974	7.98954	0.940844	0.0227765	0.00680443
693	0.217288	7.95935	0.942063	0.0224205	0.00657489
694	0.217602	7.9289	0.943238	0.022057	0.00633408
695	0.217916	7.89823	0.944349	0.0216812	0.00607445
696	0.21823	7.86736	0.945476	0.021314	0.00583492
697	0.218544	7.83632	0.946562	0.0209384	0.005585
698	0.218858	7.80515	0.947614	0.0205587	0.00533249
699	0.219172	7.77388	0.948675	0.0201855	0.00509737
700	0.219486	7.74254	0.949726	0.0198139	0.0048676
701	0.2198	7.71115	0.95077	0.019445	0.00464516
702	0.220114	7.67975	0.951812	0.0190797	0.00443314
703	0.220428	7.64837	0.952838	0.0187173	0.00422566
704	0.220742	7.61704	0.95386	0.0183595	0.00402726
705	0.221056	7.5858	0.954861	0.0180011	0.00382989
706	0.22137	7.55467	0.955862	0.0176506	0.00364782
707	0.221684	7.52368	0.956848	0.0173055	0.00347131
708	0.221998	7.49286	0.957817	0.0169647	0.00329901
709	0.222312	7.46225	0.958773	0.0166285	0.00313276
710	0.222626	7.43187	0.959702	0.0162955	0.00296815
711	0.22294	7.40176	0.960601	0.0159653	0.00280448
712	0.223254	7.37194	0.961465	0.0156383	0.0026414
713	0.223568	7.34244	0.962315	0.0153196	0.0024862
714	0.223882	7.3133	0.963126	0.0150026	0.00232809
715	0.224196	7.28454	0.963899	0.0146891	0.00216802
716	0.22451	7.25619	0.964627	0.0143793	0.00200581
717	0.224824	7.22827	0.965325	0.0140761	0.00184771
718	0.225138	7.20082	0.96598	0.013777	0.00168707
719	0.225452	7.17386	0.966588	0.0134825	0.00152377
720	0.225766	7.14742	0.967149	0.0131928	0.0013579
721	0.22608	7.12153	0.967664	0.0129084	0.00119126
722	0.226394	7.09621	0.968133	0.0126297	0.00102289
723	0.226708	7.07148	0.96855	0.0123567	0.000851931
724	0.227022	7.04737	0.968924	0.012091	0.000680697
725	0.227336	7.0239	0.969244	0.011831	0.000507547
726	0.22765	7.0011	0.969514	0.0115779	0.00033258
727	0.227964	6.979	0.969733	0.0113317	0.000156162
728	0.228278	6.9576	0.969897	0.0110904	-2.30357e-05
729	0.228592	6.93693	0.970016	0.0108617	-0.000199478
730	0.228906	6.91701	0.970078	0.0106361	-0.000380436
731	0.22922	6.89787	0.970091	0.0104235	-0.000558975
732	0.229534	6.87952	0.97005	0.0102154	-0.000739669
733	0.229848	6.86198	0.969958	0.0100177	-0.000919898
734	0.230162	6.84526	0.969815	0.00983074	-0.00109971
735	0.230476	6.82938	0.969619	0.0096515	-0.0012803
736	0.23079	6.81437	0.969369	0.00948015	-0.00146151
737	0.231104	6.80023	0.969071	0.00932046	-0.0016405
738	0.231418	6.78697	0.968719	0.00917212	-0.00181992
739	0.231732	6.77461	0.968317	0.00903261	-0.00199814
740	0.232046	6.76317	0.967862	0.00890313	-0.00217632
741	0.23236	6.75265	0.96736	0.00878485	-0.00235186
742	0.232674	6.74307	0.966808	0.00867774	-0.00252632
743	0.232988	6.73442	0.966206	0.00858143	-0.00269921
744	0.233302	6.72673	0.965556	0.00849618	-0.00287129
745	0.233616	6.72	0.964855	0.00842194	-0.00304214
746	0.23393	6.71424	0.964106	0.00835877	-0.00321131
747	0.234244	6.70944	0.96331	0.00830714	-0.00337827
748	0.234558	6.70563	0.962466	0.00826665	-0.00354296
749	0.234872	6.70279	0.961578	0.00823769	-0.00370514
750	0.235186	6.70094	0.960647	0.00822052	-0.00386464
751	0.2355	6.70007	0.95967	0.0082149	-0.00402191
752	0.235814	6.70019	0.958647	0.00821955	-0.00417809
753	0.236128	6.70129	0.957573	0.00823457	-0.00433478
754	0.236442	6.70338	0.956461	0.00826204	-0.00448561
755	0.236756	6.70645	0.955316	0.00830157	-0.0046311
756	0.23707	6.7105	0.954125	0.00835207	-0.00477622
757	0.237384	6.71553	0.952897	0.00841389	-0.00491665
758	0.237698	6.72152	0.951638	0.0084875	-0.00505149
759	0.238012	6.72849	0.950334	0.00857129	-0.00518697
760	0.238326	6.7364	0.949007	0.00866704	-0.00531294
761	0.23864	6.74527	0.947629	0.00877178	-0.0054416
762	0.238954	6.75508	0.946227	0.00888851	-0.00556297
763	0.239268	6.76582	0.944791	0.00901576	-0.00568141
764	0.239582	6.77749	0.943323	0.00915282	-0.00579659
765	0.239896	6.79006	0.94182	0.00930006	-0.00590924
766	0.24021	6.80353	0.940299	0.00945838	-0.00601388
767	0.240524	6.81788	0.93874	0.00962375	-0.00611719
768	0.240838	6.8331	0.937171	0.00980399	-0.00621079
769	0.241152	6.84918	0.935576	0.00999142	-0.00630147
770	0.241466	6.8661	0.933944	0.0101839	-0.00639401
771	0.24178	6.88384	0.932298	0.010389	-0.00647819
772	0.242094	6.90238	0.930642	0.0106053	-0.00655338
773	0.242408	6.92171	0.928973	0.0108291	-0.00662306
774	0.242722	6.9418	0.927269	0.011057	-0.00669394
775	0.243036	6.96265	0.925565	0.0112989	-0.00675291
776	0.24335	6.98422	0.924634	0.0115397	-0.0064863
777	0.243664	7.0065	0.923564	0.011875	-0.00631256
778	0.243978	7.02946	0.922194	0.0121674	-0.00629597
779	0.244292	7.05308	0.920491	0.0124116	-0.00642674
780	0.244606	7.07734	0.918651	0.0126457	-0.00657549
781	0.24492	7.10221	0.916848	0.0128979	-0.00665828
782	0.245234	7.12767	0.915179	0.0131783	-0.00665647
783	0.245548	7.1537	0.913645	0.0134852	-0.00659292
784	0.245862	7.18026	0.912213	0.0138141	-0.0064914
785	0.246176	7.20734	0.910798	0.0141448	-0.00639079
786	0.24649	7.23491	0.909424	0.0144948	-0.00626449
787	0.246804	7.26293	0.908041	0.014845	-0.00613968
788	0.247118	7.29138	0.906632	0.0151964	-0.00601709
789	0.247432	7.32024	0.905214	0.0155502	-0.00588785
790	0.247746	7.34947	0.903797	0.0159092	-0.00574877
791	0.24806	7.37904	0.902397	0.0162726	-0.00559867
792	0.248374	7.40893	0.901033	0.0166477	-0.00542748
793	0.248688	7.43911	0.899701	0.0170277	-0.00524686
794	0.249002	7.46955	0.898422	0.0174179	-0.00504628
795	0.249316	7.50021	0.89717	0.0178055	-0.00484139
796	0.24963	7.53107	0.895939	0.0181959	-0.0046312
797	0.249944	7.5621	0.894751	0.0185903	-0.00441032
798	0.250258	7.59326	0.893609	0.018987	-0.00418066
799	0.250572	7.62453	0.892496	0.0193848	-0.00394602
800	0.250886	7.65587	0.891417	0.0197835	-0.00370661
801	0.2512	7.68726	0.89037	0.0201809	-0.00346617
802	0.251514	7.71866	0.889354	0.020578	-0.0032229
803	0.251828	7.75004	0.888359	0.0209716	-0.00298344
804	0.252142	7.78137	0.88739	0.0213625	-0.00274618
805	0.252456	7.81262	0.886443	0.0217484	-0.00251215
806	0.25277	7.84376	0.885519	0.0221294	-0.00228259
807	0.253084	7.87476	0.884626	0.0225089	-0.0020524
808	0.253398	7.90558	0.883756	0.0228816	-0.00182789
809	0.253712	7.93621	0.882904	0.0232494	-0.00160997
810	0.254026	7.9666	0.882086	0.0236142	-0.00139352
811	0.25434	7.99672	0.881279	0.0239673	-0.00118646
812	0.254654	8.02656	0.8805	0.0243176	-0.000983072
813	0.254968	8.05607	0.879748	0.0246603	-0.000783618
814	0.255282	8.08523	0.879026	0.0249969	-0.000588205
815	0.255596	8.11401	0.878336	0.0253277	-0.0003953
816	0.25591	8.14239	0.877674	0.0256511	-0.000206412
817	0.256224	8.17032	0.87705	0.0259688	-1.82491e-05
818	0.256538	8.1978	0.876463	0.0262796	0.000167758
819	0.256852	8.22478	0.875916	0.0265846	0.000352935
820	0.257166	8.25125	0.875414	0.0268838	0.00053881
821	0.25748	8.27717	0.874948	0.027175	0.000722498
822	0.257794	8.30252	0.874528	0.0274617	0.000906806
823	0.258108	8.32728	0.874143	0.0277375	0.0010889
824	0.258422	8.35142	0.873808	0.0280097	0.00127211
825	0.258736	8.37492	0.873525	0.0282756	0.0014574
826	0.25905	8.39776	0.873291	0.0285365	0.00164276
827	0.259364	8.4199	0.873103	0.0287879	0.00182754
828	0.259678	8.44134	0.872968	0.029035	0.00201411
829	0.259992	8.46204	0.872884	0.0292731	0.00220227
830	0.260306	8.48199	0.872858	0.0295065	0.00239131
831	0.26062	8.50118	0.872883	0.0297328	0.00257998
832	0.260934	8.51957	0.872961	0.0299518	0.00276932
833	0.261248	8.53715	0.873099	0.0301634	0.00296154
834	0.261562	8.55391	0.873285	0.0303676	0.00315009
835	0.261876	8.56983	0.873526	0.0305651	0.00333845
836	0.26219	8.58489	0.87382	0.0307544	0.00352595
837	0.262504	8.59908	0.874172	0.0309358	0.00371453
838	0.262818	8.61238	0.874577	0.0311086	0.00390151
839	0.263132	8.62478	0.875035	0.0312733	0.00408733
840	0.263446	8.63627	0.875545	0.0314289	0.00426997
841	0.26376	8.64684	0.876111	0.0315768	0.00445209
842	0.264074	8.65647	0.876732	0.0317164	0.00463353
843	0.264388	8.66516	0.877407	0.0318479	0.00481343
844	0.264702	8.6729	0.878134	0.03197	0.00499098
845	0.265016	8.67968	0.878919	0.0320841	0.00516858
846	0.26533	8.68549	0.87975	0.032187	0.00534012
847	0.265644	8.69034	0.880634	0.0322822	0.00551069
848	0.265958	8.6942	0.881569	0.0323677	0.00567833
849	0.266272	8.69709	0.882553	0.0324436	0.00584317
850	0.266586	8.69899	0.883583	0.0325093	0.00600434
851	0.2669	8.69991	0.884666	0.0325662	0.00616411
852	0.267214	8.69984	0.885793	0.0326129	0.00631867
853	0.267528	8.69879	0.886959	0.0326484	0.0064663
854	0.267842	8.69675	0.888175	0.0326748	0.00661283
855	0.268156	8.69373	0.889441	0.0326932	0.00675842
856	0.26847	8.68973	0.890743	0.0327004	0.00689645
857	0.268784	8.68475	0.892087	0.032697	0.00703007
858	0.269098	8.6788	0.893467	0.0326832	0.00715942
859	0.269412	8.67189	0.894883	0.0326585	0.00728185
860	0.269726	8.66402	0.896338	0.0326241	0.00740008
861	0.27004	8.6552	0.897838	0.0325806	0.00751786
862	0.270354	8.64544	0.899365	0.0325259	0.00762765
863	0.270668	8.63474	0.900923	0.0324604	0.00773085
864	0.270982	8.62313	0.902524	0.032387	0.00783344
865	0.271296	8.6106	0.90416	0.0323039	0.00793211
866	0.27161	8.59718	0.905817	0.0322091	0.00802195
867	0.271924	8.58287	0.907487	0.0321018	0.00810104
868	0.272238	8.56769	0.909197	0.0319871	0.00818091
869	0.272552	8.55165	0.91096	0.0318699	0.00826801
870	0.272866	8.53478	0.912714	0.0317323	0.00833227
871	0.27318	8.51708	0.914486	0.0315866	0.00839089
872	0.273494	8.49858	0.916294	0.0314343	0.00845214
873	0.273808	8.47929	0.918121	0.0312722	0.00850676
874	0.274122	8.45923	0.919964	0.0310997	0.0085539
875	0.274436	8.43843	0.921826	0.0309194	0.0085985
876	0.27475	8.41689	0.922914	0.0307288	0.00832083
877	0.275064	8.39465	0.924042	0.0304298	0.00807242
878	0.275378	8.37172	0.925312	0.0301536	0.00789416
879	0.275692	8.34814	0.926924	0.0299301	0.00788531
880	0.276006	8.32391	0.928842	0.0297417	0.00799659
881	0.27632	8.29907	0.930847	0.029548	0.00810282
882	0.276634	8.27363	0.9328	0.0293295	0.00814417
883	0.276948	8.24763	0.934601	0.029076	0.00809812
884	0.277262	8.2211	0.936241	0.0287887	0.00798021
885	0.277576	8.19404	0.937773	0.02848	0.00782296
886	0.27789	8.1665	0.939258	0.0281604	0.0076554
887	0.278204	8.1385	0.940756	0.027839	0.0074961
888	0.278518	8.11007	0.942306	0.0275224	0.00735678
889	0.278832	8.08124	0.943887	0.0272034	0.00722062
890	0.279146	8.05203	0.945523	0.0268885	0.00710163
891	0.27946	8.02247	0.947182	0.0265694	0.00698151
892	0.279774	7.99259	0.948817	0.0262379	0.00684605
893	0.280088	7.96242	0.950476	0.0259134	0.00672471
894	0.280402	7.932	0.952073	0.0255692	0.00657424
895	0.280716	7.90135	0.953617	0.0252147	0.00640818
896	0.28103	7.8705	0.95514	0.0248577	0.00624164
897	0.281344	7.83948	0.956617	0.0244935	0.00606453
898	0.281658	7.80832	0.958044	0.024122	0.00587525
899	0.281972	7.77706	0.959459	0.0237517	0.00569039
900	0.282286	7.74572	0.960786	0.0233632	0.00547771
901	0.2826	7.71433	0.962106	0.0229815	0.00527719
902	0.282914	7.68293	0.963408	0.0226011	0.00507979
903	0.283228	7.65155	0.964688	0.0222214	0.00488304
904	0.283542	7.62022	0.96594	0.0218417	0.0046865
905	0.283856	7.58896	0.967156	0.0214612	0.00448631
906	0.28417	7.55782	0.968349	0.0210839	0.00428948
907	0.284484	7.52681	0.969526	0.0207102	0.0040986
908	0.284798	7.49598	0.97066	0.0203349	0.00390238
909	0.285112	7.46534	0.971759	0.0199624	0.00370621
910	0.285426	7.43494	0.972833	0.0195938	0.0035154
911	0.28574	7.4048	0.973865	0.0192267	0.0033218
912	0.286054	7.37495	0.974863	0.0188628	0.00312957
913	0.286368	7.34542	0.975814	0.0184999	0.00293347
914	0.286682	7.31624	0.976733	0.0181426	0.00274226
915	0.286996	7.28744	0.977614	0.0177902	0.00255195
916	0.28731	7.25904	0.97846	0.0174434	0.00236347
917	0.287624	7.23108	0.979259	0.0171004	0.00217418
918	0.287938	7.20358	0.980012	0.0167617	0.00198365
919	0.288252	7.17657	0.980718	0.0164264	0.00179235
920	0.288566	7.15008	0.981387	0.016102	0.00160577
921	0.28888	7.12413	0.982007	0.0157818	0.00141744
922	0.289194	7.09875	0.982573	0.0154663	0.00122606
923	0.289508	7.07396	0.983092	0.0151575	0.00103621
924	0.289822	7.04979	0.98356	0.0148552	0.00084588
925	0.290136	7.02625	0.983977	0.0145603	0.000655121
926	0.29045	7.00339	0.984337	0.0142729	0.000461456
927	0.290764	6.98121	0.984637	0.0139909	0.00026487
928	0.291078	6.95973	0.984892	0.0137191	7.2225e-05
929	0.291392	6.93899	0.98509	0.013455	-0.000121489
930	0.291706	6.919	0.985241	0.0132022	-0.000313177
931	0.29202	6.89978	0.985328	0.012956	-0.000508288
932	0.292334	6.88134	0.985364	0.0127197	-0.000701782
933	0.292648	6.86372	0.985337	0.012492	-0.000897353
934	0.292962	6.84692	0.985251	0.0122744	-0.00109378
935	0.293276	6.83096	0.985108	0.0120665	-0.00129024
936	0.29359	6.81585	0.984905	0.0118686	-0.00148665
937	0.293904	6.80162	0.984644	0.0116816	-0.00168292
938	0.294218	6.78827	0.984325	0.0115053	-0.00187875
939	0.294532	6.77583	0.983946	0.0113411	-0.0020749
940	0.294846	6.76429	0.983506	0.0111873	-0.00227137
941	0.29516	6.75368	0.983011	0.0110451	-0.0024653
942	0.295474	6.744	0.982457	0.0109147	-0.00265814
943	0.295788	6.73526	0.981844	0.0107968	-0.00285089
944	0.296102	6.72747	0.981174	0.0106909	-0.00304244
945	0.296416	6.72064	0.980441	0.0105973	-0.00323463
946	0.29673	6.71478	0.979653	0.0105162	-0.00342422
947	0.297044	6.70989	0.978805	0.0104469	-0.00361306
948	0.297358	6.70597	0.977902	0.0103905	-0.00379979
949	0.297672	6.70304	0.976943	0.0103478	-0.00398408
950	0.297986	6.70108	0.975927	0.0103176	-0.00416745
951	0.2983	6.70011	0.97485	0.0102995	-0.00434988
952	0.298614	6.70013	0.973724	0.0102949	-0.00452774
953	0.298928	6.70114	0.972548	0.0103038	-0.00470177
954	0.299242	6.70312	0.971327	0.0103284	-0.00486897
955	0.299556	6.7061	0.970043	0.0103639	-0.00503902
956	0.29987	6.71005	0.968711	0.0104129	-0.00520474
957	0.300184	6.71497	0.96733	0.0104754	-0.00536627
958	0.300498	6.72087	0.965896	0.0105499	-0.00552492
959	0.300812	6.72774	0.964414	0.0106375	-0.00567996
960	0.301126	6.73556	0.962887	0.0107378	-0.00583079
961	0.30144	6.74433	0.96131	0.0108515	-0.00597833
962	0.301754	6.75405	0.959691	0.0109775	-0.00612111
963	0.302068	6.76469	0.95801	0.0111132	-0.00626579
964	0.302382	6.77626	0.956298	0.0112634	-0.00640177
965	0.302696	6.78874	0.954549	0.0114268	-0.00653136
966	0.30301	6.80212	0.952758	0.0116021	-0.00665696
967	0.303324	6.81639	0.950926	0.0117893	-0.00677909
968	0.303638	6.83152	0.949077	0.0119917	-0.00688798
969	0.303952	6.84751	0.947168	0.0121995	-0.00700225
970	0.304266	6.86434	0.945247	0.0124253	-0.00710272
971	0.30458	6.882	0.943287	0.0126587	-0.00719995
972	0.304894	6.90046	0.941293	0.0129028	-0.00729308
973	0.305208	6.91971	0.939269	0.0131579	-0.00738072
974	0.305522	6.93973	0.937219	0.0134224	-0.00746303
975	0.305836	6.9605	0.935148	0.0136982	-0.00753757
976	0.30615	6.982	0.933892	0.013983	-0.00726017
977	0.306464	7.0042	0.932487	0.0143642	-0.00706843
978	0.306778	7.0271	0.930816	0.0147118	-0.00701615
979	0.307092	7.05065	0.928845	0.0150242	-0.00709644
980	0.307406	7.07485	0.926661	0.015317	-0.00723587
981	0.30772	7.09966	0.924407	0.0156124	-0.00735406
982	0.308034	7.12506	0.922231	0.0159301	-0.00740362
983	0.308348	7.15103	0.920153	0.0162716	-0.00739217
984	0.308662	7.17755	0.918198	0.0166392	-0.0073231
985	0.308976	7.20457	0.91632	0.0170259	-0.00721984
986	0.30929	7.23209	0.914473	0.0174215	-0.00710396
987	0.309604	7.26006	0.912643	0.0178267	-0.00697307
988	0.309918	7.28848	0.910799	0.0182373	-0.00683985
989	0.310232	7.31729	0.90892	0.0186498	-0.00671002
990	0.310546	7.34648	0.907007	0.0190608	-0.0065848
991	0.31086	7.37603	0.905068	0.0194743	-0.00645979
992	0.311174	7.40589	0.903122	0.0198928	-0.00632906
993	0.311488	7.43604	0.90115	0.0203094	-0.00620375
994	0.311802	7.46645	0.899165	0.0207256	-0.00607969
995	0.312116	7.49709	0.897219	0.0211532	-0.00593787
996	0.31243	7.52793	0.895261	0.0215749	-0.00580225
997	0.312744	7.55895	0.893348	0.0220077	-0.00564883
998	0.313058	7.5901	0.891454	0.0224404	-0.00549149
999	0.313372	7.62135	0.889592	0.0228746	-0.00532775
1000	0.313686	7.65269	0.887774	0.0233155	-0.00514738
1001	0.314	7.68407	0.885982	0.0237534	-0.00496598
1002	0.314314	7.71547	0.884226	0.0241914	-0.00477862
1003	0.314628	7.74686	0.882516	0.0246313	-0.00457997
1004	0.314942	7.77819	0.880849	0.0250722	-0.0043728
1005	0.315256	7.80945	0.879224	0.0255127	-0.00415839
1006	0.31557	7.84061	0.877642	0.0259519	-0.00393727
1007	0.315884	7.87162	0.876104	0.026389	-0.00371157
1008	0.316198	7.90246	0.874633	0.0268323	-0.00346926
1009	0.316512	7.93311	0.873189	0.027266	-0.00323154
1010	0.316826	7.96352	0.871765	0.0276886	-0.00299994
1011	0.31714	7.99368	0.870415	0.0281195	-0.00275222
1012	0.317454	8.02354	0.869082	0.0285356	-0.00251359
1013	0.317768	8.05309	0.867819	0.0289561	-0.00226277
1014	0.318082	8.08229	0.86659	0.0293683	-0.00201374
1015	0.318396	8.11111	0.865413	0.029776	-0.00176116
1016	0.31871	8.13953	0.864262	0.0301722	-0.0015167
1017	0.319024	8.16751	0.86318	0.0305709	-0.00126214
1018	0.319338	8.19503	0.862138	0.0309589	-0.00101124
1019	0.319652	8.22207	0.861129	0.0313357	-0.000765983
1020	0.319966	8.24859	0.860189	0.0317144	-0.000512002
1021	0.32028	8.27457	0.859278	0.0320778	-0.000266363
1022	0.320594	8.29998	0.85842	0.0324364	-2.00702e-05
1023	0.320908	8.3248	0.857614	0.0327882	0.000225793
1024	0.321222	8.349	0.85686	0.0331322	0.000471154
1025	0.321536	8.37257	0.856158	0.0334688	0.000715981
1026	0.32185	8.39547	0.855506	0.0337967	0.000959207
1027	0.322164	8.41769	0.854909	0.0341173	0.0012017
1028	0.322478	8.43919	0.854365	0.0344296	0.00144289
1029	0.322792	8.45997	0.853871	0.0347334	0.00168171
1030	0.323106	8.48	0.853438	0.0350294	0.00192047
1031	0.32342	8.49927	0.853056	0.0353153	0.00215687
1032	0.323734	8.51774	0.852739	0.0355959	0.00239383
1033	0.324048	8.53541	0.852472	0.0358648	0.00262791
1034	0.324362	8.55225	0.852266	0.0361264	0.00286144
1035	0.324676	8.56825	0.852123	0.0363791	0.0030952
1036	0.32499	8.5834	0.852036	0.0366224	0.00332642
1037	0.325304	8.59768	0.852008	0.0368575	0.00355601
1038	0.325618	8.61107	0.852038	0.0370837	0.00378338
1039	0.325932	8.62356	0.852125	0.0373006	0.00400854
1040	0.326246	8.63515	0.852274	0.0375083	0.00423142
1041	0.32656	8.64581	0.852482	0.0377071	0.00445327
1042	0.326874	8.65554	0.85275	0.0378957	0.00467288
1043	0.327188	8.66432	0.853073	0.0380742	0.00488843
1044	0.327502	8.67216	0.853456	0.0382437	0.005101
1045	0.327816	8.67904	0.853896	0.0384029	0.00531086
1046	0.32813	8.68495	0.854399	0.0385534	0.00551991
1047	0.328444	8.68989	0.854958	0.0386944	0.0057259
1048	0.328758	8.69385	0.855573	0.0388247	0.00592754
1049	0.329072	8.69684	0.856242	0.0389443	0.00612456
1050	0.329386	8.69884	0.856964	0.0390533	0.00631715
1051	0.3297	8.69986	0.857737	0.0391519	0.00650497
1052	0.330014	8.69989	0.858566	0.0392403	0.00668945
1053	0.330328	8.69894	0.859457	0.0393203	0.00687567
1054	0.330642	8.697	0.860397	0.0393898	0.00705422
1055	0.330956	8.69408	0.861378	0.0394469	0.00722297
1056	0.33127	8.69018	0.862408	0.0394936	0.00738797
1057	0.331584	8.6853	0.863484	0.0395292	0.00754751
1058	0.331898	8.67945	0.864606	0.0395542	0.00770262
1059	0.332212	8.67264	0.86577	0.0395679	0.0078498
1060	0.332526	8.66486	0.866978	0.0395711	0.00799234
1061	0.33284	8.65614	0.868253	0.0395656	0.00813736
1062	0.333154	8.64647	0.869546	0.0395475	0.00826757
1063	0.333468	8.63587	0.870878	0.0395185	0.00839131
1064	0.333782	8.62435	0.872226	0.0394735	0.00849889
1065	0.334096	8.61191	0.873624	0.0394205	0.00860776
1066	0.33441	8.59858	0.875065	0.0393573	0.00871386
1067	0.334724	8.58436	0.876547	0.0392841	0.00881466
1068	0.335038	8.56927	0.878063	0.0392001	0.00890826
1069	0.335352	8.55332	0.879611	0.0391057	0.00899505
1070	0.335666	8.53653	0.88119	0.0389996	0.00907397
1071	0.33598	8.51892	0.882801	0.0388841	0.00914833
1072	0.336294	8.50049	0.884451	0.038759	0.00922004
1073	0.336608	8.48128	0.886114	0.0386209	0.00927938
1074	0.336922	8.4613	0.887807	0.0384723	0.00933296
1075	0.337236	8.44057	0.889525	0.0383135	0.00938082
1076	0.33755	8.41911	0.890462	0.0381421	0.00909994
1077	0.337864	8.39694	0.891469	0.037867	0.00885189
1078	0.338178	8.37408	0.892534	0.0375936	0.00863137
1079	0.338492	8.35056	0.893955	0.0373723	0.0085888
1080	0.338806	8.32639	0.895682	0.0371807	0.00866327
1081	0.33912	8.30161	0.897575	0.0369965	0.00876638
1082	0.339434	8.27624	0.899471	0.0367929	0.0088226
1083	0.339748	8.2503	0.901262	0.0365583	0.00880323
1084	0.340062	8.22381	0.902916	0.0362927	0.0087113
1085	0.340376	8.19681	0.904467	0.036002	0.00857312
1086	0.34069	8.16932	0.905956	0.0356947	0.00840936
1087	0.341004	8.14136	0.907403	0.0353708	0.00822636
1088	0.341318	8.11298	0.908906	0.0350502	0.00806315
1089	0.341632	8.08418	0.910473	0.034732	0.00791856
1090	0.341946	8.055	0.912101	0.0344134	0.00778625
1091	0.34226	8.02548	0.913777	0.0340934	0.00766269
1092	0.342574	7.99563	0.915495	0.0337702	0.00754517
1093	0.342888	7.9655	0.917226	0.0334405	0.00742496
1094	0.343202	7.9351	0.918953	0.0331028	0.00729904
1095	0.343516	7.90447	0.920654	0.0327539	0.00715923
1096	0.34383	7.87363	0.922334	0.0323973	0.00701215
1097	0.344144	7.84263	0.923982	0.032031	0.00685401
1098	0.344458	7.81149	0.925603	0.0316579	0.0066891
1099	0.344772	7.78023	0.927196	0.031278	0.00651683
1100	0.345086	7.7489	0.92877	0.030894	0.00634103
1101	0.3454	7.71752	0.93031	0.0305031	0.00615814
1102	0.345714	7.68612	0.931813	0.0301051	0.00596581
1103	0.346028	7.65473	0.933297	0.0297061	0.00577328
1104	0.346342	7.62339	0.934755	0.029305	0.00557855
1105	0.346656	7.59213	0.936188	0.0289016	0.0053822
1106	0.34697	7.56097	0.937594	0.0284977	0.00518292
1107	0.347284	7.52995	0.938966	0.0280909	0.00498005
1108	0.347598	7.4991	0.940294	0.0276801	0.00476996
1109	0.347912	7.46844	0.941603	0.0272734	0.00456368
1110	0.348226	7.43801	0.942865	0.0268619	0.0043495
1111	0.34854	7.40784	0.944095	0.0264527	0.00413639
1112	0.348854	7.37796	0.945287	0.0260441	0.00392152
1113	0.349168	7.3484	0.946452	0.0256381	0.00370901
1114	0.349482	7.31918	0.947576	0.0252354	0.00349476
1115	0.349796	7.29034	0.94865	0.0248312	0.00327554
1116	0.35011	7.2619	0.949685	0.024431	0.00305649
1117	0.350424	7.2339	0.950675	0.0240331	0.00283622
1118	0.350738	7.20635	0.951633	0.0236419	0.00261959
1119	0.351052	7.17929	0.952529	0.0232493	0.00239556
1120	0.351366	7.15275	0.953392	0.022865	0.0021761
1121	0.35168	7.12674	0.9542	0.0224831	0.00195371
1122	0.351994	7.1013	0.954963	0.0221061	0.00173131
1123	0.352308	7.07645	0.955679	0.0217358	0.0015101
1124	0.352622	7.05221	0.956343	0.0213704	0.00128658
1125	0.352936	7.02861	0.956956	0.0210114	0.00106326
1126	0.35325	7.00568	0.957517	0.0206574	0.00083823
1127	0.353564	6.98342	0.958025	0.0203106	0.000614274
1128	0.353878	6.96188	0.958484	0.0199723	0.000391024
1129	0.354192	6.94106	0.958885	0.0196404	0.000166956
1130	0.354506	6.92099	0.959239	0.0193176	-5.54218e-05
1131	0.35482	6.90169	0.959535	0.0190022	-0.00027826
1132	0.355134	6.88318	0.959773	0.0186943	-0.000502813
1133	0.355448	6.86547	0.959961	0.0183982	-0.000725995
1134	0.355762	6.84858	0.960092	0.018109	-0.00094752
1135	0.356076	6.83254	0.96017	0.017829	-0.00116799
1136	0.35639	6.81735	0.96019	0.0175585	-0.00138782
1137	0.356704	6.80302	0.960157	0.0172987	-0.00160653
1138	0.357018	6.78959	0.960072	0.0170495	-0.00182372
1139	0.357332	6.77705	0.959931	0.0168109	-0.00203945
1140	0.357646	6.76542	0.959737	0.0165842	-0.00225364
1141	0.35796	6.75471	0.959487	0.0163676	-0.00246664
1142	0.358274	6.74493	0.959181	0.0161623	-0.00267785
1143	0.358588	6.7361	0.958823	0.0159682	-0.00288699
1144	0.358902	6.72822	0.958409	0.0157859	-0.00309464
1145	0.359216	6.72129	0.957943	0.0156151	-0.00329914
1146	0.35953	6.71533	0.957426	0.0154581	-0.00350165
1147	0.359844	6.71034	0.956855	0.015313	-0.00370162
1148	0.360158	6.70632	0.956231	0.01518	-0.0038992
1149	0.360472	6.70329	0.955556	0.0150593	-0.0040945
1150	0.360786	6.70124	0.95483	0.0149506	-0.00428569
1151	0.3611	6.70017	0.954055	0.0148546	-0.00447476
1152	0.361414	6.70009	0.953229	0.0147711	-0.00466091
1153	0.361728	6.70099	0.952349	0.0146996	-0.00484461
1154	0.362042	6.70288	0.951426	0.0146423	-0.00502306
1155	0.362356	6.70575	0.950455	0.014598	-0.00519823
1156	0.36267	6.7096	0.949437	0.0145665	-0.00536996
1157	0.362984	6.71443	0.948374	0.0145485	-0.00553738
1158	0.363298	6.72023	0.947263	0.0145414	-0.00570076
1159	0.363612	6.727	0.946111	0.0145477	-0.00585936
1160	0.363926	6.73472	0.944916	0.0145671	-0.00601341
1161	0.36424	6.7434	0.943681	0.0145997	-0.00616289
1162	0.364554	6.75302	0.942399	0.0146447	-0.00630941
1163	0.364868	6.76357	0.941074	0.0147012	-0.00645249
1164	0.365182	6.77505	0.939709	0.0147712	-0.00659028
1165	0.365496	6.78744	0.93831	0.0148542	-0.00672153
1166	0.36581	6.80072	0.936865	0.0149468	-0.00685127
1167	0.366124	6.8149	0.935392	0.0150538	-0.00697242
1168	0.366438	6.82995	0.933882	0.0151716	-0.00708973
1169	0.366752	6.84585	0.932338	0.0153013	-0.00720137
1170	0.367066	6.8626	0.930763	0.0154428	-0.0073078
1171	0.36738	6.88017	0.929157	0.0155955	-0.00740851
1172	0.367694	6.89855	0.927518	0.0157602	-0.00750365
1173	0.368008	6.91772	0.925858	0.0159365	-0.00759136
1174	0.368322	6.93767	0.924168	0.0161236	-0.00767356
1175	0.368636	6.95836	0.92247	0.0163253	-0.00774351
1176	0.36895	6.97979	0.921578	0.0165301	-0.00746667
1177	0.369264	7.00192	0.920552	0.016838	-0.00726501
1178	0.369578	7.02474	0.919278	0.0171154	-0.00719472
1179	0.369892	7.04823	0.917682	0.0173531	-0.00726874
1180	0.370206	7.07236	0.915863	0.0175725	-0.00740387
1181	0.37052	7.09712	0.913975	0.0177965	-0.00752078
1182	0.370834	7.12246	0.912133	0.0180402	-0.00757982
1183	0.371148	7.14837	0.910397	0.0183098	-0.00757455
1184	0.371462	7.17483	0.90876	0.0186024	-0.00751799
1185	0.371776	7.20181	0.907207	0.0189164	-0.00742229
1186	0.37209	7.22928	0.905698	0.0192435	-0.00730622
1187	0.372404	7.25721	0.904196	0.0195798	-0.00718141
1188	0.372718	7.28557	0.902684	0.0199217	-0.00705252
1189	0.373032	7.31435	0.90113	0.0202643	-0.00692992
1190	0.373346	7.34351	0.899548	0.0206113	-0.00680669
1191	0.37366	7.37301	0.897927	0.0209592	-0.0066883
1192	0.373974	7.40284	0.896275	0.0213088	-0.00657282
1193	0.374288	7.43297	0.894607	0.0216616	-0.00645626
1194	0.374602	7.46335	0.892929	0.0220173	-0.00633866
1195	0.374916	7.49397	0.891252	0.0223773	-0.00621612
1196	0.37523	7.5248	0.889581	0.0227403	-0.00609076
1197	0.375544	7.55579	0.88793	0.0231096	-0.00595521
1198	0.375858	7.58693	0.886317	0.0234879	-0.00580514
1199	0.376172	7.61818	0.8847	0.0238614	-0.00565984
1200	0.376486	7.64951	0.883137	0.0242468	-0.00549495
1201	0.3768	7.68089	0.881594	0.0246307	-0.00532751
1202	0.377114	7.71229	0.880077	0.025016	-0.0051543
1203	0.377428	7.74367	0.878578	0.0253983	-0.00497984
1204	0.377742	7.77502	0.87712	0.0257855	-0.00479307
1205	0.378056	7.80629	0.875703	0.026174	-0.00459902
1206	0.37837	7.83745	0.874343	0.0265683	-0.00439008
1207	0.378684	7.86848	0.873013	0.0269594	-0.0041789
1208	0.378998	7.89934	0.871716	0.0273486	-0.00396375
1209	0.379312	7.93001	0.870462	0.0277379	-0.00374292
1210	0.379626	7.96045	0.869248	0.0281244	-0.00351724
1211	0.37994	7.99063	0.868076	0.0285098	-0.00328636
1212	0.380254	8.02053	0.866948	0.0288931	-0.00305082
1213	0.380568	8.05011	0.865854	0.0292705	-0.00281504
1214	0.380882	8.07934	0.864811	0.0296479	-0.00257278
1215	0.381196	8.10821	0.863815	0.0300221	-0.00232739
1216	0.38151	8.13666	0.862864	0.0303919	-0.00208001
1217	0.381824	8.16469	0.861956	0.0307564	-0.00183087
1218	0.382138	8.19226	0.861097	0.0311191	-0.00157898
1219	0.382452	8.21935	0.860264	0.0314693	-0.00133364
1220	0.382766	8.24592	0.859483	0.0318173	-0.00108497
1221	0.38308	8.27196	0.858745	0.0321586	-0.000836711
1222	0.383394	8.29743	0.858055	0.0324941	-0.00058822
1223	0.383708	8.32231	0.857414	0.0328239	-0.000338838
1224	0.384022	8.34658	0.856822	0.0331473	-8.93386e-05
1225	0.384336	8.37021	0.856278	0.0334634	0.00015909
1226	0.38465	8.39318	0.855778	0.033771	0.000405031
1227	0.384964	8.41546	0.85533	0.0340733	0.000651239
1228	0.385278	8.43705	0.854939	0.0343691	0.000897945
1229	0.385592	8.4579	0.854594	0.0346563	0.00114279
1230	0.385906	8.47801	0.854299	0.0349349	0.0013857
1231	0.38622	8.49735	0.854064	0.0352073	0.00162954
1232	0.386534	8.5159	0.853883	0.0354722	0.00187207
1233	0.386848	8.53365	0.853754	0.0357289	0.00211311
1234	0.387162	8.55058	0.853677	0.0359769	0.00235242
1235	0.387476	8.56667	0.853661	0.0362179	0.00259125
1236	0.38779	8.58191	0.853697	0.0364496	0.00282742
1237	0.388104	8.59627	0.853792	0.0366733	0.00306272
1238	0.388418	8.60975	0.853943	0.0368883	0.00329646
1239	0.388732	8.62234	0.854146	0.0370929	0.00352758
1240	0.389046	8.63401	0.854413	0.0372906	0.00375799
1241	0.38936	8.64477	0.854736	0.0374794	0.00398634
1242	0.389674	8.65459	0.855112	0.0376594	0.0042113
1243	0.389988	8.66347	0.855548	0.0378301	0.00443428
1244	0.390302	8.67141	0.856035	0.037991	0.0046535
1245	0.390616	8.67838	0.856579	0.0381416	0.00487119
1246	0.39093	8.68439	0.857179	0.0382832	0.00508535
1247	0.391244	8.68943	0.857833	0.0384152	0.0052959
1248	0.391558	8.6935	0.858539	0.0385369	0.00550332
1249	0.391872	8.69658	0.8593	0.0386491	0.00570713
1250	0.392186	8.69868	0.860111	0.0387513	0.00590619
1251	0.3925	8.6998	0.860974	0.0388433	0.00610128
1252	0.392814	8.69993	0.861891	0.038927	0.00629503
1253	0.393128	8.69908	0.862853	0.0389986	0.00648082
1254	0.393442	8.69724	0.86386	0.0390589	0.0066609
1255	0.393756	8.69442	0.864911	0.0391083	0.00683508
1256	0.39407	8.69062	0.866006	0.0391469	0.00700397
1257	0.394384	8.68584	0.867146	0.0391753	0.00716795
1258	0.394698	8.68009	0.86833	0.0391935	0.00732632
1259	0.395012	8.67337	0.869558	0.0392015	0.00747976
1260	0.395326	8.66569	0.870827	0.0391987	0.00762708
1261	0.39564	8.65707	0.872132	0.0391844	0.007767
1262	0.395954	8.64749	0.873477	0.0391599	0.00790186
1263	0.396268	8.63699	0.874862	0.0391248	0.00803127
1264	0.396582	8.62556	0.87628	0.0390785	0.00815356
1265	0.396896	8.61321	0.877735	0.0390218	0.00827071
1266	0.39721	8.59997	0.879222	0.038954	0.00838076
1267	0.397524	8.58584	0.880741	0.038875	0.00848358
1268	0.397838	8.57084	0.882296	0.0387859	0.00858251
1269	0.398152	8.55498	0.883851	0.0386794	0.00866131
1270	0.398466	8.53827	0.885439	0.0385652	0.00873848
1271	0.39878	8.52074	0.887065	0.0384431	0.00881374
1272	0.399094	8.5024	0.888725	0.0383118	0.00888515
1273	0.399408	8.48327	0.890413	0.038171	0.00895067
1274	0.399722	8.46336	0.892129	0.0380206	0.00901046
1275	0.400036	8.44271	0.893864	0.0378584	0.00906261
1276	0.40035	8.42132	0.894796	0.037682	0.00877692
1277	0.400664	8.39922	0.895802	0.0374018	0.00852747
1278	0.400978	8.37643	0.8969	0.0371314	0.00832171
1279	0.401292	8.35297	0.898344	0.0369103	0.00829055
1280	0.401606	8.32887	0.900069	0.0367151	0.00836726
1281	0.40192	8.30415	0.901951	0.0365256	0.00846996
1282	0.402234	8.27884	0.903829	0.0363185	0.00852567
1283	0.402548	8.25295	0.905611	0.0360829	0.00850967
1284	0.402862	8.22652	0.90726	0.0358163	0.00842398
1285	0.403176	8.19957	0.908804	0.0355264	0.00829281
1286	0.40349	8.17213	0.910279	0.035219	0.00813428
1287	0.403804	8.14422	0.911736	0.0349016	0.00796742
1288	0.404118	8.11587	0.913205	0.0345775	0.00780096
1289	0.404432	8.08712	0.914754	0.0342619	0.00766215
1290	0.404746	8.05798	0.91634	0.0339391	0.00752588
1291	0.40506	8.02849	0.917984	0.0336188	0.00740564
1292	0.405374	7.99868	0.919681	0.0333008	0.00729852
1293	0.405688	7.96857	0.921373	0.0329707	0.00718019
1294	0.406002	7.93819	0.923063	0.0326343	0.00705691
1295	0.406316	7.90758	0.924725	0.0322866	0.0069203
1296	0.40663	7.87677	0.926365	0.0319312	0.00677613
1297	0.406944	7.84578	0.927983	0.0315698	0.00662643
1298	0.407258	7.81465	0.929568	0.0312005	0.00646725
1299	0.407572	7.78341	0.931125	0.0308244	0.00630145
1300	0.407886	7.75208	0.932652	0.0304428	0.00612904
1301	0.4082	7.7207	0.934151	0.0300564	0.00595141
1302	0.408514	7.6893	0.935628	0.0296675	0.00577228
1303	0.408828	7.65792	0.937072	0.0292736	0.00558557
1304	0.409142	7.62657	0.938483	0.0288763	0.00539445
1305	0.409456	7.5953	0.939869	0.0284777	0.00520111
1306	0.40977	7.56413	0.941226	0.0280774	0.00500589
1307	0.410084	7.53309	0.942548	0.0276753	0.00480629
1308	0.410398	7.50222	0.943835	0.0272718	0.0046035
1309	0.410712	7.47154	0.945081	0.0268666	0.0043957
1310	0.411026	7.44109	0.946298	0.0264629	0.00418805
1311	0.41134	7.41089	0.947476	0.0260592	0.00397804
1312	0.411654	7.38098	0.948613	0.0256557	0.00376483
1313	0.411968	7.35138	0.949714	0.0252543	0.00355124
1314	0.412282	7.32213	0.950772	0.0248538	0.00333552
1315	0.412596	7.29325	0.95179	0.0244557	0.00311843
1316	0.41291	7.26477	0.952764	0.024059	0.00289921
1317	0.413224	7.23672	0.953698	0.0236663	0.00268041
1318	0.413538	7.20912	0.954588	0.023277	0.00246073
1319	0.413852	7.18201	0.955436	0.0228923	0.00224058
1320	0.414166	7.15541	0.95624	0.0225119	0.00202041
1321	0.41448	7.12935	0.956997	0.0221373	0.00180163
1322	0.414794	7.10385	0.957709	0.0217665	0.00158094
1323	0.415108	7.07894	0.958369	0.0214013	0.00135932
1324	0.415422	7.05464	0.958984	0.0210416	0.00113828
1325	0.415736	7.03098	0.959549	0.0206902	0.000918246
1326	0.41605	7.00797	0.960063	0.0203435	0.000696522
1327	0.416364	6.98565	0.960521	0.0200027	0.000473952
1328	0.416678	6.96403	0.960925	0.0196685	0.000250518
1329	0.416992	6.94314	0.961279	0.0193422	2.81661e-05
1330	0.417306	6.92299	0.961582	0.0190241	-0.000193784
1331	0.41762	6.90361	0.961828	0.0187128	-0.000417188
1332	0.417934	6.88502	0.962027	0.018413	-0.000637092
1333	0.418248	6.86723	0.96217	0.0181203	-0.000857034
1334	0.418562	6.85026	0.962257	0.0178366	-0.00107678
1335	0.418876	6.83413	0.962291	0.0175626	-0.00129559
1336	0.41919	6.81885	0.962271	0.0172983	-0.00151363
1337	0.419504	6.80444	0.962196	0.0170443	-0.00173061
1338	0.419818	6.79091	0.962068	0.016802	-0.00194646
1339	0.420132	6.77828	0.961884	0.0165684	-0.00216162
1340	0.420446	6.76656	0.961643	0.0163456	-0.00237542
1341	0.42076	6.75575	0.961348	0.016134	-0.00258736
1342	0.421074	6.74588	0.961004	0.0159331	-0.00279471
1343	0.421388	6.73695	0.960604	0.0157444	-0.00300253
1344	0.421702	6.72897	0.960152	0.0155678	-0.00320833
1345	0.422016	6.72195	0.959643	0.0154033	-0.00341232
1346	0.42233	6.71589	0.959082	0.0152506	-0.00361412
1347	0.422644	6.7108	0.958469	0.0151105	-0.00381356
1348	0.422958	6.70669	0.957803	0.0149826	-0.00401016
1349	0.423272	6.70355	0.957085	0.0148668	-0.00420432
1350	0.423586	6.7014	0.956314	0.0147638	-0.00439701
1351	0.4239	6.70023	0.955493	0.0146733	-0.00458581
1352	0.424214	6.70005	0.954623	0.0145957	-0.00477101
1353	0.424528	6.70085	0.953701	0.0145307	-0.00495331
1354	0.424842	6.70264	0.952727	0.0144776	-0.00513393
1355	0.425156	6.70541	0.951711	0.0144388	-0.00530772
1356	0.42547	6.70917	0.950649	0.0144133	-0.00547803
1357	0.425784	6.7139	0.949538	0.0144002	-0.00564479
1358	0.426098	6.7196	0.94838	0.0143997	-0.00580899
1359	0.426412	6.72627	0.94718	0.0144131	-0.00596697
1360	0.426726	6.73389	0.945934	0.0144386	-0.00612289
1361	0.42704	6.74247	0.944642	0.0144764	-0.00627437
1362	0.427354	6.752	0.943307	0.014527	-0.00642211
1363	0.427668	6.76246	0.941933	0.0145909	-0.00656361
1364	0.427982	6.77384	0.940518	0.0146671	-0.00670134
1365	0.428296	6.78614	0.939062	0.0147557	-0.00683448
1366	0.42861	6.79934	0.937584	0.0148603	-0.00695572
1367	0.428924	6.81342	0.93605	0.0149712	-0.0070815
1368	0.429238	6.82838	0.934492	0.0150985	-0.00719562
1369	0.429552	6.8442	0.932897	0.0152355	-0.00730687
1370	0.429866	6.86086	0.931266	0.0153846	-0.00741253
1371	0.43018	6.87835	0.929601	0.0155444	-0.00751403
1372	0.430494	6.89665	0.927914	0.015718	-0.00760579
1373	0.430808	6.91574	0.926196	0.0159013	-0.00769343
1374	0.431122	6.93561	0.924446	0.016095	-0.00777642
1375	0.431436	6.95623	0.922671	0.0162991	-0.00785411
1376	0.43175	6.97758	0.92174	0.0165174	-0.0075653
1377	0.432064	6.99964	0.920637	0.0168287	-0.00737254
1378	0.432378	7.0224	0.919295	0.0171136	-0.0073042
1379	0.432692	7.04582	0.917655	0.0173638	-0.00737017
1380	0.433006	7.06989	0.915781	0.0175924	-0.00750279
1381	0.43332	7.09458	0.913836	0.0178255	-0.00761725
1382	0.433634	7.11986	0.911954	0.0180818	-0.00766866
1383	0.433948	7.14572	0.910147	0.0183577	-0.00766566
1384	0.434262	7.17212	0.908436	0.0186562	-0.00761287
1385	0.434576	7.19905	0.906807	0.0189748	-0.00752328
1386	0.43489	7.22647	0.905228	0.0193092	-0.00740822
1387	0.435204	7.25435	0.903661	0.0196533	-0.00728254
1388	0.435518	7.28268	0.90208	0.020003	-0.00715392
1389	0.435832	7.31141	0.900474	0.020357	-0.0070244
1390	0.436146	7.34053	0.898819	0.0207094	-0.00690482
1391	0.43646	7.37001	0.897133	0.0210643	-0.00678637
1392	0.436774	7.3998	0.895419	0.021422	-0.00666924
1393	0.437088	7.4299	0.893685	0.0217826	-0.00655186
1394	0.437402	7.46026	0.891951	0.0221485	-0.00642912
1395	0.437716	7.49086	0.890213	0.022517	-0.00630427
1396	0.43803	7.52166	0.88848	0.0228884	-0.00617657
1397	0.438344	7.55264	0.886763	0.0232645	-0.00604125
1398	0.438658	7.58377	0.88507	0.0236459	-0.0058966
1399	0.438972	7.61501	0.883405	0.0240321	-0.00574278
1400	0.439286	7.64633	0.881767	0.0244213	-0.00558063
1401	0.4396	7.6777	0.880154	0.0248118	-0.00541358
1402	0.439914	7.7091	0.878573	0.0252045	-0.00523887
1403	0.440228	7.74049	0.877023	0.0255981	-0.0050575
1404	0.440542	7.77184	0.875515	0.0259952	-0.00486539
1405	0.440856	7.80312	0.874039	0.0263914	-0.00466818
1406	0.44117	7.8343	0.872602	0.0267881	-0.00446369
1407	0.441484	7.86534	0.871201	0.0271842	-0.00425397
1408	0.441798	7.89622	0.869846	0.0275808	-0.00403563
1409	0.442112	7.92691	0.868537	0.0279767	-0.00381021
1410	0.442426	7.95737	0.867263	0.0283706	-0.00358261
1411	0.44274	7.98758	0.866038	0.0287634	-0.00334806
1412	0.443054	8.01751	0.864851	0.0291532	-0.00311028
1413	0.443368	8.04712	0.863714	0.0295398	-0.00286747
1414	0.443682	8.0764	0.862625	0.0299251	-0.00261941
1415	0.443996	8.1053	0.861571	0.0303043	-0.00237306
1416	0.44431	8.1338	0.860574	0.0306821	-0.00212036
1417	0.444624	8.16187	0.85961	0.0310519	-0.00186992
1418	0.444938	8.18949	0.858695	0.0314181	-0.00161713
1419	0.445252	8.21662	0.857829	0.0317799	-0.00136234
1420	0.445566	8.24325	0.857005	0.0321345	-0.00110873
1421	0.44588	8.26934	0.85622	0.0324806	-0.000857505
1422	0.446194	8.29487	0.855491	0.0328237	-0.00060291
1423	0.446508	8.31981	0.8548	0.0331572	-0.000352482
1424	0.446822	8.34414	0.854164	0.0334859	-0.000100064
1425	0.447136	8.36784	0.853574	0.0338069	0.000151012
1426	0.44745	8.39088	0.853038	0.0341214	0.000402495
1427	0.447764	8.41324	0.852545	0.0344259	0.000650052
1428	0.448078	8.43489	0.852118	0.0347288	0.000902698
1429	0.448392	8.45582	0.85174	0.0350224	0.00115223
1430	0.448706	8.476	0.851406	0.0353046	0.00139745
1431	0.44902	8.49542	0.851132	0.0355817	0.00164426
1432	0.449334	8.51406	0.850914	0.0358508	0.00189012
1433	0.449648	8.53189	0.850753	0.0361125	0.00213494
1434	0.449962	8.5489	0.850645	0.0363656	0.00237772
1435	0.450276	8.56508	0.850591	0.0366093	0.00261839
1436	0.45059	8.5804	0.850599	0.036846	0.00285895
1437	0.450904	8.59485	0.850662	0.037074	0.00309726
1438	0.451218	8.60843	0.850782	0.0372935	0.00333432
1439	0.451532	8.6211	0.850961	0.0375043	0.00356903
1440	0.451846	8.63287	0.851194	0.0377056	0.0038013
1441	0.45216	8.64372	0.851484	0.037897	0.00403191
1442	0.452474	8.65364	0.851835	0.0380817	0.00425993
1443	0.452788	8.66262	0.85224	0.0382557	0.00448471
1444	0.453102	8.67065	0.852703	0.0384191	0.00470772
1445	0.453416	8.67772	0.853222	0.0385751	0.00492698
1446	0.45373	8.68383	0.853795	0.0387195	0.00514333
1447	0.454044	8.68897	0.854425	0.0388556	0.0053571
1448	0.454358	8.69313	0.855114	0.0389833	0.00556883
1449	0.454672	8.69631	0.855853	0.0390994	0.00577454
1450	0.454986	8.69852	0.856642	0.0392049	0.00597543
1451	0.4553	8.69973	0.85748	0.0392996	0.00617155
1452	0.455614	8.69997	0.858369	0.0393841	0.00636323
1453	0.455928	8.69921	0.859308	0.0394584	0.0065509
1454	0.456242	8.69747	0.860294	0.0395223	0.00673256
1455	0.456556	8.69475	0.861328	0.0395755	0.00690917
1456	0.45687	8.69105	0.862406	0.0396181	0.00708022
1457	0.457184	8.68637	0.86353	0.0396502	0.00724611
1458	0.457498	8.68072	0.864698	0.0396716	0.00740623
1459	0.457812	8.6741	0.865908	0.0396824	0.00755999
1460	0.458126	8.66652	0.867158	0.0396824	0.00770808
1461	0.45844	8.65798	0.868449	0.0396715	0.00784987
1462	0.458754	8.64851	0.869781	0.03965	0.0079861
1463	0.459068	8.6381	0.871135	0.0396141	0.00810932
1464	0.459382	8.62676	0.872535	0.0395702	0.0082314
1465	0.459696	8.61451	0.873971	0.0395155	0.00834728
1466	0.46001	8.60136	0.875445	0.039451	0.00845796
1467	0.460324	8.58731	0.876964	0.0393772	0.00856619
1468	0.460638	8.5724	0.87851	0.0392919	0.00866565
1469	0.460952	8.55662	0.880082	0.0391951	0.00875681
1470	0.461266	8.54	0.881678	0.0390858	0.00883808
1471	0.46158	8.52256	0.883305	0.0389669	0.00891494
1472	0.461894	8.5043	0.88496	0.0388379	0.00898623
1473	0.462208	8.48524	0.886642	0.0386989	0.00905141
1474	0.462522	8.46542	0.88834	0.038547	0.00910571
1475	0.462836	8.44484	0.890061	0.0383855	0.00915449
1476	0.46315	8.42352	0.890986	0.038211	0.00886779
1477	0.463464	8.40149	0.891992	0.037933	0.00861963
1478	0.463778	8.37877	0.893079	0.0376627	0.00840973
1479	0.464092	8.35538	0.894501	0.037439	0.00836926
1480	0.464406	8.33135	0.896231	0.0372477	0.00844925
1481	0.46472	8.30669	0.898113	0.0370598	0.00855093
1482	0.465034	8.28143	0.899991	0.0368528	0.00860463
1483	0.465348	8.2556	0.901777	0.0366187	0.00858905
1484	0.465662	8.22923	0.903435	0.0363547	0.00850538
1485	0.465976	8.20233	0.90498	0.0360647	0.00837058
1486	0.46629	8.17493	0.906461	0.0357585	0.00821046
1487	0.466604	8.14707	0.907934	0.0354452	0.00804743
1488	0.466918	8.11877	0.909428	0.0351263	0.00788803
1489	0.467232	8.09005	0.910967	0.0348058	0.00773862
1490	0.467546	8.06095	0.912573	0.0344879	0.00760799
1491	0.46786	8.0315	0.914231	0.0341686	0.00748707
1492	0.468174	8.00171	0.915923	0.0338458	0.00737062
1493	0.468488	7.97163	0.917632	0.0335179	0.00725403
1494	0.468802	7.94129	0.919344	0.0331834	0.0071343
1495	0.469116	7.9107	0.921035	0.0328388	0.00700249
1496	0.46943	7.8799	0.922695	0.0324837	0.0068578
1497	0.469744	7.84893	0.924327	0.0321209	0.00670537
1498	0.470058	7.81782	0.925935	0.0317516	0.00654634
1499	0.470372	7.78658	0.927512	0.0313754	0.00637956
1500	0.470686	7.75526	0.92906	0.030993	0.00620655
1501	0.471	7.72389	0.930568	0.0306015	0.00602266
1502	0.471314	7.69249	0.932072	0.0302137	0.0058448
1503	0.471628	7.6611	0.93353	0.0298158	0.00565375
1504	0.471942	7.62975	0.934981	0.0294219	0.0054689
1505	0.472256	7.59847	0.936384	0.0290187	0.00527134
1506	0.47257	7.56728	0.937777	0.0286207	0.00507966
1507	0.472884	7.53623	0.939126	0.0282168	0.00487966
1508	0.473198	7.50534	0.94044	0.0278112	0.00467558
1509	0.473512	7.47464	0.94172	0.0274056	0.00446954
1510	0.473826	7.44417	0.942948	0.0269951	0.00425498
1511	0.47414	7.41394	0.944163	0.0265929	0.00404814
1512	0.474454	7.384	0.945337	0.0261884	0.00383737
1513	0.474768	7.35437	0.946467	0.0257838	0.00362271
1514	0.475082	7.32508	0.947558	0.0253811	0.00340679
1515	0.475396	7.29616	0.948607	0.0249799	0.00318914
1516	0.47571	7.26764	0.949614	0.0245813	0.00297049
1517	0.476024	7.23954	0.950584	0.0241876	0.00275353
1518	0.476338	7.2119	0.951507	0.0237955	0.00253354
1519	0.476652	7.18474	0.952383	0.0234067	0.00231197
1520	0.476966	7.15809	0.953215	0.0230225	0.00209062
1521	0.47728	7.13197	0.954002	0.0226433	0.00186974
1522	0.477594	7.10641	0.95474	0.0222681	0.00164722
1523	0.477908	7.08144	0.955431	0.021899	0.00142492
1524	0.478222	7.05708	0.956072	0.0215351	0.00120215
1525	0.478536	7.03335	0.956664	0.021177	0.000979011
1526	0.47885	7.01027	0.957208	0.0208261	0.000756945
1527	0.479164	6.98788	0.957699	0.0204822	0.000534621
1528	0.479478	6.96619	0.958136	0.0201445	0.000311425
1529	0.479792	6.94523	0.958522	0.0198141	8.85516e-05
1530	0.480106	6.925	0.958854	0.0194912	-0.00013425
1531	0.48042	6.90554	0.959138	0.0191794	-0.00035506
1532	0.480734	6.88687	0.959366	0.0188724	-0.000575886
1533	0.481048	6.869	0.95954	0.0185758	-0.000796429
1534	0.481362	6.85194	0.959658	0.0182881	-0.00101639
1535	0.481676	6.83572	0.959724	0.0180098	-0.00123583
1536	0.48199	6.82036	0.959733	0.0177406	-0.00145447
1537	0.482304	6.80586	0.959686	0.017482	-0.00167259
1538	0.482618	6.79224	0.959587	0.017234	-0.00188948
1539	0.482932	6.77952	0.959428	0.0169954	-0.00210552
1540	0.483246	6.7677	0.959216	0.0167677	-0.00231994
1541	0.48356	6.75681	0.95895	0.0165505	-0.00253251
1542	0.483874	6.74684	0.958632	0.016345	-0.00274321
1543	0.484188	6.73782	0.958257	0.0161511	-0.00295263
1544	0.484502	6.72974	0.957827	0.0159697	-0.00316133
1545	0.484816	6.72262	0.957342	0.0157991	-0.00336718
1546	0.48513	6.71646	0.956804	0.0156406	-0.00357066
1547	0.485444	6.71127	0.956217	0.0154947	-0.00377082
1548	0.485758	6.70706	0.955577	0.015361	-0.00396824
1549	0.486072	6.70382	0.954887	0.0152399	-0.0041629
1550	0.486386	6.70157	0.954146	0.0151317	-0.00435447
1551	0.4867	6.7003	0.953353	0.0150362	-0.00454308
1552	0.487014	6.70002	0.952511	0.0149534	-0.00472865
1553	0.487328	6.70073	0.951613	0.0148823	-0.0049128
1554	0.487642	6.70242	0.950671	0.0148249	-0.0050915
1555	0.487956	6.70509	0.949682	0.0147807	-0.00526655
1556	0.48827	6.70874	0.948645	0.0147494	-0.00543797
1557	0.488584	6.71337	0.94756	0.0147305	-0.00560691
1558	0.488898	6.71897	0.946427	0.0147242	-0.00577193
1559	0.489212	6.72554	0.94525	0.0147309	-0.00593299
1560	0.489526	6.73308	0.94403	0.0147508	-0.0060884
1561	0.48984	6.74156	0.942768	0.0147836	-0.00623988
1562	0.490154	6.75099	0.941471	0.0148313	-0.00638224
1563	0.490468	6.76135	0.940135	0.0148913	-0.00652053
1564	0.490782	6.77264	0.938755	0.0149633	-0.00665615
1565	0.491096	6.78485	0.937329	0.0150465	-0.00678909
1566	0.49141	6.79796	0.935862	0.0151415	-0.00691809
1567	0.491724	6.81195	0.934353	0.0152482	-0.00704316
1568	0.492038	6.82682	0.932817	0.0153685	-0.00715907
1569	0.492352	6.84256	0.93124	0.0154987	-0.00727254
1570	0.492666	6.85913	0.929632	0.0156415	-0.00737989
1571	0.49298	6.87654	0.927998	0.0157983	-0.00747867
1572	0.493294	6.89476	0.926329	0.0159643	-0.00757383
1573	0.493608	6.91377	0.92463	0.0161417	-0.00766393
1574	0.493922	6.93356	0.922907	0.0163306	-0.0077468
1575	0.494236	6.9541	0.921171	0.016534	-0.0078179
1576	0.49455	6.97538	0.920269	0.0167471	-0.00752791
1577	0.494864	6.99737	0.919196	0.017054	-0.00733378
1578	0.495178	7.02006	0.917878	0.0173336	-0.00726606
1579	0.495492	7.04341	0.916236	0.0175732	-0.00734226
1580	0.495806	7.06742	0.914381	0.0177963	-0.00747554
1581	0.49612	7.09204	0.91246	0.0180255	-0.00758885
1582	0.496434	7.11727	0.910592	0.0182754	-0.00764268
1583	0.496748	7.14307	0.908816	0.0185485	-0.00763658
1584	0.497062	7.16942	0.907132	0.0188432	-0.00758223
1585	0.497376	7.19629	0.905522	0.0191568	-0.00749368
1586	0.49769	7.22366	0.903967	0.0194874	-0.00737803
1587	0.498004	7.2515	0.902425	0.0198284	-0.00725051
1588	0.498318	7.27978	0.900867	0.0201746	-0.00712122
1589	0.498632	7.30848	0.899274	0.0205226	-0.00699551
1590	0.498946	7.33756	0.897646	0.0208735	-0.00687267
1591	0.49926	7.367	0.895979	0.0212253	-0.00675442
1592	0.499574	7.39677	0.894282	0.0215789	-0.00663853
1593	0.499888	7.42683	0.892566	0.0219354	-0.00652189
1594	0.500202	7.45717	0.890839	0.0222959	-0.00640332
1595	0.500516	7.48774	0.889132	0.0226652	-0.00627236
1596	0.50083	7.51853	0.887401	0.0230288	-0.00615211
1597	0.501144	7.54949	0.885711	0.0234053	-0.00601179
1598	0.501458	7.5806	0.884033	0.0237826	-0.00586825
1599	0.501772	7.61183	0.882378	0.0241648	-0.00571562
1600	0.502086	7.64315	0.880749	0.0245498	-0.00555702
1601	0.5024	7.67452	0.879151	0.0249377	-0.00539018
1602	0.502714	7.70592	0.877585	0.0253276	-0.00521536
1603	0.503028	7.73731	0.876047	0.0257186	-0.00503422
1604	0.503342	7.76866	0.874534	0.0261083	-0.00484905
1605	0.503656	7.79995	0.873078	0.0265053	-0.00464822
1606	0.50397	7.83114	0.871654	0.0268997	-0.00444389
1607	0.504284	7.8622	0.87026	0.0272928	-0.00423571
1608	0.504598	7.8931	0.868895	0.0276822	-0.00402585
1609	0.504912	7.92381	0.867603	0.0280794	-0.00379715
1610	0.505226	7.95429	0.866344	0.0284726	-0.00356679
1611	0.50554	7.98453	0.865107	0.028859	-0.00333981
1612	0.505854	8.01449	0.863935	0.0292502	-0.00309934
1613	0.506168	8.04414	0.862792	0.0296317	-0.00286101
1614	0.506482	8.07344	0.861701	0.0300137	-0.00261679
1615	0.506796	8.10238	0.860654	0.0303923	-0.00237005
1616	0.50711	8.13092	0.859653	0.0307666	-0.0021203
1617	0.507424	8.15904	0.858696	0.031136	-0.00186985
1618	0.507738	8.18671	0.857783	0.0315008	-0.00161783
1619	0.508052	8.21389	0.856915	0.0318599	-0.0013657
1620	0.508366	8.24057	0.856093	0.0322135	-0.00111277
1621	0.50868	8.26672	0.855315	0.0325611	-0.000859954
1622	0.508994	8.29231	0.854586	0.0329025	-0.000606999
1623	0.509308	8.31731	0.853902	0.0332368	-0.000355401
1624	0.509622	8.3417	0.853263	0.0335634	-0.000104947
1625	0.509936	8.36547	0.852678	0.0338849	0.000147005
1626	0.51025	8.38857	0.852137	0.0341975	0.000396194
1627	0.510564	8.411	0.851652	0.0345048	0.000646666
1628	0.510878	8.43272	0.85122	0.0348045	0.000896096
1629	0.511192	8.45373	0.850836	0.0350962	0.00114405
1630	0.511506	8.47399	0.85051	0.035381	0.00139132
1631	0.51182	8.49349	0.850236	0.0356579	0.00163771
1632	0.512134	8.5122	0.850014	0.0359268	0.00188246
1633	0.512448	8.53012	0.849844	0.0361861	0.00212494
1634	0.512762	8.54721	0.849733	0.0364387	0.00236727
1635	0.513076	8.56347	0.84968	0.0366834	0.00260856
1636	0.51339	8.57888	0.849683	0.0369202	0.00284748
1637	0.513704	8.59343	0.849736	0.0371468	0.00308403
1638	0.514018	8.60709	0.849853	0.0373663	0.0033203
1639	0.514332	8.61986	0.850025	0.0375768	0.00355463
1640	0.514646	8.63172	0.850257	0.0377787	0.003787
1641	0.51496	8.64266	0.850546	0.0379716	0.00401723
1642	0.515274	8.65268	0.850892	0.038155	0.00424502
1643	0.515588	8.66175	0.851295	0.0383297	0.00447033
1644	0.515902	8.66988	0.851753	0.0384949	0.00469252
1645	0.516216	8.67704	0.852268	0.0386498	0.00491297
1646	0.51653	8.68325	0.852836	0.0387961	0.00512807
1647	0.516844	8.68849	0.853457	0.0389318	0.00533893
1648	0.517158	8.69275	0.85414	0.0390596	0.00555043
1649	0.517472	8.69604	0.85488	0.0391769	0.00576012
1650	0.517786	8.69834	0.855663	0.039283	0.00595917
1651	0.5181	8.69965	0.856503	0.0393792	0.00615761
1652	0.518414	8.69999	0.85739	0.0394652	0.00635049
1653	0.518728	8.69933	0.858327	0.039541	0.00653791
1654	0.519042	8.69769	0.859309	0.0396059	0.00671957
1655	0.519356	8.69507	0.860338	0.0396603	0.00689612
1656	0.51967	8.69147	0.861413	0.0397039	0.00706748
1657	0.519984	8.68689	0.862532	0.0397367	0.00723309
1658	0.520298	8.68133	0.863696	0.0397592	0.00739357
1659	0.520612	8.67481	0.864903	0.0397711	0.00754817
1660	0.520926	8.66733	0.866151	0.0397723	0.00769675
1661	0.52124	8.65889	0.86743	0.0397603	0.00783414
1662	0.521554	8.64951	0.868752	0.039739	0.00796898
1663	0.521868	8.63919	0.870117	0.0397077	0.00809922
1664	0.522182	8.62795	0.871526	0.0396666	0.00822593
1665	0.522496	8.61579	0.872967	0.0396141	0.00834427
1666	0.52281	8.60273	0.874444	0.0395513	0.00845621
1667	0.523124	8.58878	0.875964	0.0394796	0.00856677
1668	0.523438	8.57395	0.8775	0.0393944	0.00866347
1669	0.523752	8.55826	0.879069	0.0392991	0.00875456
1670	0.524066	8.54173	0.880669	0.039193	0.00883959
1671	0.52438	8.52436	0.882293	0.0390754	0.00891735
1672	0.524694	8.50618	0.883948	0.0389479	0.00898959
1673	0.525008	8.48721	0.885628	0.0388102	0.0090553
1674	0.525322	8.46746	0.887316	0.0386582	0.009107
1675	0.525636	8.44696	0.889025	0.0384959	0.00915216
1676	0.52595	8.42572	0.889938	0.0383216	0.00886278
1677	0.526264	8.40376	0.890939	0.0380446	0.00861387
1678	0.526578	8.38111	0.892035	0.0377789	0.00841135
1679	0.526892	8.35779	0.893466	0.0375593	0.00837578
1680	0.527206	8.33381	0.895192	0.0373691	0.00845464
1681	0.52752	8.30922	0.897068	0.0371818	0.00855431
1682	0.527834	8.28402	0.898944	0.0369772	0.00860918
1683	0.528148	8.25825	0.900719	0.0367427	0.00859057
1684	0.528462	8.23193	0.902372	0.0364801	0.00850665
1685	0.528776	8.20508	0.903922	0.0361934	0.00837623
1686	0.52909	8.17774	0.905401	0.035889	0.00821694
1687	0.529404	8.14992	0.906864	0.0355748	0.00805003
1688	0.529718	8.12166	0.908358	0.0352582	0.00789195
1689	0.530032	8.09298	0.909901	0.0349406	0.00774564
1690	0.530346	8.06392	0.911506	0.0346247	0.0076162
1691	0.53066	8.0345	0.913163	0.0343067	0.0074959
1692	0.530974	8.00475	0.914857	0.0339864	0.00738089
1693	0.531288	7.9747	0.916562	0.0336598	0.00726364
1694	0.531602	7.94438	0.918261	0.0333229	0.00713847
1695	0.531916	7.91381	0.919942	0.0329787	0.00700437
1696	0.53223	7.88304	0.9216	0.0326252	0.00686079
1697	0.532544	7.85208	0.923235	0.0322649	0.00671029
1698	0.532858	7.82098	0.924842	0.0318972	0.00655229
1699	0.533172	7.78975	0.926424	0.0315236	0.0063878
1700	0.533486	7.75844	0.927975	0.0311431	0.0062158
1701	0.5338	7.72707	0.929498	0.0307576	0.00603829
1702	0.534114	7.69568	0.930993	0.030368	0.00585622
1703	0.534428	7.66428	0.932462	0.0299748	0.00567042
1704	0.534742	7.63293	0.933902	0.0295783	0.00548075
1705	0.535056	7.60163	0.935316	0.0291802	0.00528804
1706	0.53537	7.57044	0.936695	0.0287793	0.00509082
1707	0.535684	7.53937	0.938043	0.0283768	0.00489071
1708	0.535998	7.50847	0.939358	0.027973	0.00468777
1709	0.536312	7.47775	0.940642	0.0275688	0.0044827
1710	0.536626	7.44725	0.941885	0.0271636	0.00427404
1711	0.53694	7.417	0.943103	0.026762	0.0040672
1712	0.537254	7.38702	0.944266	0.026355	0.00385168
1713	0.537568	7.35736	0.945396	0.0259513	0.00363679
1714	0.537882	7.32804	0.94649	0.0255498	0.00342187
1715	0.538196	7.29908	0.947542	0.02515	0.00320534
1716	0.53851	7.27051	0.948566	0.0247565	0.00299238
1717	0.538824	7.24237	0.949543	0.024364	0.0027766
1718	0.539138	7.21468	0.950468	0.0239724	0.00255669
1719	0.539452	7.18747	0.951349	0.0235845	0.00233589
1720	0.539766	7.16077	0.952187	0.0232009	0.00211554
1721	0.54008	7.13459	0.952978	0.022822	0.001895
1722	0.540394	7.10898	0.953721	0.0224478	0.00167305
1723	0.540708	7.08394	0.954417	0.0220788	0.00145127
1724	0.541022	7.05952	0.955063	0.0217154	0.00122903
1725	0.541336	7.03572	0.955659	0.0213579	0.0010064
1726	0.54165	7.01258	0.956205	0.0210066	0.000783666
1727	0.541964	6.99012	0.956703	0.0206628	0.000561985
1728	0.542278	6.96836	0.957144	0.0203247	0.000338866
1729	0.542592	6.94732	0.957534	0.0199943	0.000116211
1730	0.542906	6.92702	0.957871	0.0196718	-0.000106382
1731	0.54322	6.90748	0.958154	0.0193575	-0.000328452
1732	0.543534	6.88873	0.958383	0.0190506	-0.000552051
1733	0.543848	6.87077	0.95856	0.0187536	-0.000772354
1734	0.544162	6.85363	0.958688	0.0184678	-0.000990907
1735	0.544476	6.83733	0.958759	0.0181886	-0.00120844
1736	0.54479	6.82188	0.958776	0.0179193	-0.00142646
1737	0.545104	6.80729	0.958735	0.0176601	-0.00164382
1738	0.545418	6.79358	0.958641	0.0174111	-0.00186006
1739	0.545732	6.78077	0.958493	0.0171733	-0.00207513
1740	0.546046	6.76886	0.958287	0.0169451	-0.00228948
1741	0.54636	6.75787	0.958027	0.0167284	-0.00250208
1742	0.546674	6.74781	0.957713	0.0165226	-0.00271264
1743	0.546988	6.73869	0.957344	0.0163282	-0.00292153
1744	0.547302	6.73051	0.956921	0.016146	-0.00312972
1745	0.547616	6.7233	0.956445	0.0159741	-0.00333394
1746	0.54793	6.71704	0.955915	0.0158157	-0.0035374
1747	0.548244	6.71175	0.95533	0.0156685	-0.00373895
1748	0.548558	6.70744	0.954694	0.0155338	-0.00393709
1749	0.548872	6.70411	0.954012	0.015412	-0.00412949
1750	0.549186	6.70176	0.953273	0.0153032	-0.00432326
1751	0.5495	6.70039	0.952482	0.015206	-0.00451378
1752	0.549814	6.70001	0.951637	0.0151206	-0.00470168
1753	0.550128	6.70061	0.950749	0.0150495	-0.00488391
1754	0.550442	6.7022	0.949813	0.0149913	-0.00506276
1755	0.550756	6.70477	0.948827	0.0149457	-0.00523813
1756	0.55107	6.70833	0.947795	0.0149134	-0.00541013
1757	0.551384	6.71286	0.946716	0.0148935	-0.00557814
1758	0.551698	6.71836	0.94559	0.0148865	-0.00574284
1759	0.552012	6.72483	0.944419	0.0148925	-0.00590299
1760	0.552326	6.73227	0.943203	0.0149109	-0.0060597
1761	0.55264	6.74066	0.941956	0.0149455	-0.00620613
1762	0.552954	6.74999	0.940664	0.0149914	-0.00634967
1763	0.553268	6.76026	0.939315	0.0150464	-0.00649589
1764	0.553582	6.77146	0.937936	0.0151171	-0.00663134
1765	0.553896	6.78357	0.936514	0.015199	-0.00676365
1766	0.55421	6.79659	0.935049	0.0152925	-0.00689341
1767	0.554524	6.81049	0.933548	0.0153984	-0.00701701
1768	0.554838	6.82528	0.932013	0.0155167	-0.00713498
1769	0.555152	6.84092	0.930446	0.015648	-0.00724581
1770	0.555466	6.85741	0.928842	0.0157897	-0.0073532
1771	0.55578	6.87474	0.927208	0.0159435	-0.00745446
1772	0.556094	6.89287	0.925541	0.0161085	-0.00755013
1773	0.556408	6.91181	0.923849	0.0162852	-0.00763913
1774	0.556722	6.93152	0.922141	0.0164756	-0.00771716
1775	0.557036	6.95198	0.92039	0.0166716	-0.00779697
1776	0.55735	6.97319	0.919503	0.0168865	-0.00750208
1777	0.557664	6.99511	0.91843	0.0171923	-0.00730825
1778	0.557978	7.01773	0.917118	0.017471	-0.00724036
1779	0.558292	7.04102	0.915486	0.0177113	-0.0073138
1780	0.558606	7.06495	0.91363	0.017932	-0.00744926
1781	0.55892	7.08952	0.911726	0.018163	-0.00755752
1782	0.559234	7.11469	0.909851	0.0184096	-0.00761492
1783	0.559548	7.14043	0.908064	0.0186791	-0.00761311
1784	0.559862	7.16672	0.906377	0.0189719	-0.0075606
1785	0.560176	7.19355	0.90477	0.0192847	-0.00747148
1786	0.56049	7.22087	0.903217	0.0196145	-0.00735585
1787	0.560804	7.24866	0.901672	0.0199536	-0.00723001
1788	0.561118	7.2769	0.900116	0.0202987	-0.00710055
1789	0.561432	7.30555	0.898523	0.0206453	-0.00697531
1790	0.561746	7.3346	0.896894	0.0209949	-0.00685277
1791	0.56206	7.364	0.895224	0.0213454	-0.0067351
1792	0.562374	7.39373	0.893524	0.0216984	-0.00661985
1793	0.562688	7.42377	0.891809	0.0220541	-0.00650344
1794	0.563002	7.45408	0.890095	0.022417	-0.00637867
1795	0.563316	7.48463	0.888372	0.0227806	-0.00625549
1796	0.56363	7.5154	0.886652	0.0231476	-0.00612925
1797	0.563944	7.54634	0.884951	0.0235198	-0.00599453
1798	0.564258	7.57744	0.883268	0.023896	-0.00585243
1799	0.564572	7.60866	0.881613	0.0242779	-0.00569923
1800	0.564886	7.63997	0.879984	0.0246623	-0.00554027
1801	0.5652	7.67134	0.878382	0.0250494	-0.00537389
1802	0.565514	7.70273	0.876812	0.0254389	-0.00519958
1803	0.565828	7.73413	0.875266	0.0258286	-0.0050205
1804	0.566142	7.76549	0.873764	0.0262217	-0.0048304
1805	0.566456	7.79678	0.872295	0.0266146	-0.00463468
1806	0.56677	7.82798	0.870861	0.0270079	-0.00443258
1807	0.567084	7.85905	0.869469	0.0274015	-0.00422261
1808	0.567398	7.88997	0.868117	0.0277944	-0.0040066
1809	0.567712	7.9207	0.866807	0.0281872	-0.00378421
1810	0.568026	7.95121	0.865542	0.0285793	-0.00355518
1811	0.56834	7.98148	0.864316	0.0289696	-0.00332258
1812	0.568654	8.01146	0.863131	0.0293563	-0.00308678
1813	0.568968	8.04114	0.861993	0.0297411	-0.00284481
1814	0.569282	8.07049	0.860899	0.0301233	-0.00260028
1815	0.569596	8.09946	0.85985	0.030502	-0.00235305
1816	0.56991	8.12805	0.858843	0.0308758	-0.00210403
1817	0.570224	8.15621	0.857878	0.0312445	-0.00185477
1818	0.570538	8.18392	0.856959	0.0316086	-0.00160411
1819	0.570852	8.21116	0.856076	0.0319643	-0.00135609
1820	0.571166	8.23789	0.855245	0.0323176	-0.00110408
1821	0.57148	8.26409	0.854464	0.0326652	-0.000850922
1822	0.571794	8.28974	0.853726	0.0330057	-0.000599393
1823	0.572108	8.3148	0.853037	0.03334	-0.000347718
1824	0.572422	8.33926	0.852396	0.0336678	-9.61622e-05
1825	0.572736	8.36308	0.851806	0.0339893	0.000155348
1826	0.57305	8.38626	0.851263	0.0343031	0.000405554
1827	0.573364	8.40876	0.850768	0.0346089	0.000654285
1828	0.573678	8.43055	0.850331	0.034909	0.000903699
1829	0.573992	8.45163	0.849943	0.0352018	0.00115203
1830	0.574306	8.47197	0.84961	0.0354862	0.00139918
1831	0.57462	8.49154	0.849329	0.0357632	0.00164518
1832	0.574934	8.51034	0.849103	0.0360321	0.00189001
1833	0.575248	8.52834	0.848927	0.036291	0.00213177
1834	0.575562	8.54552	0.848809	0.0365439	0.00237387
1835	0.575876	8.56186	0.84875	0.036789	0.00261503
1836	0.57619	8.57736	0.848747	0.0370262	0.00285432
1837	0.576504	8.59199	0.848801	0.0372547	0.00309219
1838	0.576818	8.60574	0.848913	0.0374748	0.00332861
1839	0.577132	8.6186	0.849082	0.0376861	0.00356333
1840	0.577446	8.63056	0.849305	0.0378871	0.00379517
1841	0.57776	8.64159	0.849588	0.0380804	0.0040254
1842	0.578074	8.6517	0.849927	0.0382643	0.00425308
1843	0.578388	8.66087	0.850324	0.0384391	0.0044783
1844	0.578702	8.66909	0.850778	0.0386045	0.00470079
1845	0.579016	8.67636	0.851287	0.0387606	0.00492039
1846	0.57933	8.68267	0.851849	0.038907	0.00513583
1847	0.579644	8.688	0.852467	0.0390444	0.00534879
1848	0.579958	8.69236	0.853141	0.0391719	0.00555879
1849	0.580272	8.69575	0.853869	0.0392895	0.00576477
1850	0.580586	8.69815	0.854648	0.0393966	0.00596546
1851	0.5809	8.69957	0.855477	0.0394931	0.00616207
1852	0.581214	8.7	0.856367	0.039581	0.00635908
1853	0.581528	8.69944	0.857303	0.0396584	0.00654865
1854	0.581842	8.69791	0.858284	0.0397246	0.00673134
1855	0.582156	8.69538	0.85931	0.0397798	0.00690829
1856	0.58247	8.69188	0.860378	0.0398234	0.00707819
1857	0.582784	8.6874	0.861489	0.0398561	0.00724284
1858	0.583098	8.68194	0.862645	0.0398788	0.00740268
1859	0.583412	8.67552	0.863834	0.0398891	0.00755225
1860	0.583726	8.66813	0.86507	0.0398901	0.00769915
1861	0.58404	8.65979	0.86636	0.0398834	0.00784615
1862	0.584354	8.65051	0.867678	0.0398626	0.00798001
1863	0.584668	8.64028	0.86904	0.0398326	0.00811078
1864	0.584982	8.62913	0.870434	0.0397908	0.00823323
1865	0.585296	8.61707	0.871873	0.03974	0.00835361
1866	0.58561	8.6041	0.873356	0.0396802	0.00847095
1867	0.585924	8.59023	0.874858	0.0396073	0.00857511
1868	0.586238	8.5755	0.876395	0.0395241	0.00867402
1869	0.586552	8.55989	0.877959	0.0394299	0.00876585
1870	0.586866	8.54344	0.879557	0.0393252	0.00885262
1871	0.58718	8.52616	0.881183	0.03921	0.00893199
1872	0.587494	8.50807	0.882833	0.0390837	0.00900384
1873	0.587808	8.48917	0.884514	0.0389477	0.00907076
1874	0.588122	8.4695	0.886204	0.0387978	0.00912463
1875	0.588436	8.44907	0.887925	0.0386397	0.00917582
1876	0.58875	8.4279	0.888827	0.0384646	0.00888223
1877	0.589064	8.40602	0.889824	0.0381884	0.00863291
1878	0.589378	8.38344	0.890922	0.0379247	0.00843214
1879	0.589692	8.36018	0.892356	0.0377069	0.00839821
1880	0.590006	8.33628	0.894081	0.0375173	0.00847636
1881	0.59032	8.31174	0.895955	0.0373318	0.0085767
1882	0.590634	8.2866	0.897826	0.0371271	0.00862993
1883	0.590948	8.26089	0.899609	0.0368955	0.0086144
1884	0.591262	8.23462	0.901262	0.0366339	0.0085311
1885	0.591576	8.20783	0.902808	0.0363475	0.00839933
1886	0.59189	8.18053	0.904287	0.0360435	0.00824038
1887	0.592204	8.15276	0.905749	0.0357299	0.00807307
1888	0.592518	8.12455	0.907245	0.0354146	0.00791594
1889	0.592832	8.09591	0.908789	0.0350985	0.00777066
1890	0.593146	8.06689	0.910392	0.0347823	0.00763951
1891	0.59346	8.0375	0.912048	0.0344656	0.00751925
1892	0.593774	8.00778	0.913743	0.0341462	0.00740493
1893	0.594088	7.97776	0.91545	0.0338202	0.00728774
1894	0.594402	7.94746	0.917158	0.0334874	0.00716644
1895	0.594716	7.91692	0.918838	0.0331424	0.00703077
1896	0.59503	7.88617	0.920507	0.032793	0.00689173
1897	0.595344	7.85523	0.922133	0.0324296	0.00673617
1898	0.595658	7.82414	0.923738	0.0320619	0.00657669
1899	0.595972	7.79293	0.925321	0.0316893	0.00641242
1900	0.596286	7.76162	0.926875	0.0313098	0.00624094
1901	0.5966	7.73026	0.9284	0.0309249	0.00606367
1902	0.596914	7.69886	0.929901	0.0305364	0.00588295
1903	0.597228	7.66747	0.931374	0.030144	0.00569735
1904	0.597542	7.6361	0.93282	0.0297485	0.00550798
1905	0.597856	7.6048	0.934233	0.02935	0.00531473
1906	0.59817	7.5736	0.935618	0.0289494	0.00511805
1907	0.598484	7.54252	0.936968	0.0285469	0.0049174
1908	0.598798	7.51159	0.938289	0.0281435	0.00471476
1909	0.599112	7.48085	0.939578	0.0277403	0.00451085
1910	0.599426	7.45033	0.94083	0.0273358	0.00430349
1911	0.59974	7.42005	0.942044	0.0269314	0.00409348
1912	0.600054	7.39005	0.943221	0.0265272	0.00388178
1913	0.600368	7.36035	0.944361	0.0261245	0.00366872
1914	0.600682	7.33099	0.945461	0.0257227	0.00345358
1915	0.600996	7.302	0.946522	0.0253236	0.00323792
1916	0.60131	7.27339	0.947542	0.0249267	0.00302154
1917	0.601624	7.24521	0.948526	0.0245343	0.00280602
1918	0.601938	7.21747	0.949461	0.024143	0.00258721
1919	0.602252	7.19021	0.95036	0.0237586	0.00237122
1920	0.602566	7.16345	0.951207	0.0233752	0.00215152
1921	0.60288	7.13722	0.952007	0.0229961	0.00193093
1922	0.603194	7.11155	0.952763	0.0226225	0.00171131
1923	0.603508	7.08646	0.953464	0.0222528	0.00148869
1924	0.603822	7.06197	0.954122	0.0218894	0.00126739
1925	0.604136	7.03811	0.954725	0.0215314	0.00104492
1926	0.60445	7.0149	0.955279	0.0211792	0.000822194
1927	0.604764	6.99237	0.955782	0.0208339	0.000599664
1928	0.605078	6.97053	0.956232	0.0204956	0.000376747
1929	0.605392	6.94942	0.956635	0.0201656	0.000155089
1930	0.605706	6.92904	0.956981	0.0198417	-6.72938e-05
1931	0.60602	6.90943	0.957275	0.0195267	-0.000288941
1932	0.606334	6.89059	0.957513	0.0192196	-0.000510717
1933	0.606648	6.87256	0.957697	0.0189208	-0.000733026
1934	0.606962	6.85533	0.957831	0.0186317	-0.000952595
1935	0.607276	6.83895	0.957916	0.0183536	-0.00116842
1936	0.60759	6.82341	0.957943	0.018084	-0.00138604
1937	0.607904	6.80873	0.957913	0.0178235	-0.00160305
1938	0.608218	6.79493	0.957829	0.0175733	-0.00181919
1939	0.608532	6.78203	0.95769	0.0173335	-0.00203407
1940	0.608846	6.77003	0.957498	0.0171053	-0.00224748
1941	0.60916	6.75894	0.957249	0.0168867	-0.00245978
1942	0.609474	6.74879	0.956944	0.0166795	-0.00267091
1943	0.609788	6.73957	0.956585	0.0164835	-0.00288041
1944	0.610102	6.7313	0.956172	0.0162989	-0.00308757
1945	0.610416	6.72398	0.955705	0.016126	-0.00329267
1946	0.61073	6.71763	0.955189	0.0159656	-0.00349496
1947	0.611044	6.71225	0.954614	0.0158171	-0.00369687
1948	0.611358	6.70783	0.953989	0.0156804	-0.00389433
1949	0.611672	6.7044	0.953309	0.0155564	-0.00409105
1950	0.611986	6.70195	0.952583	0.015445	-0.00428199
1951	0.6123	6.70048	0.951801	0.0153462	-0.00447355
1952	0.612614	6.7	0.950965	0.0152587	-0.00466241
1953	0.612928	6.7005	0.950085	0.0151853	-0.0048452
1954	0.613242	6.70199	0.949157	0.0151249	-0.00502429
1955	0.613556	6.70447	0.948181	0.0150773	-0.00520034
1956	0.61387	6.70792	0.94716	0.0150429	-0.00537226
1957	0.614184	6.71235	0.94609	0.0150212	-0.00554054
1958	0.614498	6.71776	0.944973	0.0150121	-0.0057056
1959	0.614812	6.72413	0.943813	0.0150163	-0.00586578
1960	0.615126	6.73147	0.942607	0.0150334	-0.00602223
1961	0.61544	6.73976	0.941369	0.0150651	-0.00616935
1962	0.615754	6.749	0.940084	0.0151085	-0.00631403
1963	0.616068	6.75918	0.938754	0.0151638	-0.00645622
1964	0.616382	6.77028	0.937383	0.0152311	-0.00659405
1965	0.616696	6.7823	0.935967	0.0153104	-0.00672813
1966	0.61701	6.79522	0.934509	0.0154013	-0.00685882
1967	0.617324	6.80904	0.933021	0.0155064	-0.00698061
1968	0.617638	6.82374	0.931489	0.0156212	-0.0071012
1969	0.617952	6.83929	0.929941	0.0157524	-0.00720888
1970	0.618266	6.8557	0.928341	0.0158905	-0.00731893
1971	0.61858	6.87294	0.926712	0.0160413	-0.007422
1972	0.618894	6.891	0.925052	0.016204	-0.00751854
1973	0.619208	6.90985	0.92337	0.0163787	-0.0076071
1974	0.619522	6.92948	0.921657	0.0165632	-0.0076913
1975	0.619836	6.94987	0.919929	0.0167623	-0.00776463
1976	0.62015	6.971	0.918173	0.0169701	-0.00783396
1977	0.620464	6.99285	0.917267	0.0171916	-0.00753533
1978	0.620778	7.0154	0.916176	0.0175041	-0.00733895
1979	0.621092	7.03862	0.914855	0.0177906	-0.00726396
1980	0.621406	7.0625	0.913213	0.0180383	-0.0073312
1981	0.62172	7.087	0.911369	0.018271	-0.00745284
1982	0.622034	7.11211	0.90945	0.0185064	-0.00755888
1983	0.622348	7.13779	0.907569	0.0187596	-0.00761051
1984	0.622662	7.16403	0.905779	0.0190355	-0.00760269
1985	0.622976	7.1908	0.904091	0.0193336	-0.00754447
1986	0.62329	7.21807	0.902491	0.0196541	-0.00744507
1987	0.623604	7.24582	0.900937	0.0199888	-0.007324
1988	0.623918	7.27401	0.899399	0.0203334	-0.00719103
1989	0.624232	7.30263	0.897841	0.0206814	-0.00705831
1990	0.624546	7.33163	0.896261	0.0210341	-0.00692348
1991	0.62486	7.361	0.894641	0.0213878	-0.00679462
1992	0.625174	7.3907	0.892997	0.0217462	-0.00666406
1993	0.625488	7.42071	0.891316	0.0221029	-0.00654103
1994	0.625802	7.45099	0.889613	0.0224615	-0.00641912
1995	0.626116	7.48152	0.887902	0.0228229	-0.00629517
1996	0.62643	7.51227	0.886196	0.0231886	-0.00616601
1997	0.626744	7.5432	0.884498	0.0235588	-0.00603133
1998	0.627058	7.57428	0.882814	0.0239327	-0.0058918
[truncated: 2 more rows]
