# Supplementary material for: Data regarding the computational fluid dynamics simulations of an airfoil with plasma actuator in unsteady flow
Source: Data Brief. 2020 Feb 13;29:105286. doi: 10.1016/j.dib.2020.105286 (PMC7044653; doi:10.1016/j.dib.2020.105286)
Supplement: Multimedia component 1 [file mmc1.zip › Allegati/w100_a1/Force_w100_a1_180/Force_w100_a1_180.xlsx]

## Sheet: Foglio1
Time Step	Time	Angle of attack	Lift coefficient	Drag coefficient	Moment coefficient
[]	[s]	[deg]	[]	[]	[]
1	0	7.7	3.87717	1.05012	1.02822
2	0.000314	7.73139	2.65557	0.579115	0.590436
3	0.000628	7.76276	1.65753	0.298382	0.274541
4	0.000942	7.79406	0.964716	0.134173	0.0785255
5	0.001256	7.82527	0.556894	0.0496109	-0.0218791
6	0.00157	7.85636	0.365508	0.0149876	-0.0595275
7	0.001884	7.88729	0.312543	0.00786641	-0.0627571
8	0.002198	7.91803	0.332787	0.0133052	-0.0510653
9	0.002512	7.94857	0.381624	0.0226421	-0.0355869
10	0.002826	7.97885	0.433576	0.0315796	-0.0216834
11	0.00314	8.00887	0.476817	0.0384216	-0.0114146
12	0.003454	8.03857	0.508563	0.0429797	-0.00466159
13	0.003768	8.06795	0.529913	0.0456171	-0.000777661
14	0.004082	8.09696	0.543741	0.0469161	0.00121031
15	0.004396	8.12558	0.552842	0.04741	0.00211117
16	0.00471	8.15378	0.559366	0.0474839	0.00246953
17	0.005024	8.18153	0.564762	0.0473845	0.00264967
18	0.005338	8.20881	0.569815	0.0472417	0.0028168
19	0.005652	8.23558	0.574903	0.0471185	0.00303498
20	0.005966	8.26183	0.580143	0.0470371	0.00333726
21	0.00628	8.28753	0.585467	0.0469847	0.00367261
22	0.006594	8.31264	0.590762	0.0469481	0.00399875
23	0.006908	8.33715	0.596047	0.0469148	0.00434519
24	0.007222	8.36104	0.601241	0.0468798	0.00467689
25	0.007536	8.38427	0.606302	0.0468369	0.00497763
26	0.00785	8.40683	0.61119	0.0467775	0.00524245
27	0.008164	8.42869	0.615937	0.0467072	0.00549051
28	0.008478	8.44983	0.620505	0.0466295	0.00569428
29	0.008792	8.47023	0.624946	0.0465351	0.00587873
30	0.009106	8.48987	0.629257	0.0464331	0.00604146
31	0.00942	8.50874	0.633409	0.0463175	0.00616652
32	0.009734	8.5268	0.637451	0.0461958	0.00627714
33	0.010048	8.54405	0.641359	0.0460637	0.00636238
34	0.010362	8.56047	0.645138	0.0459217	0.0064207
35	0.010676	8.57605	0.648779	0.0457711	0.00644534
36	0.01099	8.59075	0.652306	0.0456094	0.00645206
37	0.011304	8.60458	0.655719	0.0454392	0.00643643
38	0.011618	8.61752	0.65905	0.0452659	0.00641125
39	0.011932	8.62955	0.662244	0.045079	0.00635311
40	0.012246	8.64067	0.665348	0.0448909	0.006281
41	0.01256	8.65086	0.668345	0.0446931	0.00618962
42	0.012874	8.66011	0.67127	0.044493	0.00609511
43	0.013188	8.66842	0.67411	0.0442885	0.00598593
44	0.013502	8.67577	0.676862	0.0440788	0.0058617
45	0.013816	8.68216	0.679548	0.0438701	0.00573713
46	0.01413	8.68758	0.682166	0.0436562	0.00560769
47	0.014444	8.69202	0.684733	0.0434476	0.00548088
48	0.014758	8.69549	0.687246	0.043237	0.00535405
49	0.015072	8.69798	0.689711	0.0430284	0.00522784
50	0.015386	8.69948	0.692136	0.0428242	0.00511202
51	0.0157	8.7	0.694518	0.0426209	0.00499809
52	0.016014	8.69953	0.696872	0.042423	0.00489416
53	0.016328	8.69808	0.699195	0.0422272	0.00479653
54	0.016642	8.69564	0.701491	0.0420357	0.00470792
55	0.016956	8.69222	0.703764	0.0418487	0.00462874
56	0.01727	8.68782	0.706017	0.0416672	0.00456099
57	0.017584	8.68245	0.708237	0.0414881	0.00449228
58	0.017898	8.67611	0.710445	0.0413141	0.00444108
59	0.018212	8.66881	0.712621	0.0411423	0.00438755
60	0.018526	8.66056	0.714778	0.0409735	0.00434485
61	0.01884	8.65135	0.716911	0.0408091	0.00430741
62	0.019154	8.64121	0.719019	0.0406472	0.00427368
63	0.019468	8.63014	0.721108	0.0404881	0.00424648
64	0.019782	8.61815	0.723175	0.0403323	0.00422183
65	0.020096	8.60526	0.725222	0.0401789	0.00420388
66	0.02041	8.59148	0.727251	0.0400296	0.00418787
67	0.020724	8.57681	0.729266	0.0398816	0.00417774
68	0.021038	8.56128	0.731262	0.0397365	0.00417063
69	0.021352	8.54491	0.733244	0.0395938	0.00416698
70	0.021666	8.5277	0.735224	0.0394544	0.00417028
71	0.02198	8.50967	0.7372	0.0393177	0.00417772
72	0.022294	8.49085	0.739184	0.0391849	0.00419279
73	0.022608	8.47124	0.741179	0.0390566	0.00421304
74	0.022922	8.45088	0.743196	0.0389319	0.00424655
75	0.023236	8.42977	0.745246	0.0388142	0.0042893
76	0.02355	8.40795	0.747335	0.0387023	0.00434396
77	0.023864	8.38543	0.749482	0.0385968	0.00441305
78	0.024178	8.36223	0.751692	0.0384985	0.00449771
79	0.024492	8.33838	0.753982	0.0384083	0.00459901
80	0.024806	8.3139	0.75636	0.0383264	0.00471846
81	0.02512	8.28882	0.75884	0.038253	0.00485908
82	0.025434	8.26315	0.761431	0.0381893	0.00501782
83	0.025748	8.23693	0.764142	0.0381329	0.00519757
84	0.026062	8.21018	0.766989	0.0380868	0.00540161
85	0.026376	8.18293	0.769971	0.0380469	0.00562411
86	0.02669	8.1552	0.77309	0.0380127	0.00586646
87	0.027004	8.12702	0.776349	0.0379836	0.00612555
88	0.027318	8.09842	0.779744	0.037958	0.00640163
89	0.027632	8.06943	0.783265	0.0379337	0.00668916
90	0.027946	8.04007	0.786905	0.0379073	0.00698536
91	0.02826	8.01038	0.790653	0.0378757	0.00728683
92	0.028574	7.98038	0.794491	0.037837	0.00758798
93	0.028888	7.95011	0.798401	0.0377874	0.00788247
94	0.029202	7.91959	0.802361	0.0377244	0.008171
95	0.029516	7.88885	0.806357	0.0376459	0.00844358
96	0.02983	7.85793	0.810365	0.0375477	0.00869961
97	0.030144	7.82685	0.814363	0.0374276	0.00893365
98	0.030458	7.79565	0.818334	0.0372828	0.00914253
99	0.030772	7.76435	0.822248	0.0371124	0.00932038
100	0.031086	7.73299	0.826104	0.0369163	0.00947077
101	0.0314	7.70159	0.829123	0.0366966	0.00928836
102	0.031714	7.6702	0.832134	0.036358	0.00913475
103	0.032028	7.63883	0.835131	0.0360167	0.00900692
104	0.032342	7.60752	0.838378	0.0357171	0.00902847
105	0.032656	7.57631	0.841744	0.0354248	0.00910435
106	0.03297	7.54522	0.844965	0.0350954	0.0090964
107	0.033284	7.51428	0.847932	0.0347197	0.00897478
108	0.033598	7.48352	0.85066	0.0343042	0.008769
109	0.033912	7.45298	0.853163	0.0338558	0.00850873
110	0.034226	7.42268	0.855522	0.0333883	0.00822892
111	0.03454	7.39265	0.857778	0.0329119	0.00794152
112	0.034854	7.36293	0.859952	0.0324302	0.00764813
113	0.035168	7.33353	0.862041	0.0319424	0.00734099
114	0.035482	7.3045	0.864037	0.0314508	0.00701753
115	0.035796	7.27586	0.865931	0.0309518	0.00667377
116	0.03611	7.24764	0.867695	0.0304438	0.00629862
117	0.036424	7.21987	0.869339	0.0299282	0.00590097
118	0.036738	7.19256	0.870876	0.0294106	0.00549044
119	0.037052	7.16576	0.872301	0.0288905	0.00506929
120	0.037366	7.13949	0.873627	0.0283724	0.00464414
121	0.03768	7.11376	0.874896	0.0278615	0.00422767
122	0.037994	7.08862	0.876104	0.0273603	0.00382562
123	0.038308	7.06407	0.877245	0.0268651	0.0034264
124	0.038622	7.04016	0.878335	0.0263826	0.0030428
125	0.038936	7.01689	0.879383	0.0259114	0.0026742
126	0.03925	6.9943	0.880381	0.0254539	0.00232035
127	0.039564	6.97241	0.88134	0.0250098	0.00198151
128	0.039878	6.95123	0.88225	0.0245793	0.00165655
129	0.040192	6.93079	0.883119	0.0241629	0.00134589
130	0.040506	6.91111	0.883934	0.023758	0.00104543
131	0.04082	6.8922	0.884696	0.0233658	0.000754673
132	0.041134	6.87409	0.885403	0.0229866	0.00047364
133	0.041448	6.8568	0.88605	0.022619	0.000200164
134	0.041762	6.84034	0.886637	0.0222647	-6.64198e-05
135	0.042076	6.82472	0.887161	0.0219226	-0.000325827
136	0.04239	6.80997	0.887619	0.0215916	-0.000581888
137	0.042704	6.7961	0.88801	0.0212729	-0.000832326
138	0.043018	6.78311	0.888333	0.0209656	-0.00108003
139	0.043332	6.77103	0.888589	0.020671	-0.00132212
140	0.043646	6.75987	0.888774	0.0203882	-0.00156224
141	0.04396	6.74963	0.888887	0.0201172	-0.00180111
142	0.044274	6.74034	0.888925	0.0198571	-0.00203884
143	0.044588	6.73198	0.888892	0.0196094	-0.00227364
144	0.044902	6.72458	0.888791	0.0193749	-0.00250212
145	0.045216	6.71815	0.888615	0.0191523	-0.00273122
146	0.04553	6.71268	0.888361	0.0189405	-0.00296226
147	0.045844	6.70818	0.888042	0.0187417	-0.00318543
148	0.046158	6.70466	0.887653	0.0185559	-0.00340597
149	0.046472	6.70212	0.887196	0.0183832	-0.00362213
150	0.046786	6.70057	0.88667	0.0182234	-0.00383664
151	0.0471	6.7	0.886074	0.0180758	-0.00404894
152	0.047414	6.70042	0.8854	0.0179394	-0.00426356
153	0.047728	6.70182	0.884668	0.0178173	-0.00446819
154	0.048042	6.70421	0.883873	0.0177089	-0.00466835
155	0.048356	6.70758	0.88302	0.0176139	-0.00486247
156	0.04867	6.71193	0.882103	0.0175315	-0.005055
157	0.048984	6.71725	0.881125	0.017462	-0.0052434
158	0.049298	6.72354	0.880094	0.0174065	-0.00542415
159	0.049612	6.73079	0.879002	0.017363	-0.00560137
160	0.049926	6.739	0.877875	0.0173357	-0.00576721
161	0.05024	6.74816	0.876684	0.0173195	-0.0059322
162	0.050554	6.75825	0.875452	0.017318	-0.00608772
163	0.050868	6.76928	0.874179	0.0173301	-0.00623552
164	0.051182	6.78122	0.872852	0.0173536	-0.00638133
165	0.051496	6.79406	0.87148	0.0173895	-0.00652011
166	0.05181	6.8078	0.870076	0.0174392	-0.00664873
167	0.052124	6.82242	0.868638	0.0175013	-0.00676998
168	0.052438	6.83791	0.867144	0.0175732	-0.00689198
169	0.052752	6.85424	0.865634	0.0176589	-0.00699969
170	0.053066	6.87141	0.864084	0.0177559	-0.00710264
171	0.05338	6.88939	0.862524	0.0178665	-0.00719029
172	0.053694	6.90818	0.860909	0.0179852	-0.00728306
173	0.054008	6.92774	0.859278	0.0181152	-0.00736377
174	0.054322	6.94807	0.857621	0.0182546	-0.00743762
175	0.054636	6.96914	0.85593	0.0184023	-0.00750786
176	0.05495	6.99093	0.854221	0.0185603	-0.00756987
177	0.055264	7.01341	0.852486	0.018727	-0.00762538
178	0.055578	7.03658	0.850737	0.0189032	-0.00767293
179	0.055892	7.06039	0.848968	0.0190868	-0.00771402
180	0.056206	7.08484	0.84718	0.0192776	-0.00774908
181	0.05652	7.1099	0.845371	0.0194752	-0.00777991
182	0.056834	7.13553	0.843544	0.0196786	-0.00780576
183	0.057148	7.16173	0.841703	0.0198891	-0.00782441
184	0.057462	7.18845	0.839851	0.0201064	-0.00783573
185	0.057776	7.21568	0.837983	0.0203276	-0.00784325
186	0.05809	7.24339	0.836107	0.020555	-0.00784451
187	0.058404	7.27154	0.83422	0.0207876	-0.00784017
188	0.058718	7.30012	0.832338	0.0210253	-0.00782736
189	0.059032	7.32909	0.830434	0.0212653	-0.00781318
190	0.059346	7.35843	0.828536	0.0215104	-0.00779164
191	0.05966	7.38811	0.826645	0.021761	-0.00776207
192	0.059974	7.41809	0.824757	0.0220152	-0.00772612
193	0.060288	7.44835	0.822876	0.0222733	-0.00768354
194	0.060602	7.47886	0.821012	0.022536	-0.00763222
195	0.060916	7.50958	0.819165	0.0228027	-0.00757306
196	0.06123	7.5405	0.817335	0.0230731	-0.00750794
197	0.061544	7.57157	0.815528	0.0233476	-0.0074343
198	0.061858	7.60277	0.813747	0.0236254	-0.00735239
199	0.062172	7.63406	0.811995	0.0239061	-0.00726196
200	0.062486	7.66542	0.810282	0.024192	-0.00716251
201	0.0628	7.69681	0.809409	0.024473	-0.00672399
202	0.063114	7.72821	0.808401	0.0248403	-0.00639815
203	0.063428	7.75958	0.80718	0.0251665	-0.00620808
204	0.063742	7.79089	0.805725	0.0254474	-0.00613864
205	0.064056	7.82211	0.804208	0.0257155	-0.00607113
206	0.06437	7.85321	0.80281	0.0259987	-0.00592435
207	0.064684	7.88416	0.801589	0.026304	-0.00570083
208	0.064998	7.91492	0.800528	0.026626	-0.00542726
209	0.065312	7.94548	0.799574	0.0269583	-0.00513515
210	0.065626	7.97579	0.798725	0.0272984	-0.00482237
211	0.06594	8.00583	0.797925	0.0276381	-0.00450782
212	0.066254	8.03557	0.797181	0.0279802	-0.00418288
213	0.066568	8.06498	0.796501	0.0283215	-0.00384501
214	0.066882	8.09403	0.795869	0.028661	-0.0034978
215	0.067196	8.12269	0.795309	0.0290023	-0.00313514
216	0.06751	8.15094	0.794837	0.0293448	-0.00275032
217	0.067824	8.17874	0.794463	0.0296881	-0.00235025
218	0.068138	8.20606	0.794168	0.0300322	-0.00193576
219	0.068452	8.23289	0.793967	0.0303766	-0.00150754
220	0.068766	8.2592	0.793858	0.0307212	-0.00106664
221	0.06908	8.28495	0.793817	0.0310587	-0.00062994
222	0.069394	8.31012	0.793859	0.0313933	-0.000188322
223	0.069708	8.3347	0.793951	0.0317189	0.000243118
224	0.070022	8.35864	0.79409	0.0320351	0.000662825
225	0.070336	8.38194	0.794277	0.0323425	0.00107335
226	0.07065	8.40457	0.794505	0.0326395	0.00146794
227	0.070964	8.4265	0.794759	0.0329225	0.00184146
228	0.071278	8.44772	0.795039	0.033193	0.00219683
229	0.071592	8.46819	0.795337	0.0334478	0.00253054
230	0.071906	8.48791	0.795675	0.0336921	0.00285034
231	0.07222	8.50686	0.796037	0.0339218	0.00315288
232	0.072534	8.52501	0.796436	0.0341406	0.00344235
233	0.072848	8.54234	0.796869	0.0343455	0.00371651
234	0.073162	8.55885	0.79734	0.0345389	0.00397994
235	0.073476	8.57451	0.797859	0.0347223	0.00423544
236	0.07379	8.5893	0.798425	0.0348947	0.00448306
237	0.074104	8.60322	0.799045	0.0350581	0.00472577
238	0.074418	8.61625	0.79972	0.0352125	0.00496409
239	0.074732	8.62837	0.80045	0.0353574	0.00519718
240	0.075046	8.63958	0.801242	0.0354942	0.00542767
241	0.07536	8.64987	0.802095	0.0356229	0.00565708
242	0.075674	8.65922	0.803007	0.0357423	0.00588157
243	0.075988	8.66762	0.803979	0.0358529	0.00610386
244	0.076302	8.67507	0.805012	0.035955	0.00632275
245	0.076616	8.68155	0.806102	0.0360473	0.0065373
246	0.07693	8.68707	0.807256	0.0361326	0.00675182
247	0.077244	8.69162	0.808466	0.0362087	0.0069616
248	0.077558	8.69518	0.809742	0.036277	0.0071708
249	0.077872	8.69777	0.811058	0.0363338	0.00736827
250	0.078186	8.69937	0.812441	0.0363836	0.0075676
251	0.0785	8.69999	0.813852	0.0364205	0.00775058
252	0.078814	8.69962	0.815333	0.0364504	0.00793768
253	0.079128	8.69827	0.816846	0.0364679	0.00811145
254	0.079442	8.69593	0.818418	0.0364776	0.00828388
255	0.079756	8.69261	0.820038	0.0364782	0.00845198
256	0.08007	8.68832	0.821711	0.0364699	0.00861664
257	0.080384	8.68304	0.823407	0.0364472	0.00876562
258	0.080698	8.6768	0.825144	0.0364149	0.0089088
259	0.081012	8.6696	0.826925	0.0363724	0.00904742
260	0.081326	8.66144	0.828745	0.0363207	0.00917999
261	0.08164	8.65233	0.830601	0.0362586	0.00930609
262	0.081954	8.64228	0.832496	0.0361869	0.00942637
263	0.082268	8.6313	0.834436	0.0361065	0.00954515
264	0.082582	8.61941	0.836399	0.0360144	0.00965167
265	0.082896	8.60661	0.838382	0.0359108	0.00974759
266	0.08321	8.59291	0.840395	0.0357967	0.00984083
267	0.083524	8.57834	0.842436	0.0356741	0.00992852
268	0.083838	8.5629	0.844495	0.0355388	0.0100043
269	0.084152	8.54661	0.846574	0.0353934	0.0100729
270	0.084466	8.52948	0.848667	0.0352356	0.0101327
271	0.08478	8.51154	0.85078	0.0350702	0.0101883
272	0.085094	8.49279	0.852913	0.034896	0.0102412
273	0.085408	8.47327	0.855051	0.0347107	0.0102801
274	0.085722	8.45298	0.857191	0.0345141	0.0103073
275	0.086036	8.43195	0.859357	0.0343112	0.0103368
276	0.08635	8.4102	0.861513	0.0340941	0.0103516
277	0.086664	8.38774	0.86369	0.0338717	0.0103662
278	0.086978	8.36461	0.86585	0.0336361	0.010366
279	0.087292	8.34083	0.868023	0.0333954	0.010365
280	0.087606	8.31641	0.870178	0.0331414	0.010349
281	0.08792	8.29139	0.872343	0.0328832	0.0103339
282	0.088234	8.26578	0.874501	0.0326146	0.0103066
283	0.088548	8.23961	0.876645	0.0323362	0.0102754
284	0.088862	8.21292	0.878775	0.0320509	0.0102345
285	0.089176	8.18571	0.880914	0.0317613	0.0101944
286	0.08949	8.15803	0.883017	0.0314603	0.0101402
287	0.089804	8.1299	0.88513	0.0311565	0.0100876
288	0.090118	8.10134	0.88722	0.0308442	0.010026
289	0.090432	8.07239	0.889296	0.0305271	0.00995917
290	0.090746	8.04306	0.891351	0.0302032	0.00988631
291	0.09106	8.01341	0.893397	0.0298765	0.0098116
292	0.091374	7.98344	0.895424	0.0295452	0.00973074
293	0.091688	7.95319	0.897428	0.0292084	0.00964476
294	0.092002	7.92269	0.899431	0.0288709	0.0095607
295	0.092316	7.89198	0.901402	0.0285259	0.00946892
296	0.09263	7.86107	0.903351	0.0281793	0.00937358
297	0.092944	7.83001	0.905263	0.027828	0.00927087
298	0.093258	7.79882	0.90717	0.0274759	0.00916937
299	0.093572	7.76753	0.909038	0.0271202	0.00906059
300	0.093886	7.73617	0.910884	0.0267634	0.00895033
301	0.0942	7.70478	0.911934	0.0264068	0.00852792
302	0.094514	7.67338	0.91306	0.0259577	0.00818461
303	0.094828	7.64201	0.914303	0.0255427	0.00791357
304	0.095142	7.6107	0.915864	0.0251928	0.0078171
305	0.095456	7.57947	0.917602	0.0248707	0.00779011
306	0.09577	7.54837	0.919285	0.0245355	0.007705
307	0.096084	7.51741	0.92079	0.024172	0.00752745
308	0.096398	7.48663	0.92212	0.0237868	0.00728607
309	0.096712	7.45606	0.92332	0.0233882	0.00701857
310	0.097026	7.42574	0.924458	0.0229887	0.0067535
311	0.09734	7.39568	0.925566	0.0225931	0.0064978
312	0.097654	7.36593	0.92667	0.0222071	0.00625456
313	0.097968	7.3365	0.927738	0.0218216	0.00600194
314	0.098282	7.30743	0.928767	0.0214372	0.00573852
315	0.098596	7.27875	0.929732	0.0210532	0.00545952
316	0.09891	7.25049	0.930615	0.0206657	0.00515988
317	0.099224	7.22266	0.931419	0.0202743	0.00483997
318	0.099538	7.19531	0.932135	0.0198807	0.00450441
319	0.099852	7.16846	0.932776	0.0194864	0.00416058
320	0.100166	7.14213	0.933347	0.0190941	0.00381102
321	0.10048	7.11635	0.933864	0.0187067	0.00346333
322	0.100794	7.09114	0.934334	0.0183254	0.00312085
323	0.101108	7.06654	0.934767	0.0179539	0.00278732
324	0.101422	7.04256	0.935165	0.0175905	0.00246458
325	0.101736	7.01922	0.93553	0.0172378	0.00215153
326	0.10205	6.99656	0.935868	0.0168964	0.00185063
327	0.102364	6.9746	0.936175	0.0165666	0.00156221
328	0.102678	6.95334	0.936454	0.0162477	0.00128339
329	0.102992	6.93283	0.936709	0.0159416	0.00101805
330	0.103306	6.91307	0.936924	0.0156441	0.000759493
331	0.10362	6.89408	0.937109	0.0153591	0.000511555
332	0.103934	6.87589	0.937261	0.0150856	0.000272397
333	0.104248	6.85852	0.937378	0.0148231	4.15308e-05
334	0.104562	6.84197	0.937459	0.0145716	-0.000180909
335	0.104876	6.82627	0.937499	0.0143292	-0.000398872
336	0.10519	6.81143	0.937498	0.0140994	-0.000609246
337	0.105504	6.79746	0.937453	0.0138785	-0.000816732
338	0.105818	6.78439	0.937366	0.0136689	-0.00101858
339	0.106132	6.77222	0.937233	0.0134696	-0.00121635
340	0.106446	6.76096	0.937052	0.01328	-0.00141137
341	0.10676	6.75063	0.936821	0.0131004	-0.00160418
342	0.107074	6.74124	0.936539	0.0129309	-0.00179512
343	0.107388	6.73279	0.936206	0.0127716	-0.00198394
344	0.107702	6.72529	0.935822	0.0126224	-0.00217062
345	0.108016	6.71875	0.935384	0.012483	-0.00235666
346	0.10833	6.71319	0.934896	0.0123537	-0.00253999
347	0.108644	6.70859	0.934357	0.0122351	-0.00272072
348	0.108958	6.70497	0.933763	0.0121259	-0.00290251
349	0.109272	6.70234	0.933121	0.0120279	-0.00307936
350	0.109586	6.70068	0.932429	0.0119402	-0.00325468
351	0.1099	6.70002	0.931686	0.0118626	-0.00342837
352	0.110214	6.70033	0.930893	0.0117956	-0.00360008
353	0.110528	6.70164	0.930051	0.0117391	-0.00376886
354	0.110842	6.70392	0.929157	0.0116929	-0.00393756
355	0.111156	6.70719	0.928224	0.0116586	-0.00409959
356	0.11147	6.71144	0.92725	0.0116359	-0.00425609
357	0.111784	6.71667	0.926232	0.0116238	-0.00441107
358	0.112098	6.72286	0.925171	0.0116225	-0.00456177
359	0.112412	6.73001	0.92407	0.0116322	-0.00470882
360	0.112726	6.73813	0.92293	0.0116528	-0.00485127
361	0.11304	6.74719	0.92175	0.0116841	-0.00499003
362	0.113354	6.75719	0.920534	0.011726	-0.00512454
363	0.113668	6.76812	0.919282	0.0117789	-0.00525345
364	0.113982	6.77996	0.917987	0.0118408	-0.00538291
365	0.114296	6.79272	0.916672	0.011915	-0.00550174
366	0.11461	6.80637	0.915324	0.0119996	-0.00561558
367	0.114924	6.8209	0.91395	0.0120948	-0.00572426
368	0.115238	6.8363	0.91255	0.0122005	-0.00582689
369	0.115552	6.85255	0.911121	0.0123154	-0.00592558
370	0.115866	6.86963	0.909671	0.0124411	-0.0060176
371	0.11618	6.88753	0.908199	0.0125768	-0.00610358
372	0.116494	6.90624	0.906705	0.0127215	-0.0061853
373	0.116808	6.92572	0.90519	0.0128747	-0.00626143
374	0.117122	6.94597	0.903665	0.0130386	-0.00632906
375	0.117436	6.96697	0.902122	0.0132119	-0.00639215
376	0.11775	6.98868	0.900572	0.0133952	-0.00644551
377	0.118064	7.0111	0.899005	0.0135846	-0.00649715
378	0.118378	7.0342	0.897442	0.0137842	-0.00653724
379	0.118692	7.05795	0.895844	0.0139873	-0.00658129
380	0.119006	7.08233	0.894248	0.0142002	-0.00661487
381	0.11932	7.10733	0.892646	0.0144195	-0.00664327
382	0.119634	7.13291	0.891056	0.0146481	-0.0066598
383	0.119948	7.15905	0.889454	0.0148807	-0.00667402
384	0.120262	7.18572	0.887847	0.01512	-0.00668495
385	0.120576	7.2129	0.886247	0.0153665	-0.00668682
386	0.12089	7.24055	0.88465	0.0156185	-0.00668299
387	0.121204	7.26867	0.883054	0.0158748	-0.00667494
388	0.121518	7.2972	0.881461	0.0161353	-0.00666286
389	0.121832	7.32614	0.879882	0.0164014	-0.00664229
390	0.122146	7.35544	0.878313	0.0166725	-0.00661658
391	0.12246	7.38508	0.876746	0.0169451	-0.00658704
392	0.122774	7.41503	0.875196	0.0172228	-0.00655048
393	0.123088	7.44527	0.873673	0.0175056	-0.00650348
394	0.123402	7.47575	0.872155	0.0177882	-0.00645676
395	0.123716	7.50646	0.870662	0.0180764	-0.00640047
396	0.12403	7.53736	0.869184	0.0183652	-0.00634088
397	0.124344	7.56841	0.867728	0.0186561	-0.00627572
398	0.124658	7.5996	0.866295	0.0189486	-0.00620514
399	0.124972	7.63088	0.864884	0.0192426	-0.00612972
400	0.125286	7.66224	0.863501	0.0195376	-0.00604867
401	0.1256	7.69363	0.862941	0.0198262	-0.00563636
402	0.125914	7.72503	0.862265	0.0202023	-0.00532885
403	0.126228	7.7564	0.861314	0.0205253	-0.00518646
404	0.126542	7.78772	0.860095	0.0207974	-0.00517377
405	0.126856	7.81895	0.858837	0.0210615	-0.00514657
406	0.12717	7.85006	0.857694	0.0213393	-0.00504191
407	0.127484	7.88103	0.856716	0.0216366	-0.00486236
408	0.127798	7.91181	0.855885	0.0219493	-0.00463841
409	0.128112	7.94239	0.855155	0.0222701	-0.00439506
410	0.128426	7.97273	0.854491	0.0225924	-0.00414355
411	0.12874	8.0028	0.853885	0.0229178	-0.00388342
412	0.129054	8.03257	0.853323	0.0232431	-0.00361345
413	0.129368	8.06202	0.852804	0.0235671	-0.00333467
414	0.129682	8.0911	0.852336	0.0238911	-0.00304249
415	0.129996	8.1198	0.851931	0.024215	-0.00273498
416	0.13031	8.14809	0.85159	0.0245396	-0.00241167
417	0.130624	8.17594	0.851319	0.0248624	-0.00207517
418	0.130938	8.20331	0.851156	0.0251919	-0.00171108
419	0.131252	8.23019	0.851038	0.0255138	-0.0013504
420	0.131566	8.25655	0.851013	0.0258384	-0.000969963
421	0.13188	8.28236	0.851042	0.0261557	-0.000592812
422	0.132194	8.3076	0.851148	0.026473	-0.000205407
423	0.132508	8.33223	0.851297	0.0267802	0.000172562
424	0.132822	8.35624	0.851486	0.0270792	0.000542005
425	0.133136	8.37961	0.8517	0.0273665	0.000896671
426	0.13345	8.4023	0.851956	0.027647	0.00124552
427	0.133764	8.42431	0.852231	0.0279138	0.00157624
428	0.134078	8.4456	0.852521	0.0281683	0.00188923
429	0.134392	8.46615	0.852828	0.0284103	0.00218586
430	0.134706	8.48595	0.853147	0.0286383	0.00246436
431	0.13502	8.50497	0.85348	0.0288536	0.00272655
432	0.135334	8.5232	0.853832	0.0290567	0.00297395
433	0.135648	8.54062	0.8542	0.0292463	0.00320681
434	0.135962	8.55721	0.854596	0.0294258	0.00342936
435	0.136276	8.57296	0.855016	0.0295934	0.00364098
436	0.13659	8.58784	0.855465	0.0297501	0.00384323
437	0.136904	8.60185	0.855947	0.0298974	0.00403825
438	0.137218	8.61497	0.856467	0.0300342	0.00422856
439	0.137532	8.62719	0.857027	0.0301622	0.00441413
440	0.137846	8.63849	0.85763	0.0302815	0.00459696
441	0.13816	8.64887	0.858279	0.0303928	0.00477705
442	0.138474	8.65831	0.858974	0.0304962	0.00495504
443	0.138788	8.66681	0.859715	0.0305908	0.00513109
444	0.139102	8.67435	0.860504	0.0306773	0.00530573
445	0.139416	8.68094	0.861342	0.0307559	0.00547868
446	0.13973	8.68655	0.862228	0.0308264	0.00565051
447	0.140044	8.6912	0.863163	0.0308889	0.00582065
448	0.140358	8.69487	0.864145	0.030943	0.00598826
449	0.140672	8.69755	0.865174	0.0309884	0.00615434
450	0.140986	8.69926	0.866244	0.0310245	0.00631547
451	0.1413	8.69997	0.867352	0.0310512	0.00647232
452	0.141614	8.69971	0.868509	0.0310696	0.00662766
453	0.141928	8.69845	0.869702	0.0310774	0.00677798
454	0.142242	8.69622	0.870934	0.0310764	0.00692363
455	0.142556	8.69299	0.872202	0.0310665	0.00706462
456	0.14287	8.6888	0.873507	0.0310469	0.00720071
457	0.143184	8.68362	0.874843	0.0310171	0.00733095
458	0.143498	8.67748	0.876216	0.0309781	0.00745736
459	0.143812	8.67037	0.877622	0.0309299	0.00757924
460	0.144126	8.66231	0.879056	0.0308719	0.00769392
461	0.14444	8.65329	0.880528	0.030805	0.00780661
462	0.144754	8.64334	0.882021	0.0307275	0.00791109
463	0.145068	8.63246	0.883548	0.0306417	0.00801302
464	0.145382	8.62066	0.885092	0.0305439	0.00810472
465	0.145696	8.60795	0.88666	0.0304376	0.00819077
466	0.14601	8.59434	0.888266	0.0303239	0.00827861
467	0.146324	8.57986	0.889903	0.0302029	0.00836322
468	0.146638	8.5645	0.891555	0.0300703	0.00843866
469	0.146952	8.5483	0.89324	0.0299301	0.00851345
470	0.147266	8.53126	0.894919	0.0297771	0.00857254
471	0.14758	8.51339	0.896626	0.0296181	0.00863178
472	0.147894	8.49473	0.898366	0.0294528	0.00869143
473	0.148208	8.47528	0.900101	0.0292741	0.00873762
474	0.148522	8.45507	0.901868	0.0290888	0.00878554
475	0.148836	8.43412	0.90365	0.0288968	0.00882829
476	0.14915	8.41244	0.905439	0.0286956	0.00886371
477	0.149464	8.39005	0.907237	0.028486	0.008894
478	0.149778	8.36699	0.909038	0.0282673	0.00891764
479	0.150092	8.34327	0.910848	0.0280413	0.00893613
480	0.150406	8.31892	0.912664	0.0278077	0.00895015
481	0.15072	8.29395	0.914486	0.0275668	0.00895956
482	0.151034	8.2684	0.916309	0.0273182	0.00896319
483	0.151348	8.24229	0.918123	0.0270613	0.00895831
484	0.151662	8.21565	0.919956	0.0268002	0.0089557
485	0.151976	8.18849	0.921763	0.0265287	0.00893925
486	0.15229	8.16086	0.923579	0.0262522	0.00892233
487	0.152604	8.13277	0.925392	0.0259707	0.00890171
488	0.152918	8.10425	0.927194	0.0256801	0.00887344
489	0.153232	8.07534	0.928969	0.0253825	0.0088355
490	0.153546	8.04606	0.930751	0.0250831	0.00879983
491	0.15386	8.01643	0.932505	0.0247738	0.0087518
492	0.154174	7.98649	0.93426	0.0244627	0.00870649
493	0.154488	7.95627	0.935993	0.0241454	0.00865191
494	0.154802	7.9258	0.937707	0.0238233	0.00859355
495	0.155116	7.8951	0.939392	0.023496	0.00852773
496	0.15543	7.86422	0.941064	0.0231649	0.00845907
497	0.155744	7.83317	0.942705	0.0228298	0.0083832
498	0.156058	7.80199	0.944327	0.0224912	0.00830458
499	0.156372	7.7707	0.945927	0.0221498	0.00822236
500	0.156686	7.73935	0.947495	0.0218051	0.00813449
501	0.157	7.70796	0.948262	0.02146	0.00773297
502	0.157314	7.67657	0.949083	0.0210182	0.00739953
503	0.157628	7.64519	0.950065	0.0206209	0.00716233
504	0.157942	7.61387	0.951372	0.020286	0.00709797
505	0.158256	7.58263	0.95284	0.0199769	0.00709342
506	0.15857	7.55151	0.954233	0.0196505	0.00702177
507	0.158884	7.52054	0.955427	0.0192941	0.00684981
508	0.159198	7.48974	0.956462	0.0189184	0.0066237
509	0.159512	7.45915	0.957378	0.0185322	0.00637537
510	0.159826	7.4288	0.958225	0.0181436	0.00612753
511	0.16014	7.39872	0.959044	0.0177589	0.00588709
512	0.160454	7.36893	0.959849	0.0173811	0.00565396
513	0.160768	7.33947	0.960617	0.0170068	0.00541505
514	0.161082	7.31036	0.961349	0.016635	0.00516769
515	0.161396	7.28164	0.962015	0.0162617	0.00490067
516	0.16171	7.25333	0.962607	0.0158863	0.00461384
517	0.162024	7.22546	0.963106	0.015506	0.0043043
518	0.162338	7.19806	0.963518	0.0151242	0.00397943
519	0.162652	7.17116	0.963856	0.0147427	0.00364383
520	0.162966	7.14477	0.964129	0.0143631	0.00330631
521	0.16328	7.11893	0.964333	0.0139883	0.00296532
522	0.163594	7.09367	0.964493	0.0136218	0.00262956
523	0.163908	7.069	0.964611	0.0132632	0.00230223
524	0.164222	7.04496	0.964692	0.0129153	0.00198264
525	0.164536	7.02156	0.96475	0.0125801	0.0016764
526	0.16485	6.99883	0.964762	0.012253	0.00137457
527	0.165164	6.97679	0.96474	0.0119375	0.00108329
528	0.165478	6.95547	0.964688	0.0116334	0.000802325
529	0.165792	6.93487	0.964607	0.0113424	0.000533232
530	0.166106	6.91504	0.964492	0.0110634	0.000273649
531	0.16642	6.89597	0.964346	0.010797	2.31735e-05
532	0.166734	6.8777	0.964167	0.0105426	-0.000217986
533	0.167048	6.86024	0.963956	0.0103006	-0.000450919
534	0.167362	6.84361	0.963708	0.010071	-0.000675904
535	0.167676	6.82782	0.963426	0.00985377	-0.00089354
536	0.16799	6.81289	0.963105	0.00964835	-0.00110507
537	0.168304	6.79884	0.962752	0.00945761	-0.00130707
538	0.168618	6.78568	0.962349	0.00927502	-0.00150914
539	0.168932	6.77341	0.961905	0.00910498	-0.00170621
540	0.169246	6.76206	0.961417	0.00894685	-0.00189931
541	0.16956	6.75164	0.960885	0.00880033	-0.00208993
542	0.169874	6.74215	0.960312	0.00866593	-0.0022748
543	0.170188	6.7336	0.959693	0.00854214	-0.00245759
544	0.170502	6.72601	0.959028	0.00843045	-0.00263824
545	0.170816	6.71937	0.958321	0.0083305	-0.00281573
546	0.17113	6.71371	0.957563	0.00824128	-0.00299296
547	0.171444	6.70901	0.956763	0.00816368	-0.00316657
548	0.171758	6.7053	0.955918	0.00809721	-0.00333756
549	0.172072	6.70256	0.955029	0.00804202	-0.00350616
550	0.172386	6.70081	0.954098	0.00799825	-0.00367135
551	0.1727	6.70004	0.953122	0.00796574	-0.00383488
552	0.173014	6.70026	0.952104	0.00794436	-0.00399481
553	0.173328	6.70146	0.951041	0.00793354	-0.00415453
554	0.173642	6.70365	0.949944	0.00793528	-0.00430744
555	0.173956	6.70682	0.948804	0.00794755	-0.00445876
556	0.17427	6.71097	0.947627	0.00797067	-0.00460641
557	0.174584	6.71609	0.946406	0.00800552	-0.00475232
558	0.174898	6.72219	0.945163	0.00805278	-0.00488838
559	0.175212	6.72925	0.943879	0.00810965	-0.00502379
560	0.175526	6.73726	0.942554	0.00817658	-0.00515845
561	0.17584	6.74623	0.941199	0.00825318	-0.00528803
562	0.176154	6.75613	0.939814	0.00834204	-0.00541268
563	0.176468	6.76697	0.938395	0.00844131	-0.00553367
564	0.176782	6.77872	0.936962	0.00855234	-0.00564424
565	0.177096	6.79138	0.935492	0.00867251	-0.00575465
566	0.17741	6.80494	0.933998	0.00880317	-0.00585948
567	0.177724	6.81939	0.932467	0.00894157	-0.00596413
568	0.178038	6.8347	0.930922	0.00909177	-0.00605925
569	0.178352	6.85086	0.929364	0.0092526	-0.00614643
570	0.178666	6.86786	0.927782	0.00942184	-0.00622972
571	0.17898	6.88568	0.926185	0.00960068	-0.00630909
572	0.179294	6.9043	0.924571	0.00978847	-0.0063808
573	0.179608	6.92371	0.922936	0.00998361	-0.00644993
574	0.179922	6.94389	0.921289	0.0101872	-0.00651296
575	0.180236	6.9648	0.919628	0.0103987	-0.00657023
576	0.18055	6.98645	0.917952	0.0106174	-0.00662293
577	0.180864	7.00879	0.916271	0.010844	-0.00666926
578	0.181178	7.03182	0.914584	0.0110788	-0.00670886
579	0.181492	7.05551	0.912881	0.0113182	-0.00674673
580	0.181806	7.07983	0.911191	0.0115685	-0.00677332
581	0.18212	7.10477	0.909508	0.011826	-0.00679064
582	0.182434	7.13029	0.907801	0.0120846	-0.00681053
583	0.182748	7.15637	0.906092	0.0123488	-0.00682536
584	0.183062	7.18299	0.904392	0.0126225	-0.00683066
585	0.183376	7.21012	0.9027	0.0128992	-0.00682845
586	0.18369	7.23773	0.901005	0.013179	-0.00682539
587	0.184004	7.26579	0.899317	0.0134649	-0.00681494
588	0.184318	7.29429	0.897634	0.013754	-0.00680021
589	0.184632	7.32318	0.895974	0.01405	-0.00677502
590	0.184946	7.35245	0.89431	0.0143462	-0.00674987
591	0.18526	7.38206	0.892665	0.0146473	-0.00671683
592	0.185574	7.41198	0.89104	0.0149518	-0.00667632
593	0.185888	7.44219	0.889426	0.0152573	-0.00663251
594	0.186202	7.47265	0.887828	0.0155661	-0.00658268
595	0.186516	7.50333	0.886249	0.0158767	-0.00652737
596	0.18683	7.53421	0.884693	0.0161896	-0.00646619
597	0.187144	7.56526	0.883156	0.0165031	-0.00640122
598	0.187458	7.59643	0.881648	0.0168183	-0.00632994
599	0.187772	7.62771	0.880163	0.017134	-0.00625383
600	0.188086	7.65906	0.878707	0.0174509	-0.00617164
601	0.1884	7.69044	0.878093	0.0177639	-0.00575242
602	0.188714	7.72184	0.877339	0.0181588	-0.00544919
603	0.189028	7.75322	0.87631	0.0185003	-0.00530998
604	0.189342	7.78454	0.875025	0.0187933	-0.00529582
605	0.189656	7.81578	0.873696	0.0190769	-0.00527024
606	0.18997	7.84691	0.872474	0.0193718	-0.00517033
607	0.190284	7.87789	0.871425	0.0196866	-0.00499313
608	0.190598	7.9087	0.870522	0.0200163	-0.00477146
609	0.190912	7.9393	0.869732	0.0203542	-0.00452839
610	0.191226	7.96966	0.869011	0.0206951	-0.00427638
611	0.19154	7.99976	0.868338	0.0210362	-0.00401869
612	0.191854	8.02957	0.867712	0.0213763	-0.00375195
613	0.192168	8.05904	0.867127	0.021715	-0.00347496
614	0.192482	8.08817	0.866605	0.0220563	-0.0031789
615	0.192796	8.11691	0.866132	0.0223934	-0.00287548
616	0.19311	8.14524	0.86572	0.0227304	-0.00255766
617	0.193424	8.17313	0.865391	0.0230687	-0.00222028
618	0.193738	8.20056	0.865138	0.0234072	-0.00186954
619	0.194052	8.22749	0.864973	0.0237452	-0.00150168
620	0.194366	8.2539	0.864876	0.0240803	-0.00112887
621	0.19468	8.27977	0.864845	0.0244116	-0.00075138
622	0.194994	8.30506	0.864881	0.0247393	-0.000370299
623	0.195308	8.32976	0.864966	0.0250585	4.66442e-06
624	0.195622	8.35384	0.865101	0.0253708	0.000376121
625	0.195936	8.37727	0.865272	0.0256731	0.000736197
626	0.19625	8.40003	0.865473	0.0259647	0.00108402
627	0.196564	8.42211	0.8657	0.0262447	0.00141768
628	0.196878	8.44347	0.86595	0.0265126	0.00173585
629	0.197192	8.4641	0.866219	0.0267675	0.00203715
630	0.197506	8.48398	0.866504	0.0270093	0.00232223
631	0.19782	8.50308	0.866808	0.0272384	0.00259145
632	0.198134	8.52139	0.867129	0.0274551	0.00284531
633	0.198448	8.53889	0.867474	0.0276593	0.00308638
634	0.198762	8.55557	0.867849	0.0278525	0.00331782
635	0.199076	8.5714	0.868244	0.0280331	0.00353507
636	0.19939	8.58637	0.868669	0.0282027	0.00374346
637	0.199704	8.60047	0.869127	0.0283613	0.0039439
638	0.200018	8.61368	0.869622	0.0285102	0.00413847
639	0.200332	8.62599	0.870157	0.0286492	0.0043277
640	0.200646	8.63738	0.870734	0.0287792	0.00451353
641	0.20096	8.64786	0.871357	0.0289	0.00469634
642	0.201274	8.6574	0.872025	0.0290119	0.00487671
643	0.201588	8.66599	0.872743	0.0291153	0.00505558
644	0.201902	8.67363	0.873508	0.0292103	0.0052323
645	0.202216	8.68031	0.874317	0.029296	0.00540562
646	0.20253	8.68603	0.875177	0.0293736	0.00557908
647	0.202844	8.69077	0.876081	0.0294419	0.00574821
648	0.203158	8.69454	0.877033	0.0295019	0.00591625
649	0.203472	8.69733	0.87803	0.0295535	0.00608116
650	0.203786	8.69913	0.879073	0.0295962	0.00624408
651	0.2041	8.69995	0.880164	0.0296301	0.00640558
652	0.204414	8.69978	0.881292	0.0296541	0.00656078
653	0.204728	8.69862	0.882458	0.0296688	0.00671152
654	0.205042	8.69649	0.883664	0.0296744	0.00685819
655	0.205356	8.69337	0.884905	0.02967	0.00699968
656	0.20567	8.68927	0.886184	0.0296558	0.00713683
657	0.205984	8.68419	0.8875	0.0296328	0.00726986
658	0.206298	8.67815	0.888844	0.0295992	0.00739592
659	0.206612	8.67114	0.890221	0.0295559	0.00751723
660	0.206926	8.66317	0.891625	0.0295027	0.00763171
661	0.20724	8.65425	0.893059	0.0294395	0.007741
662	0.207554	8.64439	0.894537	0.0293701	0.00785178
663	0.207868	8.63361	0.896031	0.029288	0.00795119
664	0.208182	8.6219	0.897555	0.0291973	0.00804839
665	0.208496	8.60928	0.8991	0.0290969	0.00813737
666	0.20881	8.59576	0.900674	0.0289876	0.00822222
667	0.209124	8.58137	0.902271	0.0288706	0.00830295
668	0.209438	8.5661	0.90388	0.0287416	0.00837508
669	0.209752	8.54998	0.905516	0.0286045	0.00844356
670	0.210066	8.53302	0.907167	0.028459	0.00850667
671	0.21038	8.51524	0.908845	0.0283047	0.00856657
672	0.210694	8.49666	0.910539	0.0281418	0.00862133
673	0.211008	8.47729	0.91225	0.0279708	0.00867142
674	0.211322	8.45716	0.913986	0.0277927	0.00871952
675	0.211636	8.43627	0.915709	0.0276022	0.0087533
676	0.21195	8.41467	0.917456	0.0274065	0.00878629
677	0.212264	8.39236	0.919208	0.0272009	0.00881453
678	0.212578	8.36936	0.920971	0.0269884	0.00883748
679	0.212892	8.34571	0.922744	0.0267694	0.00885634
680	0.213206	8.32142	0.924523	0.0265427	0.00887043
681	0.21352	8.29651	0.926302	0.0263081	0.0088781
682	0.213834	8.27102	0.928089	0.0260677	0.00888388
683	0.214148	8.24497	0.929876	0.0258202	0.00888386
684	0.214462	8.21837	0.931652	0.025564	0.00887357
685	0.214776	8.19127	0.933404	0.0252983	0.00885222
686	0.21509	8.16368	0.935169	0.0250299	0.00883401
687	0.215404	8.13564	0.936912	0.0247517	0.00880374
688	0.215718	8.10717	0.938657	0.0244706	0.00877326
689	0.216032	8.07829	0.940401	0.0241858	0.00874158
690	0.216346	8.04904	0.942114	0.0238902	0.00869601
691	0.21666	8.01945	0.943825	0.0235932	0.00865123
692	0.216974	7.98954	0.945532	0.0232929	0.00860585
693	0.217288	7.95935	0.947208	0.0229854	0.00854895
694	0.217602	7.9289	0.948867	0.0226735	0.00848821
695	0.217916	7.89823	0.950504	0.022357	0.00842192
696	0.21823	7.86736	0.952107	0.0220335	0.00834576
697	0.218544	7.83632	0.953692	0.0217103	0.00826878
698	0.218858	7.80515	0.955271	0.0213875	0.00819388
699	0.219172	7.77388	0.956804	0.0210555	0.00810615
700	0.219486	7.74254	0.958321	0.0207249	0.00801799
701	0.2198	7.71115	0.959015	0.0203886	0.00760769
702	0.220114	7.67975	0.9598	0.0199671	0.00728033
703	0.220428	7.64837	0.96072	0.0195819	0.00703721
704	0.220742	7.61704	0.961954	0.0192563	0.00696468
705	0.221056	7.5858	0.963387	0.0189668	0.00697291
706	0.22137	7.55467	0.964722	0.0186525	0.00690187
707	0.221684	7.52368	0.965904	0.0183223	0.00675049
708	0.221998	7.49286	0.966884	0.0179599	0.00652111
709	0.222312	7.46225	0.967754	0.0175925	0.00627619
710	0.222626	7.43187	0.968552	0.0172222	0.00602828
711	0.22294	7.40176	0.969314	0.016855	0.00578675
712	0.223254	7.37194	0.970071	0.0164972	0.00555707
713	0.223568	7.34244	0.970815	0.0161458	0.00533033
714	0.223882	7.3133	0.97152	0.015797	0.0050939
715	0.224196	7.28454	0.972167	0.0154474	0.00483946
716	0.22451	7.25619	0.972736	0.0150954	0.00456637
717	0.224824	7.22827	0.973232	0.0147422	0.0042772
718	0.225138	7.20082	0.973649	0.0143891	0.00397431
719	0.225452	7.17386	0.973975	0.0140327	0.00365411
720	0.225766	7.14742	0.974231	0.0136794	0.00332817
721	0.22608	7.12153	0.974418	0.0133261	0.00299571
722	0.226394	7.09621	0.974575	0.0129894	0.00267916
723	0.226708	7.07148	0.974683	0.0126581	0.00236321
724	0.227022	7.04737	0.974747	0.0123358	0.00205291
725	0.227336	7.0239	0.974772	0.012023	0.00174921
726	0.22765	7.0011	0.974758	0.011721	0.0014533
727	0.227964	6.979	0.97471	0.0114302	0.00116625
728	0.228278	6.9576	0.974622	0.0111504	0.000886692
729	0.228592	6.93693	0.974502	0.0108827	0.000616423
730	0.228906	6.91701	0.974346	0.0106269	0.000354407
731	0.22922	6.89787	0.974154	0.0103812	9.95808e-05
732	0.229534	6.87952	0.973934	0.0101524	-0.000141554
733	0.229848	6.86198	0.97367	0.00993125	-0.000380556
734	0.230162	6.84526	0.973372	0.00972452	-0.000610278
735	0.230476	6.82938	0.973037	0.00953001	-0.00083334
736	0.23079	6.81437	0.972665	0.00934926	-0.00104851
737	0.231104	6.80023	0.972252	0.00917902	-0.00125967
738	0.231418	6.78697	0.971796	0.00901946	-0.00146648
739	0.231732	6.77461	0.971302	0.00887495	-0.00166566
740	0.232046	6.76317	0.970764	0.00874086	-0.00186219
741	0.23236	6.75265	0.970183	0.00861865	-0.00205491
742	0.232674	6.74307	0.969558	0.00850862	-0.00224425
743	0.232988	6.73442	0.968891	0.00841054	-0.00242906
744	0.233302	6.72673	0.968182	0.00832456	-0.00261039
745	0.233616	6.72	0.967423	0.00825012	-0.00279143
746	0.23393	6.71424	0.966621	0.00818716	-0.00296895
747	0.234244	6.70944	0.965771	0.00813586	-0.00314434
748	0.234558	6.70563	0.964879	0.00809595	-0.00331586
749	0.234872	6.70279	0.963941	0.00806755	-0.00348637
750	0.235186	6.70094	0.96296	0.00805083	-0.00365381
751	0.2355	6.70007	0.961934	0.00804525	-0.00381962
752	0.235814	6.70019	0.96086	0.00805013	-0.00398506
753	0.236128	6.70129	0.959745	0.0080671	-0.00414651
754	0.236442	6.70338	0.958593	0.0080959	-0.00430276
755	0.236756	6.70645	0.9574	0.00813598	-0.00445767
756	0.23707	6.7105	0.956177	0.00818942	-0.0046046
757	0.237384	6.71553	0.954901	0.00824992	-0.00475622
758	0.237698	6.72152	0.953595	0.0083238	-0.00489958
759	0.238012	6.72849	0.952248	0.00840855	-0.00504214
760	0.238326	6.7364	0.950875	0.00850487	-0.00517703
761	0.23864	6.74527	0.949466	0.00861182	-0.00530808
762	0.238954	6.75508	0.948023	0.00872893	-0.00543747
763	0.239268	6.76582	0.946543	0.0088564	-0.00556458
764	0.239582	6.77749	0.94504	0.0089947	-0.00568435
765	0.239896	6.79006	0.943506	0.00914317	-0.00580158
766	0.24021	6.80353	0.94194	0.00930277	-0.00591297
767	0.240524	6.81788	0.940355	0.00947171	-0.00601941
768	0.240838	6.8331	0.938746	0.00965088	-0.006121
769	0.241152	6.84918	0.937112	0.00983885	-0.00621891
770	0.241466	6.8661	0.935439	0.0100326	-0.00631824
771	0.24178	6.88384	0.933778	0.010243	-0.00640005
772	0.242094	6.90238	0.932092	0.0104593	-0.00647984
773	0.242408	6.92171	0.930387	0.0106841	-0.00655615
774	0.242722	6.9418	0.928652	0.0109132	-0.00663177
775	0.243036	6.96265	0.926901	0.0111522	-0.00670138
776	0.24335	6.98422	0.925162	0.0114042	-0.0067568
777	0.243664	7.0065	0.923407	0.0116615	-0.00680858
778	0.243978	7.02946	0.921643	0.0119269	-0.00685607
779	0.244292	7.05308	0.919867	0.0121981	-0.00689987
780	0.244606	7.07734	0.918086	0.0124761	-0.00693809
781	0.24492	7.10221	0.916303	0.0127598	-0.00696953
782	0.245234	7.12767	0.914519	0.0130508	-0.00699436
783	0.245548	7.1537	0.912735	0.0133483	-0.00701332
784	0.245862	7.18026	0.910956	0.0136539	-0.00702456
785	0.246176	7.20734	0.909175	0.0139619	-0.0070319
786	0.24649	7.23491	0.907401	0.0142757	-0.00703249
787	0.246804	7.26293	0.905631	0.014594	-0.00702788
788	0.247118	7.29138	0.903874	0.0149169	-0.0070166
789	0.247432	7.32024	0.902116	0.0152419	-0.00700226
790	0.247746	7.34947	0.90037	0.0155709	-0.00698168
791	0.24806	7.37904	0.898646	0.0159037	-0.00695209
792	0.248374	7.40893	0.896925	0.0162387	-0.0069217
793	0.248688	7.43911	0.895222	0.0165783	-0.0068837
794	0.249002	7.46955	0.893553	0.0169259	-0.00683374
795	0.249316	7.50021	0.891887	0.0172646	-0.00678541
796	0.24963	7.53107	0.890243	0.0176135	-0.00672834
797	0.249944	7.5621	0.888622	0.0179596	-0.00666906
798	0.250258	7.59326	0.887032	0.0183092	-0.00660082
799	0.250572	7.62453	0.88546	0.0186565	-0.00652991
800	0.250886	7.65587	0.883921	0.0190061	-0.0064511
801	0.2512	7.68726	0.88324	0.0193528	-0.00602522
802	0.251514	7.71866	0.882429	0.0197854	-0.0057101
803	0.251828	7.75004	0.881385	0.0201701	-0.00553738
804	0.252142	7.78137	0.880077	0.0205029	-0.00550179
805	0.252456	7.81262	0.878651	0.0208153	-0.00549844
806	0.25277	7.84376	0.877288	0.0211342	-0.00543973
807	0.253084	7.87476	0.876104	0.0214769	-0.00529381
808	0.253398	7.90558	0.875082	0.021834	-0.00509074
809	0.253712	7.93621	0.874216	0.022209	-0.00484297
810	0.254026	7.9666	0.87344	0.0225864	-0.00458179
811	0.25434	7.99672	0.872732	0.0229655	-0.00430965
812	0.254654	8.02656	0.872049	0.0233405	-0.00404017
813	0.254968	8.05607	0.87137	0.0237056	-0.00377804
814	0.255282	8.08523	0.870719	0.0240675	-0.00351231
815	0.255596	8.11401	0.870099	0.0244252	-0.00324328
816	0.25591	8.14239	0.869518	0.0247784	-0.00297028
817	0.256224	8.17032	0.868993	0.02513	-0.00268761
818	0.256538	8.1978	0.868542	0.0254822	-0.00239068
819	0.256852	8.22478	0.868147	0.0258282	-0.00209129
820	0.257166	8.25125	0.867841	0.0261775	-0.00177531
821	0.25748	8.27717	0.867586	0.0265182	-0.00145992
822	0.257794	8.30252	0.867412	0.0268567	-0.00113432
823	0.258108	8.32728	0.867297	0.0271898	-0.000807354
824	0.258422	8.35142	0.867253	0.0275208	-0.000475648
825	0.258736	8.37492	0.867251	0.0278396	-0.000150938
826	0.25905	8.39776	0.867313	0.0281556	0.000176663
827	0.259364	8.4199	0.867418	0.028461	0.000496175
828	0.259678	8.44134	0.867565	0.0287564	0.000809288
829	0.259992	8.46204	0.867757	0.0290419	0.00111679
830	0.260306	8.48199	0.867989	0.0293163	0.00141474
831	0.26062	8.50118	0.868265	0.0295834	0.00170613
832	0.260934	8.51957	0.868579	0.0298393	0.00198914
833	0.261248	8.53715	0.868935	0.0300841	0.0022631
834	0.261562	8.55391	0.869321	0.0303176	0.00252578
835	0.261876	8.56983	0.869748	0.030541	0.0027807
836	0.26219	8.58489	0.870214	0.0307537	0.00302704
837	0.262504	8.59908	0.870719	0.0309552	0.00326457
838	0.262818	8.61238	0.871265	0.0311459	0.00349457
839	0.263132	8.62478	0.871848	0.0313253	0.00371573
840	0.263446	8.63627	0.872469	0.0314928	0.00392784
841	0.26376	8.64684	0.873134	0.0316505	0.00413459
842	0.264074	8.65647	0.873846	0.0317985	0.00433828
843	0.264388	8.66516	0.874595	0.0319348	0.00453117
844	0.264702	8.6729	0.875396	0.0320623	0.00472392
845	0.265016	8.67968	0.876244	0.0321798	0.00491189
846	0.26533	8.68549	0.87714	0.0322865	0.00509508
847	0.265644	8.69034	0.878081	0.0323839	0.00527463
848	0.265958	8.6942	0.879074	0.0324714	0.00545224
849	0.266272	8.69709	0.880112	0.0325488	0.00562495
850	0.266586	8.69899	0.881192	0.0326153	0.00579298
851	0.2669	8.69991	0.882319	0.0326724	0.00595721
852	0.267214	8.69984	0.883493	0.0327199	0.00611883
853	0.267528	8.69879	0.884708	0.0327572	0.00627504
854	0.267842	8.69675	0.885968	0.0327845	0.00642782
855	0.268156	8.69373	0.887275	0.032803	0.00657921
856	0.26847	8.68973	0.888619	0.032811	0.00672399
857	0.268784	8.68475	0.890004	0.0328087	0.00686444
858	0.269098	8.6788	0.891431	0.0327959	0.00700187
859	0.269412	8.67189	0.892891	0.0327724	0.00713244
860	0.269726	8.66402	0.89439	0.0327394	0.00725901
861	0.27004	8.6552	0.895933	0.0326974	0.00738479
862	0.270354	8.64544	0.897496	0.0326425	0.00749894
863	0.270668	8.63474	0.899105	0.0325799	0.00761364
864	0.270982	8.62313	0.900741	0.0325059	0.00772112
865	0.271296	8.6106	0.902404	0.0324217	0.00782188
866	0.27161	8.59718	0.904104	0.0323283	0.00791985
867	0.271924	8.58287	0.905823	0.0322246	0.00801036
868	0.272238	8.56769	0.907595	0.0321174	0.00810697
869	0.272552	8.55165	0.909362	0.0319896	0.0081815
870	0.272866	8.53478	0.911149	0.0318551	0.00825303
871	0.27318	8.51708	0.91297	0.0317126	0.00832361
872	0.273494	8.49858	0.914809	0.0315596	0.00838776
873	0.273808	8.47929	0.916689	0.0314044	0.00845678
874	0.274122	8.45923	0.918562	0.0312301	0.00850604
875	0.274436	8.43843	0.92044	0.0310463	0.00854733
876	0.27475	8.41689	0.922339	0.0308551	0.00858664
877	0.275064	8.39465	0.924254	0.030656	0.00862244
878	0.275378	8.37172	0.926179	0.0304475	0.00865273
879	0.275692	8.34814	0.928112	0.0302306	0.0086764
880	0.276006	8.32391	0.930059	0.0300064	0.00869667
881	0.27632	8.29907	0.932006	0.029773	0.00870915
882	0.276634	8.27363	0.933948	0.0295297	0.00871336
883	0.276948	8.24763	0.935871	0.0292744	0.00870346
884	0.277262	8.2211	0.937813	0.0290153	0.00869723
885	0.277576	8.19404	0.939772	0.0287518	0.0086929
886	0.27789	8.1665	0.9417	0.0284761	0.0086698
887	0.278204	8.1385	0.943623	0.0281935	0.00864301
888	0.278518	8.11007	0.945543	0.0279062	0.00861436
889	0.278832	8.08124	0.947437	0.0276075	0.00857254
890	0.279146	8.05203	0.949331	0.0273051	0.00853073
891	0.27946	8.02247	0.951209	0.0269972	0.00848249
892	0.279774	7.99259	0.953077	0.0266844	0.00843104
893	0.280088	7.96242	0.954921	0.0263635	0.00837064
894	0.280402	7.932	0.956734	0.0260342	0.00830059
895	0.280716	7.90135	0.958538	0.0257045	0.00823097
896	0.28103	7.8705	0.960328	0.0253735	0.00815951
897	0.281344	7.83948	0.962076	0.0250311	0.00807474
898	0.281658	7.80832	0.963792	0.0246849	0.00798331
899	0.281972	7.77706	0.965516	0.0243423	0.00789982
900	0.282286	7.74572	0.967177	0.0239896	0.00779836
901	0.2826	7.71433	0.967963	0.0236214	0.00735269
902	0.282914	7.68293	0.968842	0.0231741	0.00698038
903	0.283228	7.65155	0.969819	0.0227534	0.0066797
904	0.283542	7.62022	0.971098	0.0223923	0.00655249
905	0.283856	7.58896	0.972621	0.0220682	0.00653564
906	0.28417	7.55782	0.974191	0.0217484	0.00651499
907	0.284484	7.52681	0.975645	0.021409	0.00642196
908	0.284798	7.49598	0.976922	0.0210464	0.00625221
909	0.285112	7.46534	0.978019	0.0206639	0.00602282
910	0.285426	7.43494	0.97897	0.0202678	0.0057579
911	0.28574	7.4048	0.979833	0.0198686	0.00548143
912	0.286054	7.37495	0.980651	0.0194724	0.00520741
913	0.286368	7.34542	0.981485	0.0190917	0.00495605
914	0.286682	7.31624	0.982331	0.0187196	0.00471991
915	0.286996	7.28744	0.983174	0.018355	0.00449085
916	0.28731	7.25904	0.984013	0.0179985	0.00427008
917	0.287624	7.23108	0.984815	0.0176461	0.0040472
918	0.287938	7.20358	0.985567	0.017295	0.00381761
919	0.288252	7.17657	0.986252	0.0169445	0.00357932
920	0.288566	7.15008	0.986871	0.0165964	0.00333344
921	0.28888	7.12413	0.987413	0.0162489	0.00307751
922	0.289194	7.09875	0.987888	0.0159045	0.00281737
923	0.289508	7.07396	0.988293	0.0155642	0.00255281
924	0.289822	7.04979	0.988634	0.0152294	0.00228579
925	0.290136	7.02625	0.988915	0.0149012	0.00201732
926	0.29045	7.00339	0.98913	0.0145815	0.00174556
927	0.290764	6.98121	0.989292	0.0142692	0.00147657
928	0.291078	6.95973	0.989399	0.0139657	0.00120915
929	0.291392	6.93899	0.989445	0.0136693	0.000939352
930	0.291706	6.919	0.98944	0.0133848	0.000673947
931	0.29202	6.89978	0.989384	0.0131115	0.000412585
932	0.292334	6.88134	0.989273	0.0128485	0.000152529
933	0.292648	6.86372	0.989097	0.0125945	-0.000108248
934	0.292962	6.84692	0.988873	0.0123528	-0.000364969
935	0.293276	6.83096	0.988591	0.0121217	-0.000619287
936	0.29359	6.81585	0.988257	0.0119021	-0.000870547
937	0.293904	6.80162	0.987869	0.0116953	-0.0011168
938	0.294218	6.78827	0.987428	0.0115008	-0.00135976
939	0.294532	6.77583	0.986935	0.0113204	-0.00159856
940	0.294846	6.76429	0.986384	0.0111505	-0.00183538
941	0.29516	6.75368	0.985784	0.0109932	-0.00206676
942	0.295474	6.744	0.985133	0.0108516	-0.00229327
943	0.295788	6.73526	0.984425	0.0107215	-0.00251808
944	0.296102	6.72747	0.983663	0.010605	-0.00273856
945	0.296416	6.72064	0.982848	0.010502	-0.00295537
946	0.29673	6.71478	0.981983	0.0104128	-0.00316793
947	0.297044	6.70989	0.981062	0.010337	-0.00337764
948	0.297358	6.70597	0.98009	0.010275	-0.0035821
949	0.297672	6.70304	0.979063	0.0102267	-0.00378477
950	0.297986	6.70108	0.977991	0.010193	-0.00398022
951	0.2983	6.70011	0.976859	0.0101712	-0.00417579
952	0.298614	6.70013	0.97568	0.0101634	-0.00436531
953	0.298928	6.70114	0.974452	0.0101696	-0.00455034
954	0.299242	6.70312	0.973179	0.0101911	-0.00472877
955	0.299556	6.7061	0.971857	0.0102261	-0.00490391
956	0.29987	6.71005	0.970478	0.0102737	-0.00507861
957	0.300184	6.71497	0.969052	0.0103349	-0.00524839
958	0.300498	6.72087	0.967581	0.0104093	-0.00541221
959	0.300812	6.72774	0.966062	0.0104967	-0.00557236
960	0.301126	6.73556	0.964496	0.010597	-0.00572941
961	0.30144	6.74433	0.962888	0.010711	-0.00588063
962	0.301754	6.75405	0.961235	0.0108379	-0.00602753
963	0.302068	6.76469	0.959527	0.0109756	-0.00617452
964	0.302382	6.77626	0.957786	0.0111268	-0.00631371
965	0.302696	6.78874	0.956006	0.0112913	-0.00644686
966	0.30301	6.80212	0.954186	0.0114681	-0.00657538
967	0.303324	6.81639	0.95233	0.0116572	-0.00669912
968	0.303638	6.83152	0.950442	0.0118575	-0.00681631
969	0.303952	6.84751	0.948527	0.0120728	-0.00692475
970	0.304266	6.86434	0.946574	0.0122976	-0.00703016
971	0.30458	6.882	0.944588	0.0125323	-0.00713062
972	0.304894	6.90046	0.942571	0.0127791	-0.00722568
973	0.305208	6.91971	0.940524	0.013035	-0.00731601
974	0.305522	6.93973	0.938451	0.0133022	-0.00740013
975	0.305836	6.9605	0.936361	0.0135796	-0.00747602
976	0.30615	6.982	0.934254	0.0138689	-0.00754291
977	0.306464	7.0042	0.932109	0.0141645	-0.00760955
978	0.306778	7.0271	0.929949	0.0144697	-0.00767027
979	0.307092	7.05065	0.9278	0.0147905	-0.00771352
980	0.307406	7.07485	0.925636	0.0151176	-0.00774958
981	0.30772	7.09966	0.92344	0.0154488	-0.00778724
982	0.308034	7.12506	0.921228	0.0157867	-0.00781946
983	0.308348	7.15103	0.919006	0.0161317	-0.00784583
984	0.308662	7.17755	0.916785	0.0164858	-0.00786209
985	0.308976	7.20457	0.914556	0.0168468	-0.00787124
986	0.30929	7.23209	0.912324	0.0172143	-0.00787398
987	0.309604	7.26006	0.910085	0.0175851	-0.00787329
988	0.309918	7.28848	0.90785	0.0179627	-0.00786278
989	0.310232	7.31729	0.905618	0.0183457	-0.00784596
990	0.310546	7.34648	0.903392	0.0187332	-0.00782198
991	0.31086	7.37603	0.901171	0.0191241	-0.00779268
992	0.311174	7.40589	0.898963	0.0195204	-0.00775381
993	0.311488	7.43604	0.896764	0.0199204	-0.00770847
994	0.311802	7.46645	0.894594	0.0203272	-0.00765164
995	0.312116	7.49709	0.892429	0.0207338	-0.00759135
996	0.31243	7.52793	0.890276	0.0211421	-0.0075258
997	0.312744	7.55895	0.888142	0.0215513	-0.00745455
998	0.313058	7.5901	0.886028	0.0219626	-0.00737617
999	0.313372	7.62135	0.88394	0.0223759	-0.00729097
1000	0.313686	7.65269	0.881883	0.0227906	-0.00719732
1001	0.314	7.68407	0.880703	0.0232024	-0.00674547
1002	0.314314	7.71547	0.879418	0.0237054	-0.0063828
1003	0.314628	7.74686	0.877961	0.0241736	-0.00613895
1004	0.314942	7.77819	0.876224	0.0245877	-0.0060436
1005	0.315256	7.80945	0.874334	0.0249743	-0.00600405
1006	0.31557	7.84061	0.872439	0.0253585	-0.00594031
1007	0.315884	7.87162	0.870677	0.025761	-0.00580552
1008	0.316198	7.90246	0.869045	0.0261693	-0.00562131
1009	0.316512	7.93311	0.867577	0.0265949	-0.00538158
1010	0.316826	7.96352	0.866267	0.0270375	-0.005095
1011	0.31714	7.99368	0.86504	0.0274807	-0.00479583
1012	0.317454	8.02354	0.863873	0.0279215	-0.00448912
1013	0.317768	8.05309	0.86274	0.0283575	-0.0041815
1014	0.318082	8.08229	0.861617	0.0287845	-0.00388174
1015	0.318396	8.11111	0.860497	0.0292008	-0.00359286
1016	0.31871	8.13953	0.859394	0.0296109	-0.00330697
1017	0.319024	8.16751	0.858286	0.0300056	-0.0030365
1018	0.319338	8.19503	0.857243	0.0304041	-0.00275337
1019	0.319652	8.22207	0.856214	0.0307872	-0.0024833
1020	0.319966	8.24859	0.855246	0.0311698	-0.00220523
1021	0.32028	8.27457	0.854352	0.0315521	-0.00191798
1022	0.320594	8.29998	0.853489	0.0319195	-0.0016394
1023	0.320908	8.3248	0.852719	0.0322913	-0.00134565
1024	0.321222	8.349	0.851993	0.0326487	-0.00105713
1025	0.321536	8.37257	0.851345	0.0330049	-0.000761542
1026	0.32185	8.39547	0.85076	0.0333537	-0.000463886
1027	0.322164	8.41769	0.850244	0.033697	-0.000163447
1028	0.322478	8.43919	0.849798	0.0340329	0.000139871
1029	0.322792	8.45997	0.849412	0.0343611	0.000443306
1030	0.323106	8.48	0.849094	0.0346818	0.000748155
1031	0.32342	8.49927	0.848839	0.0349947	0.00105245
1032	0.323734	8.51774	0.848648	0.0352992	0.00135621
1033	0.324048	8.53541	0.848515	0.0355945	0.00165745
1034	0.324362	8.55225	0.848441	0.0358802	0.00195551
1035	0.324676	8.56825	0.848425	0.0361551	0.00225062
1036	0.32499	8.5834	0.848472	0.0364223	0.00254431
1037	0.325304	8.59768	0.848578	0.0366805	0.00283396
1038	0.325618	8.61107	0.848739	0.0369291	0.0031194
1039	0.325932	8.62356	0.848956	0.0371674	0.00339899
1040	0.326246	8.63515	0.849225	0.0373953	0.0036727
1041	0.32656	8.64581	0.849547	0.0376118	0.00394022
1042	0.326874	8.65554	0.849929	0.0378178	0.00420582
1043	0.327188	8.66432	0.850359	0.0380132	0.00446122
1044	0.327502	8.67216	0.850836	0.038197	0.00470872
1045	0.327816	8.67904	0.851365	0.0383695	0.00495207
1046	0.32813	8.68495	0.85195	0.0385316	0.00518914
1047	0.328444	8.68989	0.852584	0.0386829	0.00542054
1048	0.328758	8.69385	0.853273	0.038823	0.00564661
1049	0.329072	8.69684	0.854013	0.0389517	0.00586604
1050	0.329386	8.69884	0.854802	0.039069	0.00607909
1051	0.3297	8.69986	0.85564	0.0391754	0.00628585
1052	0.330014	8.69989	0.856527	0.0392707	0.00648617
1053	0.330328	8.69894	0.857463	0.0393553	0.006681
1054	0.330642	8.697	0.858443	0.0394281	0.00686859
1055	0.330956	8.69408	0.859483	0.039492	0.00705564
1056	0.33127	8.69018	0.860565	0.0395441	0.00723322
1057	0.331584	8.6853	0.861687	0.0395842	0.00740212
1058	0.331898	8.67945	0.862848	0.0396124	0.00756371
1059	0.332212	8.67264	0.864036	0.0396261	0.00771145
1060	0.332526	8.66486	0.865288	0.0396338	0.00786547
1061	0.33284	8.65614	0.866598	0.0396312	0.00801731
1062	0.333154	8.64647	0.867911	0.0396123	0.00814622
1063	0.333468	8.63587	0.869266	0.0395837	0.00827182
1064	0.333782	8.62435	0.870665	0.0395447	0.00839471
1065	0.334096	8.61191	0.872105	0.039495	0.00851222
1066	0.33441	8.59858	0.873582	0.0394341	0.00862332
1067	0.334724	8.58436	0.875096	0.0393625	0.0087281
1068	0.335038	8.56927	0.876636	0.0392788	0.00882349
1069	0.335352	8.55332	0.878212	0.039185	0.00891398
1070	0.335666	8.53653	0.879819	0.0390805	0.00899813
1071	0.33598	8.51892	0.881454	0.0389655	0.00907528
1072	0.336294	8.50049	0.88313	0.038841	0.00915054
1073	0.336608	8.48128	0.884816	0.0387036	0.0092126
1074	0.336922	8.4613	0.886532	0.0385554	0.00926906
1075	0.337236	8.44057	0.888274	0.0383973	0.00932041
1076	0.33755	8.41911	0.89004	0.038229	0.0093652
1077	0.337864	8.39694	0.891822	0.0380485	0.00940064
1078	0.338178	8.37408	0.893621	0.0378588	0.00943067
1079	0.338492	8.35056	0.89545	0.0376603	0.00945708
1080	0.338806	8.32639	0.897275	0.0374465	0.00946732
1081	0.33912	8.30161	0.899124	0.0372274	0.00947713
1082	0.339434	8.27624	0.900999	0.0370003	0.00948479
1083	0.339748	8.2503	0.902879	0.0367625	0.00948352
1084	0.340062	8.22381	0.904771	0.0365154	0.00947589
1085	0.340376	8.19681	0.906667	0.0362576	0.00946024
1086	0.34069	8.16932	0.908567	0.0359906	0.00943743
1087	0.341004	8.14136	0.910469	0.0357143	0.00940748
1088	0.341318	8.11298	0.912357	0.0354243	0.00936408
1089	0.341632	8.08418	0.914255	0.0351302	0.00932008
1090	0.341946	8.055	0.916153	0.0348288	0.00927034
1091	0.34226	8.02548	0.91806	0.0345207	0.00921792
1092	0.342574	7.99563	0.919954	0.0342042	0.00915679
1093	0.342888	7.9655	0.921833	0.0338783	0.0090864
1094	0.343202	7.9351	0.923724	0.0335502	0.00901792
1095	0.343516	7.90447	0.925582	0.0332089	0.00893452
1096	0.34383	7.87363	0.927431	0.0328632	0.00884691
1097	0.344144	7.84263	0.929268	0.0325119	0.00875502
1098	0.344458	7.81149	0.931092	0.0321556	0.00865944
1099	0.344772	7.78023	0.932898	0.0317935	0.00855712
1100	0.345086	7.7489	0.934676	0.0314248	0.0084473
1101	0.3454	7.71752	0.935591	0.0310443	0.00799323
1102	0.345714	7.68612	0.936571	0.0305715	0.00759093
1103	0.346028	7.65473	0.937608	0.0301152	0.00724153
1104	0.346342	7.62339	0.938942	0.0297143	0.00706478
1105	0.346656	7.59213	0.940524	0.0293473	0.00700008
1106	0.34697	7.56097	0.942213	0.0289928	0.00695792
1107	0.347284	7.52995	0.943844	0.0286261	0.0068655
1108	0.347598	7.4991	0.945325	0.0282365	0.00670076
1109	0.347912	7.46844	0.94664	0.027828	0.00647564
1110	0.348226	7.43801	0.947789	0.0273983	0.00619947
1111	0.34854	7.40784	0.948835	0.026962	0.00590286
1112	0.348854	7.37796	0.949835	0.0265266	0.00560702
1113	0.349168	7.3484	0.950827	0.0260979	0.00532366
1114	0.349482	7.31918	0.951818	0.0256768	0.00505114
1115	0.349796	7.29034	0.952834	0.0252674	0.00480011
1116	0.35011	7.2619	0.953853	0.0248639	0.00455817
1117	0.350424	7.2339	0.954849	0.0244639	0.0043168
1118	0.350738	7.20635	0.955825	0.0240695	0.0040813
1119	0.351052	7.17929	0.956742	0.0236729	0.00383542
1120	0.351366	7.15275	0.957624	0.0232841	0.00359345
1121	0.35168	7.12674	0.958429	0.0228915	0.00333856
1122	0.351994	7.1013	0.959165	0.0225002	0.00307642
1123	0.352308	7.07645	0.959836	0.0221126	0.00281039
1124	0.352622	7.05221	0.960446	0.0217288	0.00254137
1125	0.352936	7.02861	0.960999	0.0213504	0.00227093
1126	0.35325	7.00568	0.961488	0.0209761	0.00199776
1127	0.353564	6.98342	0.96192	0.0206091	0.00172447
1128	0.353878	6.96188	0.962299	0.0202499	0.0014522
1129	0.354192	6.94106	0.962615	0.0198971	0.00117787
1130	0.354506	6.92099	0.962879	0.0195529	0.000904751
1131	0.35482	6.90169	0.96309	0.0192177	0.00063426
1132	0.355134	6.88318	0.963239	0.0188904	0.000362265
1133	0.355448	6.86547	0.963335	0.0185751	9.32537e-05
1134	0.355762	6.84858	0.963371	0.0182663	-0.000177113
1135	0.356076	6.83254	0.963346	0.0179659	-0.000446993
1136	0.35639	6.81735	0.963274	0.0176775	-0.000711312
1137	0.356704	6.80302	0.963147	0.0174001	-0.000973486
1138	0.357018	6.78959	0.96297	0.0171354	-0.00123159
1139	0.357332	6.77705	0.962734	0.0168804	-0.00148815
1140	0.357646	6.76542	0.962444	0.0166357	-0.00174208
1141	0.35796	6.75471	0.962109	0.0164056	-0.0019905
1142	0.358274	6.74493	0.961719	0.0161867	-0.00223646
1143	0.358588	6.7361	0.961275	0.0159799	-0.00247859
1144	0.358902	6.72822	0.960782	0.0157854	-0.00271693
1145	0.359216	6.72129	0.960242	0.0156042	-0.00294983
1146	0.35953	6.71533	0.95965	0.0154364	-0.00317851
1147	0.359844	6.71034	0.959009	0.0152815	-0.00340369
1148	0.360158	6.70632	0.958319	0.0151395	-0.00362449
1149	0.360472	6.70329	0.95758	0.0150106	-0.00384066
1150	0.360786	6.70124	0.956795	0.0148949	-0.00405103
1151	0.3611	6.70017	0.955958	0.0147916	-0.00425907
1152	0.361414	6.70009	0.955078	0.0147021	-0.00446099
1153	0.361728	6.70099	0.954145	0.0146253	-0.00466027
1154	0.362042	6.70288	0.95317	0.0145628	-0.00485387
1155	0.362356	6.70575	0.952151	0.014514	-0.00504193
1156	0.36267	6.7096	0.951086	0.0144783	-0.00522521
1157	0.362984	6.71443	0.949982	0.014457	-0.0054026
1158	0.363298	6.72023	0.94883	0.0144474	-0.00557533
1159	0.363612	6.727	0.947639	0.0144513	-0.00574244
1160	0.363926	6.73472	0.946411	0.0144696	-0.00590298
1161	0.36424	6.7434	0.945135	0.0144995	-0.00606161
1162	0.364554	6.75302	0.943818	0.0145425	-0.00621554
1163	0.364868	6.76357	0.942463	0.0145988	-0.00636327
1164	0.365182	6.77505	0.941067	0.0146674	-0.00650651
1165	0.365496	6.78744	0.939632	0.0147482	-0.00664528
1166	0.36581	6.80072	0.938162	0.0148414	-0.00677785
1167	0.366124	6.8149	0.93667	0.0149502	-0.00689939
1168	0.366438	6.82995	0.935124	0.0150649	-0.00702514
1169	0.366752	6.84585	0.933554	0.0151953	-0.00714006
1170	0.367066	6.8626	0.931955	0.015337	-0.00724885
1171	0.36738	6.88017	0.930323	0.0154901	-0.0073526
1172	0.367694	6.89855	0.928678	0.01566	-0.00744337
1173	0.368008	6.91772	0.926988	0.0158339	-0.00753747
1174	0.368322	6.93767	0.925274	0.0160209	-0.00762391
1175	0.368636	6.95836	0.923552	0.0162229	-0.00769666
1176	0.36895	6.97979	0.921799	0.0164321	-0.00776741
1177	0.369264	7.00192	0.920025	0.016651	-0.00783266
1178	0.369578	7.02474	0.918227	0.0168789	-0.00789259
1179	0.369892	7.04823	0.916419	0.0171186	-0.00794148
1180	0.370206	7.07236	0.914593	0.0173666	-0.00798637
1181	0.37052	7.09712	0.91275	0.0176235	-0.00802473
1182	0.370834	7.12246	0.910895	0.017889	-0.00805663
1183	0.371148	7.14837	0.909032	0.0181636	-0.0080806
1184	0.371462	7.17483	0.907165	0.018448	-0.008096
1185	0.371776	7.20181	0.905281	0.0187376	-0.00810725
1186	0.37209	7.22928	0.903386	0.0190324	-0.00811449
1187	0.372404	7.25721	0.901494	0.0193374	-0.00811143
1188	0.372718	7.28557	0.899596	0.0196467	-0.00810424
1189	0.373032	7.31435	0.897695	0.0199628	-0.00808937
1190	0.373346	7.34351	0.895805	0.0202872	-0.0080644
1191	0.37366	7.37301	0.893905	0.0206137	-0.00803824
1192	0.373974	7.40284	0.892017	0.0209475	-0.008002
1193	0.374288	7.43297	0.890136	0.0212861	-0.00795882
1194	0.374602	7.46335	0.888262	0.0216287	-0.00790975
1195	0.374916	7.49397	0.8864	0.0219752	-0.00785372
1196	0.37523	7.5248	0.884553	0.0223263	-0.00778995
1197	0.375544	7.55579	0.882721	0.0226807	-0.00771943
1198	0.375858	7.58693	0.880907	0.0230379	-0.00764218
1199	0.376172	7.61818	0.879124	0.0234021	-0.00755312
1200	0.376486	7.64951	0.877355	0.0237653	-0.00746088
1201	0.3768	7.68089	0.876479	0.0241309	-0.00700077
1202	0.377114	7.71229	0.875457	0.0245785	-0.00664631
1203	0.377428	7.74367	0.874286	0.0250018	-0.00639578
1204	0.377742	7.77502	0.872832	0.0253722	-0.00629498
1205	0.378056	7.80629	0.871202	0.0257133	-0.00625643
1206	0.37837	7.83745	0.869583	0.0260612	-0.00618612
1207	0.378684	7.86848	0.868031	0.0264102	-0.00607298
1208	0.378998	7.89934	0.866634	0.0267805	-0.00589362
1209	0.379312	7.93001	0.865392	0.0271648	-0.00566169
1210	0.379626	7.96045	0.86427	0.0275588	-0.00539646
1211	0.37994	7.99063	0.86324	0.0279568	-0.00511058
1212	0.380254	8.02053	0.862296	0.0283641	-0.00480374
1213	0.380568	8.05011	0.861381	0.0287656	-0.00449816
1214	0.380882	8.07934	0.860468	0.029159	-0.00420167
1215	0.381196	8.10821	0.859558	0.0295427	-0.00391519
1216	0.38151	8.13666	0.858653	0.0299196	-0.00363443
1217	0.381824	8.16469	0.857743	0.030283	-0.00336787
1218	0.382138	8.19226	0.856861	0.0306438	-0.00310099
1219	0.382452	8.21935	0.856038	0.0310055	-0.00282326
1220	0.382766	8.24592	0.855227	0.0313543	-0.00255873
1221	0.38308	8.27196	0.854467	0.0317006	-0.00228994
1222	0.383394	8.29743	0.853768	0.0320438	-0.00201616
1223	0.383708	8.32231	0.853127	0.0323828	-0.00173876
1224	0.384022	8.34658	0.852546	0.0327173	-0.00145762
1225	0.384336	8.37021	0.852025	0.0330463	-0.00117329
1226	0.38465	8.39318	0.851562	0.0333696	-0.000888505
1227	0.384964	8.41546	0.851162	0.0336872	-0.000600136
1228	0.385278	8.43705	0.850829	0.0339998	-0.000307162
1229	0.385592	8.4579	0.850548	0.0343031	-1.69348e-05
1230	0.385906	8.47801	0.850331	0.0346013	0.000275761
1231	0.38622	8.49735	0.850181	0.0348934	0.000571408
1232	0.386534	8.5159	0.850091	0.0351784	0.000867048
1233	0.386848	8.53365	0.850063	0.0354561	0.00116293
1234	0.387162	8.55058	0.850093	0.0357254	0.00145726
1235	0.387476	8.56667	0.850179	0.0359864	0.00174986
1236	0.38779	8.58191	0.850323	0.0362384	0.00203939
1237	0.388104	8.59627	0.850523	0.0364801	0.0023256
1238	0.388418	8.60975	0.850785	0.0367163	0.00261118
1239	0.388732	8.62234	0.8511	0.0369416	0.00289171
1240	0.389046	8.63401	0.851466	0.0371552	0.00316718
1241	0.38936	8.64477	0.85189	0.0373613	0.00343992
1242	0.389674	8.65459	0.852366	0.0375567	0.00370673
1243	0.389988	8.66347	0.852894	0.0377428	0.00396859
1244	0.390302	8.67141	0.853477	0.0379187	0.00422556
1245	0.390616	8.67838	0.854106	0.0380835	0.00447652
1246	0.39093	8.68439	0.85479	0.0382379	0.00472244
1247	0.391244	8.68943	0.855523	0.0383815	0.00496228
1248	0.391558	8.6935	0.856305	0.0385143	0.00519568
1249	0.391872	8.69658	0.857132	0.038636	0.00542227
1250	0.392186	8.69868	0.858011	0.0387471	0.00564451
1251	0.3925	8.6998	0.858936	0.0388473	0.00586045
1252	0.392814	8.69993	0.859908	0.0389369	0.00607009
1253	0.393128	8.69908	0.860924	0.0390153	0.006272
1254	0.393442	8.69724	0.861984	0.0390826	0.00646742
1255	0.393756	8.69442	0.863091	0.0391407	0.00665902
1256	0.39407	8.69062	0.864236	0.039185	0.00684058
1257	0.394384	8.68584	0.865421	0.0392179	0.00701505
1258	0.394698	8.68009	0.866648	0.0392402	0.00718345
1259	0.395012	8.67337	0.867913	0.0392515	0.00734511
1260	0.395326	8.66569	0.869218	0.0392522	0.00750015
1261	0.39564	8.65707	0.870561	0.0392416	0.00764869
1262	0.395954	8.64749	0.871935	0.0392184	0.00778766
1263	0.396268	8.63699	0.87335	0.0391852	0.00792254
1264	0.396582	8.62556	0.874799	0.0391411	0.00805045
1265	0.396896	8.61321	0.876285	0.039086	0.00817305
1266	0.39721	8.59997	0.877802	0.0390202	0.00828824
1267	0.397524	8.58584	0.87935	0.0389435	0.00839629
1268	0.397838	8.57084	0.880934	0.0388562	0.00849978
1269	0.398152	8.55498	0.882517	0.0387516	0.00858403
1270	0.398466	8.53827	0.884138	0.03864	0.00866703
1271	0.39878	8.52074	0.885788	0.0385188	0.00874524
1272	0.399094	8.5024	0.887475	0.038389	0.00882081
1273	0.399408	8.48327	0.889182	0.038248	0.00888759
1274	0.399722	8.46336	0.890917	0.0380976	0.00894911
1275	0.400036	8.44271	0.892673	0.0379367	0.00900421
1276	0.40035	8.42132	0.894452	0.0377656	0.00905319
1277	0.400664	8.39922	0.896246	0.0375837	0.0090941
1278	0.400978	8.37643	0.898048	0.0373897	0.00912401
1279	0.401292	8.35297	0.899877	0.0371886	0.00915318
1280	0.401606	8.32887	0.901718	0.036977	0.00917431
1281	0.40192	8.30415	0.903564	0.0367557	0.00918759
1282	0.402234	8.27884	0.905426	0.0365252	0.0091948
1283	0.402548	8.25295	0.907289	0.0362837	0.00919294
1284	0.402862	8.22652	0.909156	0.0360325	0.00918386
1285	0.403176	8.19957	0.911031	0.0357728	0.009169
1286	0.40349	8.17213	0.912909	0.0355046	0.00914818
1287	0.403804	8.14422	0.914774	0.0352232	0.00911441
1288	0.404118	8.11587	0.916649	0.0349372	0.00907921
1289	0.404432	8.08712	0.918528	0.0346444	0.00903967
1290	0.404746	8.05798	0.920401	0.0343434	0.00899344
1291	0.40506	8.02849	0.92227	0.0340345	0.00894067
1292	0.405374	7.99868	0.924124	0.0337173	0.00887954
1293	0.405688	7.96857	0.925971	0.033393	0.00881194
1294	0.406002	7.93819	0.92781	0.033063	0.0087408
1295	0.406316	7.90758	0.929632	0.0327253	0.00866189
1296	0.40663	7.87677	0.931439	0.0323814	0.00857712
1297	0.406944	7.84578	0.933233	0.032033	0.00848827
1298	0.407258	7.81465	0.935004	0.0316775	0.00839153
1299	0.407572	7.78341	0.936754	0.0313164	0.0082891
1300	0.407886	7.75208	0.938482	0.0309509	0.00818152
1301	0.4082	7.7207	0.939344	0.0305742	0.00772826
1302	0.408514	7.6893	0.940255	0.0301012	0.00732073
1303	0.408828	7.65792	0.941243	0.0296504	0.006978
1304	0.409142	7.62657	0.942526	0.0292531	0.00680514
1305	0.409456	7.5953	0.944061	0.0288928	0.00674722
1306	0.40977	7.56413	0.945692	0.0285417	0.00670567
1307	0.410084	7.53309	0.947263	0.0281781	0.00661455
1308	0.410398	7.50222	0.948686	0.0277934	0.00645288
1309	0.410712	7.47154	0.949938	0.0273877	0.00622888
1310	0.411026	7.44109	0.951042	0.026967	0.00596136
1311	0.41134	7.41089	0.952033	0.0265364	0.00566857
1312	0.411654	7.38098	0.952972	0.0261068	0.00537465
1313	0.411968	7.35138	0.953898	0.0256842	0.00509173
1314	0.412282	7.32213	0.954836	0.0252699	0.00482541
1315	0.412596	7.29325	0.955792	0.0248651	0.00457608
1316	0.41291	7.26477	0.956746	0.0244666	0.00433495
1317	0.413224	7.23672	0.957697	0.0240754	0.00410244
1318	0.413538	7.20912	0.958608	0.0236857	0.0038661
1319	0.413852	7.18201	0.95948	0.0232984	0.00362796
1320	0.414166	7.15541	0.960296	0.0229122	0.00338423
1321	0.41448	7.12935	0.961054	0.0225278	0.00313485
1322	0.414794	7.10385	0.961744	0.0221443	0.00287897
1323	0.415108	7.07894	0.962378	0.0217654	0.00262118
1324	0.415422	7.05464	0.962946	0.0213893	0.00235864
1325	0.415736	7.03098	0.963466	0.0210218	0.0020981
1326	0.41605	7.00797	0.963917	0.020656	0.00183184
1327	0.416364	6.98565	0.964307	0.0202954	0.00156341
1328	0.416678	6.96403	0.964638	0.0199417	0.00129398
1329	0.416992	6.94314	0.964917	0.0195966	0.00102602
1330	0.417306	6.92299	0.965142	0.0192598	0.00075846
1331	0.41762	6.90361	0.965313	0.0189312	0.000492033
1332	0.417934	6.88502	0.965426	0.0186112	0.000224722
1333	0.418248	6.86723	0.965482	0.0182999	-4.08973e-05
1334	0.418562	6.85026	0.965481	0.017998	-0.000305507
1335	0.418876	6.83413	0.965427	0.0177061	-0.000568286
1336	0.41919	6.81885	0.965317	0.0174243	-0.000829679
1337	0.419504	6.80444	0.965152	0.0171531	-0.00108879
1338	0.419818	6.79091	0.964933	0.0168926	-0.00134581
1339	0.420132	6.77828	0.964662	0.0166437	-0.0015997
1340	0.420446	6.76656	0.964335	0.0164061	-0.00185098
1341	0.42076	6.75575	0.963958	0.0161806	-0.00209848
1342	0.421074	6.74588	0.963535	0.0159679	-0.0023397
1343	0.421388	6.73695	0.963055	0.015766	-0.00258042
1344	0.421702	6.72897	0.962523	0.0155772	-0.00281677
1345	0.422016	6.72195	0.961941	0.0154014	-0.00304907
1346	0.42233	6.71589	0.961309	0.0152388	-0.00327737
1347	0.422644	6.7108	0.960627	0.0150887	-0.00350184
1348	0.422958	6.70669	0.959895	0.0149515	-0.00372213
1349	0.423272	6.70355	0.959113	0.0148274	-0.00393842
1350	0.423586	6.7014	0.958284	0.0147167	-0.00415
1351	0.4239	6.70023	0.957407	0.0146195	-0.00435664
1352	0.424214	6.70005	0.956481	0.0145355	-0.0045601
1353	0.424528	6.70085	0.955506	0.0144646	-0.00475878
1354	0.424842	6.70264	0.95448	0.0144058	-0.0049545
1355	0.425156	6.70541	0.953416	0.0143622	-0.00514153
1356	0.42547	6.70917	0.952307	0.0143321	-0.0053243
1357	0.425784	6.7139	0.951151	0.0143153	-0.00550278
1358	0.426098	6.7196	0.949951	0.0143113	-0.00567739
1359	0.426412	6.72627	0.948711	0.0143218	-0.00584493
1360	0.426726	6.73389	0.947427	0.0143449	-0.00600886
1361	0.42704	6.74247	0.946101	0.0143808	-0.00616822
1362	0.427354	6.752	0.944729	0.0144293	-0.00632384
1363	0.427668	6.76246	0.943322	0.014492	-0.0064716
1364	0.427982	6.77384	0.941876	0.0145671	-0.006615
1365	0.428296	6.78614	0.94039	0.0146547	-0.00675353
1366	0.42861	6.79934	0.938886	0.014759	-0.00687893
1367	0.428924	6.81342	0.937335	0.0148728	-0.00700356
1368	0.429238	6.82838	0.935743	0.0149972	-0.00712593
1369	0.429552	6.8442	0.934116	0.0151332	-0.00724306
1370	0.429866	6.86086	0.932458	0.0152817	-0.00735332
1371	0.43018	6.87835	0.930769	0.0154417	-0.00745734
1372	0.430494	6.89665	0.929053	0.015614	-0.00755407
1373	0.430808	6.91574	0.927316	0.0157992	-0.00764237
1374	0.431122	6.93561	0.925545	0.0159936	-0.00772773
1375	0.431436	6.95623	0.923749	0.0161981	-0.00780709
1376	0.43175	6.97758	0.921927	0.0164129	-0.00788149
1377	0.432064	6.99964	0.920101	0.0166432	-0.00794082
1378	0.432378	7.0224	0.918245	0.0168797	-0.00799935
1379	0.432692	7.04582	0.916377	0.0171269	-0.00804936
1380	0.433006	7.06989	0.914501	0.0173865	-0.00808854
1381	0.43332	7.09458	0.912598	0.0176514	-0.0081263
1382	0.433634	7.11986	0.910693	0.017928	-0.00815417
1383	0.433948	7.14572	0.908766	0.0182102	-0.00817832
1384	0.434262	7.17212	0.906821	0.0184992	-0.00819784
1385	0.434576	7.19905	0.904872	0.0187964	-0.00820979
1386	0.43489	7.22647	0.902914	0.0191007	-0.00821467
1387	0.435204	7.25435	0.900951	0.0194118	-0.00821331
1388	0.435518	7.28268	0.898989	0.019729	-0.00820437
1389	0.435832	7.31141	0.897032	0.020056	-0.00818541
1390	0.436146	7.34053	0.895071	0.0203868	-0.00816158
1391	0.43646	7.37001	0.893108	0.020722	-0.00813339
1392	0.436774	7.3998	0.89116	0.0210633	-0.00809514
1393	0.437088	7.4299	0.889215	0.0214096	-0.0080506
1394	0.437402	7.46026	0.887278	0.0217602	-0.0079997
1395	0.437716	7.49086	0.885355	0.0221157	-0.00794071
1396	0.43803	7.52166	0.883443	0.0224744	-0.0078759
1397	0.438344	7.55264	0.881547	0.0228361	-0.00780391
1398	0.438658	7.58377	0.87967	0.0232015	-0.00772452
1399	0.438972	7.61501	0.877815	0.0235698	-0.00763766
1400	0.439286	7.64633	0.875979	0.0239401	-0.00754453
1401	0.4396	7.6777	0.875047	0.0243145	-0.00707939
1402	0.439914	7.7091	0.873978	0.0247749	-0.00671627
1403	0.440228	7.74049	0.872733	0.0252013	-0.00647031
1404	0.440542	7.77184	0.87122	0.0255793	-0.00636668
1405	0.440856	7.80312	0.869551	0.0259332	-0.00631706
1406	0.44117	7.8343	0.867863	0.0262838	-0.00625001
1407	0.441484	7.86534	0.866263	0.0266443	-0.00612875
1408	0.441798	7.89622	0.864802	0.0270187	-0.00595035
1409	0.442112	7.92691	0.863493	0.0274083	-0.00571882
1410	0.442426	7.95737	0.86232	0.0278098	-0.00544896
1411	0.44274	7.98758	0.861243	0.0282175	-0.00515609
1412	0.443054	8.01751	0.860232	0.0286274	-0.00485191
1413	0.443368	8.04712	0.85926	0.0290338	-0.00454433
1414	0.443682	8.0764	0.858299	0.0294345	-0.00424352
1415	0.443996	8.1053	0.857338	0.0298255	-0.00395277
1416	0.44431	8.1338	0.856384	0.0302087	-0.00366898
1417	0.444624	8.16187	0.855441	0.0305839	-0.00339173
1418	0.444938	8.18949	0.854513	0.0309507	-0.00312084
1419	0.445252	8.21662	0.853624	0.0313136	-0.00284781
1420	0.445566	8.24325	0.852775	0.0316713	-0.0025758
1421	0.44588	8.26934	0.851971	0.0320237	-0.00230296
1422	0.446194	8.29487	0.851225	0.0323721	-0.00202652
1423	0.446508	8.31981	0.850539	0.0327168	-0.00174574
1424	0.446822	8.34414	0.849916	0.0330569	-0.00146143
1425	0.447136	8.36784	0.84935	0.033391	-0.00117482
1426	0.44745	8.39088	0.848848	0.03372	-0.000885107
1427	0.447764	8.41324	0.848405	0.0340424	-0.000594586
1428	0.448078	8.43489	0.848028	0.034359	-0.000300905
1429	0.448392	8.45582	0.847708	0.0346668	-7.38579e-06
1430	0.448706	8.476	0.847454	0.0349701	0.00028982
1431	0.44902	8.49542	0.847267	0.0352672	0.000588603
1432	0.449334	8.51406	0.847142	0.0355569	0.000887611
1433	0.449648	8.53189	0.847078	0.0358386	0.00118615
1434	0.449962	8.5489	0.847073	0.0361119	0.00148306
1435	0.450276	8.56508	0.847127	0.0363771	0.00177861
1436	0.45059	8.5804	0.847237	0.0366325	0.0020709
1437	0.450904	8.59485	0.847407	0.0368801	0.00236107
1438	0.451218	8.60843	0.847634	0.0371186	0.00264776
1439	0.451532	8.6211	0.847916	0.0373476	0.00293085
1440	0.451846	8.63287	0.848253	0.037567	0.00320915
1441	0.45216	8.64372	0.848642	0.037776	0.00348262
1442	0.452474	8.65364	0.849086	0.0379754	0.00375118
1443	0.452788	8.66262	0.849585	0.0381646	0.00401539
1444	0.453102	8.67065	0.850137	0.0383433	0.00427462
1445	0.453416	8.67772	0.850743	0.0385122	0.00452862
1446	0.45373	8.68383	0.851401	0.0386705	0.0047767
1447	0.454044	8.68897	0.852108	0.0388177	0.00501831
1448	0.454358	8.69313	0.852866	0.0389538	0.00525526
1449	0.454672	8.69631	0.853674	0.03908	0.00548583
1450	0.454986	8.69852	0.854528	0.0391949	0.00570873
1451	0.4553	8.69973	0.855435	0.0393003	0.00592791
1452	0.455614	8.69997	0.856385	0.0393931	0.00613867
1453	0.455928	8.69921	0.857378	0.0394742	0.00634216
1454	0.456242	8.69747	0.858417	0.0395443	0.0065395
1455	0.456556	8.69475	0.8595	0.0396035	0.0067302
1456	0.45687	8.69105	0.860626	0.0396514	0.00691367
1457	0.457184	8.68637	0.861794	0.0396885	0.00709041
1458	0.457498	8.68072	0.863003	0.0397144	0.00726072
1459	0.457812	8.6741	0.864253	0.0397293	0.00742384
1460	0.458126	8.66652	0.865542	0.039733	0.00758024
1461	0.45844	8.65798	0.866871	0.0397257	0.00773013
1462	0.458754	8.64851	0.868226	0.0397046	0.00786792
1463	0.459068	8.6381	0.869621	0.0396735	0.00800152
1464	0.459382	8.62676	0.871054	0.0396321	0.00812995
1465	0.459696	8.61451	0.872523	0.0395801	0.00825182
1466	0.46001	8.60136	0.87403	0.0395178	0.00836818
1467	0.460324	8.58731	0.875576	0.0394455	0.00848064
1468	0.460638	8.5724	0.877149	0.0393619	0.00858412
1469	0.460952	8.55662	0.878749	0.0392666	0.00867891
1470	0.461266	8.54	0.880376	0.0391603	0.00876648
1471	0.46158	8.52256	0.882029	0.0390427	0.00884713
1472	0.461894	8.5043	0.883703	0.0389132	0.00891891
1473	0.462208	8.48524	0.885407	0.0387744	0.00898668
1474	0.462522	8.46542	0.887132	0.0386237	0.00904566
1475	0.462836	8.44484	0.888876	0.0384628	0.00909762
1476	0.46315	8.42352	0.89063	0.038289	0.00913811
1477	0.463464	8.40149	0.892413	0.0381085	0.0091768
1478	0.463778	8.37877	0.894215	0.0379173	0.00920876
1479	0.464092	8.35538	0.89604	0.0377179	0.0092375
1480	0.464406	8.33135	0.897885	0.0375093	0.00926038
1481	0.46472	8.30669	0.899739	0.03729	0.00927457
1482	0.465034	8.28143	0.901599	0.0370602	0.00928026
1483	0.465348	8.2556	0.903469	0.0368207	0.00927905
1484	0.465662	8.22923	0.905344	0.0365716	0.009271
1485	0.465976	8.20233	0.907227	0.0363144	0.00925735
1486	0.46629	8.17493	0.909112	0.0360473	0.00923562
1487	0.466604	8.14707	0.911001	0.0357715	0.00920776
1488	0.466918	8.11877	0.912891	0.0354884	0.0091743
1489	0.467232	8.09005	0.914772	0.0351947	0.00913143
1490	0.467546	8.06095	0.916661	0.0348957	0.00908635
1491	0.46786	8.0315	0.918535	0.0345859	0.00903065
1492	0.468174	8.00171	0.920408	0.03427	0.00897088
1493	0.468488	7.97163	0.922272	0.0339468	0.00890521
1494	0.468802	7.94129	0.92412	0.0336154	0.0088305
1495	0.469116	7.9107	0.925962	0.0332789	0.00875281
1496	0.46943	7.8799	0.927788	0.0329357	0.00866871
1497	0.469744	7.84893	0.929597	0.0325857	0.00857782
1498	0.470058	7.81782	0.931388	0.0322304	0.00848097
1499	0.470372	7.78658	0.93316	0.0318696	0.00837889
1500	0.470686	7.75526	0.934914	0.0315045	0.00827242
1501	0.471	7.72389	0.935801	0.0311283	0.00781949
1502	0.471314	7.69249	0.93674	0.0306555	0.00741366
1503	0.471628	7.6611	0.937734	0.0301983	0.00706135
1504	0.471942	7.62975	0.93905	0.0298028	0.0068919
1505	0.472256	7.59847	0.940612	0.0294415	0.0068328
1506	0.47257	7.56728	0.942265	0.0290886	0.00678948
1507	0.472884	7.53623	0.943862	0.0287234	0.00669808
1508	0.473198	7.50534	0.945315	0.0283375	0.00653713
1509	0.473512	7.47464	0.946585	0.0279266	0.00630724
1510	0.473826	7.44417	0.947727	0.0275068	0.00604343
1511	0.47414	7.41394	0.948754	0.0270757	0.00575231
1512	0.474454	7.384	0.949725	0.0266441	0.00545825
1513	0.474768	7.35437	0.95068	0.0262178	0.00517332
1514	0.475082	7.32508	0.951647	0.0258007	0.0049055
1515	0.475396	7.29616	0.952632	0.025393	0.00465484
1516	0.47571	7.26764	0.953619	0.0249922	0.00441394
1517	0.476024	7.23954	0.954596	0.0245967	0.00417849
1518	0.476338	7.2119	0.955541	0.024204	0.00394203
1519	0.476652	7.18474	0.956442	0.0238134	0.00370308
1520	0.476966	7.15809	0.957288	0.0234234	0.00345796
1521	0.47728	7.13197	0.958072	0.0230346	0.00320662
1522	0.477594	7.10641	0.958791	0.0226471	0.0029487
1523	0.477908	7.08144	0.959453	0.0222644	0.00268946
1524	0.478222	7.05708	0.960048	0.0218838	0.00242499
1525	0.478536	7.03335	0.960588	0.021508	0.00215932
1526	0.47885	7.01027	0.961064	0.0211373	0.00189079
1527	0.479164	6.98788	0.961489	0.0207744	0.00162287
1528	0.479478	6.96619	0.961853	0.0204174	0.00135377
1529	0.479792	6.94523	0.962163	0.0200677	0.00108507
1530	0.480106	6.925	0.962416	0.0197259	0.000815981
1531	0.48042	6.90554	0.96262	0.0193947	0.000549915
1532	0.480734	6.88687	0.962766	0.0190701	0.000284831
1533	0.481048	6.869	0.962854	0.0187548	1.87e-05
1534	0.481362	6.85194	0.962877	0.0184466	-0.000250348
1535	0.481676	6.83572	0.96285	0.0181501	-0.000514343
1536	0.48199	6.82036	0.962768	0.0178637	-0.000776232
1537	0.482304	6.80586	0.962632	0.0175881	-0.00103623
1538	0.482618	6.79224	0.962443	0.017324	-0.00129334
1539	0.482932	6.77952	0.962198	0.0170697	-0.00154839
1540	0.483246	6.7677	0.9619	0.0168268	-0.00180006
1541	0.48356	6.75681	0.96155	0.0165956	-0.00204851
1542	0.483874	6.74684	0.961149	0.0163769	-0.00229311
1543	0.484188	6.73782	0.960693	0.0161699	-0.00253464
1544	0.484502	6.72974	0.960189	0.0159771	-0.00277252
1545	0.484816	6.72262	0.959633	0.0157951	-0.00300599
1546	0.48513	6.71646	0.959027	0.0156275	-0.0032357
1547	0.485444	6.71127	0.958369	0.0154717	-0.00346166
1548	0.485758	6.70706	0.957665	0.0153288	-0.00368117
1549	0.486072	6.70382	0.956911	0.0152003	-0.0038982
1550	0.486386	6.70157	0.956107	0.0150841	-0.00411106
1551	0.4867	6.7003	0.955255	0.0149812	-0.00431946
1552	0.487014	6.70002	0.954357	0.0148918	-0.0045217
1553	0.487328	6.70073	0.953407	0.0148151	-0.00472101
1554	0.487642	6.70242	0.952416	0.0147528	-0.00491405
1555	0.487956	6.70509	0.95138	0.0147042	-0.0051023
1556	0.48827	6.70874	0.950296	0.0146686	-0.0052862
1557	0.488584	6.71337	0.949168	0.0146462	-0.00546576
1558	0.488898	6.71897	0.947996	0.0146369	-0.00564052
1559	0.489212	6.72554	0.946779	0.0146409	-0.00581071
1560	0.489526	6.73308	0.94552	0.0146579	-0.00597559
1561	0.48984	6.74156	0.944231	0.0146912	-0.00612997
1562	0.490154	6.75099	0.942898	0.014736	-0.00628187
1563	0.490468	6.76135	0.941524	0.0147937	-0.00642835
1564	0.490782	6.77264	0.940108	0.0148638	-0.0065717
1565	0.491096	6.78485	0.938651	0.0149462	-0.00670955
1566	0.49141	6.79796	0.937152	0.0150397	-0.00684401
1567	0.491724	6.81195	0.935616	0.0151457	-0.00697314
1568	0.492038	6.82682	0.934049	0.0152648	-0.00709489
1569	0.492352	6.84256	0.932452	0.015396	-0.00721024
1570	0.492666	6.85913	0.930823	0.0155405	-0.00731854
1571	0.49298	6.87654	0.929163	0.015696	-0.00742186
1572	0.493294	6.89476	0.927472	0.0158623	-0.00751968
1573	0.493608	6.91377	0.925752	0.0160402	-0.00761206
1574	0.493922	6.93356	0.924007	0.0162295	-0.00769724
1575	0.494236	6.9541	0.92225	0.0164334	-0.00777063
1576	0.49455	6.97538	0.920462	0.0166452	-0.00784152
1577	0.494864	6.99737	0.918657	0.0168679	-0.00790414
1578	0.495178	7.02006	0.916824	0.0170993	-0.00796328
1579	0.495492	7.04341	0.914972	0.0173405	-0.00801609
1580	0.495806	7.06742	0.913102	0.017591	-0.00806154
1581	0.49612	7.09204	0.911221	0.0178517	-0.00809938
1582	0.496434	7.11727	0.909332	0.0181214	-0.00812902
1583	0.496748	7.14307	0.907424	0.0183987	-0.00815423
1584	0.497062	7.16942	0.905505	0.0186843	-0.0081725
1585	0.497376	7.19629	0.903573	0.0189761	-0.00818547
1586	0.49769	7.22366	0.90164	0.0192767	-0.00818986
1587	0.498004	7.2515	0.899702	0.0195846	-0.0081872
1588	0.498318	7.27978	0.897759	0.0198988	-0.00817838
1589	0.498632	7.30848	0.895821	0.0202205	-0.00816106
1590	0.498946	7.33756	0.893879	0.0205475	-0.00813772
1591	0.49926	7.367	0.891935	0.0208787	-0.0081103
1592	0.499574	7.39677	0.890003	0.021217	-0.00807275
1593	0.499888	7.42683	0.888088	0.0215635	-0.00802414
1594	0.500202	7.45717	0.886173	0.0219115	-0.00797183
1595	0.500516	7.48774	0.884268	0.0222633	-0.00791372
1596	0.50083	7.51853	0.882371	0.0226179	-0.00785017
1597	0.501144	7.54949	0.880475	0.0229718	-0.00778492
1598	0.501458	7.5806	0.878606	0.023332	-0.00770858
1599	0.501772	7.61183	0.876759	0.0236959	-0.00762414
1600	0.502086	7.64315	0.874937	0.0240629	-0.00753131
1601	0.5024	7.67452	0.874033	0.0244387	-0.00706037
1602	0.502714	7.70592	0.87298	0.0248968	-0.0066972
1603	0.503028	7.73731	0.871748	0.0253207	-0.00645164
1604	0.503342	7.76866	0.870244	0.0256954	-0.00634916
1605	0.503656	7.79995	0.868568	0.0260417	-0.0063072
1606	0.50397	7.83114	0.866887	0.02639	-0.00624041
1607	0.504284	7.8622	0.865302	0.0267501	-0.00611706
1608	0.504598	7.8931	0.863849	0.0271217	-0.00593974
1609	0.504912	7.92381	0.862536	0.0275057	-0.005714
1610	0.505226	7.95429	0.861379	0.0279092	-0.00543931
1611	0.50554	7.98453	0.860314	0.0283163	-0.00514499
1612	0.505854	8.01449	0.859292	0.0287194	-0.004849
1613	0.506168	8.04414	0.858317	0.0291231	-0.00454462
1614	0.506482	8.07344	0.857359	0.0295215	-0.00424473
1615	0.506796	8.10238	0.856413	0.029915	-0.00394899
1616	0.50711	8.13092	0.855453	0.0302936	-0.00367086
1617	0.507424	8.15904	0.85451	0.0306666	-0.00339534
1618	0.507738	8.18671	0.853595	0.0310344	-0.00312153
1619	0.508052	8.21389	0.852712	0.0313964	-0.00284791
1620	0.508366	8.24057	0.851863	0.0317529	-0.00257706
1621	0.50868	8.26672	0.851064	0.0321051	-0.0023041
1622	0.508994	8.29231	0.850321	0.0324531	-0.00202776
1623	0.509308	8.31731	0.849636	0.0327966	-0.00174805
1624	0.509622	8.3417	0.849008	0.0331344	-0.00146621
1625	0.509936	8.36547	0.84845	0.0334692	-0.00117796
1626	0.51025	8.38857	0.847945	0.0337966	-0.000889986
1627	0.510564	8.411	0.847505	0.0341193	-0.000598887
1628	0.510878	8.43272	0.847127	0.0344351	-0.000306137
1629	0.511192	8.45373	0.846812	0.0347446	-1.0633e-05
1630	0.511506	8.47399	0.846561	0.0350481	0.000286842
1631	0.51182	8.49349	0.846371	0.0353445	0.00058461
1632	0.512134	8.5122	0.846233	0.0356307	0.000879277
1633	0.512448	8.53012	0.846166	0.0359127	0.00117759
1634	0.512762	8.54721	0.846159	0.036186	0.00147423
1635	0.513076	8.56347	0.846212	0.0364512	0.00176935
1636	0.51339	8.57888	0.846323	0.0367075	0.00206261
1637	0.513704	8.59343	0.84649	0.0369554	0.00235235
1638	0.514018	8.60709	0.846715	0.0371943	0.0026391
1639	0.514332	8.61986	0.846995	0.0374239	0.00292203
1640	0.514646	8.63172	0.847329	0.0376431	0.0032003
1641	0.51496	8.64266	0.847716	0.0378519	0.0034736
1642	0.515274	8.65268	0.848159	0.0380514	0.00374214
1643	0.515588	8.66175	0.848653	0.0382409	0.00400533
1644	0.515902	8.66988	0.849201	0.0384202	0.00426383
1645	0.516216	8.67704	0.8498	0.0385888	0.00451657
1646	0.51653	8.68325	0.850452	0.0387474	0.00476409
1647	0.516844	8.68849	0.851154	0.0388952	0.00500605
1648	0.517158	8.69275	0.851907	0.0390326	0.00524196
1649	0.517472	8.69604	0.852709	0.0391588	0.00547192
1650	0.517786	8.69834	0.853564	0.0392759	0.00569755
1651	0.5181	8.69965	0.854465	0.0393809	0.00591556
1652	0.518414	8.69999	0.855418	0.0394754	0.0061293
1653	0.518728	8.69933	0.856408	0.0395576	0.00633169
1654	0.519042	8.69769	0.857448	0.0396295	0.00653116
1655	0.519356	8.69507	0.85853	0.03969	0.00672268
1656	0.51967	8.69147	0.859654	0.0397393	0.00690679
1657	0.519984	8.68689	0.860817	0.0397772	0.00708301
1658	0.520298	8.68133	0.862022	0.0398041	0.00725302
1659	0.520612	8.67481	0.863267	0.0398194	0.00741582
1660	0.520926	8.66733	0.864552	0.039824	0.00757256
1661	0.52124	8.65889	0.865865	0.039815	0.00771711
1662	0.521554	8.64951	0.867231	0.0397988	0.00786281
1663	0.521868	8.63919	0.86862	0.0397677	0.00799502
1664	0.522182	8.62795	0.87005	0.0397276	0.00812351
1665	0.522496	8.61579	0.871519	0.0396773	0.00824702
1666	0.52281	8.60273	0.873028	0.0396167	0.00836573
1667	0.523124	8.58878	0.874569	0.039546	0.00847818
1668	0.523438	8.57395	0.876133	0.0394625	0.00857934
1669	0.523752	8.55826	0.877729	0.0393688	0.00867476
1670	0.524066	8.54173	0.879356	0.0392641	0.008764
1671	0.52438	8.52436	0.881008	0.0391482	0.00884587
1672	0.524694	8.50618	0.882687	0.0390216	0.00892123
1673	0.525008	8.48721	0.884377	0.038881	0.00898378
1674	0.525322	8.46746	0.886097	0.0387324	0.00904348
1675	0.525636	8.44696	0.887833	0.0385712	0.009093
1676	0.52595	8.42572	0.889597	0.0384023	0.00913982
1677	0.526264	8.40376	0.891382	0.0382243	0.00918056
1678	0.526578	8.38111	0.893191	0.0380366	0.00921638
1679	0.526892	8.35779	0.89502	0.0378394	0.0092466
1680	0.527206	8.33381	0.896858	0.0376311	0.00926764
1681	0.52752	8.30922	0.898699	0.0374112	0.00927811
1682	0.527834	8.28402	0.900556	0.0371832	0.00928385
1683	0.528148	8.25825	0.902424	0.0369459	0.00928402
1684	0.528462	8.23193	0.904296	0.0366982	0.00927628
1685	0.528776	8.20508	0.906178	0.0364426	0.00926408
1686	0.52909	8.17774	0.908064	0.0361777	0.00924404
1687	0.529404	8.14992	0.909947	0.0359031	0.00921547
1688	0.529718	8.12166	0.911832	0.0356204	0.00918142
1689	0.530032	8.09298	0.913714	0.0353294	0.00914004
1690	0.530346	8.06392	0.915595	0.0350304	0.0090931
1691	0.53066	8.0345	0.917471	0.034724	0.00903987
1692	0.530974	8.00475	0.919342	0.0344101	0.00898107
1693	0.531288	7.9747	0.921207	0.034089	0.00891627
1694	0.531602	7.94438	0.923058	0.0337602	0.00884436
1695	0.531916	7.91381	0.924883	0.0334206	0.00876005
1696	0.53223	7.88304	0.926715	0.0330821	0.00867979
1697	0.532544	7.85208	0.928518	0.0327317	0.00858742
1698	0.532858	7.82098	0.930321	0.0323819	0.00849615
1699	0.533172	7.78975	0.932086	0.0320199	0.00839159
1700	0.533486	7.75844	0.933835	0.0316559	0.00828434
1701	0.5338	7.72707	0.934718	0.0312799	0.0078293
1702	0.534114	7.69568	0.935658	0.0308089	0.00742486
1703	0.534428	7.66428	0.936671	0.0303579	0.00708086
1704	0.534742	7.63293	0.937981	0.0299611	0.00690796
1705	0.535056	7.60163	0.939543	0.0296009	0.00684885
1706	0.53537	7.57044	0.941195	0.0292485	0.00680487
1707	0.535684	7.53937	0.942792	0.0288844	0.00671318
1708	0.535998	7.50847	0.944249	0.0285006	0.00655365
1709	0.536312	7.47775	0.945536	0.0280952	0.00633066
1710	0.536626	7.44725	0.946666	0.0276729	0.00606136
1711	0.53694	7.417	0.947689	0.0272414	0.00576803
1712	0.537254	7.38702	0.94866	0.0268106	0.00547348
1713	0.537568	7.35736	0.949617	0.0263855	0.00518933
1714	0.537882	7.32804	0.950587	0.0259696	0.00492203
1715	0.538196	7.29908	0.951574	0.025563	0.00467204
1716	0.53851	7.27051	0.952567	0.0251635	0.00443219
1717	0.538824	7.24237	0.953547	0.0247691	0.00419755
1718	0.539138	7.21468	0.95451	0.0243812	0.00396766
1719	0.539452	7.18747	0.955418	0.0239916	0.00372941
1720	0.539766	7.16077	0.956264	0.0236017	0.00348348
1721	0.54008	7.13459	0.957055	0.0232139	0.0032332
1722	0.540394	7.10898	0.957778	0.0228269	0.00297606
1723	0.540708	7.08394	0.958439	0.0224435	0.0027153
1724	0.541022	7.05952	0.959039	0.0220631	0.00245084
1725	0.541336	7.03572	0.959581	0.0216878	0.00218478
1726	0.54165	7.01258	0.960064	0.021318	0.00191719
1727	0.541964	6.99012	0.960489	0.0209545	0.00164878
1728	0.542278	6.96836	0.960863	0.0205989	0.00138143
1729	0.542592	6.94732	0.961178	0.0202489	0.00111255
1730	0.542906	6.92702	0.961435	0.0199071	0.000843577
1731	0.54322	6.90748	0.961635	0.0195735	0.000574628
1732	0.543534	6.88873	0.961787	0.019251	0.000309032
1733	0.543848	6.87077	0.961872	0.0189327	4.05575e-05
1734	0.544162	6.85363	0.961908	0.0186272	-0.000224707
1735	0.544476	6.83733	0.961889	0.01833	-0.000486729
1736	0.54479	6.82188	0.961814	0.0180432	-0.000748191
1737	0.545104	6.80729	0.961685	0.0177672	-0.00100741
1738	0.545418	6.79358	0.961504	0.0175029	-0.00126333
1739	0.545732	6.78077	0.961265	0.0172478	-0.00151849
1740	0.546046	6.76886	0.960976	0.0170057	-0.00176948
1741	0.54636	6.75787	0.960631	0.0167743	-0.00201798
1742	0.546674	6.74781	0.960232	0.0165551	-0.00226308
1743	0.546988	6.73869	0.959784	0.0163478	-0.00250454
1744	0.547302	6.73051	0.959284	0.0161531	-0.0027416
1745	0.547616	6.7233	0.958736	0.0159712	-0.00297468
1746	0.54793	6.71704	0.958139	0.0158024	-0.00320301
1747	0.548244	6.71175	0.957491	0.0156461	-0.00342755
1748	0.548558	6.70744	0.956789	0.015503	-0.00364987
1749	0.548872	6.70411	0.956041	0.0153724	-0.00386598
1750	0.549186	6.70176	0.955242	0.0152555	-0.0040794
1751	0.5495	6.70039	0.954392	0.0151512	-0.00428833
1752	0.549814	6.70001	0.953491	0.0150594	-0.00449388
1753	0.550128	6.70061	0.952549	0.0149821	-0.0046922
1754	0.550442	6.7022	0.951562	0.0149187	-0.00488542
1755	0.550756	6.70477	0.950528	0.0148682	-0.00507452
1756	0.55107	6.70833	0.949449	0.0148314	-0.00525923
1757	0.551384	6.71286	0.948326	0.0148078	-0.00543907
1758	0.551698	6.71836	0.947157	0.0147975	-0.00561385
1759	0.552012	6.72483	0.945946	0.0148004	-0.00578332
1760	0.552326	6.73227	0.944694	0.014817	-0.00594736
1761	0.55264	6.74066	0.943401	0.0148469	-0.00610639
1762	0.552954	6.74999	0.942079	0.0148926	-0.0062541
1763	0.553268	6.76026	0.940712	0.0149495	-0.0064001
1764	0.553582	6.77146	0.939298	0.0150174	-0.00654399
1765	0.553896	6.78357	0.937844	0.0150978	-0.00668324
1766	0.55421	6.79659	0.936347	0.01519	-0.00681855
1767	0.554524	6.81049	0.934822	0.0152963	-0.00694452
1768	0.554838	6.82528	0.933256	0.015413	-0.00706811
1769	0.555152	6.84092	0.931662	0.0155439	-0.00718317
1770	0.555466	6.85741	0.930031	0.0156851	-0.00729445
1771	0.55578	6.87474	0.928372	0.0158389	-0.00739874
1772	0.556094	6.89287	0.926693	0.0160076	-0.00749203
1773	0.556408	6.91181	0.924972	0.0161825	-0.00758689
1774	0.556722	6.93152	0.923238	0.0163731	-0.00766923
1775	0.557036	6.95198	0.921477	0.0165727	-0.00774647
1776	0.55735	6.97319	0.919687	0.0167823	-0.00781942
1777	0.557664	6.99511	0.91788	0.0170038	-0.00788294
1778	0.557978	7.01773	0.91605	0.0172342	-0.007942
1779	0.558292	7.04102	0.914203	0.0174745	-0.00799373
1780	0.558606	7.06495	0.912339	0.0177246	-0.0080384
1781	0.55892	7.08952	0.910466	0.0179858	-0.00807474
1782	0.559234	7.11469	0.908574	0.0182537	-0.00810678
1783	0.559548	7.14043	0.906664	0.018529	-0.00813306
1784	0.559862	7.16672	0.904742	0.0188123	-0.00815337
1785	0.560176	7.19355	0.902815	0.0191041	-0.00816561
1786	0.56049	7.22087	0.900884	0.0194037	-0.00816985
1787	0.560804	7.24866	0.898944	0.0197095	-0.00816865
1788	0.561118	7.2769	0.897002	0.0200229	-0.00815977
1789	0.561432	7.30555	0.895059	0.0203425	-0.00814429
1790	0.561746	7.3346	0.893116	0.0206675	-0.00812289
1791	0.56206	7.364	0.891187	0.0210022	-0.00808861
1792	0.562374	7.39373	0.889247	0.0213364	-0.00805467
1793	0.562688	7.42377	0.887326	0.0216807	-0.00800825
1794	0.563002	7.45408	0.885408	0.0220269	-0.00795745
1795	0.563316	7.48463	0.883498	0.0223768	-0.00790125
1796	0.56363	7.5154	0.8816	0.0227308	-0.0078374
1797	0.563944	7.54634	0.879718	0.0230883	-0.00776668
1798	0.564258	7.57744	0.877849	0.0234485	-0.00768979
1799	0.564572	7.60866	0.876003	0.0238124	-0.00760478
1800	0.564886	7.63997	0.874179	0.0241787	-0.00751264
1801	0.5652	7.67134	0.873262	0.0245497	-0.0070464
1802	0.565514	7.70273	0.8722	0.0250063	-0.00668542
1803	0.565828	7.73413	0.870962	0.0254288	-0.00644185
1804	0.566142	7.76549	0.869455	0.0258031	-0.00633916
1805	0.566456	7.79678	0.867791	0.0261536	-0.00629136
1806	0.56677	7.82798	0.866111	0.026502	-0.00622374
1807	0.567084	7.85905	0.864514	0.0268585	-0.00610491
1808	0.567398	7.88997	0.863057	0.0272301	-0.0059278
1809	0.567712	7.9207	0.861753	0.027617	-0.00569685
1810	0.568026	7.95121	0.860582	0.0280161	-0.00542769
1811	0.56834	7.98148	0.859513	0.0284228	-0.00513375
1812	0.568654	8.01146	0.858499	0.0288286	-0.00483252
1813	0.568968	8.04114	0.857523	0.0292328	-0.00452782
1814	0.569282	8.07049	0.856558	0.0296302	-0.00422882
1815	0.569596	8.09946	0.855597	0.0300201	-0.00393851
1816	0.56991	8.12805	0.854639	0.0304014	-0.00365658
1817	0.570224	8.15621	0.853677	0.0307698	-0.00338763
1818	0.570538	8.18392	0.85276	0.0311392	-0.00311157
1819	0.570852	8.21116	0.851864	0.0314985	-0.00284222
1820	0.571166	8.23789	0.851013	0.0318556	-0.00257033
1821	0.57148	8.26409	0.850208	0.0322077	-0.00229741
1822	0.571794	8.28974	0.84946	0.0325558	-0.00202096
1823	0.572108	8.3148	0.848772	0.0328997	-0.0017409
1824	0.572422	8.33926	0.848144	0.0332391	-0.00145692
1825	0.572736	8.36308	0.847578	0.0335733	-0.00117003
1826	0.57305	8.38626	0.847072	0.0339016	-0.000880957
1827	0.573364	8.40876	0.846627	0.0342239	-0.000590039
1828	0.573678	8.43055	0.846239	0.0345387	-0.000298758
1829	0.573992	8.45163	0.84592	0.0348491	-2.52559e-06
1830	0.574306	8.47197	0.845664	0.0351532	0.000295073
1831	0.57462	8.49154	0.845467	0.0354495	0.000592645
1832	0.574934	8.51034	0.845333	0.0357383	0.000890611
1833	0.575248	8.52834	0.845252	0.036017	0.00118535
1834	0.575562	8.54552	0.845239	0.0362905	0.00148188
1835	0.575876	8.56186	0.845289	0.0365579	0.00177869
1836	0.57619	8.57736	0.845389	0.0368127	0.00206946
1837	0.576504	8.59199	0.845551	0.0370613	0.00235977
1838	0.576818	8.60574	0.845771	0.0373008	0.00264656
1839	0.577132	8.6186	0.846046	0.0375307	0.00292968
1840	0.577446	8.63056	0.846375	0.0377507	0.00320827
1841	0.57776	8.64159	0.846758	0.0379606	0.00348145
1842	0.578074	8.6517	0.847194	0.0381605	0.00374991
1843	0.578388	8.66087	0.847683	0.0383498	0.00401365
1844	0.578702	8.66909	0.848226	0.0385296	0.00427271
1845	0.579016	8.67636	0.848822	0.0386993	0.00452599
1846	0.57933	8.68267	0.849468	0.0388588	0.00477351
1847	0.579644	8.688	0.850163	0.0390072	0.0050145
1848	0.579958	8.69236	0.850908	0.0391446	0.00524935
1849	0.580272	8.69575	0.851711	0.0392728	0.00548315
1850	0.580586	8.69815	0.852562	0.0393906	0.00570924
1851	0.5809	8.69957	0.853456	0.0394962	0.00592564
1852	0.581214	8.7	0.854394	0.03959	0.00613508
1853	0.581528	8.69944	0.855385	0.0396736	0.00634186
1854	0.581842	8.69791	0.856412	0.039745	0.00653773
1855	0.582156	8.69538	0.85749	0.0398065	0.00673034
1856	0.58247	8.69188	0.8586	0.039855	0.00691088
1857	0.582784	8.6874	0.859761	0.0398943	0.00708996
1858	0.583098	8.68194	0.860954	0.0399206	0.00725699
1859	0.583412	8.67552	0.862189	0.0399363	0.00741863
1860	0.583726	8.66813	0.863477	0.0399437	0.00757968
1861	0.58404	8.65979	0.864791	0.0399369	0.00772691
1862	0.584354	8.65051	0.866144	0.0399199	0.00786877
1863	0.584668	8.64028	0.867537	0.0398924	0.00800521
1864	0.584982	8.62913	0.868968	0.0398545	0.00813596
1865	0.585296	8.61707	0.870435	0.0398057	0.00826046
1866	0.58561	8.6041	0.871946	0.039747	0.00838166
1867	0.585924	8.59023	0.873473	0.039675	0.0084893
1868	0.586238	8.5755	0.875031	0.0395927	0.00859074
1869	0.586552	8.55989	0.876622	0.0394996	0.00868637
1870	0.586866	8.54344	0.878245	0.0393962	0.00877627
1871	0.58718	8.52616	0.879891	0.0392814	0.00885787
1872	0.587494	8.50807	0.881566	0.0391563	0.00893335
1873	0.587808	8.48917	0.883257	0.0390182	0.00899778
1874	0.588122	8.4695	0.884989	0.0388749	0.009064
1875	0.588436	8.44907	0.886731	0.0387164	0.00911636
1876	0.58875	8.4279	0.888486	0.0385463	0.00915964
1877	0.589064	8.40602	0.89027	0.0383688	0.00920019
1878	0.589378	8.38344	0.892078	0.0381827	0.00923692
1879	0.589692	8.36018	0.893906	0.0379869	0.00926819
1880	0.590006	8.33628	0.895743	0.0377802	0.00928945
1881	0.59032	8.31174	0.897591	0.037563	0.00930308
1882	0.590634	8.2866	0.899445	0.0373353	0.00930841
1883	0.590948	8.26089	0.90131	0.0370985	0.00930779
1884	0.591262	8.23462	0.903186	0.0368525	0.00930135
1885	0.591576	8.20783	0.905066	0.0365973	0.00928805
1886	0.59189	8.18053	0.906948	0.0363324	0.00926705
1887	0.592204	8.15276	0.908836	0.0360601	0.00924071
1888	0.592518	8.12455	0.910725	0.0357793	0.00920819
1889	0.592832	8.09591	0.912611	0.0354896	0.00916827
1890	0.593146	8.06689	0.914491	0.0351911	0.00912097
1891	0.59346	8.0375	0.916369	0.0348852	0.009068
1892	0.593774	8.00778	0.918239	0.034572	0.00900853
1893	0.594088	7.97776	0.92009	0.0342477	0.0089381
1894	0.594402	7.94746	0.921939	0.0339197	0.00886579
1895	0.594716	7.91692	0.923781	0.0335862	0.00878887
1896	0.59503	7.88617	0.925605	0.0332443	0.00870397
1897	0.595344	7.85523	0.927418	0.0328977	0.00861509
1898	0.595658	7.82414	0.929215	0.0325454	0.00852049
1899	0.595972	7.79293	0.930992	0.0321879	0.0084202
1900	0.596286	7.76162	0.932747	0.0318246	0.00831381
1901	0.5966	7.73026	0.933631	0.0314499	0.0078585
1902	0.596914	7.69886	0.934576	0.0309795	0.00745478
1903	0.597228	7.66747	0.935594	0.0305296	0.00711145
1904	0.597542	7.6361	0.936907	0.0301333	0.00693864
1905	0.597856	7.6048	0.938473	0.0297735	0.00688014
1906	0.59817	7.5736	0.940129	0.0294212	0.00683582
1907	0.598484	7.54252	0.941732	0.0290575	0.00674447
1908	0.598798	7.51159	0.943194	0.0286739	0.00658512
1909	0.599112	7.48085	0.944486	0.0282692	0.00636276
1910	0.599426	7.45033	0.945624	0.0278476	0.00609442
1911	0.59974	7.42005	0.946656	0.027417	0.00580288
1912	0.600054	7.39005	0.947637	0.0269869	0.00551053
1913	0.600368	7.36035	0.948598	0.0265616	0.00522472
1914	0.600682	7.33099	0.949572	0.0261449	0.00495687
1915	0.600996	7.302	0.950567	0.0257382	0.00470722
1916	0.60131	7.27339	0.951566	0.0253385	0.00446769
1917	0.601624	7.24521	0.952556	0.0249445	0.00423422
1918	0.601938	7.21747	0.953527	0.0245568	0.00400539
1919	0.602252	7.19021	0.954442	0.0241671	0.0037671
1920	0.602566	7.16345	0.955296	0.0237767	0.00352084
1921	0.60288	7.13722	0.956091	0.0233877	0.00326942
1922	0.603194	7.11155	0.956826	0.0230012	0.0030138
1923	0.603508	7.08646	0.957492	0.0226164	0.00275227
1924	0.603822	7.06197	0.958104	0.0222367	0.00248941
1925	0.604136	7.03811	0.958652	0.0218606	0.00222299
1926	0.60445	7.0149	0.959144	0.02149	0.00195557
1927	0.604764	6.99237	0.95958	0.021126	0.00168768
1928	0.605078	6.97053	0.959957	0.0207686	0.00141857
1929	0.605392	6.94942	0.960285	0.0204195	0.00115157
1930	0.605706	6.92904	0.960552	0.0200769	0.000882481
1931	0.60602	6.90943	0.960762	0.0197422	0.000614085
1932	0.606334	6.89059	0.960915	0.019416	0.00034567
1933	0.606648	6.87256	0.961014	0.0190991	7.93229e-05
1934	0.606962	6.85533	0.961059	0.0187917	-0.000185715
1935	0.607276	6.83895	0.961054	0.0184948	-0.00044682
1936	0.60759	6.82341	0.96099	0.0182074	-0.000707806
1937	0.607904	6.80873	0.960869	0.0179301	-0.000967239
1938	0.608218	6.79493	0.960693	0.0176632	-0.00122458
1939	0.608532	6.78203	0.960464	0.0174075	-0.00147916
1940	0.608846	6.77003	0.960185	0.0171642	-0.00173007
1941	0.60916	6.75894	0.95985	0.0169311	-0.0019788
1942	0.609474	6.74879	0.959462	0.0167101	-0.00222397
1943	0.609788	6.73957	0.959024	0.0165017	-0.00246496
1944	0.610102	6.7313	0.958534	0.0163052	-0.00270241
1945	0.610416	6.72398	0.957992	0.0161214	-0.00293596
1946	0.61073	6.71763	0.957402	0.0159503	-0.00316507
1947	0.611044	6.71225	0.956763	0.0157923	-0.00339005
1948	0.611358	6.70783	0.956075	0.0156473	-0.00361041
1949	0.611672	6.7044	0.955337	0.0155157	-0.00382702
1950	0.611986	6.70195	0.954551	0.0153972	-0.00403883
1951	0.6123	6.70048	0.953716	0.0152919	-0.00424666
1952	0.612614	6.7	0.952827	0.0151987	-0.00445163
1953	0.612928	6.7005	0.951891	0.0151192	-0.00465254
1954	0.613242	6.70199	0.950909	0.015053	-0.0048478
1955	0.613556	6.70447	0.949883	0.0150003	-0.00503709
1956	0.61387	6.70792	0.948813	0.0149613	-0.00522153
1957	0.614184	6.71235	0.9477	0.0149358	-0.00540102
1958	0.614498	6.71776	0.946544	0.0149237	-0.0055756
1959	0.614812	6.72413	0.945343	0.0149248	-0.00574541
1960	0.615126	6.73147	0.944102	0.0149393	-0.00590979
1961	0.61544	6.73976	0.942826	0.0149689	-0.00606495
1962	0.615754	6.749	0.941499	0.0150085	-0.00622047
1963	0.616068	6.75918	0.94014	0.015064	-0.00636598
1964	0.616382	6.77028	0.938728	0.0151283	-0.00651309
1965	0.616696	6.7823	0.937288	0.0152081	-0.00664986
1966	0.61701	6.79522	0.935811	0.0153005	-0.00678131
1967	0.617324	6.80904	0.934289	0.0154032	-0.00691116
1968	0.617638	6.82374	0.932748	0.0155219	-0.00702892
1969	0.617952	6.83929	0.931165	0.0156504	-0.00714443
1970	0.618266	6.8557	0.929538	0.0157879	-0.00725901
1971	0.61858	6.87294	0.927884	0.0159387	-0.00736523
1972	0.618894	6.891	0.9262	0.0161016	-0.00746467
1973	0.619208	6.90985	0.924496	0.0162767	-0.0075558
1974	0.619522	6.92948	0.922761	0.0164624	-0.00764177
1975	0.619836	6.94987	0.921014	0.0166624	-0.00771695
1976	0.62015	6.971	0.919238	0.0168711	-0.00778877
1977	0.620464	6.99285	0.917442	0.0170907	-0.00785238
1978	0.620778	7.0154	0.91562	0.0173191	-0.00791229
1979	0.621092	7.03862	0.913781	0.017557	-0.00796515
1980	0.621406	7.0625	0.911926	0.0178054	-0.00801025
1981	0.62172	7.087	0.910067	0.0180652	-0.00804513
1982	0.622034	7.11211	0.908181	0.0183312	-0.00807749
1983	0.622348	7.13779	0.90628	0.0186049	-0.00810432
1984	0.622662	7.16403	0.904365	0.0188857	-0.00812579
1985	0.622976	7.1908	0.902444	0.0191751	-0.00813903
1986	0.62329	7.21807	0.900519	0.0194728	-0.00814398
1987	0.623604	7.24582	0.898587	0.0197771	-0.00814326
1988	0.623918	7.27401	0.896655	0.0200884	-0.00813464
1989	0.624232	7.30263	0.894729	0.0204099	-0.00811534
1990	0.624546	7.33163	0.892786	0.0207302	-0.00809765
1991	0.62486	7.361	0.890863	0.021063	-0.00806492
1992	0.625174	7.3907	0.888937	0.021398	-0.00802858
1993	0.625488	7.42071	0.887014	0.0217377	-0.00798638
1994	0.625802	7.45099	0.885098	0.0220819	-0.0079376
1995	0.626116	7.48152	0.883192	0.0224298	-0.0078823
1996	0.62643	7.51227	0.881298	0.0227821	-0.0078196
1997	0.626744	7.5432	0.879419	0.023138	-0.00775005
1998	0.627058	7.57428	0.877557	0.0234973	-0.00767359
[truncated: 2 more rows]
