# Supplementary material for: Data regarding the computational fluid dynamics simulations of an airfoil with plasma actuator in unsteady flow
Source: Data Brief. 2020 Feb 13;29:105286. doi: 10.1016/j.dib.2020.105286 (PMC7044653; doi:10.1016/j.dib.2020.105286)
Supplement: Multimedia component 1 [file mmc1.zip › Allegati/w100_a1/Force_w100_a1_225/Force_w100_a1_225.xlsx]

## Sheet: Foglio1
Time Step	Time	Angle of attack	Lift coefficient	Drag coefficient	Moment coefficient
[]	[s]	[deg]	[]	[]	[]
1	0	7.7	3.87638	1.05019	1.0279
2	0.000314	7.73139	2.65415	0.579039	0.589877
3	0.000628	7.76276	1.65599	0.29828	0.274014
4	0.000942	7.79406	0.96292	0.134023	0.0778901
5	0.001256	7.82527	0.554864	0.0494281	-0.0226457
6	0.00157	7.85636	0.363075	0.014768	-0.0604869
7	0.001884	7.88729	0.309533	0.00756447	-0.0639902
8	0.002198	7.91803	0.329371	0.0129726	-0.0524554
9	0.002512	7.94857	0.377699	0.0222553	-0.0371844
10	0.002826	7.97885	0.429076	0.0311291	-0.0235343
11	0.00314	8.00887	0.471888	0.0379197	-0.0134121
12	0.003454	8.03857	0.503172	0.042416	-0.00683117
13	0.003768	8.06795	0.524083	0.0449975	-0.00310391
14	0.004082	8.09696	0.537476	0.0462466	-0.0012759
15	0.004396	8.12558	0.546174	0.0466949	-0.000511934
16	0.00471	8.15378	0.552316	0.0467274	-0.000272949
17	0.005024	8.18153	0.557344	0.0465895	-0.000195768
18	0.005338	8.20881	0.562041	0.0464121	-0.000139957
19	0.005652	8.23558	0.566855	0.0462667	1.60733e-05
20	0.005966	8.26183	0.571747	0.0461589	0.000209217
21	0.00628	8.28753	0.57675	0.0460761	0.000456867
22	0.006594	8.31264	0.581866	0.0460241	0.000763181
23	0.006908	8.33715	0.586904	0.0459718	0.00104616
24	0.007222	8.36104	0.591851	0.0459197	0.00131735
25	0.007536	8.38427	0.596654	0.0458594	0.0015546
26	0.00785	8.40683	0.602167	0.04579	0.00213228
27	0.008164	8.42869	0.607329	0.0457838	0.0025542
28	0.008478	8.44983	0.612103	0.0457326	0.00281477
29	0.008792	8.47023	0.616462	0.0456241	0.0029368
30	0.009106	8.48987	0.620662	0.0455092	0.00307345
31	0.00942	8.50874	0.624805	0.0454024	0.00324352
32	0.009734	8.5268	0.62891	0.0453034	0.00343586
33	0.010048	8.54405	0.632947	0.0452058	0.00361635
34	0.010362	8.56047	0.636911	0.0451006	0.00378994
35	0.010676	8.57605	0.640786	0.044991	0.00394536
36	0.01099	8.59075	0.644581	0.0448792	0.00409006
37	0.011304	8.60458	0.648263	0.0447579	0.00420987
38	0.011618	8.61752	0.651822	0.0446298	0.00430277
39	0.011932	8.62955	0.655288	0.0444943	0.00438642
40	0.012246	8.64067	0.658668	0.044353	0.00446042
41	0.01256	8.65086	0.661983	0.0442104	0.00452826
42	0.012874	8.66011	0.665213	0.0440641	0.00458426
43	0.013188	8.66842	0.668377	0.043911	0.0046339
44	0.013502	8.67577	0.671472	0.0437603	0.0046711
45	0.013816	8.68216	0.674492	0.0436035	0.00469265
46	0.01413	8.68758	0.677432	0.0434432	0.00469927
47	0.014444	8.69202	0.680292	0.0432763	0.0046905
48	0.014758	8.69549	0.683075	0.0431067	0.00466973
49	0.015072	8.69798	0.685778	0.0429355	0.00463511
50	0.015386	8.69948	0.688413	0.0427584	0.00458879
51	0.0157	8.7	0.690974	0.0425809	0.00453557
52	0.016014	8.69953	0.693478	0.0424005	0.00447742
53	0.016328	8.69808	0.695931	0.0422204	0.0044199
54	0.016642	8.69564	0.698344	0.0420424	0.00436459
55	0.016956	8.69222	0.700714	0.0418661	0.00430901
56	0.01727	8.68782	0.703048	0.0416919	0.00425859
57	0.017584	8.68245	0.705352	0.0415205	0.0042133
58	0.017898	8.67611	0.707625	0.0413511	0.00417136
59	0.018212	8.66881	0.709871	0.0411853	0.00413482
60	0.018526	8.66056	0.712082	0.0410198	0.0040984
61	0.01884	8.65135	0.714276	0.0408585	0.00407494
62	0.019154	8.64121	0.71645	0.0407011	0.00405586
63	0.019468	8.63014	0.718599	0.0405458	0.00403994
64	0.019782	8.61815	0.72072	0.040393	0.00402573
65	0.020096	8.60526	0.722823	0.0402432	0.00401686
66	0.02041	8.59148	0.724907	0.0400957	0.00401428
67	0.020724	8.57681	0.726975	0.0399521	0.0040139
68	0.021038	8.56128	0.729026	0.0398097	0.0040162
69	0.021352	8.54491	0.73106	0.0396708	0.00402206
70	0.021666	8.5277	0.733087	0.0395327	0.00403396
71	0.02198	8.50967	0.735108	0.0393973	0.00404541
72	0.022294	8.49085	0.737141	0.0392666	0.00407263
73	0.022608	8.47124	0.73918	0.0391402	0.00409976
74	0.022922	8.45088	0.741245	0.0390191	0.00414064
75	0.023236	8.42977	0.743335	0.0389021	0.00418963
76	0.02355	8.40795	0.745465	0.0387907	0.00424935
77	0.023864	8.38543	0.747652	0.0386868	0.00432479
78	0.024178	8.36223	0.749896	0.0385897	0.00441297
79	0.024492	8.33838	0.752219	0.0385	0.00451846
80	0.024806	8.3139	0.754635	0.0384192	0.00464361
81	0.02512	8.28882	0.757146	0.0383456	0.00478564
82	0.025434	8.26315	0.759769	0.0382823	0.00494949
83	0.025748	8.23693	0.762514	0.0382277	0.00513407
84	0.026062	8.21018	0.765389	0.0381811	0.00534001
85	0.026376	8.18293	0.768401	0.0381418	0.00556624
86	0.02669	8.1552	0.771549	0.0381085	0.00581214
87	0.027004	8.12702	0.774835	0.03808	0.00607395
88	0.027318	8.09842	0.778256	0.0380548	0.00635199
89	0.027632	8.06943	0.781808	0.0380303	0.00664257
90	0.027946	8.04007	0.785474	0.0380043	0.00694178
91	0.02826	8.01038	0.789245	0.0379733	0.0072455
92	0.028574	7.98038	0.793109	0.0379348	0.00754937
93	0.028888	7.95011	0.797049	0.0378863	0.00784928
94	0.029202	7.91959	0.801041	0.0378246	0.00814074
95	0.029516	7.88885	0.805061	0.0377462	0.00841579
96	0.02983	7.85793	0.809095	0.0376481	0.00867416
97	0.030144	7.82685	0.813117	0.0375285	0.00891091
98	0.030458	7.79565	0.817091	0.0373812	0.00911341
99	0.030772	7.76435	0.821026	0.0372109	0.00929336
100	0.031086	7.73299	0.824905	0.0370153	0.00944638
101	0.0314	7.70159	0.828696	0.036791	0.00956556
102	0.031714	7.6702	0.832402	0.0365412	0.0096512
103	0.032028	7.63883	0.835979	0.036259	0.00969652
104	0.032342	7.60752	0.839436	0.0359541	0.00971056
105	0.032656	7.57631	0.842795	0.0356258	0.0096962
106	0.03297	7.54522	0.846041	0.0352742	0.00965403
107	0.033284	7.51428	0.84916	0.0348998	0.00958158
108	0.033598	7.48352	0.852177	0.0345096	0.00949019
109	0.033912	7.45298	0.855061	0.0340989	0.00936861
110	0.034226	7.42268	0.857824	0.0336729	0.00922621
111	0.03454	7.39265	0.860483	0.0332361	0.00906613
112	0.034854	7.36293	0.863036	0.0327904	0.00889165
113	0.035168	7.33353	0.865489	0.0323352	0.00870406
114	0.035482	7.3045	0.867855	0.0318762	0.00850738
115	0.035796	7.27586	0.87013	0.0314139	0.00830388
116	0.03611	7.24764	0.872326	0.0309513	0.00809441
117	0.036424	7.21987	0.874437	0.0304879	0.00788016
118	0.036738	7.19256	0.876474	0.0300257	0.00766206
119	0.037052	7.16576	0.878433	0.0295667	0.00744192
120	0.037366	7.13949	0.880312	0.0291107	0.00721815
121	0.03768	7.11376	0.882125	0.0286605	0.00699613
122	0.037994	7.08862	0.883862	0.0282141	0.00677164
123	0.038308	7.06407	0.885528	0.0277736	0.00654668
124	0.038622	7.04016	0.88712	0.0273393	0.0063218
125	0.038936	7.01689	0.888644	0.0269109	0.00609726
126	0.03925	6.9943	0.889324	0.0264915	0.00556663
127	0.039564	6.97241	0.89001	0.0259882	0.00510142
128	0.039878	6.95123	0.890789	0.0255298	0.00472244
129	0.040192	6.93079	0.891846	0.0251449	0.00452555
130	0.040506	6.91111	0.893032	0.0247951	0.00439502
131	0.04082	6.8922	0.894113	0.0244413	0.00420919
132	0.041134	6.87409	0.894976	0.0240681	0.00393283
133	0.041448	6.8568	0.895622	0.0236815	0.00359698
134	0.041762	6.84034	0.896106	0.0232921	0.00324002
135	0.042076	6.82472	0.896482	0.0229092	0.0028858
136	0.04239	6.80997	0.896787	0.0225398	0.00254515
137	0.042704	6.7961	0.897035	0.0221843	0.00221057
138	0.043018	6.78311	0.897227	0.0218429	0.00188004
139	0.043332	6.77103	0.897339	0.0215116	0.00153918
140	0.043646	6.75987	0.897354	0.0211868	0.00118421
141	0.04396	6.74963	0.897252	0.0208657	0.000808273
142	0.044274	6.74034	0.897037	0.0205499	0.000420079
143	0.044588	6.73198	0.896698	0.0202383	1.42472e-05
144	0.044902	6.72458	0.896258	0.0199362	-0.00039467
145	0.045216	6.71815	0.895724	0.019644	-0.000804226
146	0.04553	6.71268	0.895119	0.0193663	-0.00120264
147	0.045844	6.70818	0.894431	0.0191003	-0.00159861
148	0.046158	6.70466	0.893684	0.0188517	-0.00197922
149	0.046472	6.70212	0.892887	0.0186204	-0.00234303
150	0.046786	6.70057	0.892037	0.0184067	-0.00269355
151	0.0471	6.7	0.891142	0.0182112	-0.0030263
152	0.047414	6.70042	0.890201	0.0180338	-0.00334452
153	0.047728	6.70182	0.889225	0.0178753	-0.00364275
154	0.048042	6.70421	0.888195	0.017733	-0.00393224
155	0.048356	6.70758	0.88713	0.0176092	-0.0042019
156	0.04867	6.71193	0.886028	0.017504	-0.00445575
157	0.048984	6.71725	0.884885	0.0174146	-0.00469694
158	0.049298	6.72354	0.883705	0.0173425	-0.00492375
159	0.049612	6.73079	0.882483	0.0172863	-0.0051396
160	0.049926	6.739	0.881233	0.0172477	-0.00533881
161	0.05024	6.74816	0.879941	0.0172241	-0.00552949
162	0.050554	6.75825	0.878614	0.017216	-0.00570778
163	0.050868	6.76928	0.877246	0.0172219	-0.00587813
164	0.051182	6.78122	0.875842	0.0172421	-0.00603925
165	0.051496	6.79406	0.874399	0.0172756	-0.0061925
166	0.05181	6.8078	0.872923	0.0173226	-0.00633592
167	0.052124	6.82242	0.871418	0.017383	-0.00647012
168	0.052438	6.83791	0.869878	0.0174563	-0.00659565
169	0.052752	6.85424	0.868296	0.0175395	-0.00672037
170	0.053066	6.87141	0.866686	0.0176356	-0.00683427
171	0.05338	6.88939	0.865054	0.0177439	-0.00693838
172	0.053694	6.90818	0.863398	0.0178639	-0.00703451
173	0.054008	6.92774	0.861707	0.0179929	-0.00712744
174	0.054322	6.94807	0.85999	0.0181316	-0.00721333
175	0.054636	6.96914	0.858249	0.01828	-0.00729211
176	0.05495	6.99093	0.856488	0.0184382	-0.0073633
177	0.055264	7.01341	0.854704	0.0186051	-0.00742874
178	0.055578	7.03658	0.852906	0.0187817	-0.0074845
179	0.055892	7.06039	0.851087	0.0189654	-0.00753549
180	0.056206	7.08484	0.849247	0.0191561	-0.0075814
181	0.05652	7.1099	0.847383	0.0193518	-0.00762412
182	0.056834	7.13553	0.845515	0.0195574	-0.00765461
183	0.057148	7.16173	0.843626	0.0197679	-0.00768238
184	0.057462	7.18845	0.841729	0.019985	-0.00770241
185	0.057776	7.21568	0.839818	0.0202068	-0.00771753
186	0.05809	7.24339	0.837898	0.0204345	-0.00772567
187	0.058404	7.27154	0.835973	0.0206672	-0.00772783
188	0.058718	7.30012	0.83404	0.0209049	-0.00772493
189	0.059032	7.32909	0.8321	0.0211467	-0.00771535
190	0.059346	7.35843	0.830165	0.0213932	-0.00769887
191	0.05966	7.38811	0.828236	0.0216445	-0.00767519
192	0.059974	7.41809	0.826311	0.0218997	-0.00764448
193	0.060288	7.44835	0.824392	0.0221582	-0.00760821
194	0.060602	7.47886	0.822485	0.0224225	-0.00756336
195	0.060916	7.50958	0.820617	0.0226911	-0.00750465
196	0.06123	7.5405	0.81875	0.0229626	-0.00744448
197	0.061544	7.57157	0.816918	0.0232392	-0.00737309
198	0.061858	7.60277	0.815113	0.0235191	-0.0072928
199	0.062172	7.63406	0.813334	0.0238016	-0.00720572
200	0.062486	7.66542	0.811588	0.0240875	-0.00711088
201	0.0628	7.69681	0.809889	0.0243786	-0.00700366
202	0.063114	7.72821	0.808214	0.0246692	-0.00689492
203	0.063428	7.75958	0.806595	0.0249642	-0.00677165
204	0.063742	7.79089	0.805023	0.0252623	-0.00663969
205	0.064056	7.82211	0.803502	0.0255622	-0.00649995
206	0.06437	7.85321	0.802024	0.0258626	-0.006354
207	0.064684	7.88416	0.800597	0.0261641	-0.00620145
208	0.064998	7.91492	0.79923	0.0264661	-0.00603994
209	0.065312	7.94548	0.7979	0.0267654	-0.00587682
210	0.065626	7.97579	0.796622	0.0270659	-0.00570681
211	0.06594	8.00583	0.795407	0.0273649	-0.00552912
212	0.066254	8.03557	0.794241	0.0276621	-0.00534842
213	0.066568	8.06498	0.793125	0.0279572	-0.00516412
214	0.066882	8.09403	0.792072	0.0282499	-0.0049744
215	0.067196	8.12269	0.791066	0.0285391	-0.00478252
216	0.06751	8.15094	0.790116	0.0288249	-0.00458757
217	0.067824	8.17874	0.789232	0.0291081	-0.00438818
218	0.068138	8.20606	0.788404	0.029387	-0.00418621
219	0.068452	8.23289	0.787635	0.0296608	-0.00398195
220	0.068766	8.2592	0.786914	0.0299284	-0.00377669
221	0.06908	8.28495	0.786258	0.0301926	-0.00356915
222	0.069394	8.31012	0.785665	0.0304517	-0.00335959
223	0.069708	8.3347	0.785134	0.0307053	-0.00314823
224	0.070022	8.35864	0.784665	0.0309535	-0.0029355
225	0.070336	8.38194	0.784259	0.0311961	-0.00272108
226	0.07065	8.40457	0.784699	0.0314243	-0.00218439
227	0.070964	8.4265	0.785096	0.0317386	-0.00173813
228	0.071278	8.44772	0.785279	0.0319998	-0.00144773
229	0.071592	8.46819	0.785229	0.0322025	-0.0012925
230	0.071906	8.48791	0.785149	0.0323874	-0.00114199
231	0.07222	8.50686	0.785202	0.0325796	-0.000924258
232	0.072534	8.52501	0.785449	0.0327858	-0.000634439
233	0.072848	8.54234	0.785875	0.0330025	-0.000300418
234	0.073162	8.55885	0.786434	0.033223	5.12848e-05
235	0.073476	8.57451	0.787096	0.033443	0.000409427
236	0.07379	8.5893	0.787834	0.0336586	0.000768537
237	0.074104	8.60322	0.78864	0.0338691	0.00113091
238	0.074418	8.61625	0.78952	0.0340739	0.00150036
239	0.074732	8.62837	0.790463	0.0342713	0.00187218
240	0.075046	8.63958	0.791496	0.0344658	0.00225891
241	0.07536	8.64987	0.792621	0.0346558	0.00265689
242	0.075674	8.65922	0.793852	0.0348435	0.00307041
243	0.075988	8.66762	0.795182	0.035028	0.00349397
244	0.076302	8.67507	0.796604	0.035207	0.00392134
245	0.076616	8.68155	0.798116	0.0353804	0.00435224
246	0.07693	8.68707	0.799708	0.0355465	0.00478096
247	0.077244	8.69162	0.801367	0.0357032	0.0052014
248	0.077558	8.69518	0.803073	0.0358478	0.00560529
249	0.077872	8.69777	0.804816	0.0359776	0.00598978
250	0.078186	8.69937	0.806587	0.0360922	0.00635221
251	0.0785	8.69999	0.808381	0.0361911	0.00669101
252	0.078814	8.69962	0.81019	0.0362732	0.00700444
253	0.079128	8.69827	0.812017	0.0363394	0.0072953
254	0.079442	8.69593	0.81385	0.036388	0.00756005
255	0.079756	8.69261	0.815683	0.036419	0.00779881
256	0.08007	8.68832	0.817547	0.036437	0.00802327
257	0.080384	8.68304	0.819402	0.0364361	0.00821926
258	0.080698	8.6768	0.821294	0.036424	0.0084079
259	0.081012	8.6696	0.823201	0.0363959	0.00857888
260	0.081326	8.66144	0.82513	0.0363557	0.00873741
261	0.08164	8.65233	0.827083	0.0363032	0.00888481
262	0.081954	8.64228	0.82906	0.036238	0.00902152
263	0.082268	8.6313	0.831054	0.0361604	0.00914579
264	0.082582	8.61941	0.833097	0.0360751	0.00927163
265	0.082896	8.60661	0.835144	0.0359751	0.00938011
266	0.08321	8.59291	0.837233	0.0358679	0.00948792
267	0.083524	8.57834	0.839341	0.0357475	0.00958856
268	0.083838	8.5629	0.841468	0.0356174	0.00968095
269	0.084152	8.54661	0.843626	0.0354781	0.00976889
270	0.084466	8.52948	0.845798	0.0353296	0.00985108
271	0.08478	8.51154	0.847979	0.0351691	0.00991888
272	0.085094	8.49279	0.850186	0.0350001	0.00998537
273	0.085408	8.47327	0.852398	0.0348195	0.0100419
274	0.085722	8.45298	0.854604	0.0346258	0.0100851
275	0.086036	8.43195	0.856839	0.0344264	0.010129
276	0.08635	8.4102	0.859055	0.0342134	0.010156
277	0.086664	8.38774	0.861287	0.0339942	0.0101819
278	0.086978	8.36461	0.863515	0.0337635	0.0101964
279	0.087292	8.34083	0.865746	0.033525	0.0102055
280	0.087606	8.31641	0.867958	0.0332744	0.0102015
281	0.08792	8.29139	0.870177	0.0330183	0.0101929
282	0.088234	8.26578	0.872374	0.0327504	0.010174
283	0.088548	8.23961	0.874572	0.0324758	0.0101512
284	0.088862	8.21292	0.876769	0.0321929	0.0101248
285	0.089176	8.18571	0.878942	0.0319024	0.0100876
286	0.08949	8.15803	0.881106	0.0316056	0.0100441
287	0.089804	8.1299	0.883245	0.0313001	0.00999183
288	0.090118	8.10134	0.885378	0.0309897	0.00993698
289	0.090432	8.07239	0.887498	0.0306743	0.00987737
290	0.090746	8.04306	0.889596	0.030352	0.009811
291	0.09106	8.01341	0.891675	0.0300244	0.00973899
292	0.091374	7.98344	0.893742	0.0296935	0.00966378
293	0.091688	7.95319	0.895789	0.0293582	0.00958413
294	0.092002	7.92269	0.897806	0.0290176	0.00949774
295	0.092316	7.89198	0.899818	0.0286758	0.00941264
296	0.09263	7.86107	0.901801	0.0283278	0.00932086
297	0.092944	7.83001	0.903755	0.027977	0.00922376
298	0.093258	7.79882	0.905684	0.0276234	0.00912325
299	0.093572	7.76753	0.907579	0.0272672	0.00901728
300	0.093886	7.73617	0.909458	0.0269104	0.00891107
301	0.0942	7.70478	0.911302	0.0265503	0.00880016
302	0.094514	7.67338	0.913119	0.0261891	0.00868562
303	0.094828	7.64201	0.91491	0.025827	0.0085688
304	0.095142	7.6107	0.91666	0.025463	0.00844697
305	0.095456	7.57947	0.918381	0.0250992	0.00832348
306	0.09577	7.54837	0.920073	0.0247356	0.00819848
307	0.096084	7.51741	0.921718	0.0243702	0.00806775
308	0.096398	7.48663	0.923333	0.0240065	0.00793579
309	0.096712	7.45606	0.92491	0.0236434	0.00780045
310	0.097026	7.42574	0.926449	0.0232813	0.00766301
311	0.09734	7.39568	0.927948	0.02292	0.00752339
312	0.097654	7.36593	0.929405	0.0225602	0.00738099
313	0.097968	7.3365	0.930824	0.0222022	0.00723711
314	0.098282	7.30743	0.932199	0.0218472	0.00709046
315	0.098596	7.27875	0.933526	0.0214937	0.00694064
316	0.09891	7.25049	0.934808	0.0211431	0.00678893
317	0.099224	7.22266	0.936044	0.0207949	0.00663417
318	0.099538	7.19531	0.937233	0.0204517	0.00647895
319	0.099852	7.16846	0.938372	0.0201118	0.00632128
320	0.100166	7.14213	0.939465	0.019776	0.0061615
321	0.10048	7.11635	0.940508	0.0194436	0.00599993
322	0.100794	7.09114	0.941501	0.0191161	0.00583626
323	0.101108	7.06654	0.942441	0.0187942	0.00567079
324	0.101422	7.04256	0.943331	0.018477	0.005505
325	0.101736	7.01922	0.944171	0.0181661	0.00533901
326	0.10205	6.99656	0.944189	0.0178618	0.00486192
327	0.102364	6.9746	0.944247	0.0174752	0.00446139
328	0.102678	6.95334	0.944431	0.0171332	0.00415124
329	0.102992	6.93283	0.944922	0.0168655	0.00402167
330	0.103306	6.91307	0.945542	0.0166277	0.0039492
331	0.10362	6.89408	0.946075	0.0163842	0.00381753
332	0.103934	6.87589	0.94641	0.0161211	0.00359662
333	0.104248	6.85852	0.946553	0.0158442	0.00331768
334	0.104562	6.84197	0.946562	0.0155621	0.00302084
335	0.104876	6.82627	0.946488	0.015287	0.00272836
336	0.10519	6.81143	0.946369	0.0150225	0.00244728
337	0.105504	6.79746	0.946225	0.014772	0.00217677
338	0.105818	6.78439	0.946033	0.0145305	0.00190262
339	0.106132	6.77222	0.945788	0.0142982	0.00162233
340	0.106446	6.76096	0.945466	0.0140704	0.00132621
341	0.10676	6.75063	0.945065	0.0138482	0.00101619
342	0.107074	6.74124	0.944562	0.0136258	0.00068483
343	0.107388	6.73279	0.94397	0.0134089	0.000344269
344	0.107702	6.72529	0.943285	0.013196	-7.56284e-06
345	0.108016	6.71875	0.942526	0.0129911	-0.00036132
346	0.10833	6.71319	0.941701	0.0127962	-0.000711624
347	0.108644	6.70859	0.940823	0.0126133	-0.00105454
348	0.108958	6.70497	0.939897	0.0124434	-0.00138821
349	0.109272	6.70234	0.93893	0.0122876	-0.0017111
350	0.109586	6.70068	0.937928	0.0121461	-0.00202047
351	0.1099	6.70002	0.936889	0.0120198	-0.00231822
352	0.110214	6.70033	0.935822	0.0119085	-0.00260203
353	0.110528	6.70164	0.934723	0.011812	-0.00287299
354	0.110842	6.70392	0.933594	0.0117311	-0.0031308
355	0.111156	6.70719	0.932447	0.0116662	-0.00337151
356	0.11147	6.71144	0.931273	0.0116158	-0.00360097
357	0.111784	6.71667	0.930073	0.01158	-0.00381788
358	0.112098	6.72286	0.92885	0.011559	-0.00402192
359	0.112412	6.73001	0.927599	0.0115519	-0.00421516
360	0.112726	6.73813	0.926325	0.0115587	-0.00439754
361	0.11304	6.74719	0.925027	0.011579	-0.004569
362	0.113354	6.75719	0.923705	0.0116125	-0.00473076
363	0.113668	6.76812	0.922352	0.0116581	-0.00488583
364	0.113982	6.77996	0.92098	0.011717	-0.00502994
365	0.114296	6.79272	0.919589	0.0117885	-0.00516443
366	0.11461	6.80637	0.918172	0.0118707	-0.00529261
367	0.114924	6.8209	0.916734	0.0119645	-0.00541317
368	0.115238	6.8363	0.91527	0.0120691	-0.00552759
369	0.115552	6.85255	0.913785	0.0121841	-0.00563564
370	0.115866	6.86963	0.912281	0.0123098	-0.00573619
371	0.11618	6.88753	0.910754	0.0124449	-0.00583239
372	0.116494	6.90624	0.909208	0.0125901	-0.00592244
373	0.116808	6.92572	0.907646	0.0127449	-0.0060061
374	0.117122	6.94597	0.906073	0.012911	-0.00607971
375	0.117436	6.96697	0.904477	0.0130824	-0.00615429
376	0.11775	6.98868	0.902879	0.013265	-0.00621797
377	0.118064	7.0111	0.901249	0.0134515	-0.0062833
378	0.118378	7.0342	0.899622	0.0136495	-0.0063375
379	0.118692	7.05795	0.897997	0.0138567	-0.00638192
380	0.119006	7.08233	0.896353	0.0140689	-0.00642569
381	0.11932	7.10733	0.894693	0.0142882	-0.00646603
382	0.119634	7.13291	0.893057	0.0145176	-0.00649071
383	0.119948	7.15905	0.891406	0.0147507	-0.00651564
384	0.120262	7.18572	0.889758	0.0149901	-0.00653426
385	0.120576	7.2129	0.888107	0.0152354	-0.00654629
386	0.12089	7.24055	0.88647	0.015489	-0.00654843
387	0.121204	7.26867	0.884835	0.015746	-0.00654718
388	0.121518	7.2972	0.883202	0.0160072	-0.00654144
389	0.121832	7.32614	0.88158	0.0162735	-0.006529
390	0.122146	7.35544	0.879968	0.0165447	-0.00651129
391	0.12246	7.38508	0.878369	0.0168195	-0.00648539
392	0.122774	7.41503	0.876785	0.0170981	-0.00645392
393	0.123088	7.44527	0.875219	0.0173806	-0.00641586
394	0.123402	7.47575	0.873674	0.0176665	-0.00637027
395	0.123716	7.50646	0.872143	0.0179542	-0.00632104
396	0.12403	7.53736	0.870628	0.0182434	-0.00626763
397	0.124344	7.56841	0.869139	0.0185362	-0.00620645
398	0.124658	7.5996	0.867683	0.0188314	-0.0061376
399	0.124972	7.63088	0.866244	0.0191264	-0.00606561
400	0.125286	7.66224	0.864833	0.0194223	-0.00598892
401	0.1256	7.69363	0.863447	0.0197192	-0.00590648
402	0.125914	7.72503	0.862101	0.0200189	-0.00581496
403	0.126228	7.7564	0.860786	0.0203175	-0.00572029
404	0.126542	7.78772	0.859502	0.020616	-0.00562071
405	0.126856	7.81895	0.858256	0.0209134	-0.00551562
406	0.12717	7.85006	0.857043	0.0212111	-0.00540624
407	0.127484	7.88103	0.855874	0.021508	-0.00529121
408	0.127798	7.91181	0.85474	0.021803	-0.00517163
409	0.128112	7.94239	0.853647	0.0220957	-0.00504866
410	0.128426	7.97273	0.852595	0.0223866	-0.00492003
411	0.12874	8.0028	0.851583	0.0226753	-0.00478868
412	0.129054	8.03257	0.85062	0.0229622	-0.00465125
413	0.129368	8.06202	0.849704	0.0232461	-0.00451017
414	0.129682	8.0911	0.84883	0.0235269	-0.00436625
415	0.129996	8.1198	0.847999	0.0238041	-0.00421949
416	0.13031	8.14809	0.847216	0.0240776	-0.00406979
417	0.130624	8.17594	0.846477	0.0243467	-0.00391761
418	0.130938	8.20331	0.845785	0.0246115	-0.00376315
419	0.131252	8.23019	0.845139	0.0248719	-0.0036061
420	0.131566	8.25655	0.844541	0.0251273	-0.00344771
421	0.13188	8.28236	0.843992	0.0253782	-0.00328727
422	0.132194	8.3076	0.843487	0.0256215	-0.00312572
423	0.132508	8.33223	0.843028	0.0258602	-0.00296422
424	0.132822	8.35624	0.842622	0.026094	-0.00279913
425	0.133136	8.37961	0.842265	0.0263225	-0.00263369
426	0.13345	8.4023	0.842737	0.0265338	-0.0021472
427	0.133764	8.42431	0.843139	0.0268305	-0.00175823
428	0.134078	8.4456	0.843287	0.0270694	-0.00153575
429	0.134392	8.46615	0.843193	0.0272522	-0.00144534
430	0.134706	8.48595	0.843044	0.0274138	-0.00136227
431	0.13502	8.50497	0.843041	0.0275886	-0.00119664
432	0.135334	8.5232	0.843206	0.0277745	-0.000966185
433	0.135648	8.54062	0.843529	0.0279699	-0.000694195
434	0.135962	8.55721	0.843973	0.0281692	-0.000404242
435	0.136276	8.57296	0.844496	0.0283665	-0.000111206
436	0.13659	8.58784	0.845084	0.0285603	0.000185908
437	0.136904	8.60185	0.845724	0.0287491	0.000486542
438	0.137218	8.61497	0.846417	0.028932	0.00079272
439	0.137532	8.62719	0.847158	0.0291084	0.00110334
440	0.137846	8.63849	0.847979	0.0292833	0.00143158
441	0.13816	8.64887	0.848872	0.0294534	0.00176874
442	0.138474	8.65831	0.849855	0.0296216	0.00212183
443	0.138788	8.66681	0.850925	0.0297876	0.00248776
444	0.139102	8.67435	0.852079	0.0299487	0.0028611
445	0.139416	8.68094	0.853313	0.0301053	0.00324041
446	0.13973	8.68655	0.854613	0.0302545	0.00361909
447	0.140044	8.6912	0.855966	0.0303935	0.00398912
448	0.140358	8.69487	0.85737	0.0305233	0.00435234
449	0.140672	8.69755	0.858811	0.0306404	0.00470198
450	0.140986	8.69926	0.860277	0.0307438	0.00503373
451	0.1413	8.69997	0.861761	0.0308323	0.00534574
452	0.141614	8.69971	0.863259	0.0309059	0.00563693
453	0.141928	8.69845	0.864768	0.0309638	0.00590801
454	0.142242	8.69622	0.866275	0.0310049	0.00615533
455	0.142556	8.69299	0.867787	0.0310298	0.00638141
456	0.14287	8.6888	0.869303	0.0310398	0.00658753
457	0.143184	8.68362	0.870825	0.0310349	0.00677599
458	0.143498	8.67748	0.872353	0.0310155	0.00694741
459	0.143812	8.67037	0.873898	0.0309835	0.00710726
460	0.144126	8.66231	0.87545	0.0309373	0.00725142
461	0.14444	8.65329	0.877013	0.0308783	0.00738369
462	0.144754	8.64334	0.878594	0.0308083	0.00750616
463	0.145068	8.63246	0.880189	0.0307261	0.00761999
464	0.145382	8.62066	0.881809	0.0306343	0.00772788
465	0.145696	8.60795	0.883454	0.0305329	0.00783076
466	0.14601	8.59434	0.885128	0.0304228	0.00793113
467	0.146324	8.57986	0.886824	0.0303036	0.00802522
468	0.146638	8.5645	0.888552	0.0301771	0.00811784
469	0.146952	8.5483	0.890295	0.0300397	0.00820302
470	0.147266	8.53126	0.892042	0.0298909	0.00827771
471	0.14758	8.51339	0.893821	0.0297364	0.00835302
472	0.147894	8.49473	0.895629	0.0295742	0.00842768
473	0.148208	8.47528	0.897444	0.0294017	0.0084931
474	0.148522	8.45507	0.899264	0.0292176	0.00855055
475	0.148836	8.43412	0.901107	0.0290287	0.00860662
476	0.14915	8.41244	0.902961	0.0288316	0.00865683
477	0.149464	8.39005	0.904824	0.028626	0.00870103
478	0.149778	8.36699	0.906703	0.0284134	0.00874463
479	0.150092	8.34327	0.908575	0.02819	0.00877482
480	0.150406	8.31892	0.91045	0.0279593	0.00879949
481	0.15072	8.29395	0.912331	0.0277213	0.00881966
482	0.151034	8.2684	0.914207	0.0274746	0.00883246
483	0.151348	8.24229	0.916081	0.0272203	0.00883955
484	0.151662	8.21565	0.91795	0.0269581	0.00884016
485	0.151976	8.18849	0.919804	0.026688	0.00883169
486	0.15229	8.16086	0.921674	0.0264144	0.00882533
487	0.152604	8.13277	0.923523	0.0261304	0.00880705
488	0.152918	8.10425	0.925359	0.0258408	0.00878286
489	0.153232	8.07534	0.927185	0.0255446	0.00875387
490	0.153546	8.04606	0.92899	0.0252421	0.00871728
491	0.15386	8.01643	0.930786	0.0249338	0.00867675
492	0.154174	7.98649	0.932576	0.0246235	0.00863516
493	0.154488	7.95627	0.934342	0.024305	0.00858496
494	0.154802	7.9258	0.936096	0.0239844	0.00853242
495	0.155116	7.8951	0.937824	0.0236574	0.00847293
496	0.15543	7.86422	0.939521	0.0233245	0.00840551
497	0.155744	7.83317	0.941194	0.0229892	0.00833327
498	0.156058	7.80199	0.94285	0.0226505	0.00825832
499	0.156372	7.7707	0.944479	0.0223083	0.00817908
500	0.156686	7.73935	0.946076	0.0219629	0.00809408
501	0.157	7.70796	0.947644	0.0216151	0.00800447
502	0.157314	7.67657	0.949179	0.0212649	0.00791089
503	0.157628	7.64519	0.950683	0.020914	0.00781158
504	0.157942	7.61387	0.952151	0.02056	0.00770773
505	0.158256	7.58263	0.953583	0.0202047	0.00759967
506	0.15857	7.55151	0.954978	0.0198492	0.00748745
507	0.158884	7.52054	0.956338	0.0194935	0.00737229
508	0.159198	7.48974	0.957654	0.0191368	0.00725086
509	0.159512	7.45915	0.95893	0.0187818	0.00712623
510	0.159826	7.4288	0.960169	0.0184281	0.00700018
511	0.16014	7.39872	0.961365	0.0180746	0.00686851
512	0.160454	7.36893	0.96252	0.0177232	0.0067348
513	0.160768	7.33947	0.96363	0.0173736	0.00659798
514	0.161082	7.31036	0.964692	0.0170259	0.00645705
515	0.161396	7.28164	0.965707	0.0166804	0.00631317
516	0.16171	7.25333	0.966672	0.0163387	0.0061661
517	0.162024	7.22546	0.967592	0.0160004	0.00601638
518	0.162338	7.19806	0.968462	0.0156651	0.00586424
519	0.162652	7.17116	0.969288	0.0153352	0.00570995
520	0.162966	7.14477	0.970057	0.0150085	0.0055527
521	0.16328	7.11893	0.970777	0.0146876	0.00539344
522	0.163594	7.09367	0.971447	0.0143715	0.00523202
523	0.163908	7.069	0.972062	0.0140608	0.0050695
524	0.164222	7.04496	0.972626	0.0137573	0.00490494
525	0.164536	7.02156	0.973141	0.01346	0.004739
526	0.16485	6.99883	0.972831	0.0131708	0.00426338
527	0.165164	6.97679	0.972566	0.0127987	0.00386594
528	0.165478	6.95547	0.972437	0.0124763	0.003566
529	0.165792	6.93487	0.972614	0.012227	0.00344473
530	0.166106	6.91504	0.972922	0.0120095	0.00337861
531	0.16642	6.89597	0.973139	0.0117872	0.00325111
532	0.166734	6.8777	0.97315	0.0115449	0.00303082
533	0.167048	6.86024	0.972974	0.0112896	0.00275595
534	0.167362	6.84361	0.972668	0.011033	0.00246543
535	0.167676	6.82782	0.972284	0.0107839	0.00217963
536	0.16799	6.81289	0.97186	0.0105474	0.00190653
537	0.168304	6.79884	0.971409	0.0103267	0.00164418
538	0.168618	6.78568	0.970926	0.0101172	0.0013823
539	0.168932	6.77341	0.970391	0.00991744	0.00111228
540	0.169246	6.76206	0.969785	0.00972383	0.000827103
541	0.16956	6.75164	0.969091	0.00953462	0.00052345
542	0.169874	6.74215	0.968313	0.0093503	0.000206485
543	0.170188	6.7336	0.967446	0.00917072	-0.000124003
544	0.170502	6.72601	0.966498	0.00899748	-0.000462817
545	0.170816	6.71937	0.96548	0.00883357	-0.000803086
546	0.17113	6.71371	0.964406	0.00868092	-0.00113949
547	0.171444	6.70901	0.963279	0.00854066	-0.00147001
548	0.171758	6.7053	0.962111	0.00841442	-0.00179175
549	0.172072	6.70256	0.960908	0.00830268	-0.00210176
550	0.172386	6.70081	0.959672	0.00820608	-0.00240099
551	0.1727	6.70004	0.958406	0.00812468	-0.00268733
552	0.173014	6.70026	0.957113	0.00805865	-0.00296127
553	0.173328	6.70146	0.955797	0.00800869	-0.00322203
554	0.173642	6.70365	0.954457	0.00797359	-0.00346963
555	0.173956	6.70682	0.953094	0.00795289	-0.00370506
556	0.17427	6.71097	0.95171	0.00794848	-0.00392702
557	0.174584	6.71609	0.950304	0.00795838	-0.00413794
558	0.174898	6.72219	0.948888	0.00798473	-0.00433208
559	0.175212	6.72925	0.947453	0.00802464	-0.00451531
560	0.175526	6.73726	0.945991	0.00807757	-0.00469088
561	0.17584	6.74623	0.94452	0.00814482	-0.00485269
562	0.176154	6.75613	0.943023	0.00822449	-0.00500736
563	0.176468	6.76697	0.941507	0.00831654	-0.00515232
564	0.176782	6.77872	0.939983	0.00842244	-0.00528473
565	0.177096	6.79138	0.938434	0.00853845	-0.00541221
566	0.17741	6.80494	0.936867	0.00866649	-0.0055319
567	0.177724	6.81939	0.93527	0.00880398	-0.00564868
568	0.178038	6.8347	0.933663	0.00895315	-0.00575544
569	0.178352	6.85086	0.93204	0.00911238	-0.00585545
570	0.178666	6.86786	0.930406	0.0092823	-0.00594693
571	0.17898	6.88568	0.92875	0.00946068	-0.00603455
572	0.179294	6.9043	0.927085	0.00964912	-0.00611574
573	0.179608	6.92371	0.925398	0.0098443	-0.00619415
574	0.179922	6.94389	0.923702	0.0100488	-0.00626483
575	0.180236	6.9648	0.921993	0.0102612	-0.00633101
576	0.18055	6.98645	0.920273	0.0104811	-0.00639107
577	0.180864	7.00879	0.918537	0.0107071	-0.00644843
578	0.181178	7.03182	0.916815	0.0109455	-0.00649266
579	0.181492	7.05551	0.915067	0.0111862	-0.00653832
580	0.181806	7.07983	0.91333	0.0114347	-0.00657344
581	0.18212	7.10477	0.911579	0.011688	-0.00660744
582	0.182434	7.13029	0.909825	0.0119476	-0.0066358
583	0.182748	7.15637	0.908071	0.0122127	-0.00665839
584	0.183062	7.18299	0.906338	0.0124891	-0.00666753
585	0.183376	7.21012	0.904589	0.0127645	-0.00667874
586	0.18369	7.23773	0.902851	0.0130444	-0.00668368
587	0.184004	7.26579	0.901124	0.0133312	-0.00668018
588	0.184318	7.29429	0.899403	0.0136217	-0.00667157
589	0.184632	7.32318	0.897695	0.0139172	-0.00665562
590	0.184946	7.35245	0.895994	0.0142151	-0.00663615
591	0.18526	7.38206	0.894319	0.0145182	-0.0066071
592	0.185574	7.41198	0.892652	0.0148226	-0.00657459
593	0.185888	7.44219	0.891	0.0151294	-0.00653711
594	0.186202	7.47265	0.88937	0.0154397	-0.00649213
595	0.186516	7.50333	0.887757	0.0157517	-0.00644132
596	0.18683	7.53421	0.886168	0.0160652	-0.00638511
597	0.187144	7.56526	0.884597	0.0163801	-0.00632514
598	0.187458	7.59643	0.883065	0.0166987	-0.00625512
599	0.187772	7.62771	0.881545	0.0170139	-0.00618498
600	0.188086	7.65906	0.880061	0.0173325	-0.00610655
601	0.1884	7.69044	0.878615	0.0176533	-0.00601977
602	0.188714	7.72184	0.877188	0.01797	-0.00593234
603	0.189028	7.75322	0.875803	0.0182897	-0.00583503
604	0.189342	7.78454	0.874461	0.0186103	-0.00573221
605	0.189656	7.81578	0.873148	0.0189283	-0.00562597
606	0.18997	7.84691	0.871873	0.0192455	-0.00551447
607	0.190284	7.87789	0.870633	0.0195602	-0.0054003
608	0.190598	7.9087	0.869438	0.0198742	-0.00527911
609	0.190912	7.9393	0.868286	0.0201865	-0.00515312
610	0.191226	7.96966	0.867183	0.0204987	-0.00502075
611	0.19154	7.99976	0.866112	0.0208017	-0.00488918
612	0.191854	8.02957	0.865084	0.0211053	-0.00475169
613	0.192168	8.05904	0.864103	0.0214049	-0.00461163
614	0.192482	8.08817	0.863171	0.0217019	-0.00446645
615	0.192796	8.11691	0.862285	0.0219958	-0.00431847
616	0.19311	8.14524	0.86144	0.0222818	-0.00416953
617	0.193424	8.17313	0.860645	0.0225673	-0.00401589
618	0.193738	8.20056	0.859895	0.0228464	-0.00386077
619	0.194052	8.22749	0.859193	0.0231208	-0.00370284
620	0.194366	8.2539	0.858542	0.0233906	-0.00354217
621	0.19468	8.27977	0.857939	0.0236552	-0.00338015
622	0.194994	8.30506	0.857382	0.0239137	-0.00321766
623	0.195308	8.32976	0.856873	0.0241655	-0.0030535
624	0.195622	8.35384	0.856418	0.024414	-0.00288738
625	0.195936	8.37727	0.856012	0.0246548	-0.00272084
626	0.19625	8.40003	0.856454	0.0248829	-0.00222455
627	0.196564	8.42211	0.8568	0.0251905	-0.00183987
628	0.196878	8.44347	0.856894	0.0254404	-0.00162071
629	0.197192	8.4641	0.856742	0.0256322	-0.00153594
630	0.197506	8.48398	0.85656	0.0258093	-0.00144634
631	0.19782	8.50308	0.856508	0.0259944	-0.001283
632	0.198134	8.52139	0.856634	0.0261925	-0.00105037
633	0.198448	8.53889	0.856921	0.0264001	-0.000776518
634	0.198762	8.55557	0.857327	0.0266113	-0.000486125
635	0.199076	8.5714	0.857821	0.0268213	-0.000189202
636	0.19939	8.58637	0.858376	0.0270265	0.0001091
637	0.199704	8.60047	0.858981	0.0272253	0.000409599
638	0.200018	8.61368	0.85964	0.0274184	0.000716101
639	0.200332	8.62599	0.860358	0.027606	0.00103141
640	0.200646	8.63738	0.861136	0.0277874	0.00135388
641	0.20096	8.64786	0.861996	0.0279663	0.00169143
642	0.201274	8.6574	0.862942	0.0281422	0.00204281
643	0.201588	8.66599	0.863973	0.0283145	0.00240503
644	0.201902	8.67363	0.865087	0.0284826	0.00277567
645	0.202216	8.68031	0.866283	0.0286458	0.00315281
646	0.20253	8.68603	0.867546	0.0288008	0.00352828
647	0.202844	8.69077	0.868863	0.0289463	0.00389741
648	0.203158	8.69454	0.870231	0.0290813	0.00425902
649	0.203472	8.69733	0.871636	0.0292043	0.00460735
650	0.203786	8.69913	0.873071	0.029314	0.00493951
651	0.2041	8.69995	0.874525	0.0294089	0.0052522
652	0.204414	8.69978	0.875995	0.0294888	0.00554561
653	0.204728	8.69862	0.877476	0.0295531	0.00581879
654	0.205042	8.69649	0.878966	0.0296022	0.00607134
655	0.205356	8.69337	0.880462	0.029635	0.00630244
656	0.20567	8.68927	0.881966	0.0296531	0.00651599
657	0.205984	8.68419	0.883469	0.0296555	0.00670829
658	0.206298	8.67815	0.884978	0.029643	0.00688375
659	0.206612	8.67114	0.886499	0.0296174	0.00704537
660	0.206926	8.66317	0.888026	0.0295768	0.0071909
661	0.20724	8.65425	0.889566	0.0295242	0.00732499
662	0.207554	8.64439	0.891132	0.0294615	0.00745387
663	0.207868	8.63361	0.892712	0.0293863	0.00757109
664	0.208182	8.6219	0.8943	0.0292995	0.00767788
665	0.208496	8.60928	0.895925	0.0292047	0.00778423
666	0.20881	8.59576	0.897563	0.0290973	0.00788096
667	0.209124	8.58137	0.899221	0.028982	0.00797142
668	0.209438	8.5661	0.900902	0.0288579	0.00805855
669	0.209752	8.54998	0.902601	0.0287235	0.0081393
670	0.210066	8.53302	0.904322	0.028581	0.00821649
671	0.21038	8.51524	0.906074	0.0284321	0.00829412
672	0.210694	8.49666	0.907821	0.0282699	0.00835765
673	0.211008	8.47729	0.909594	0.028102	0.00842105
674	0.211322	8.45716	0.911386	0.0279255	0.00848065
675	0.211636	8.43627	0.913185	0.027741	0.00853376
676	0.21195	8.41467	0.914997	0.0275481	0.0085819
677	0.212264	8.39236	0.916812	0.0273459	0.00862219
678	0.212578	8.36936	0.918637	0.0271378	0.00865838
679	0.212892	8.34571	0.920467	0.026921	0.00868903
680	0.213206	8.32142	0.922305	0.0266972	0.00871509
681	0.21352	8.29651	0.924138	0.0264649	0.00873271
682	0.213834	8.27102	0.925978	0.0262266	0.00874762
683	0.214148	8.24497	0.927801	0.0259778	0.00875085
684	0.214462	8.21837	0.929628	0.0257234	0.00875112
685	0.214776	8.19127	0.931449	0.0254621	0.00874544
686	0.21509	8.16368	0.933255	0.0251935	0.00873186
687	0.215404	8.13564	0.935057	0.0249191	0.00871386
688	0.215718	8.10717	0.936841	0.0246374	0.00868771
689	0.216032	8.07829	0.938615	0.0243504	0.00865735
690	0.216346	8.04904	0.940369	0.0240553	0.00861771
691	0.21666	8.01945	0.94211	0.023758	0.008576
692	0.216974	7.98954	0.943843	0.0234554	0.00853093
693	0.217288	7.95935	0.945558	0.0231495	0.00848167
694	0.217602	7.9289	0.947258	0.0228381	0.00842646
695	0.217916	7.89823	0.948926	0.0225207	0.00836313
696	0.21823	7.86736	0.950563	0.0221968	0.00829129
697	0.218544	7.83632	0.952191	0.0218763	0.00822215
698	0.218858	7.80515	0.953792	0.0215491	0.00814625
699	0.219172	7.77388	0.955353	0.0212162	0.0080611
700	0.219486	7.74254	0.956895	0.0208847	0.00797589
701	0.2198	7.71115	0.958405	0.0205487	0.00788345
702	0.220114	7.67975	0.959889	0.0202131	0.0077898
703	0.220428	7.64837	0.961341	0.019876	0.00769189
704	0.220742	7.61704	0.962757	0.019538	0.00758908
705	0.221056	7.5858	0.964137	0.0191995	0.00748149
706	0.22137	7.55467	0.965485	0.0188603	0.00737127
707	0.221684	7.52368	0.966795	0.0185218	0.00725683
708	0.221998	7.49286	0.968064	0.018183	0.00713768
709	0.222312	7.46225	0.969284	0.017841	0.00701086
710	0.222626	7.43187	0.970471	0.017505	0.00688481
711	0.22294	7.40176	0.971616	0.0171694	0.0067544
712	0.223254	7.37194	0.972719	0.0168363	0.0066212
713	0.223568	7.34244	0.973779	0.0165056	0.00648508
714	0.223882	7.3133	0.974793	0.0161767	0.00634514
715	0.224196	7.28454	0.97576	0.0158516	0.0062025
716	0.22451	7.25619	0.976679	0.0155289	0.00605577
717	0.224824	7.22827	0.977551	0.0152102	0.00590713
718	0.225138	7.20082	0.978372	0.0148961	0.00575556
719	0.225452	7.17386	0.979148	0.0145867	0.00560228
720	0.225766	7.14742	0.97987	0.0142821	0.00544503
721	0.22608	7.12153	0.980549	0.0139838	0.00528911
722	0.226394	7.09621	0.98117	0.0136893	0.00512781
723	0.226708	7.07148	0.981736	0.0133978	0.00496305
724	0.227022	7.04737	0.982254	0.0131166	0.00479908
725	0.227336	7.0239	0.982723	0.012845	0.00463471
726	0.22765	7.0011	0.98234	0.0125725	0.00414926
727	0.227964	6.979	0.982028	0.0122272	0.00374751
728	0.228278	6.9576	0.981836	0.0119262	0.00343882
729	0.228592	6.93693	0.981954	0.0116992	0.00331397
730	0.228906	6.91701	0.982227	0.0115073	0.00325791
731	0.22922	6.89787	0.982415	0.0113089	0.0031406
732	0.229534	6.87952	0.982409	0.0110949	0.00293474
733	0.229848	6.86198	0.982206	0.010869	0.00266936
734	0.230162	6.84526	0.981849	0.0106346	0.00237325
735	0.230476	6.82938	0.981414	0.0104093	0.00208355
736	0.23079	6.81437	0.980944	0.0101988	0.00180997
737	0.231104	6.80023	0.980453	0.0100052	0.00155066
738	0.231418	6.78697	0.979923	0.00982059	0.00128671
739	0.231732	6.77461	0.979364	0.00965037	0.00102693
740	0.232046	6.76317	0.978746	0.00948959	0.000759406
741	0.23236	6.75265	0.978041	0.00933013	0.000468723
742	0.232674	6.74307	0.977268	0.00918082	0.000175274
743	0.232988	6.73442	0.976399	0.00903259	-0.000139389
744	0.233302	6.72673	0.975463	0.00889542	-0.000452361
745	0.233616	6.72	0.974444	0.00876309	-0.000777336
746	0.23393	6.71424	0.973376	0.00864439	-0.00109315
747	0.234244	6.70944	0.972248	0.00853729	-0.00140852
748	0.234558	6.70563	0.971073	0.00844238	-0.001717
749	0.234872	6.70279	0.969857	0.00836169	-0.00201812
750	0.235186	6.70094	0.968601	0.00829535	-0.00231085
751	0.2355	6.70007	0.967309	0.0082433	-0.00259393
752	0.235814	6.70019	0.965984	0.00820592	-0.00286632
753	0.236128	6.70129	0.964627	0.00818323	-0.00313
754	0.236442	6.70338	0.96324	0.00817456	-0.00338248
755	0.236756	6.70645	0.961829	0.00818212	-0.0036234
756	0.23707	6.7105	0.960389	0.00820236	-0.00385421
757	0.237384	6.71553	0.95892	0.00823748	-0.00407465
758	0.237698	6.72152	0.95743	0.00828734	-0.0042844
759	0.238012	6.72849	0.955929	0.00835226	-0.00447939
760	0.238326	6.7364	0.9544	0.00843083	-0.00466595
761	0.23864	6.74527	0.95285	0.00852195	-0.00484275
762	0.238954	6.75508	0.951279	0.00862632	-0.00501029
763	0.239268	6.76582	0.949688	0.00874346	-0.00516891
764	0.239582	6.77749	0.948079	0.00887329	-0.00531751
765	0.239896	6.79006	0.946447	0.00901474	-0.0054584
766	0.24021	6.80353	0.9448	0.00916952	-0.00558989
767	0.240524	6.81788	0.943134	0.00933259	-0.0057156
768	0.240838	6.8331	0.941453	0.00951046	-0.00583151
769	0.241152	6.84918	0.939747	0.0096941	-0.00594451
770	0.241466	6.8661	0.938031	0.00989199	-0.00604684
771	0.24178	6.88384	0.936296	0.0100958	-0.00614528
772	0.242094	6.90238	0.934551	0.0103118	-0.00623623
773	0.242408	6.92171	0.932793	0.0105376	-0.00632077
774	0.242722	6.9418	0.931015	0.010771	-0.00640084
775	0.243036	6.96265	0.929227	0.0110124	-0.00647404
776	0.24335	6.98422	0.927428	0.0112613	-0.00654185
777	0.243664	7.0065	0.925623	0.0115192	-0.00660226
778	0.243978	7.02946	0.923827	0.011789	-0.00665138
779	0.244292	7.05308	0.92201	0.0120619	-0.0067012
780	0.244606	7.07734	0.920184	0.0123405	-0.00674619
781	0.24492	7.10221	0.918356	0.0126259	-0.00678535
782	0.245234	7.12767	0.916527	0.0129172	-0.00681869
783	0.245548	7.1537	0.914707	0.0132162	-0.00684251
784	0.245862	7.18026	0.912885	0.0135229	-0.00686096
785	0.246176	7.20734	0.91106	0.0138309	-0.00687677
786	0.24649	7.23491	0.909245	0.0141454	-0.0068847
787	0.246804	7.26293	0.907436	0.0144607	-0.00688798
788	0.247118	7.29138	0.90564	0.0147871	-0.0068821
789	0.247432	7.32024	0.903848	0.0151137	-0.00687349
790	0.247746	7.34947	0.902067	0.0154442	-0.00685906
791	0.24806	7.37904	0.9003	0.0157776	-0.00683789
792	0.248374	7.40893	0.898546	0.0161143	-0.00681165
793	0.248688	7.43911	0.896814	0.0164548	-0.00677834
794	0.249002	7.46955	0.895101	0.0167971	-0.00673903
795	0.249316	7.50021	0.893405	0.0171423	-0.00669261
796	0.24963	7.53107	0.891729	0.0174917	-0.00664123
797	0.249944	7.5621	0.890082	0.0178409	-0.00658441
798	0.250258	7.59326	0.888451	0.0181888	-0.00652394
799	0.250572	7.62453	0.886856	0.0185394	-0.00645542
800	0.250886	7.65587	0.885286	0.0188894	-0.00638159
801	0.2512	7.68726	0.883746	0.0192405	-0.006302
802	0.251514	7.71866	0.882241	0.0195921	-0.00621635
803	0.251828	7.75004	0.880768	0.0199437	-0.00612554
804	0.252142	7.78137	0.879334	0.0202951	-0.00602769
805	0.252456	7.81262	0.877943	0.0206472	-0.0059233
806	0.25277	7.84376	0.876589	0.0209969	-0.00581389
807	0.253084	7.87476	0.875273	0.021344	-0.00570056
808	0.253398	7.90558	0.873999	0.0216908	-0.00558145
809	0.253712	7.93621	0.872771	0.0220373	-0.00545706
810	0.254026	7.9666	0.871585	0.0223785	-0.00532906
811	0.25434	7.99672	0.870446	0.022719	-0.00519454
812	0.254654	8.02656	0.869356	0.0230564	-0.00505484
813	0.254968	8.05607	0.86831	0.0233903	-0.0049121
814	0.255282	8.08523	0.867313	0.0237206	-0.00476556
815	0.255596	8.11401	0.866362	0.0240472	-0.0046158
816	0.25591	8.14239	0.865461	0.0243692	-0.00446281
817	0.256224	8.17032	0.864608	0.0246865	-0.00430632
818	0.256538	8.1978	0.863806	0.0249989	-0.00414715
819	0.256852	8.22478	0.863054	0.0253069	-0.00398514
820	0.257166	8.25125	0.862356	0.02561	-0.00382012
821	0.25748	8.27717	0.861707	0.0259072	-0.00365279
822	0.257794	8.30252	0.861112	0.0261999	-0.00348372
823	0.258108	8.32728	0.860563	0.0264838	-0.00331289
824	0.258422	8.35142	0.860073	0.0267644	-0.00314002
825	0.258736	8.37492	0.859633	0.0270386	-0.00296551
826	0.25905	8.39776	0.86008	0.027305	-0.00244802
827	0.259364	8.4199	0.860417	0.0276476	-0.0020392
828	0.259678	8.44134	0.860576	0.0279423	-0.001766
829	0.259992	8.46204	0.860484	0.0281773	-0.00163503
830	0.260306	8.48199	0.860284	0.0283841	-0.00155052
831	0.26062	8.50118	0.860147	0.0285908	-0.00142543
832	0.260934	8.51957	0.860177	0.0288089	-0.00122724
833	0.261248	8.53715	0.860404	0.0290425	-0.000964172
834	0.261562	8.55391	0.860787	0.029283	-0.00066594
835	0.261876	8.56983	0.8613	0.0295288	-0.000345005
836	0.26219	8.58489	0.861891	0.0297701	-2.18703e-05
837	0.262504	8.59908	0.862525	0.0300018	0.000295625
838	0.262818	8.61238	0.863182	0.0302219	0.00060342
839	0.263132	8.62478	0.863855	0.0304289	0.00090067
840	0.263446	8.63627	0.86455	0.030623	0.00118875
841	0.26376	8.64684	0.865289	0.030809	0.00147817
842	0.264074	8.65647	0.866085	0.0309881	0.00177004
843	0.264388	8.66516	0.866949	0.0311603	0.00206547
844	0.264702	8.6729	0.867884	0.0313272	0.0023655
845	0.265016	8.67968	0.868904	0.0314895	0.00267404
846	0.26533	8.68549	0.870001	0.0316449	0.00298567
847	0.265644	8.69034	0.871171	0.0317934	0.00329967
848	0.265958	8.6942	0.872409	0.0319338	0.00361242
849	0.266272	8.69709	0.873715	0.0320666	0.00392608
850	0.266586	8.69899	0.875071	0.0321876	0.00423198
851	0.2669	8.69991	0.876482	0.0322987	0.00453331
852	0.267214	8.69984	0.877934	0.0323975	0.00482403
853	0.267528	8.69879	0.879427	0.0324851	0.00510484
854	0.267842	8.69675	0.880953	0.0325595	0.00537432
855	0.268156	8.69373	0.882508	0.0326204	0.00563068
856	0.26847	8.68973	0.884092	0.032668	0.00587354
857	0.268784	8.68475	0.885702	0.0327022	0.00610426
858	0.269098	8.6788	0.887338	0.0327228	0.0063225
859	0.269412	8.67189	0.888998	0.0327303	0.00652843
860	0.269726	8.66402	0.890672	0.0327226	0.00671756
861	0.27004	8.6552	0.892375	0.0327037	0.00689765
862	0.270354	8.64544	0.894092	0.0326702	0.00706225
863	0.270668	8.63474	0.895825	0.0326243	0.00721448
864	0.270982	8.62313	0.897587	0.0325665	0.00735998
865	0.271296	8.6106	0.899366	0.0324963	0.00749317
866	0.27161	8.59718	0.901165	0.0324147	0.00761748
867	0.271924	8.58287	0.90298	0.0323209	0.00773138
868	0.272238	8.56769	0.904811	0.0322152	0.00783526
869	0.272552	8.55165	0.906664	0.0320991	0.00793252
870	0.272866	8.53478	0.908532	0.0319716	0.00802162
871	0.27318	8.51708	0.910416	0.0318331	0.00810255
872	0.273494	8.49858	0.912311	0.0316835	0.00817501
873	0.273808	8.47929	0.914222	0.0315236	0.00824027
874	0.274122	8.45923	0.916149	0.0313547	0.00830064
875	0.274436	8.43843	0.9181	0.0311768	0.00835895
876	0.27475	8.41689	0.920049	0.0309873	0.00840633
877	0.275064	8.39465	0.922015	0.0307898	0.00844907
878	0.275378	8.37172	0.923985	0.0305824	0.00848471
879	0.275692	8.34814	0.925975	0.0303684	0.00851876
880	0.276006	8.32391	0.927952	0.0301432	0.0085406
881	0.27632	8.29907	0.929943	0.0299106	0.00856022
882	0.276634	8.27363	0.931928	0.0296679	0.00857078
883	0.276948	8.24763	0.933895	0.0294136	0.00856829
884	0.277262	8.2211	0.935876	0.0291554	0.00856812
885	0.277576	8.19404	0.937854	0.0288891	0.00856158
886	0.27789	8.1665	0.939839	0.0286179	0.00855312
887	0.278204	8.1385	0.941803	0.0283364	0.00853264
888	0.278518	8.11007	0.94375	0.0280469	0.0085046
889	0.278832	8.08124	0.945696	0.0277519	0.00847465
890	0.279146	8.05203	0.947627	0.0274503	0.00843825
891	0.27946	8.02247	0.949539	0.027143	0.00839567
892	0.279774	7.99259	0.951442	0.0268305	0.00834869
893	0.280088	7.96242	0.95332	0.0265101	0.00829345
894	0.280402	7.932	0.955167	0.0261813	0.00822889
895	0.280716	7.90135	0.957005	0.025852	0.00816383
896	0.28103	7.8705	0.958819	0.0255174	0.00809305
897	0.281344	7.83948	0.9606	0.0251776	0.00801395
898	0.281658	7.80832	0.962349	0.024832	0.00792742
899	0.281972	7.77706	0.964097	0.0244883	0.00784675
900	0.282286	7.74572	0.965798	0.0241381	0.00775264
901	0.2826	7.71433	0.967467	0.0237846	0.00765434
902	0.282914	7.68293	0.969085	0.0234218	0.00754349
903	0.283228	7.65155	0.970678	0.0230624	0.00743243
904	0.283542	7.62022	0.972242	0.0227014	0.00732032
905	0.283856	7.58896	0.973772	0.0223409	0.00720477
906	0.28417	7.55782	0.975266	0.0219799	0.0070844
907	0.284484	7.52681	0.97672	0.0216181	0.00695959
908	0.284798	7.49598	0.978135	0.0212557	0.00683053
909	0.285112	7.46534	0.979506	0.0208932	0.00669682
910	0.285426	7.43494	0.980833	0.0205313	0.00655857
911	0.28574	7.4048	0.982115	0.0201698	0.00641722
912	0.286054	7.37495	0.98335	0.0198108	0.00627164
913	0.286368	7.34542	0.984534	0.0194518	0.00612072
914	0.286682	7.31624	0.985669	0.0190961	0.00596783
915	0.286996	7.28744	0.986749	0.0187401	0.00580701
916	0.28731	7.25904	0.987789	0.0183911	0.00564678
917	0.287624	7.23108	0.988774	0.0180433	0.00548215
918	0.287938	7.20358	0.989703	0.0176988	0.00531402
919	0.288252	7.17657	0.990581	0.0173585	0.00514341
920	0.288566	7.15008	0.99141	0.0170248	0.00497201
921	0.28888	7.12413	0.992184	0.0166959	0.00479843
922	0.289194	7.09875	0.992903	0.016372	0.0046219
923	0.289508	7.07396	0.993564	0.0160532	0.00444165
924	0.289822	7.04979	0.994169	0.0157407	0.00425938
925	0.290136	7.02625	0.994707	0.0154346	0.00407155
926	0.29045	7.00339	0.994383	0.0151323	0.00355862
927	0.290764	6.98121	0.994078	0.0147466	0.00309847
928	0.291078	6.95973	0.993858	0.0144004	0.00272228
929	0.291392	6.93899	0.993911	0.0141219	0.00252177
930	0.291706	6.919	0.994188	0.0138916	0.0024353
931	0.29202	6.89978	0.994487	0.0136738	0.00234585
932	0.292334	6.88134	0.994667	0.0134501	0.00219641
933	0.292648	6.86372	0.994644	0.0132117	0.0019711
934	0.292962	6.84692	0.994422	0.0129646	0.00169026
935	0.293276	6.83096	0.994043	0.0127148	0.00137918
936	0.29359	6.81585	0.993549	0.0124692	0.00105651
937	0.293904	6.80162	0.993	0.0122369	0.000741763
938	0.294218	6.78827	0.992437	0.012024	0.000446229
939	0.294532	6.77583	0.991869	0.0118302	0.000169427
940	0.294846	6.76429	0.991296	0.0116546	-9.135e-05
941	0.29516	6.75368	0.990712	0.0114978	-0.000338399
942	0.295474	6.744	0.99008	0.0113514	-0.000585809
943	0.295788	6.73526	0.989392	0.011215	-0.000834342
944	0.296102	6.72747	0.988639	0.0110882	-0.0010861
945	0.296416	6.72064	0.987812	0.010971	-0.00134278
946	0.29673	6.71478	0.986912	0.0108633	-0.00160127
947	0.297044	6.70989	0.985942	0.0107666	-0.00186071
948	0.297358	6.70597	0.984902	0.0106818	-0.00212011
949	0.297672	6.70304	0.983796	0.0106094	-0.00237924
950	0.297986	6.70108	0.982623	0.0105485	-0.00263695
951	0.2983	6.70011	0.981402	0.0105026	-0.00288754
952	0.298614	6.70013	0.980121	0.0104699	-0.00313736
953	0.298928	6.70114	0.978782	0.0104505	-0.00338423
954	0.299242	6.70312	0.977388	0.0104456	-0.0036266
955	0.299556	6.7061	0.975943	0.0104546	-0.00386402
956	0.29987	6.71005	0.974448	0.0104784	-0.00409611
957	0.300184	6.71497	0.972906	0.0105166	-0.00432237
958	0.300498	6.72087	0.971312	0.0105684	-0.00454432
959	0.300812	6.72774	0.969674	0.0106346	-0.00476043
960	0.301126	6.73556	0.967988	0.0107142	-0.004971
961	0.30144	6.74433	0.966258	0.010808	-0.00517501
962	0.301754	6.75405	0.964488	0.0109157	-0.00537247
963	0.302068	6.76469	0.962665	0.0110344	-0.00556834
964	0.302382	6.77626	0.96081	0.0111687	-0.00575322
965	0.302696	6.78874	0.958922	0.0113175	-0.00592885
966	0.30301	6.80212	0.957	0.0114797	-0.00609734
967	0.303324	6.81639	0.955046	0.0116548	-0.00625789
968	0.303638	6.83152	0.953063	0.0118428	-0.00640978
969	0.303952	6.84751	0.951058	0.0120469	-0.00655084
970	0.304266	6.86434	0.949019	0.0122614	-0.00668603
971	0.30458	6.882	0.946951	0.0124865	-0.006814
972	0.304894	6.90046	0.944855	0.0127236	-0.0069348
973	0.305208	6.91971	0.942735	0.0129728	-0.00704758
974	0.305522	6.93973	0.940596	0.0132332	-0.00715112
975	0.305836	6.9605	0.938447	0.0135069	-0.00724334
976	0.30615	6.982	0.936271	0.0137889	-0.00733085
977	0.306464	7.0042	0.93409	0.0140875	-0.00740526
978	0.306778	7.0271	0.931866	0.0143826	-0.00748374
979	0.307092	7.05065	0.929649	0.0146976	-0.00754505
980	0.307406	7.07485	0.927427	0.01502	-0.0075959
981	0.30772	7.09966	0.925162	0.0153426	-0.0076512
982	0.308034	7.12506	0.922916	0.0156846	-0.00768715
983	0.308348	7.15103	0.920669	0.0160316	-0.00771534
984	0.308662	7.17755	0.918407	0.0163844	-0.00773887
985	0.308976	7.20457	0.916143	0.0167449	-0.00775464
986	0.30929	7.23209	0.913873	0.017112	-0.00776464
987	0.309604	7.26006	0.911607	0.0174843	-0.00776604
988	0.309918	7.28848	0.909347	0.0178642	-0.00775769
989	0.310232	7.31729	0.907077	0.0182444	-0.00774779
990	0.310546	7.34648	0.904821	0.0186329	-0.00772809
991	0.31086	7.37603	0.902569	0.0190242	-0.00770229
992	0.311174	7.40589	0.900333	0.019421	-0.00766721
993	0.311488	7.43604	0.898107	0.0198212	-0.00762563
994	0.311802	7.46645	0.895911	0.0202297	-0.00757151
995	0.312116	7.49709	0.89372	0.0206376	-0.00751392
996	0.31243	7.52793	0.891544	0.0210465	-0.00745082
997	0.312744	7.55895	0.889386	0.0214574	-0.00738169
998	0.313058	7.5901	0.88725	0.0218699	-0.00730576
999	0.313372	7.62135	0.885145	0.0222846	-0.00722165
1000	0.313686	7.65269	0.883053	0.0226973	-0.0071341
1001	0.314	7.68407	0.881003	0.0231139	-0.00703552
1002	0.314314	7.71547	0.878988	0.0235318	-0.0069286
1003	0.314628	7.74686	0.877017	0.0239525	-0.00681057
1004	0.314942	7.77819	0.875072	0.0243698	-0.00669137
1005	0.315256	7.80945	0.873165	0.0247857	-0.00656703
1006	0.31557	7.84061	0.871293	0.0251995	-0.00643585
1007	0.315884	7.87162	0.869463	0.0256123	-0.00629742
1008	0.316198	7.90246	0.867677	0.0260242	-0.00615257
1009	0.316512	7.93311	0.865939	0.0264346	-0.00600064
1010	0.316826	7.96352	0.864263	0.0268477	-0.00583689
1011	0.31714	7.99368	0.862609	0.0272479	-0.00567792
1012	0.317454	8.02354	0.861026	0.0276542	-0.00550602
1013	0.317768	8.05309	0.859481	0.0280518	-0.00533274
1014	0.318082	8.08229	0.857988	0.0284455	-0.00515382
1015	0.318396	8.11111	0.856545	0.0288349	-0.00497111
1016	0.31871	8.13953	0.855155	0.0292202	-0.00478517
1017	0.319024	8.16751	0.853816	0.0295998	-0.00459549
1018	0.319338	8.19503	0.852533	0.0299745	-0.00440115
1019	0.319652	8.22207	0.851296	0.0303397	-0.00420668
1020	0.319966	8.24859	0.850123	0.0307034	-0.00400572
1021	0.32028	8.27457	0.849009	0.0310612	-0.00380184
1022	0.320594	8.29998	0.84795	0.0314125	-0.0035956
1023	0.320908	8.3248	0.846952	0.0317581	-0.00338579
1024	0.321222	8.349	0.846013	0.0320964	-0.00317482
1025	0.321536	8.37257	0.845129	0.0324279	-0.00296227
1026	0.32185	8.39547	0.845149	0.0327505	-0.00239999
1027	0.322164	8.41769	0.845103	0.0331548	-0.001924
1028	0.322478	8.43919	0.844921	0.0335186	-0.00156785
1029	0.322792	8.45997	0.844494	0.0338239	-0.00136147
1030	0.323106	8.48	0.843947	0.0340975	-0.00121423
1031	0.32342	8.49927	0.843395	0.0343562	-0.00106231
1032	0.323734	8.51774	0.842974	0.0346228	-0.00085433
1033	0.324048	8.53541	0.842717	0.0348961	-0.00059239
1034	0.324362	8.55225	0.842643	0.0351796	-0.000280995
1035	0.324676	8.56825	0.842718	0.0354661	6.12555e-05
1036	0.32499	8.5834	0.842917	0.0357543	0.000422527
1037	0.325304	8.59768	0.843191	0.0360368	0.000785863
1038	0.325618	8.61107	0.84351	0.0363084	0.00114118
1039	0.325932	8.62356	0.843844	0.0365645	0.00147926
1040	0.326246	8.63515	0.844195	0.0368068	0.00180303
1041	0.32656	8.64581	0.844558	0.0370343	0.00211178
1042	0.326874	8.65554	0.844949	0.0372489	0.00240872
1043	0.327188	8.66432	0.845369	0.0374509	0.00269467
1044	0.327502	8.67216	0.845835	0.0376428	0.00297434
1045	0.327816	8.67904	0.846355	0.037824	0.00325027
1046	0.32813	8.68495	0.846943	0.0379972	0.00352663
1047	0.328444	8.68989	0.847599	0.0381634	0.00380196
1048	0.328758	8.69385	0.848331	0.0383234	0.00407971
1049	0.329072	8.69684	0.849126	0.0384729	0.00435404
1050	0.329386	8.69884	0.849985	0.0386116	0.00462473
1051	0.3297	8.69986	0.850912	0.0387417	0.00489461
1052	0.330014	8.69989	0.851897	0.0388616	0.00516058
1053	0.330328	8.69894	0.852943	0.0389716	0.00542295
1054	0.330642	8.697	0.854047	0.0390716	0.00568104
1055	0.330956	8.69408	0.855206	0.0391613	0.00593423
1056	0.33127	8.69018	0.856412	0.0392391	0.00617937
1057	0.331584	8.6853	0.857665	0.0393054	0.00641708
1058	0.331898	8.67945	0.858963	0.03936	0.00664702
1059	0.332212	8.67264	0.860303	0.0394027	0.00686801
1060	0.332526	8.66486	0.861681	0.039433	0.0070795
1061	0.33284	8.65614	0.863116	0.039453	0.00728804
1062	0.333154	8.64647	0.864573	0.0394604	0.00748228
1063	0.333468	8.63587	0.866063	0.0394552	0.00766565
1064	0.333782	8.62435	0.867586	0.0394373	0.00783865
1065	0.334096	8.61191	0.869141	0.0394067	0.00800252
1066	0.33441	8.59858	0.870728	0.0393641	0.00815686
1067	0.334724	8.58436	0.872339	0.0393079	0.00829975
1068	0.335038	8.56927	0.873978	0.0392396	0.0084321
1069	0.335352	8.55332	0.875644	0.0391597	0.00855562
1070	0.335666	8.53653	0.877335	0.0390677	0.00866928
1071	0.33598	8.51892	0.879051	0.0389648	0.00877389
1072	0.336294	8.50049	0.880791	0.0388497	0.00886942
1073	0.336608	8.48128	0.882553	0.0387224	0.00895517
1074	0.336922	8.4613	0.884334	0.0385832	0.00903146
1075	0.337236	8.44057	0.88614	0.038433	0.00910054
1076	0.33755	8.41911	0.887967	0.0382727	0.00916286
1077	0.337864	8.39694	0.889811	0.0381012	0.00921602
1078	0.338178	8.37408	0.891652	0.0379149	0.00925319
1079	0.338492	8.35056	0.893515	0.0377179	0.00928383
1080	0.338806	8.32639	0.895401	0.0375142	0.00931442
1081	0.33912	8.30161	0.897304	0.0373004	0.0093365
1082	0.339434	8.27624	0.899216	0.0370763	0.00935152
1083	0.339748	8.2503	0.901132	0.0368416	0.00935614
1084	0.340062	8.22381	0.903062	0.0365973	0.00935535
1085	0.340376	8.19681	0.904993	0.0363421	0.00934535
1086	0.34069	8.16932	0.906929	0.0360776	0.00932913
1087	0.341004	8.14136	0.908846	0.035798	0.00929732
1088	0.341318	8.11298	0.910778	0.0355145	0.00926484
1089	0.341632	8.08418	0.912715	0.0352238	0.00922861
1090	0.341946	8.055	0.91465	0.0349251	0.00918563
1091	0.34226	8.02548	0.916578	0.0346173	0.00913399
1092	0.342574	7.99563	0.918511	0.0343041	0.00907991
1093	0.342888	7.9655	0.920421	0.0339793	0.00901393
1094	0.343202	7.9351	0.922324	0.033648	0.008943
1095	0.343516	7.90447	0.924216	0.0333101	0.008866
1096	0.34383	7.87363	0.926096	0.0329662	0.00878381
1097	0.344144	7.84263	0.927962	0.0326166	0.00869634
1098	0.344458	7.81149	0.929815	0.0322617	0.00860448
1099	0.344772	7.78023	0.931641	0.0318992	0.00850388
1100	0.345086	7.7489	0.933442	0.0315309	0.00839696
1101	0.3454	7.71752	0.935221	0.0311578	0.0082841
1102	0.345714	7.68612	0.936966	0.0307781	0.00816345
1103	0.346028	7.65473	0.93869	0.0303963	0.00803925
1104	0.346342	7.62339	0.940396	0.030014	0.0079135
1105	0.346656	7.59213	0.942062	0.029626	0.00777969
1106	0.34697	7.56097	0.943692	0.029233	0.00763892
1107	0.347284	7.52995	0.945292	0.0288399	0.00749516
1108	0.347598	7.4991	0.946866	0.0284471	0.00734988
1109	0.347912	7.46844	0.948385	0.0280466	0.00719304
1110	0.348226	7.43801	0.94987	0.0276475	0.00703381
1111	0.34854	7.40784	0.951315	0.0272481	0.0068711
1112	0.348854	7.37796	0.952718	0.0268478	0.00670362
1113	0.349168	7.3484	0.954086	0.0264489	0.00653522
1114	0.349482	7.31918	0.9554	0.0260498	0.00635967
1115	0.349796	7.29034	0.956677	0.0256526	0.00618235
1116	0.35011	7.2619	0.957893	0.0252547	0.00599669
1117	0.350424	7.2339	0.959067	0.0248613	0.00581142
1118	0.350738	7.20635	0.96018	0.0244657	0.00561848
1119	0.351052	7.17929	0.961249	0.0240759	0.00542455
1120	0.351366	7.15275	0.962271	0.0236904	0.00522953
1121	0.35168	7.12674	0.963236	0.0233069	0.00503003
1122	0.351994	7.1013	0.964156	0.0229301	0.00483237
1123	0.352308	7.07645	0.965014	0.0225558	0.00462738
1124	0.352622	7.05221	0.965816	0.0221858	0.00441991
1125	0.352936	7.02861	0.966563	0.0218214	0.004211
1126	0.35325	7.00568	0.966429	0.0214575	0.00366782
1127	0.353564	6.98342	0.9663	0.0210071	0.00316928
1128	0.353878	6.96188	0.966227	0.0205907	0.00274278
1129	0.354192	6.94106	0.966431	0.0202392	0.0024938
1130	0.354506	6.92099	0.96686	0.0199357	0.00236252
1131	0.35482	6.90169	0.967352	0.0196504	0.00224781
1132	0.355134	6.88318	0.967758	0.0193626	0.00208609
1133	0.355448	6.86547	0.967987	0.0190636	0.00185655
1134	0.355762	6.84858	0.968037	0.0187583	0.00157463
1135	0.356076	6.83254	0.967912	0.0184446	0.00125202
1136	0.35639	6.81735	0.967662	0.0181326	0.00091165
1137	0.356704	6.80302	0.967342	0.0178305	0.000572777
1138	0.357018	6.78959	0.967003	0.017546	0.000252182
1139	0.357332	6.77705	0.966655	0.0172784	-4.94821e-05
1140	0.357646	6.76542	0.966308	0.0170292	-0.000333084
1141	0.35796	6.75471	0.965958	0.0167987	-0.000599304
1142	0.358274	6.74493	0.965584	0.0165819	-0.000857348
1143	0.358588	6.7361	0.965168	0.0163764	-0.0011114
1144	0.358902	6.72822	0.964701	0.0161805	-0.00136521
1145	0.359216	6.72129	0.964173	0.0159935	-0.00161982
1146	0.35953	6.71533	0.963588	0.0158186	-0.00187295
1147	0.359844	6.71034	0.962936	0.0156532	-0.00212795
1148	0.360158	6.70632	0.962223	0.0154988	-0.00238206
1149	0.360472	6.70329	0.961449	0.0153555	-0.00263425
1150	0.360786	6.70124	0.960622	0.0152243	-0.00288194
1151	0.3611	6.70017	0.959739	0.0151051	-0.003128
1152	0.361414	6.70009	0.958801	0.0149987	-0.00337104
1153	0.361728	6.70099	0.95781	0.0149051	-0.00360967
1154	0.362042	6.70288	0.956776	0.0148261	-0.00384215
1155	0.362356	6.70575	0.955691	0.0147604	-0.00407067
1156	0.36267	6.7096	0.95456	0.0147082	-0.00429465
1157	0.362984	6.71443	0.953382	0.0146698	-0.00451429
1158	0.363298	6.72023	0.952153	0.0146432	-0.00473022
1159	0.363612	6.727	0.95088	0.0146297	-0.00494064
1160	0.363926	6.73472	0.949562	0.0146298	-0.005146
1161	0.36424	6.7434	0.9482	0.0146427	-0.00534674
1162	0.364554	6.75302	0.946795	0.0146698	-0.00554169
1163	0.364868	6.76357	0.945352	0.0147101	-0.00573027
1164	0.365182	6.77505	0.943873	0.0147644	-0.00591181
1165	0.365496	6.78744	0.942355	0.0148309	-0.00608761
1166	0.36581	6.80072	0.940801	0.0149101	-0.00625634
1167	0.366124	6.8149	0.939219	0.0150036	-0.0064165
1168	0.366438	6.82995	0.93761	0.0151107	-0.00656674
1169	0.366752	6.84585	0.935955	0.0152258	-0.00671725
1170	0.367066	6.8626	0.934288	0.0153594	-0.00685288
1171	0.36738	6.88017	0.932581	0.0155009	-0.0069862
1172	0.367694	6.89855	0.93085	0.0156564	-0.00711029
1173	0.368008	6.91772	0.929095	0.0158232	-0.00722648
1174	0.368322	6.93767	0.927334	0.0160069	-0.00732788
1175	0.368636	6.95836	0.925545	0.0161986	-0.00742552
1176	0.36895	6.97979	0.923728	0.0163998	-0.00751871
1177	0.369264	7.00192	0.921894	0.0166112	-0.0076035
1178	0.369578	7.02474	0.920045	0.0168353	-0.00767702
1179	0.369892	7.04823	0.918178	0.0170682	-0.00774561
1180	0.370206	7.07236	0.916299	0.0173105	-0.00780597
1181	0.37052	7.09712	0.914406	0.0175629	-0.00785834
1182	0.370834	7.12246	0.912503	0.0178242	-0.00790336
1183	0.371148	7.14837	0.910597	0.0180959	-0.00793849
1184	0.371462	7.17483	0.908689	0.0183773	-0.00796387
1185	0.371776	7.20181	0.906768	0.0186644	-0.00798374
1186	0.37209	7.22928	0.90484	0.0189591	-0.00799716
1187	0.372404	7.25721	0.902902	0.0192581	-0.00800703
1188	0.372718	7.28557	0.900975	0.0195683	-0.00800384
1189	0.373032	7.31435	0.899044	0.0198835	-0.0079946
1190	0.373346	7.34351	0.89711	0.0202037	-0.00798094
1191	0.37366	7.37301	0.89519	0.0205318	-0.00795541
1192	0.373974	7.40284	0.893275	0.0208654	-0.00792329
1193	0.374288	7.43297	0.891368	0.0212038	-0.00788443
1194	0.374602	7.46335	0.889469	0.0215463	-0.00783909
1195	0.374916	7.49397	0.887581	0.0218931	-0.00778693
1196	0.37523	7.5248	0.88571	0.0222439	-0.00772638
1197	0.375544	7.55579	0.883857	0.0225989	-0.00765832
1198	0.375858	7.58693	0.882035	0.0229611	-0.00757791
1199	0.376172	7.61818	0.880223	0.0233222	-0.00749499
1200	0.376486	7.64951	0.878429	0.023685	-0.00740661
1201	0.3768	7.68089	0.876658	0.0240497	-0.00731201
1202	0.377114	7.71229	0.874904	0.0244121	-0.0072142
1203	0.377428	7.74367	0.873193	0.0247834	-0.00710181
1204	0.377742	7.77502	0.87151	0.0251523	-0.00698545
1205	0.378056	7.80629	0.869849	0.0255184	-0.00686657
1206	0.37837	7.83745	0.86823	0.0258882	-0.00673759
1207	0.378684	7.86848	0.866665	0.0262642	-0.00659383
1208	0.378998	7.89934	0.865117	0.0266307	-0.0064547
1209	0.379312	7.93001	0.863626	0.0270038	-0.006302
1210	0.379626	7.96045	0.86216	0.0273683	-0.00615006
1211	0.37994	7.99063	0.860751	0.0277384	-0.00598587
1212	0.380254	8.02053	0.859373	0.0281004	-0.00582184
1213	0.380568	8.05011	0.858058	0.0284671	-0.00564493
1214	0.380882	8.07934	0.85677	0.0288246	-0.00547059
1215	0.381196	8.10821	0.855534	0.029182	-0.00528882
1216	0.38151	8.13666	0.854361	0.0295402	-0.00509836
1217	0.381824	8.16469	0.853224	0.0298897	-0.00490883
1218	0.382138	8.19226	0.852123	0.0302308	-0.00472024
1219	0.382452	8.21935	0.851076	0.0305696	-0.00452602
1220	0.382766	8.24592	0.850087	0.0309066	-0.00432546
1221	0.38308	8.27196	0.849147	0.0312378	-0.00412244
1222	0.383394	8.29743	0.848266	0.0315657	-0.00391404
1223	0.383708	8.32231	0.847437	0.0318872	-0.00370481
1224	0.384022	8.34658	0.846662	0.0322029	-0.00349328
1225	0.384336	8.37021	0.845939	0.0325118	-0.00328039
1226	0.38465	8.39318	0.846128	0.032814	-0.00271142
1227	0.384964	8.41546	0.846244	0.0331997	-0.0022312
1228	0.385278	8.43705	0.846213	0.0335441	-0.0018731
1229	0.385592	8.4579	0.845952	0.0338345	-0.00165778
1230	0.385906	8.47801	0.845548	0.0340899	-0.00150994
1231	0.38622	8.49735	0.845146	0.0343347	-0.00135355
1232	0.386534	8.5159	0.84485	0.0345824	-0.00114997
1233	0.386848	8.53365	0.844711	0.0348378	-0.000892968
1234	0.387162	8.55058	0.844745	0.0351026	-0.000588228
1235	0.387476	8.56667	0.844932	0.0353731	-0.000250087
1236	0.38779	8.58191	0.845232	0.0356437	0.000104794
1237	0.388104	8.59627	0.845615	0.0359108	0.000466319
1238	0.388418	8.60975	0.846046	0.036168	0.000821859
1239	0.388732	8.62234	0.846494	0.0364117	0.00116266
1240	0.389046	8.63401	0.846956	0.0366409	0.0014878
1241	0.38936	8.64477	0.847428	0.0368556	0.00179684
1242	0.389674	8.65459	0.847916	0.037055	0.00209101
1243	0.389988	8.66347	0.848441	0.0372456	0.00237955
1244	0.390302	8.67141	0.849005	0.0374256	0.00265967
1245	0.390616	8.67838	0.849617	0.0375959	0.00293483
1246	0.39093	8.68439	0.850284	0.0377573	0.00320674
1247	0.391244	8.68943	0.851013	0.0379103	0.00347713
1248	0.391558	8.6935	0.851804	0.0380548	0.00374579
1249	0.391872	8.69658	0.85266	0.0381908	0.00401436
1250	0.392186	8.69868	0.853583	0.0383194	0.0042822
1251	0.3925	8.6998	0.854563	0.0384376	0.00454534
1252	0.392814	8.69993	0.855601	0.0385463	0.00480588
1253	0.393128	8.69908	0.856697	0.0386454	0.00506334
1254	0.393442	8.69724	0.857848	0.0387346	0.00531625
1255	0.393756	8.69442	0.859049	0.0388131	0.00556348
1256	0.39407	8.69062	0.860298	0.0388808	0.00580508
1257	0.394384	8.68584	0.861591	0.0389371	0.00603914
1258	0.394698	8.68009	0.862931	0.0389825	0.00626776
1259	0.395012	8.67337	0.864318	0.0390178	0.00648993
1260	0.395326	8.66569	0.865738	0.0390402	0.00670173
1261	0.39564	8.65707	0.867199	0.0390516	0.00690609
1262	0.395954	8.64749	0.868692	0.0390508	0.00710001
1263	0.396268	8.63699	0.870224	0.0390393	0.00728766
1264	0.396582	8.62556	0.871784	0.0390142	0.00746415
1265	0.396896	8.61321	0.873373	0.0389779	0.00763109
1266	0.39721	8.59997	0.87499	0.038929	0.00778792
1267	0.397524	8.58584	0.876619	0.0388645	0.00792932
1268	0.397838	8.57084	0.878284	0.0387908	0.00806551
1269	0.398152	8.55498	0.879974	0.0387059	0.00819273
1270	0.398466	8.53827	0.881688	0.0386092	0.00831086
1271	0.39878	8.52074	0.883422	0.0385007	0.00841844
1272	0.399094	8.5024	0.885181	0.0383816	0.00851839
1273	0.399408	8.48327	0.886961	0.0382509	0.00860947
1274	0.399722	8.46336	0.888763	0.0381095	0.00869265
1275	0.400036	8.44271	0.89058	0.0379569	0.00876706
1276	0.40035	8.42132	0.892423	0.0377951	0.00883665
1277	0.400664	8.39922	0.894271	0.0376204	0.00889315
1278	0.400978	8.37643	0.896123	0.0374327	0.00893708
1279	0.401292	8.35297	0.897999	0.0372369	0.00897838
1280	0.401606	8.32887	0.899882	0.0370304	0.00901037
1281	0.40192	8.30415	0.901776	0.0368137	0.00903451
1282	0.402234	8.27884	0.903677	0.0365879	0.00905129
1283	0.402548	8.25295	0.905582	0.0363509	0.0090592
1284	0.402862	8.22652	0.907491	0.0361042	0.00905958
1285	0.403176	8.19957	0.909403	0.0358482	0.00905252
1286	0.40349	8.17213	0.911318	0.0355831	0.00903866
1287	0.403804	8.14422	0.913231	0.0353087	0.00901706
1288	0.404118	8.11587	0.915142	0.0350261	0.00898872
1289	0.404432	8.08712	0.917054	0.0347357	0.00895481
1290	0.404746	8.05798	0.918947	0.0344326	0.00890819
1291	0.40506	8.02849	0.920838	0.0341243	0.00885783
1292	0.405374	7.99868	0.922722	0.0338093	0.00880151
1293	0.405688	7.96857	0.924597	0.0334865	0.00873918
1294	0.406002	7.93819	0.926463	0.0331579	0.00867164
1295	0.406316	7.90758	0.928311	0.0328213	0.00859623
1296	0.40663	7.87677	0.930142	0.0324785	0.00851449
1297	0.406944	7.84578	0.93196	0.0321304	0.00842769
1298	0.407258	7.81465	0.933756	0.0317766	0.00833535
1299	0.407572	7.78341	0.93553	0.0314165	0.00823594
1300	0.407886	7.75208	0.93728	0.0310515	0.00813069
1301	0.4082	7.7207	0.939006	0.030682	0.00802004
1302	0.408514	7.6893	0.940705	0.0303079	0.00790401
1303	0.408828	7.65792	0.942377	0.0299305	0.00778263
1304	0.409142	7.62657	0.944016	0.0295488	0.00765494
1305	0.409456	7.5953	0.94562	0.0291632	0.00752098
1306	0.40977	7.56413	0.947206	0.0287781	0.00738669
1307	0.410084	7.53309	0.948748	0.0283892	0.00724503
1308	0.410398	7.50222	0.950245	0.0279966	0.00709503
1309	0.410712	7.47154	0.951708	0.0276034	0.00694251
1310	0.411026	7.44109	0.953136	0.0272099	0.00678671
1311	0.41134	7.41089	0.954522	0.0268158	0.00662618
1312	0.411654	7.38098	0.955866	0.0264211	0.00646086
1313	0.411968	7.35138	0.957166	0.0260273	0.00629182
1314	0.412282	7.32213	0.958419	0.025633	0.00611799
1315	0.412596	7.29325	0.959624	0.0252395	0.00593972
1316	0.41291	7.26477	0.96078	0.0248472	0.00575728
1317	0.413224	7.23672	0.961891	0.0244576	0.00557207
1318	0.413538	7.20912	0.962954	0.0240707	0.00538431
1319	0.413852	7.18201	0.963978	0.0236898	0.00519791
1320	0.414166	7.15541	0.964942	0.0233095	0.0050041
1321	0.41448	7.12935	0.965852	0.0229324	0.00480685
1322	0.414794	7.10385	0.966709	0.0225592	0.00460704
1323	0.415108	7.07894	0.967519	0.022192	0.00440681
1324	0.415422	7.05464	0.96827	0.0218292	0.00420399
1325	0.415736	7.03098	0.968966	0.0214713	0.00399841
1326	0.41605	7.00797	0.968781	0.0211165	0.00345774
1327	0.416364	6.98565	0.968604	0.0206734	0.0029618
1328	0.416678	6.96403	0.968483	0.0202633	0.00253863
1329	0.416992	6.94314	0.968637	0.0199178	0.00229278
1330	0.417306	6.92299	0.969021	0.0196203	0.00216507
1331	0.41762	6.90361	0.969469	0.0193407	0.00205425
1332	0.417934	6.88502	0.96983	0.0190594	0.0018967
1333	0.418248	6.86723	0.97003	0.0187704	0.00167592
1334	0.418562	6.85026	0.970034	0.0184697	0.00139634
1335	0.418876	6.83413	0.96987	0.0181625	0.00107798
1336	0.41919	6.81885	0.969587	0.0178587	0.000743767
1337	0.419504	6.80444	0.969234	0.0175648	0.000411246
1338	0.419818	6.79091	0.968857	0.0172866	9.38642e-05
1339	0.420132	6.77828	0.968469	0.0170257	-0.000205566
1340	0.420446	6.76656	0.968081	0.016783	-0.000485691
1341	0.42076	6.75575	0.967689	0.0165577	-0.000749882
1342	0.421074	6.74588	0.967282	0.0163473	-0.0010013
1343	0.421388	6.73695	0.966827	0.016147	-0.001253
1344	0.421702	6.72897	0.966323	0.0159575	-0.00150351
1345	0.422016	6.72195	0.96576	0.015778	-0.00175423
1346	0.42233	6.71589	0.965135	0.0156087	-0.00200547
1347	0.422644	6.7108	0.964446	0.0154492	-0.00225672
1348	0.422958	6.70669	0.963697	0.0153014	-0.00250727
1349	0.423272	6.70355	0.962883	0.0151635	-0.00275814
1350	0.423586	6.7014	0.962014	0.0150383	-0.003005
1351	0.4239	6.70023	0.961092	0.0149258	-0.00324808
1352	0.424214	6.70005	0.960114	0.0148262	-0.00348826
1353	0.424528	6.70085	0.959087	0.0147399	-0.00372404
1354	0.424842	6.70264	0.958005	0.0146659	-0.00395714
1355	0.425156	6.70541	0.956882	0.0146067	-0.00418236
1356	0.42547	6.70917	0.955709	0.0145606	-0.00440478
1357	0.425784	6.7139	0.954487	0.0145278	-0.00462213
1358	0.426098	6.7196	0.953214	0.0145076	-0.00483732
1359	0.426412	6.72627	0.951898	0.0145017	-0.00504638
1360	0.426726	6.73389	0.950536	0.0145088	-0.00525071
1361	0.42704	6.74247	0.949137	0.0145303	-0.00544715
1362	0.427354	6.752	0.947688	0.0145632	-0.00564164
1363	0.427668	6.76246	0.946193	0.0146097	-0.00583144
1364	0.427982	6.77384	0.944662	0.0146693	-0.00601325
1365	0.428296	6.78614	0.943105	0.0147455	-0.00618393
1366	0.42861	6.79934	0.941509	0.0148332	-0.00634963
1367	0.428924	6.81342	0.939877	0.0149331	-0.00651018
1368	0.429238	6.82838	0.938209	0.0150456	-0.00666429
1369	0.429552	6.8442	0.936508	0.01517	-0.00681179
1370	0.429866	6.86086	0.934776	0.0153074	-0.00695138
1371	0.43018	6.87835	0.933015	0.0154572	-0.00708335
1372	0.430494	6.89665	0.931237	0.0156215	-0.00720429
1373	0.430808	6.91574	0.92943	0.0157961	-0.00731895
1374	0.431122	6.93561	0.927596	0.015982	-0.00742744
1375	0.431436	6.95623	0.92574	0.0161796	-0.00752831
1376	0.43175	6.97758	0.923869	0.0163902	-0.00761798
1377	0.432064	6.99964	0.921989	0.0166144	-0.00769652
1378	0.432378	7.0224	0.920068	0.0168416	-0.00777699
1379	0.432692	7.04582	0.91814	0.0170822	-0.0078461
1380	0.433006	7.06989	0.916198	0.0173324	-0.00790634
1381	0.43332	7.09458	0.914255	0.017596	-0.00795423
1382	0.433634	7.11986	0.912308	0.0178687	-0.00799284
1383	0.433948	7.14572	0.910335	0.0181474	-0.00802919
1384	0.434262	7.17212	0.90835	0.0184335	-0.00805972
1385	0.434576	7.19905	0.90636	0.0187276	-0.00808156
1386	0.43489	7.22647	0.904363	0.0190294	-0.00809607
1387	0.435204	7.25435	0.902363	0.0193379	-0.00810341
1388	0.435518	7.28268	0.900365	0.0196541	-0.00810224
1389	0.435832	7.31141	0.89837	0.019978	-0.00809177
1390	0.436146	7.34053	0.896377	0.0203072	-0.0080744
1391	0.43646	7.37001	0.89439	0.0206427	-0.00804996
1392	0.436774	7.3998	0.892406	0.020983	-0.00801827
1393	0.437088	7.4299	0.890436	0.0213289	-0.00797764
1394	0.437402	7.46026	0.88848	0.0216806	-0.00792871
1395	0.437716	7.49086	0.886532	0.0220356	-0.00787372
1396	0.43803	7.52166	0.884597	0.0223949	-0.00781163
1397	0.438344	7.55264	0.882678	0.0227565	-0.00774316
1398	0.438658	7.58377	0.880777	0.0231219	-0.00766678
1399	0.438972	7.61501	0.8789	0.0234907	-0.00758252
1400	0.439286	7.64633	0.877045	0.0238617	-0.00749125
1401	0.4396	7.6777	0.875215	0.0242344	-0.00739327
1402	0.439914	7.7091	0.873412	0.024609	-0.00728809
1403	0.440228	7.74049	0.871636	0.0249844	-0.0071769
1404	0.440542	7.77184	0.869893	0.025361	-0.00705783
1405	0.440856	7.80312	0.868184	0.0257383	-0.00693202
1406	0.44117	7.8343	0.866511	0.0261163	-0.00679893
1407	0.441484	7.86534	0.864875	0.0264944	-0.00665839
1408	0.441798	7.89622	0.86328	0.0268718	-0.00651184
1409	0.442112	7.92691	0.861722	0.0272479	-0.00636037
1410	0.442426	7.95737	0.860209	0.027623	-0.00620224
1411	0.44274	7.98758	0.85874	0.0279967	-0.00603758
1412	0.443054	8.01751	0.857312	0.028368	-0.00586822
1413	0.443368	8.04712	0.855937	0.028737	-0.00569124
1414	0.443682	8.0764	0.854607	0.029105	-0.00550959
1415	0.443996	8.1053	0.853321	0.0294684	-0.00532516
1416	0.44431	8.1338	0.852085	0.0298285	-0.00513606
1417	0.444624	8.16187	0.850897	0.0301847	-0.00494267
1418	0.444938	8.18949	0.849755	0.030535	-0.00474825
1419	0.445252	8.21662	0.848667	0.0308822	-0.00454781
1420	0.445566	8.24325	0.847626	0.031223	-0.00434559
1421	0.44588	8.26934	0.846647	0.0315616	-0.00413633
1422	0.446194	8.29487	0.845716	0.031893	-0.0039281
1423	0.446508	8.31981	0.844836	0.0322187	-0.00371767
1424	0.446822	8.34414	0.844016	0.0325395	-0.00350381
1425	0.447136	8.36784	0.843249	0.0328535	-0.0032881
1426	0.44745	8.39088	0.843402	0.0331613	-0.00271271
1427	0.447764	8.41324	0.843465	0.0335487	-0.00223414
1428	0.448078	8.43489	0.843407	0.0339012	-0.0018681
1429	0.448392	8.45582	0.843114	0.0341976	-0.00164699
1430	0.448706	8.476	0.84267	0.0344573	-0.00149655
1431	0.44902	8.49542	0.842233	0.0347071	-0.00133611
1432	0.449334	8.51406	0.8419	0.0349589	-0.00112976
1433	0.449648	8.53189	0.841723	0.0352178	-0.000870584
1434	0.449962	8.5489	0.841727	0.0354878	-0.000561478
1435	0.450276	8.56508	0.841879	0.0357625	-0.000221366
1436	0.45059	8.5804	0.842149	0.0360384	0.000138034
1437	0.450904	8.59485	0.842494	0.0363079	0.000499862
1438	0.451218	8.60843	0.842894	0.0365698	0.000858842
1439	0.451532	8.6211	0.843314	0.0368176	0.00120301
1440	0.451846	8.63287	0.843747	0.037051	0.00153126
1441	0.45216	8.64372	0.844191	0.0372698	0.0018434
1442	0.452474	8.65364	0.844654	0.037475	0.00214225
1443	0.452788	8.66262	0.845146	0.0376678	0.00243043
1444	0.453102	8.67065	0.845683	0.0378514	0.00271344
1445	0.453416	8.67772	0.846274	0.0380259	0.00299248
1446	0.45373	8.68383	0.846917	0.0381919	0.0032673
1447	0.454044	8.68897	0.847616	0.0383471	0.00353754
1448	0.454358	8.69313	0.848386	0.0384959	0.00380951
1449	0.454672	8.69631	0.849215	0.0386352	0.00407837
1450	0.454986	8.69852	0.850109	0.0387653	0.0043462
1451	0.4553	8.69973	0.851067	0.0388872	0.00461256
1452	0.455614	8.69997	0.852085	0.0389997	0.00487504
1453	0.455928	8.69921	0.853159	0.039102	0.0051331
1454	0.456242	8.69747	0.854286	0.0391938	0.00538682
1455	0.456556	8.69475	0.855468	0.0392755	0.00563605
1456	0.45687	8.69105	0.856699	0.0393465	0.00587934
1457	0.457184	8.68637	0.857978	0.0394066	0.00611615
1458	0.457498	8.68072	0.859308	0.0394578	0.006349
1459	0.457812	8.6741	0.860677	0.039496	0.00657195
1460	0.458126	8.66652	0.862077	0.0395209	0.0067828
1461	0.45844	8.65798	0.863516	0.0395338	0.00698568
1462	0.458754	8.64851	0.864991	0.0395352	0.00718058
1463	0.459068	8.6381	0.866512	0.0395276	0.00737083
1464	0.459382	8.62676	0.868053	0.0395046	0.00754559
1465	0.459696	8.61451	0.869628	0.0394707	0.00771196
1466	0.46001	8.60136	0.871233	0.0394253	0.00787006
1467	0.460324	8.58731	0.872875	0.0393689	0.0080214
1468	0.460638	8.5724	0.87454	0.0393006	0.00816169
1469	0.460952	8.55662	0.876221	0.0392182	0.00828827
1470	0.461266	8.54	0.877929	0.0391246	0.00840671
1471	0.46158	8.52256	0.879646	0.0390158	0.00851052
1472	0.461894	8.5043	0.881396	0.0388983	0.00860956
1473	0.462208	8.48524	0.883169	0.03877	0.00870129
1474	0.462522	8.46542	0.884964	0.038631	0.0087846
1475	0.462836	8.44484	0.886775	0.0384801	0.00885783
1476	0.46315	8.42352	0.888595	0.0383153	0.00891862
1477	0.463464	8.40149	0.890443	0.0381436	0.0089768
1478	0.463778	8.37877	0.892313	0.0379635	0.00902974
1479	0.464092	8.35538	0.894182	0.037767	0.00906743
1480	0.464406	8.33135	0.896068	0.0375626	0.00909976
1481	0.46472	8.30669	0.897964	0.0373479	0.00912432
1482	0.465034	8.28143	0.899864	0.0371221	0.0091392
1483	0.465348	8.2556	0.901773	0.0368869	0.00914685
1484	0.465662	8.22923	0.903687	0.036642	0.00914761
1485	0.465976	8.20233	0.905607	0.0363885	0.00914136
1486	0.46629	8.17493	0.907533	0.0361255	0.00912836
1487	0.466604	8.14707	0.909456	0.0358526	0.00910721
1488	0.466918	8.11877	0.911369	0.0355693	0.00907582
1489	0.467232	8.09005	0.913287	0.035279	0.00904003
1490	0.467546	8.06095	0.915203	0.0349811	0.00899833
1491	0.46786	8.0315	0.91711	0.0346745	0.00894902
1492	0.468174	8.00171	0.91901	0.0343601	0.00889335
1493	0.468488	7.97163	0.920901	0.0340385	0.0088314
1494	0.468802	7.94129	0.92278	0.0337098	0.00876261
1495	0.469116	7.9107	0.924645	0.0333736	0.00868699
1496	0.46943	7.8799	0.926498	0.0330314	0.00860642
1497	0.469744	7.84893	0.92833	0.0326823	0.00851856
1498	0.470058	7.81782	0.930149	0.0323289	0.00842607
1499	0.470372	7.78658	0.931946	0.0319687	0.00832706
1500	0.470686	7.75526	0.93372	0.0316041	0.00822278
1501	0.471	7.72389	0.935469	0.0312341	0.00811171
1502	0.471314	7.69249	0.937185	0.0308566	0.00799216
1503	0.471628	7.6611	0.938889	0.0304812	0.00787368
1504	0.471942	7.62975	0.940558	0.0300993	0.00774743
1505	0.472256	7.59847	0.942199	0.0297147	0.00761633
1506	0.47257	7.56728	0.943805	0.029327	0.00747963
1507	0.472884	7.53623	0.945363	0.0289321	0.00733263
1508	0.473198	7.50534	0.946905	0.0285428	0.00718903
1509	0.473512	7.47464	0.948402	0.0281488	0.00703719
1510	0.473826	7.44417	0.949858	0.0277531	0.00688019
1511	0.47414	7.41394	0.951273	0.0273568	0.00671874
1512	0.474454	7.384	0.952644	0.0269594	0.00655242
1513	0.474768	7.35437	0.95397	0.0265617	0.00638136
1514	0.475082	7.32508	0.955253	0.0261648	0.00620667
1515	0.475396	7.29616	0.956489	0.0257688	0.0060278
1516	0.47571	7.26764	0.957676	0.025374	0.0058449
1517	0.476024	7.23954	0.958818	0.024982	0.00565946
1518	0.476338	7.2119	0.959911	0.0245923	0.00547079
1519	0.476652	7.18474	0.960955	0.0242047	0.0052788
1520	0.476966	7.15809	0.961948	0.023821	0.00508423
1521	0.47728	7.13197	0.962895	0.0234427	0.00488988
1522	0.477594	7.10641	0.963784	0.023066	0.0046892
1523	0.477908	7.08144	0.964618	0.0226941	0.00448608
1524	0.478222	7.05708	0.965399	0.0223265	0.00428115
1525	0.478536	7.03335	0.966129	0.0219654	0.00407564
1526	0.47885	7.01027	0.965963	0.0216029	0.0035294
1527	0.479164	6.98788	0.965814	0.0211555	0.00303173
1528	0.479478	6.96619	0.965726	0.0207421	0.0026089
1529	0.479792	6.94523	0.965911	0.0203927	0.0023623
1530	0.480106	6.925	0.96632	0.02009	0.00223186
1531	0.48042	6.90554	0.966795	0.0198058	0.00211881
1532	0.480734	6.88687	0.967195	0.0195225	0.00196461
1533	0.481048	6.869	0.967423	0.0192284	0.00174236
1534	0.481362	6.85194	0.967457	0.0189223	0.00146146
1535	0.481676	6.83572	0.96733	0.0186125	0.00114514
1536	0.48199	6.82036	0.967072	0.0183026	0.000807809
1537	0.482304	6.80586	0.96674	0.018002	0.000471313
1538	0.482618	6.79224	0.966388	0.0177196	0.000153098
1539	0.482932	6.77952	0.966027	0.0174536	-0.000147709
1540	0.483246	6.7677	0.965661	0.0172048	-0.000431035
1541	0.48356	6.75681	0.965292	0.0169732	-0.000697408
1542	0.483874	6.74684	0.964907	0.0167564	-0.000953274
1543	0.484188	6.73782	0.964481	0.0165511	-0.00120511
1544	0.484502	6.72974	0.964007	0.0163573	-0.00145549
1545	0.484816	6.72262	0.963473	0.0161731	-0.00170679
1546	0.48513	6.71646	0.962875	0.0159985	-0.0019592
1547	0.485444	6.71127	0.962212	0.0158344	-0.00221231
1548	0.485758	6.70706	0.961482	0.0156788	-0.0024662
1549	0.486072	6.70382	0.960699	0.0155368	-0.00271571
1550	0.486386	6.70157	0.959855	0.0154059	-0.00296374
1551	0.4867	6.7003	0.958959	0.015288	-0.00320773
1552	0.487014	6.70002	0.958009	0.0151829	-0.00344864
1553	0.487328	6.70073	0.957004	0.0150902	-0.00368607
1554	0.487642	6.70242	0.955955	0.0150118	-0.00391764
1555	0.487956	6.70509	0.954856	0.0149469	-0.00414524
1556	0.48827	6.70874	0.953706	0.0148949	-0.00436909
1557	0.488584	6.71337	0.952508	0.0148561	-0.00458882
1558	0.488898	6.71897	0.951264	0.0148308	-0.00480385
1559	0.489212	6.72554	0.949971	0.0148185	-0.00501419
1560	0.489526	6.73308	0.948633	0.0148196	-0.00521959
1561	0.48984	6.74156	0.947255	0.0148349	-0.00541879
1562	0.490154	6.75099	0.945839	0.0148646	-0.00560965
1563	0.490468	6.76135	0.944383	0.0149073	-0.00579466
1564	0.490782	6.77264	0.942885	0.0149626	-0.00597562
1565	0.491096	6.78485	0.941346	0.0150307	-0.00615086
1566	0.49141	6.79796	0.939768	0.015111	-0.00631999
1567	0.491724	6.81195	0.938154	0.0152044	-0.00648284
1568	0.492038	6.82682	0.93651	0.0153115	-0.00663658
1569	0.492352	6.84256	0.934839	0.0154316	-0.00678233
1570	0.492666	6.85913	0.933141	0.0155657	-0.00691903
1571	0.49298	6.87654	0.931411	0.015711	-0.00704974
1572	0.493294	6.89476	0.929651	0.0158682	-0.00717382
1573	0.493608	6.91377	0.927866	0.0160371	-0.00729106
1574	0.493922	6.93356	0.926057	0.0162182	-0.00739964
1575	0.494236	6.9541	0.924238	0.0164145	-0.00749512
1576	0.49455	6.97538	0.922398	0.0166197	-0.00758344
1577	0.494864	6.99737	0.920531	0.0168351	-0.00766704
1578	0.495178	7.02006	0.918641	0.01706	-0.00774442
1579	0.495492	7.04341	0.916736	0.0172954	-0.00781389
1580	0.495806	7.06742	0.914817	0.0175407	-0.00787476
1581	0.49612	7.09204	0.91289	0.0177976	-0.00792514
1582	0.496434	7.11727	0.91095	0.0180626	-0.00796926
1583	0.496748	7.14307	0.909003	0.0183375	-0.00800479
1584	0.497062	7.16942	0.907041	0.0186186	-0.0080347
1585	0.497376	7.19629	0.905069	0.0189077	-0.0080578
1586	0.49769	7.22366	0.903096	0.0192053	-0.00807214
1587	0.498004	7.2515	0.901121	0.019511	-0.00807764
1588	0.498318	7.27978	0.899143	0.0198236	-0.00807603
1589	0.498632	7.30848	0.89717	0.0201435	-0.00806572
1590	0.498946	7.33756	0.895194	0.0204685	-0.00805028
1591	0.49926	7.367	0.893226	0.0208001	-0.00802563
1592	0.499574	7.39677	0.891265	0.0211373	-0.00799326
1593	0.499888	7.42683	0.889312	0.0214797	-0.00795421
1594	0.500202	7.45717	0.887367	0.0218264	-0.00790736
1595	0.500516	7.48774	0.885445	0.0221812	-0.00784905
1596	0.50083	7.51853	0.883517	0.0225333	-0.00779144
1597	0.501144	7.54949	0.881611	0.0228908	-0.00772462
1598	0.501458	7.5806	0.879721	0.0232519	-0.0076505
1599	0.501772	7.61183	0.877863	0.0236199	-0.00756454
1600	0.502086	7.64315	0.876024	0.023988	-0.00747323
1601	0.5024	7.67452	0.874207	0.0243574	-0.0073758
1602	0.502714	7.70592	0.872414	0.0247287	-0.00727199
1603	0.503028	7.73731	0.870649	0.025101	-0.0071616
1604	0.503342	7.76866	0.868902	0.0254706	-0.0070487
1605	0.503656	7.79995	0.867208	0.0258479	-0.00692106
1606	0.50397	7.83114	0.865546	0.0262237	-0.00678808
1607	0.504284	7.8622	0.863916	0.0265987	-0.00664969
1608	0.504598	7.8931	0.862315	0.0269698	-0.00650903
1609	0.504912	7.92381	0.860761	0.0273433	-0.00635934
1610	0.505226	7.95429	0.859263	0.0277201	-0.00619818
1611	0.50554	7.98453	0.857789	0.0280885	-0.00603816
1612	0.505854	8.01449	0.856367	0.028458	-0.00586879
1613	0.506168	8.04414	0.855003	0.028829	-0.00568987
1614	0.506482	8.07344	0.853676	0.0291947	-0.00550992
1615	0.506796	8.10238	0.852384	0.029553	-0.00532988
1616	0.50711	8.13092	0.851151	0.029911	-0.00514189
1617	0.507424	8.15904	0.849965	0.0302657	-0.00494945
1618	0.507738	8.18671	0.848826	0.0306145	-0.00475589
1619	0.508052	8.21389	0.84774	0.0309601	-0.00455631
1620	0.508366	8.24057	0.846705	0.0313016	-0.00435312
1621	0.50868	8.26672	0.845729	0.0316393	-0.00414487
1622	0.508994	8.29231	0.8448	0.0319704	-0.003936
1623	0.509308	8.31731	0.843924	0.0322955	-0.00372564
1624	0.509622	8.3417	0.8431	0.0326145	-0.00351315
1625	0.509936	8.36547	0.842334	0.032928	-0.00329786
1626	0.51025	8.38857	0.842497	0.0332373	-0.00271944
1627	0.510564	8.411	0.842564	0.0336262	-0.0022394
1628	0.510878	8.43272	0.842498	0.0339756	-0.00187771
1629	0.511192	8.45373	0.842201	0.0342709	-0.00165752
1630	0.511506	8.47399	0.841767	0.0345333	-0.00150368
1631	0.51182	8.49349	0.84132	0.03478	-0.00134683
1632	0.512134	8.5122	0.840991	0.0350343	-0.00113775
1633	0.512448	8.53012	0.840812	0.0352923	-0.000879938
1634	0.512762	8.54721	0.840807	0.0355606	-0.000573198
1635	0.513076	8.56347	0.840956	0.0358357	-0.00023244
1636	0.51339	8.57888	0.841227	0.0361118	0.000126937
1637	0.513704	8.59343	0.841575	0.0363829	0.000490799
1638	0.514018	8.60709	0.841967	0.0366432	0.000847106
1639	0.514332	8.61986	0.842388	0.0368932	0.00119321
1640	0.514646	8.63172	0.842813	0.0371256	0.00151902
1641	0.51496	8.64266	0.843253	0.0373444	0.00183062
1642	0.515274	8.65268	0.843716	0.0375505	0.00213024
1643	0.515588	8.66175	0.844208	0.0377448	0.00241953
1644	0.515902	8.66988	0.84474	0.0379283	0.00270128
1645	0.516216	8.67704	0.845326	0.038103	0.00298043
1646	0.51653	8.68325	0.845964	0.0382686	0.00325484
1647	0.516844	8.68849	0.846667	0.0384261	0.00352806
1648	0.517158	8.69275	0.847429	0.038574	0.00379824
1649	0.517472	8.69604	0.84826	0.0387155	0.00406923
1650	0.517786	8.69834	0.849152	0.0388474	0.00433676
1651	0.5181	8.69965	0.850106	0.0389693	0.00460248
1652	0.518414	8.69999	0.85112	0.0390825	0.00486539
1653	0.518728	8.69933	0.852192	0.0391857	0.00512453
1654	0.519042	8.69769	0.853317	0.0392785	0.00537808
1655	0.519356	8.69507	0.854492	0.0393605	0.00562578
1656	0.51967	8.69147	0.855721	0.0394326	0.00587075
1657	0.519984	8.68689	0.857009	0.0394969	0.00611348
1658	0.520298	8.68133	0.858325	0.0395455	0.00634036
1659	0.520612	8.67481	0.859691	0.0395848	0.00656405
1660	0.520926	8.66733	0.861089	0.0396108	0.00677602
1661	0.52124	8.65889	0.862525	0.0396254	0.00697961
1662	0.521554	8.64951	0.863999	0.0396286	0.00717532
1663	0.521868	8.63919	0.86551	0.0396203	0.0073629
1664	0.522182	8.62795	0.867054	0.0396003	0.00754125
1665	0.522496	8.61579	0.868629	0.0395682	0.00770984
1666	0.52281	8.60273	0.870235	0.0395244	0.00786886
1667	0.523124	8.58878	0.87187	0.0394685	0.0080196
1668	0.523438	8.57395	0.873529	0.0394008	0.00815852
1669	0.523752	8.55826	0.875212	0.0393211	0.00828752
1670	0.524066	8.54173	0.876918	0.0392292	0.00840722
1671	0.52438	8.52436	0.878647	0.0391252	0.00851738
1672	0.524694	8.50618	0.880388	0.0390068	0.00861372
1673	0.525008	8.48721	0.882159	0.0388802	0.00870546
1674	0.525322	8.46746	0.883937	0.0387391	0.00878334
1675	0.525636	8.44696	0.885741	0.0385892	0.00885565
1676	0.52595	8.42572	0.887566	0.0384291	0.00892135
1677	0.526264	8.40376	0.889413	0.0382593	0.00898033
1678	0.526578	8.38111	0.891275	0.0380784	0.00903101
1679	0.526892	8.35779	0.893154	0.0378869	0.00907421
1680	0.527206	8.33381	0.895039	0.0376842	0.00910747
1681	0.52752	8.30922	0.896931	0.0374705	0.00913121
1682	0.527834	8.28402	0.898828	0.0372463	0.00914587
1683	0.528148	8.25825	0.900737	0.0370134	0.00915528
1684	0.528462	8.23193	0.902646	0.0367689	0.00915489
1685	0.528776	8.20508	0.904564	0.0365165	0.00914917
1686	0.52909	8.17774	0.906484	0.0362547	0.00913568
1687	0.529404	8.14992	0.908401	0.0359828	0.00911366
1688	0.529718	8.12166	0.910321	0.035703	0.0090858
1689	0.530032	8.09298	0.912235	0.0354141	0.00905001
1690	0.530346	8.06392	0.914149	0.0351177	0.00900885
1691	0.53066	8.0345	0.916054	0.0348125	0.00895968
1692	0.530974	8.00475	0.917952	0.0345002	0.0089045
1693	0.531288	7.9747	0.919833	0.0341771	0.00883917
1694	0.531602	7.94438	0.921717	0.0338523	0.00877344
1695	0.531916	7.91381	0.923583	0.0335191	0.00869984
1696	0.53223	7.88304	0.925439	0.0331794	0.00862072
1697	0.532544	7.85208	0.927262	0.0328292	0.00853009
1698	0.532858	7.82098	0.929088	0.0324799	0.00844147
1699	0.533172	7.78975	0.930878	0.0321187	0.00834013
1700	0.533486	7.75844	0.932649	0.0317548	0.00823541
1701	0.5338	7.72707	0.934398	0.0313862	0.00812509
1702	0.534114	7.69568	0.936122	0.0310133	0.00800939
1703	0.534428	7.66428	0.93782	0.0306362	0.00788855
1704	0.534742	7.63293	0.939487	0.0302552	0.00776185
1705	0.535056	7.60163	0.941125	0.0298714	0.00763042
1706	0.53537	7.57044	0.942731	0.0294852	0.00749421
1707	0.535684	7.53937	0.944302	0.0290958	0.00735272
1708	0.535998	7.50847	0.945837	0.0287046	0.00720589
1709	0.536312	7.47775	0.947336	0.0283119	0.007055
1710	0.536626	7.44725	0.948793	0.0279178	0.00689818
1711	0.53694	7.417	0.950209	0.0275222	0.00673679
1712	0.537254	7.38702	0.951584	0.0271267	0.00657152
1713	0.537568	7.35736	0.952916	0.0267309	0.00640199
1714	0.537882	7.32804	0.954204	0.026336	0.0062287
1715	0.538196	7.29908	0.955447	0.0259418	0.00605141
1716	0.53851	7.27051	0.956643	0.0255489	0.0058708
1717	0.538824	7.24237	0.957799	0.025161	0.00568933
1718	0.539138	7.21468	0.958897	0.0247719	0.00550126
1719	0.539452	7.18747	0.959947	0.0243851	0.0053102
1720	0.539766	7.16077	0.960941	0.0240015	0.00511517
1721	0.54008	7.13459	0.961892	0.0236231	0.00492109
1722	0.540394	7.10898	0.962785	0.0232474	0.00472116
1723	0.540708	7.08394	0.963626	0.0228758	0.00451892
1724	0.541022	7.05952	0.96441	0.0225087	0.00431386
1725	0.541336	7.03572	0.96514	0.0221468	0.00410727
1726	0.54165	7.01258	0.964978	0.0217846	0.00356069
1727	0.541964	6.99012	0.964839	0.0213386	0.00306562
1728	0.542278	6.96836	0.964753	0.0209249	0.00264231
1729	0.542592	6.94732	0.964941	0.0205751	0.00239475
1730	0.542906	6.92702	0.965357	0.0202728	0.00226481
1731	0.54322	6.90748	0.965832	0.0199882	0.00215055
1732	0.543534	6.88873	0.966225	0.019702	0.00199083
1733	0.543848	6.87077	0.966453	0.0194064	0.0017671
1734	0.544162	6.85363	0.966502	0.0191037	0.00149097
1735	0.544476	6.83733	0.96638	0.0187919	0.00117472
1736	0.54479	6.82188	0.966133	0.018483	0.000840451
1737	0.545104	6.80729	0.965809	0.0181821	0.000504077
1738	0.545418	6.79358	0.965459	0.0178979	0.000184167
1739	0.545732	6.78077	0.965105	0.0176321	-0.000115573
1740	0.546046	6.76886	0.964753	0.0173843	-0.00039639
1741	0.54636	6.75787	0.964391	0.0171525	-0.000663102
1742	0.546674	6.74781	0.964004	0.0169346	-0.000920588
1743	0.546988	6.73869	0.963583	0.0167288	-0.00117248
1744	0.547302	6.73051	0.963113	0.0165338	-0.00142339
1745	0.547616	6.7233	0.962583	0.0163484	-0.00167508
1746	0.54793	6.71704	0.96199	0.0161727	-0.00192711
1747	0.548244	6.71175	0.961333	0.0160071	-0.00218012
1748	0.548558	6.70744	0.960614	0.0158521	-0.00243239
1749	0.548872	6.70411	0.959834	0.0157084	-0.00268292
1750	0.549186	6.70176	0.958998	0.0155771	-0.00293013
1751	0.5495	6.70039	0.958107	0.0154583	-0.00317453
1752	0.549814	6.70001	0.957155	0.015351	-0.00341765
1753	0.550128	6.70061	0.956159	0.0152582	-0.00365418
1754	0.550442	6.7022	0.955108	0.0151782	-0.00388852
1755	0.550756	6.70477	0.954006	0.0151108	-0.00411875
1756	0.55107	6.70833	0.952859	0.0150573	-0.00434308
1757	0.551384	6.71286	0.951665	0.0150172	-0.00456255
1758	0.551698	6.71836	0.950424	0.0149907	-0.00477762
1759	0.552012	6.72483	0.949147	0.0149796	-0.0049839
1760	0.552326	6.73227	0.947815	0.0149791	-0.00519037
1761	0.55264	6.74066	0.946447	0.014995	-0.00538776
1762	0.552954	6.74999	0.945035	0.0150229	-0.005579
1763	0.553268	6.76026	0.943582	0.0150637	-0.00576532
1764	0.553582	6.77146	0.942084	0.0151169	-0.00594755
1765	0.553896	6.78357	0.940547	0.0151831	-0.00612327
1766	0.55421	6.79659	0.938972	0.0152622	-0.00629346
1767	0.554524	6.81049	0.937364	0.0153544	-0.00645538
1768	0.554838	6.82528	0.935726	0.0154609	-0.00660866
1769	0.555152	6.84092	0.934052	0.0155791	-0.00675611
1770	0.555466	6.85741	0.932352	0.0157105	-0.00689534
1771	0.55578	6.87474	0.930623	0.0158544	-0.0070273
1772	0.556094	6.89287	0.928864	0.01601	-0.00715234
1773	0.556408	6.91181	0.927093	0.0161813	-0.00726408
1774	0.556722	6.93152	0.925291	0.0163616	-0.00737179
1775	0.557036	6.95198	0.923462	0.0165527	-0.00747312
1776	0.55735	6.97319	0.921617	0.0167559	-0.0075639
1777	0.557664	6.99511	0.919749	0.0169695	-0.00764864
1778	0.557978	7.01773	0.917862	0.0171936	-0.00772576
1779	0.558292	7.04102	0.915966	0.0174291	-0.00779242
1780	0.558606	7.06495	0.914049	0.0176733	-0.00785306
1781	0.55892	7.08952	0.912118	0.017928	-0.00790607
1782	0.559234	7.11469	0.910189	0.0181935	-0.00794809
1783	0.559548	7.14043	0.908238	0.0184659	-0.00798532
1784	0.559862	7.16672	0.906277	0.0187464	-0.00801565
1785	0.560176	7.19355	0.904309	0.0190347	-0.00803841
1786	0.56049	7.22087	0.90234	0.0193323	-0.00805158
1787	0.560804	7.24866	0.900363	0.0196362	-0.00805835
1788	0.561118	7.2769	0.898389	0.0199485	-0.0080563
1789	0.561432	7.30555	0.896415	0.0202663	-0.00804704
1790	0.561746	7.3346	0.894438	0.0205899	-0.00803242
1791	0.56206	7.364	0.892479	0.0209236	-0.00800416
1792	0.562374	7.39373	0.89051	0.0212569	-0.00797532
1793	0.562688	7.42377	0.888564	0.021601	-0.00793299
1794	0.563002	7.45408	0.88662	0.021947	-0.0078863
1795	0.563316	7.48463	0.884686	0.0222972	-0.00783317
1796	0.56363	7.5154	0.882765	0.0226512	-0.00777294
1797	0.563944	7.54634	0.880858	0.0230086	-0.00770578
1798	0.564258	7.57744	0.87897	0.0233694	-0.00763107
1799	0.564572	7.60866	0.877091	0.02373	-0.0075531
1800	0.564886	7.63997	0.875251	0.0240994	-0.00746081
1801	0.5652	7.67134	0.87343	0.0244684	-0.00736417
1802	0.565514	7.70273	0.871636	0.0248395	-0.00726006
1803	0.565828	7.73413	0.869866	0.0252107	-0.00715066
1804	0.566142	7.76549	0.868128	0.0255834	-0.00703397
1805	0.566456	7.79678	0.866425	0.0259572	-0.00690966
1806	0.56677	7.82798	0.864754	0.0263314	-0.00677897
1807	0.567084	7.85905	0.863122	0.0267063	-0.00663979
1808	0.567398	7.88997	0.861527	0.0270801	-0.00649621
1809	0.567712	7.9207	0.85997	0.027453	-0.00634648
1810	0.568026	7.95121	0.858456	0.027825	-0.00619039
1811	0.56834	7.98148	0.856987	0.0281962	-0.00602733
1812	0.568654	8.01146	0.855563	0.0285655	-0.00585763
1813	0.568968	8.04114	0.854185	0.0289328	-0.0056829
1814	0.569282	8.07049	0.852852	0.0292979	-0.00550318
1815	0.569596	8.09946	0.851564	0.0296593	-0.00532021
1816	0.56991	8.12805	0.850317	0.0300145	-0.0051355
1817	0.570224	8.15621	0.84912	0.0303665	-0.00494694
1818	0.570538	8.18392	0.847979	0.0307166	-0.00475115
1819	0.570852	8.21116	0.84689	0.0310628	-0.00455102
1820	0.571166	8.23789	0.845853	0.0314046	-0.00434771
1821	0.57148	8.26409	0.844871	0.0317424	-0.00413948
1822	0.571794	8.28974	0.843939	0.0320736	-0.00393096
1823	0.572108	8.3148	0.84306	0.032399	-0.00372015
1824	0.572422	8.33926	0.842233	0.0327183	-0.00350704
1825	0.572736	8.36308	0.841462	0.0330321	-0.00329201
1826	0.57305	8.38626	0.841618	0.0333403	-0.00271411
1827	0.573364	8.40876	0.841683	0.0337302	-0.00223295
1828	0.573678	8.43055	0.841606	0.0340783	-0.00187331
1829	0.573992	8.45163	0.841305	0.0343743	-0.00165306
1830	0.574306	8.47197	0.840863	0.0346366	-0.0014996
1831	0.57462	8.49154	0.840419	0.0348861	-0.00133959
1832	0.574934	8.51034	0.840079	0.0351378	-0.00113297
1833	0.575248	8.52834	0.839891	0.0353954	-0.000875389
1834	0.575562	8.54552	0.839883	0.0356644	-0.000567964
1835	0.575876	8.56186	0.840024	0.0359393	-0.000228632
1836	0.57619	8.57736	0.840288	0.0362158	0.000130982
1837	0.576504	8.59199	0.840633	0.0364878	0.000495751
1838	0.576818	8.60574	0.841026	0.0367504	0.000855012
1839	0.577132	8.6186	0.841438	0.0369992	0.00119908
1840	0.577446	8.63056	0.841861	0.0372333	0.00152706
1841	0.57776	8.64159	0.842291	0.0374516	0.00183728
1842	0.578074	8.6517	0.842744	0.0376574	0.00213603
1843	0.578388	8.66087	0.843236	0.0378531	0.00242731
1844	0.578702	8.66909	0.843757	0.0380359	0.00270738
1845	0.579016	8.67636	0.844333	0.0382109	0.00298545
1846	0.57933	8.68267	0.844966	0.0383774	0.00326008
1847	0.579644	8.688	0.845659	0.0385353	0.00353193
1848	0.579958	8.69236	0.846411	0.0386839	0.00380175
1849	0.580272	8.69575	0.847237	0.0388251	0.00407318
1850	0.580586	8.69815	0.848127	0.0389592	0.00434272
1851	0.5809	8.69957	0.849073	0.0390823	0.00460751
1852	0.581214	8.7	0.850082	0.0391961	0.00487079
1853	0.581528	8.69944	0.85115	0.0393002	0.00513043
1854	0.581842	8.69791	0.852275	0.0393946	0.00538703
1855	0.582156	8.69538	0.853447	0.0394778	0.00563575
1856	0.58247	8.69188	0.854673	0.0395522	0.00588136
1857	0.582784	8.6874	0.855945	0.0396143	0.00611909
1858	0.583098	8.68194	0.857259	0.0396644	0.00634865
1859	0.583412	8.67552	0.858619	0.0397041	0.00657202
1860	0.583726	8.66813	0.860019	0.0397327	0.00678721
1861	0.58404	8.65979	0.861463	0.0397509	0.00699597
1862	0.584354	8.65051	0.862932	0.0397544	0.00719056
1863	0.584668	8.64028	0.864436	0.0397468	0.00737653
1864	0.584982	8.62913	0.865972	0.0397273	0.00755421
1865	0.585296	8.61707	0.867543	0.0396965	0.00772328
1866	0.58561	8.6041	0.86915	0.0396545	0.00788537
1867	0.585924	8.59023	0.870781	0.0396002	0.00803534
1868	0.586238	8.5755	0.872432	0.0395325	0.00817283
1869	0.586552	8.55989	0.874114	0.0394541	0.00830334
1870	0.586866	8.54344	0.87582	0.039364	0.0084244
1871	0.58718	8.52616	0.877548	0.0392618	0.00853548
1872	0.587494	8.50807	0.879287	0.0391448	0.0086325
1873	0.587808	8.48917	0.88104	0.0390152	0.00871772
1874	0.588122	8.4695	0.882825	0.0388781	0.00880004
1875	0.588436	8.44907	0.884635	0.038731	0.0088761
1876	0.58875	8.4279	0.886462	0.0385726	0.00894326
1877	0.589064	8.40602	0.888305	0.0384034	0.0090012
1878	0.589378	8.38344	0.890166	0.0382239	0.00905241
1879	0.589692	8.36018	0.892042	0.0380339	0.00909531
1880	0.590006	8.33628	0.893923	0.0378311	0.00912765
1881	0.59032	8.31174	0.895812	0.0376186	0.00915165
1882	0.590634	8.2866	0.897707	0.0373953	0.00916701
1883	0.590948	8.26089	0.899612	0.0371627	0.00917563
1884	0.591262	8.23462	0.901525	0.0369208	0.00917711
1885	0.591576	8.20783	0.903443	0.0366693	0.0091716
1886	0.59189	8.18053	0.90536	0.0364079	0.00915773
1887	0.592204	8.15276	0.90728	0.0361378	0.00913682
1888	0.592518	8.12455	0.9092	0.0358594	0.00910977
1889	0.592832	8.09591	0.911114	0.0355719	0.00907439
1890	0.593146	8.06689	0.913017	0.0352727	0.00902842
1891	0.59346	8.0375	0.914931	0.0349718	0.00898331
1892	0.593774	8.00778	0.916836	0.0346614	0.00893067
1893	0.594088	7.97776	0.918727	0.0343425	0.00886972
1894	0.594402	7.94746	0.920595	0.0340124	0.00879668
1895	0.594716	7.91692	0.922463	0.0336802	0.00872323
1896	0.59503	7.88617	0.924314	0.03334	0.00864257
1897	0.595344	7.85523	0.926152	0.0329943	0.00855697
1898	0.595658	7.82414	0.927974	0.032643	0.00846575
1899	0.595972	7.79293	0.929779	0.032287	0.00836952
1900	0.596286	7.76162	0.931559	0.0319248	0.00826647
1901	0.5966	7.73026	0.933312	0.0315569	0.00815678
1902	0.596914	7.69886	0.935043	0.0311853	0.00804229
1903	0.597228	7.66747	0.936745	0.0308091	0.00792204
1904	0.597542	7.6361	0.938418	0.0304292	0.00779595
1905	0.597856	7.6048	0.94006	0.0300455	0.00766469
1906	0.59817	7.5736	0.941669	0.0296588	0.00752813
1907	0.598484	7.54252	0.943242	0.0292695	0.00738606
1908	0.598798	7.51159	0.944781	0.0288781	0.00723906
1909	0.599112	7.48085	0.946286	0.028486	0.00708883
1910	0.599426	7.45033	0.947747	0.0280919	0.00693209
1911	0.59974	7.42005	0.94917	0.0276971	0.00677197
1912	0.600054	7.39005	0.950551	0.0273016	0.00660687
1913	0.600368	7.36035	0.951891	0.0269065	0.0064385
1914	0.600682	7.33099	0.953186	0.0265115	0.00626575
1915	0.600996	7.302	0.954435	0.0261173	0.00608859
1916	0.60131	7.27339	0.955636	0.0257244	0.0059078
1917	0.601624	7.24521	0.956792	0.0253337	0.00572396
1918	0.601938	7.21747	0.957897	0.0249448	0.00553647
1919	0.602252	7.19021	0.958953	0.0245584	0.00534578
1920	0.602566	7.16345	0.959966	0.0241777	0.00515453
1921	0.60288	7.13722	0.960924	0.0237988	0.00495895
1922	0.603194	7.11155	0.961834	0.0234246	0.00476341
1923	0.603508	7.08646	0.962681	0.0230523	0.00456118
1924	0.603822	7.06197	0.963475	0.0226849	0.00435661
1925	0.604136	7.03811	0.964212	0.022322	0.00414973
1926	0.60445	7.0149	0.964056	0.0219588	0.00360195
1927	0.604764	6.99237	0.963921	0.0215111	0.00310528
1928	0.605078	6.97053	0.963846	0.021097	0.00268302
1929	0.605392	6.94942	0.964044	0.0207468	0.00243606
1930	0.605706	6.92904	0.964473	0.0204448	0.00230773
1931	0.60602	6.90943	0.964959	0.0201595	0.00219403
1932	0.606334	6.89059	0.965361	0.0198719	0.00203392
1933	0.606648	6.87256	0.965597	0.0195755	0.00181013
1934	0.606962	6.85533	0.965644	0.0192683	0.00152911
1935	0.607276	6.83895	0.965539	0.0189585	0.001217
1936	0.60759	6.82341	0.965303	0.0186487	0.000882898
1937	0.607904	6.80873	0.964988	0.0183469	0.000546521
1938	0.608218	6.79493	0.96465	0.0180615	0.000226753
1939	0.608532	6.78203	0.964305	0.0177939	-7.34352e-05
1940	0.608846	6.77003	0.963962	0.017545	-0.000354427
1941	0.60916	6.75894	0.963609	0.0173118	-0.000620846
1942	0.609474	6.74879	0.963235	0.0170927	-0.000877987
1943	0.609788	6.73957	0.962825	0.0168855	-0.00113
1944	0.610102	6.7313	0.962363	0.0166885	-0.00138134
1945	0.610416	6.72398	0.961841	0.016501	-0.00163381
1946	0.61073	6.71763	0.961257	0.0163233	-0.00188669
1947	0.611044	6.71225	0.960608	0.0161556	-0.00214012
1948	0.611358	6.70783	0.9599	0.0159987	-0.00239216
1949	0.611672	6.7044	0.95913	0.0158533	-0.00264296
1950	0.611986	6.70195	0.958304	0.0157201	-0.00289074
1951	0.6123	6.70048	0.957419	0.0155986	-0.00313651
1952	0.612614	6.7	0.956484	0.0154906	-0.00337733
1953	0.612928	6.7005	0.955501	0.0153962	-0.00361318
1954	0.613242	6.70199	0.954468	0.015315	-0.0038449
1955	0.613556	6.70447	0.953383	0.0152467	-0.00407343
1956	0.61387	6.70792	0.952243	0.0151902	-0.00430033
1957	0.614184	6.71235	0.951059	0.0151485	-0.00451999
1958	0.614498	6.71776	0.94983	0.0151203	-0.00473417
1959	0.614812	6.72413	0.948548	0.0151037	-0.00494775
1960	0.615126	6.73147	0.94723	0.015103	-0.00515132
1961	0.61544	6.73976	0.945858	0.0151126	-0.0053536
1962	0.615754	6.749	0.944457	0.0151389	-0.00554499
1963	0.616068	6.75918	0.943013	0.0151779	-0.0057309
1964	0.616382	6.77028	0.941528	0.0152298	-0.00591226
1965	0.616696	6.7823	0.940002	0.0152941	-0.00608856
1966	0.61701	6.79522	0.938437	0.0153714	-0.00625859
1967	0.617324	6.80904	0.936842	0.0154629	-0.00641951
1968	0.617638	6.82374	0.935211	0.0155663	-0.00657446
1969	0.617952	6.83929	0.933544	0.015681	-0.00672409
1970	0.618266	6.8557	0.931851	0.0158104	-0.0068639
1971	0.61858	6.87294	0.93013	0.0159516	-0.00699625
1972	0.618894	6.891	0.928381	0.0161055	-0.00712123
1973	0.619208	6.90985	0.926609	0.0162718	-0.00723787
1974	0.619522	6.92948	0.924824	0.0164526	-0.0073422
1975	0.619836	6.94987	0.923006	0.016642	-0.00744286
1976	0.62015	6.971	0.921168	0.0168427	-0.00753611
1977	0.620464	6.99285	0.919311	0.017055	-0.00761976
1978	0.620778	7.0154	0.917433	0.017277	-0.00769722
1979	0.621092	7.03862	0.915544	0.0175101	-0.00776514
1980	0.621406	7.0625	0.913634	0.0177525	-0.00782638
1981	0.62172	7.087	0.911722	0.0180066	-0.0078772
1982	0.622034	7.11211	0.909796	0.0182696	-0.00792085
1983	0.622348	7.13779	0.907853	0.0185399	-0.0079583
1984	0.622662	7.16403	0.905898	0.0188179	-0.00798969
1985	0.622976	7.1908	0.903938	0.0191044	-0.00801295
1986	0.62329	7.21807	0.901974	0.0193998	-0.00802737
1987	0.623604	7.24582	0.900006	0.0197022	-0.00803441
1988	0.623918	7.27401	0.898038	0.0200125	-0.00803305
1989	0.624232	7.30263	0.896082	0.020332	-0.00802002
1990	0.624546	7.33163	0.894106	0.0206512	-0.00800872
1991	0.62486	7.361	0.892143	0.0209794	-0.00798609
1992	0.625174	7.3907	0.890195	0.0213167	-0.00795169
1993	0.625488	7.42071	0.888247	0.0216562	-0.00791274
1994	0.625802	7.45099	0.886307	0.0220003	-0.00786759
1995	0.626116	7.48152	0.884378	0.0223485	-0.00781543
1996	0.62643	7.51227	0.882461	0.022701	-0.00775604
1997	0.626744	7.5432	0.88056	0.0230571	-0.0076896
1998	0.627058	7.57428	0.878674	0.0234164	-0.00761607
[truncated: 2 more rows]
