# Supplementary material for: Data regarding the computational fluid dynamics simulations of an airfoil with plasma actuator in unsteady flow
Source: Data Brief. 2020 Feb 13;29:105286. doi: 10.1016/j.dib.2020.105286 (PMC7044653; doi:10.1016/j.dib.2020.105286)
Supplement: Multimedia component 1 [file mmc1.zip › Allegati/w100_a1/Force_w100_a1_270/Force_w100_a1_270.xlsx]

## Sheet: Foglio1
Time Step	Time	Angle of attack	Lift coefficient	Drag coefficient	Moment coefficient
[]	[s]	[deg]	[]	[]	[]
1	0	7.7	3.87638	1.05019	1.0279
2	0.000314	7.73139	2.65415	0.579039	0.589877
3	0.000628	7.76276	1.65599	0.29828	0.274014
4	0.000942	7.79406	0.96292	0.134023	0.0778901
5	0.001256	7.82527	0.554864	0.0494281	-0.0226457
6	0.00157	7.85636	0.363075	0.014768	-0.0604869
7	0.001884	7.88729	0.309533	0.00756447	-0.0639902
8	0.002198	7.91803	0.329371	0.0129726	-0.0524554
9	0.002512	7.94857	0.377699	0.0222553	-0.0371844
10	0.002826	7.97885	0.429076	0.0311291	-0.0235343
11	0.00314	8.00887	0.471888	0.0379197	-0.0134121
12	0.003454	8.03857	0.503172	0.042416	-0.00683117
13	0.003768	8.06795	0.524083	0.0449975	-0.00310391
14	0.004082	8.09696	0.537476	0.0462466	-0.0012759
15	0.004396	8.12558	0.546174	0.0466949	-0.000511934
16	0.00471	8.15378	0.552316	0.0467274	-0.000272949
17	0.005024	8.18153	0.557344	0.0465895	-0.000195768
18	0.005338	8.20881	0.562041	0.0464121	-0.000139957
19	0.005652	8.23558	0.566855	0.0462667	1.60733e-05
20	0.005966	8.26183	0.571747	0.0461589	0.000209217
21	0.00628	8.28753	0.57675	0.0460761	0.000456867
22	0.006594	8.31264	0.581866	0.0460241	0.000763181
23	0.006908	8.33715	0.586904	0.0459718	0.00104616
24	0.007222	8.36104	0.591851	0.0459197	0.00131735
25	0.007536	8.38427	0.596654	0.0458594	0.0015546
26	0.00785	8.40683	0.601309	0.0457846	0.00176644
27	0.008164	8.42869	0.605796	0.0456957	0.00194907
28	0.008478	8.44983	0.610143	0.045602	0.00210455
29	0.008792	8.47023	0.614362	0.0454951	0.00225373
30	0.009106	8.48987	0.618447	0.0453807	0.00237222
31	0.00942	8.50874	0.622407	0.045259	0.00246663
32	0.009734	8.5268	0.626247	0.0451282	0.00253731
33	0.010048	8.54405	0.62996	0.0449893	0.00259109
34	0.010362	8.56047	0.633535	0.0448393	0.00261241
35	0.010676	8.57605	0.636983	0.0446828	0.00260582
36	0.01099	8.59075	0.640335	0.0445169	0.00259397
37	0.011304	8.60458	0.643582	0.0443457	0.00255974
38	0.011618	8.61752	0.646723	0.0441675	0.00250281
39	0.011932	8.62955	0.649754	0.0439798	0.00242288
40	0.012246	8.64067	0.652692	0.0437867	0.00232968
41	0.01256	8.65086	0.655543	0.0435892	0.00222167
42	0.012874	8.66011	0.658286	0.043387	0.00209402
43	0.013188	8.66842	0.660963	0.0431778	0.0019648
44	0.013502	8.67577	0.663553	0.0429698	0.00181984
45	0.013816	8.68216	0.666066	0.0427515	0.00166738
46	0.01413	8.68758	0.668523	0.0425417	0.00151161
47	0.014444	8.69202	0.670914	0.0423264	0.00135212
48	0.014758	8.69549	0.673257	0.0421139	0.00119865
49	0.015072	8.69798	0.675545	0.0419008	0.00104086
50	0.015386	8.69948	0.677801	0.0416911	0.000894307
51	0.0157	8.7	0.680809	0.0414761	0.00108253
52	0.016014	8.69953	0.683671	0.0413632	0.00117924
53	0.016328	8.69808	0.686235	0.0412021	0.00114105
54	0.016642	8.69564	0.688484	0.0409979	0.000977411
55	0.016956	8.69222	0.690596	0.0407837	0.000807273
56	0.01727	8.68782	0.692747	0.0405892	0.000711184
57	0.017584	8.68245	0.694982	0.0404163	0.000687456
58	0.017898	8.67611	0.697296	0.0402636	0.000708426
59	0.018212	8.66881	0.699666	0.0401258	0.000763178
60	0.018526	8.66056	0.702049	0.0399979	0.000830128
61	0.01884	8.65135	0.704414	0.039875	0.000900106
62	0.019154	8.64121	0.706764	0.0397554	0.000983185
63	0.019468	8.63014	0.709102	0.0396425	0.00107953
64	0.019782	8.61815	0.711437	0.0395353	0.00119529
65	0.020096	8.60526	0.713783	0.0394371	0.00133217
66	0.02041	8.59148	0.716148	0.0393457	0.00149128
67	0.020724	8.57681	0.718543	0.039264	0.00167191
68	0.021038	8.56128	0.720952	0.0391885	0.00186368
69	0.021352	8.54491	0.723381	0.0391196	0.00206773
70	0.021666	8.5277	0.725821	0.0390561	0.00227667
71	0.02198	8.50967	0.728267	0.0389926	0.00249027
72	0.022294	8.49085	0.730717	0.0389325	0.00270107
73	0.022608	8.47124	0.733158	0.0388712	0.00289938
74	0.022922	8.45088	0.735598	0.0388091	0.00309402
75	0.023236	8.42977	0.738035	0.0387465	0.00327984
76	0.02355	8.40795	0.740478	0.0386822	0.00345826
77	0.023864	8.38543	0.742935	0.0386184	0.00362944
78	0.024178	8.36223	0.745419	0.0385546	0.00379874
79	0.024492	8.33838	0.747943	0.0384917	0.00396814
80	0.024806	8.3139	0.750531	0.0384328	0.00414568
81	0.02512	8.28882	0.753193	0.0383781	0.00433042
82	0.025434	8.26315	0.755946	0.0383283	0.0045271
83	0.025748	8.23693	0.758803	0.0382841	0.00473704
84	0.026062	8.21018	0.761775	0.0382466	0.00496375
85	0.026376	8.18293	0.764871	0.0382139	0.0052078
86	0.02669	8.1552	0.768101	0.0381866	0.00546849
87	0.027004	8.12702	0.771461	0.0381623	0.00574452
88	0.027318	8.09842	0.774953	0.0381416	0.0060365
89	0.027632	8.06943	0.778579	0.0381223	0.00634185
90	0.027946	8.04007	0.782318	0.038101	0.00665653
91	0.02826	8.01038	0.786159	0.0380745	0.00697349
92	0.028574	7.98038	0.790099	0.0380422	0.00729446
93	0.028888	7.95011	0.794109	0.0379978	0.00760751
94	0.029202	7.91959	0.798161	0.037938	0.00790936
95	0.029516	7.88885	0.802245	0.0378629	0.00819916
96	0.02983	7.85793	0.806348	0.03777	0.00847123
97	0.030144	7.82685	0.810433	0.0376546	0.00872047
98	0.030458	7.79565	0.81449	0.0375166	0.00894409
99	0.030772	7.76435	0.81849	0.0373492	0.00913444
100	0.031086	7.73299	0.822425	0.0371566	0.00929738
101	0.0314	7.70159	0.826276	0.0369361	0.00942609
102	0.031714	7.6702	0.830035	0.0366878	0.00952089
103	0.032028	7.63883	0.833675	0.0364107	0.00957723
104	0.032342	7.60752	0.837186	0.0361081	0.00960061
105	0.032656	7.57631	0.840589	0.0357812	0.00959216
106	0.03297	7.54522	0.843874	0.0354298	0.00955325
107	0.033284	7.51428	0.847044	0.0350585	0.00948914
108	0.033598	7.48352	0.850082	0.0346653	0.00939582
109	0.033912	7.45298	0.853008	0.0342562	0.00927961
110	0.034226	7.42268	0.85582	0.0338329	0.00914549
111	0.03454	7.39265	0.858523	0.0333967	0.00899141
112	0.034854	7.36293	0.86112	0.0329517	0.00882359
113	0.035168	7.33353	0.863611	0.0324988	0.00864015
114	0.035482	7.3045	0.866016	0.0320407	0.00844898
115	0.035796	7.27586	0.868339	0.0315797	0.00824987
116	0.03611	7.24764	0.870564	0.0311153	0.00804307
117	0.036424	7.21987	0.872705	0.030652	0.00783179
118	0.036738	7.19256	0.874773	0.0301901	0.00761736
119	0.037052	7.16576	0.876766	0.0297311	0.00740004
120	0.037366	7.13949	0.878678	0.0292753	0.0071795
121	0.03768	7.11376	0.880519	0.0288247	0.00696022
122	0.037994	7.08862	0.882286	0.0283777	0.00673819
123	0.038308	7.06407	0.883982	0.027936	0.00651512
124	0.038622	7.04016	0.885602	0.0275011	0.00629304
125	0.038936	7.01689	0.887149	0.0270725	0.00607094
126	0.03925	6.9943	0.888623	0.0266512	0.00584763
127	0.039564	6.97241	0.890025	0.0262379	0.00562555
128	0.039878	6.95123	0.891351	0.0258318	0.00540186
129	0.040192	6.93079	0.8926	0.0254337	0.00517957
130	0.040506	6.91111	0.893775	0.0250432	0.00495586
131	0.04082	6.8922	0.894868	0.0246611	0.00473299
132	0.041134	6.87409	0.895884	0.024289	0.00450974
133	0.041448	6.8568	0.896826	0.0239253	0.00428662
134	0.041762	6.84034	0.897688	0.0235712	0.00406362
135	0.042076	6.82472	0.898468	0.0232264	0.00383933
136	0.04239	6.80997	0.89917	0.0228917	0.00361727
137	0.042704	6.7961	0.899795	0.0225676	0.00339586
138	0.043018	6.78311	0.900341	0.0222542	0.00317543
139	0.043332	6.77103	0.900809	0.0219516	0.00295514
140	0.043646	6.75987	0.901195	0.021659	0.00273261
141	0.04396	6.74963	0.90151	0.0213793	0.00251918
142	0.044274	6.74034	0.901745	0.0211096	0.00230201
143	0.044588	6.73198	0.901903	0.0208528	0.00208691
144	0.044902	6.72458	0.901989	0.0206087	0.00187567
145	0.045216	6.71815	0.901997	0.0203765	0.00166537
146	0.04553	6.71268	0.901934	0.0201578	0.00145929
147	0.045844	6.70818	0.901791	0.0199495	0.00125114
148	0.046158	6.70466	0.901578	0.0197546	0.00104839
149	0.046472	6.70212	0.901292	0.0195729	0.000848353
150	0.046786	6.70057	0.90093	0.0194031	0.000648806
151	0.0471	6.7	0.899752	0.0192508	0.000155822
152	0.047414	6.70042	0.898559	0.0190168	-0.000276956
153	0.047728	6.70182	0.897478	0.0188347	-0.000614829
154	0.048042	6.70421	0.896665	0.0187285	-0.000780516
155	0.048356	6.70758	0.895997	0.0186634	-0.000867927
156	0.04867	6.71193	0.895255	0.0186024	-0.00100021
157	0.048984	6.71725	0.894293	0.0185247	-0.00122776
158	0.049298	6.72354	0.89314	0.0184389	-0.00150573
159	0.049612	6.73079	0.891845	0.0183535	-0.00180019
160	0.049926	6.739	0.890463	0.0182779	-0.002087
161	0.05024	6.74816	0.889034	0.018218	-0.00235852
162	0.050554	6.75825	0.887584	0.0181766	-0.00261291
163	0.050868	6.76928	0.886103	0.0181509	-0.00286087
164	0.051182	6.78122	0.884573	0.0181366	-0.00311323
165	0.051496	6.79406	0.882983	0.0181312	-0.00337245
166	0.05181	6.8078	0.881312	0.0181319	-0.00364743
167	0.052124	6.82242	0.879558	0.0181384	-0.00393389
168	0.052438	6.83791	0.877728	0.0181503	-0.00422759
169	0.052752	6.85424	0.875842	0.0181717	-0.00451838
170	0.053066	6.87141	0.873887	0.0182005	-0.00481119
171	0.05338	6.88939	0.871891	0.0182401	-0.00509483
172	0.053694	6.90818	0.869869	0.0182939	-0.0053625
173	0.054008	6.92774	0.867825	0.0183602	-0.00561579
174	0.054322	6.94807	0.865772	0.018441	-0.00585058
175	0.054636	6.96914	0.863713	0.0185365	-0.0060658
176	0.05495	6.99093	0.861646	0.0186451	-0.00626452
177	0.055264	7.01341	0.859582	0.0187682	-0.00644288
178	0.055578	7.03658	0.857519	0.0189042	-0.00660232
179	0.055892	7.06039	0.855457	0.0190529	-0.00674388
180	0.056206	7.08484	0.853399	0.0192131	-0.00686882
181	0.05652	7.1099	0.851342	0.0193843	-0.00697824
182	0.056834	7.13553	0.849295	0.0195671	-0.00706965
183	0.057148	7.16173	0.847249	0.0197594	-0.00714704
184	0.057462	7.18845	0.845213	0.0199617	-0.00720842
185	0.057776	7.21568	0.843179	0.0201715	-0.00725839
186	0.05809	7.24339	0.841149	0.0203895	-0.00729589
187	0.058404	7.27154	0.839118	0.0206148	-0.00732436
188	0.058718	7.30012	0.837107	0.0208475	-0.00733863
189	0.059032	7.32909	0.835087	0.0210843	-0.00734784
190	0.059346	7.35843	0.833068	0.0213263	-0.00734858
191	0.05966	7.38811	0.831071	0.0215753	-0.00733762
192	0.059974	7.41809	0.829075	0.0218287	-0.00732067
193	0.060288	7.44835	0.827113	0.0220885	-0.00728973
194	0.060602	7.47886	0.825146	0.022351	-0.00725663
195	0.060916	7.50958	0.823212	0.0226197	-0.00721043
196	0.06123	7.5405	0.821306	0.0228911	-0.00715684
197	0.061544	7.57157	0.819413	0.0231659	-0.00709725
198	0.061858	7.60277	0.817549	0.023445	-0.00702968
199	0.062172	7.63406	0.815716	0.0237267	-0.0069533
200	0.062486	7.66542	0.813907	0.0240098	-0.00687209
201	0.0628	7.69681	0.812149	0.0242988	-0.00677774
202	0.063114	7.72821	0.810437	0.0245912	-0.00667314
203	0.063428	7.75958	0.808761	0.0248854	-0.00656331
204	0.063742	7.79089	0.807135	0.0251815	-0.0064434
205	0.064056	7.82211	0.805556	0.0254798	-0.0063152
206	0.06437	7.85321	0.80403	0.0257793	-0.00617946
207	0.064684	7.88416	0.802552	0.0260795	-0.00603633
208	0.064998	7.91492	0.801126	0.0263798	-0.00588692
209	0.065312	7.94548	0.79976	0.0266802	-0.00572972
210	0.065626	7.97579	0.798435	0.0269799	-0.00556892
211	0.06594	8.00583	0.797167	0.0272777	-0.00540211
212	0.066254	8.03557	0.79596	0.0275743	-0.00522836
213	0.066568	8.06498	0.794802	0.0278693	-0.00505092
214	0.066882	8.09403	0.793709	0.0281619	-0.00486793
215	0.067196	8.12269	0.792663	0.0284508	-0.00468224
216	0.06751	8.15094	0.791679	0.0287373	-0.00449247
217	0.067824	8.17874	0.790757	0.0290213	-0.00429823
218	0.068138	8.20606	0.789895	0.0293005	-0.00410186
219	0.068452	8.23289	0.789085	0.029575	-0.00390232
220	0.068766	8.2592	0.788342	0.0298451	-0.00370051
221	0.06908	8.28495	0.787655	0.0301091	-0.00349743
222	0.069394	8.31012	0.787029	0.0303677	-0.00329115
223	0.069708	8.3347	0.786469	0.0306228	-0.0030829
224	0.070022	8.35864	0.785974	0.0308715	-0.0028729
225	0.070336	8.38194	0.78554	0.0311151	-0.00266278
226	0.07065	8.40457	0.785173	0.0313528	-0.00245044
227	0.070964	8.4265	0.784871	0.0315847	-0.00223689
228	0.071278	8.44772	0.784637	0.0318113	-0.00202112
229	0.071592	8.46819	0.784473	0.0320315	-0.00180471
230	0.071906	8.48791	0.784377	0.0322453	-0.00158663
231	0.07222	8.50686	0.78435	0.0324532	-0.001367
232	0.072534	8.52501	0.784393	0.0326541	-0.00114871
233	0.072848	8.54234	0.784502	0.0328477	-0.000930599
234	0.073162	8.55885	0.784685	0.0330345	-0.000711383
235	0.073476	8.57451	0.784929	0.033213	-0.000495389
236	0.07379	8.5893	0.785243	0.0333851	-0.000276022
237	0.074104	8.60322	0.785624	0.0335495	-6.03867e-05
238	0.074418	8.61625	0.786073	0.0337064	0.000154115
239	0.074732	8.62837	0.78659	0.0338554	0.000368131
240	0.075046	8.63958	0.787171	0.0339963	0.000579191
241	0.07536	8.64987	0.787816	0.0341293	0.000786672
242	0.075674	8.65922	0.788532	0.0342536	0.000994896
243	0.075988	8.66762	0.78931	0.03437	0.00119998
244	0.076302	8.67507	0.790152	0.0344781	0.00140236
245	0.076616	8.68155	0.791052	0.0345768	0.00159974
246	0.07693	8.68707	0.792027	0.0346695	0.00180053
247	0.077244	8.69162	0.793062	0.0347529	0.00199613
248	0.077558	8.69518	0.794151	0.0348262	0.00218469
249	0.077872	8.69777	0.795312	0.0348927	0.0023763
250	0.078186	8.69937	0.796523	0.0349486	0.00255967
251	0.0785	8.69999	0.798557	0.0349853	0.00305528
252	0.078814	8.69962	0.800551	0.0351056	0.00345861
253	0.079128	8.69827	0.802304	0.0351671	0.00369522
254	0.079442	8.69593	0.803806	0.0351671	0.00378893
255	0.079756	8.69261	0.805249	0.0351454	0.00386817
256	0.08007	8.68832	0.806816	0.0351283	0.00401471
257	0.080384	8.68304	0.808552	0.0351218	0.00422627
258	0.080698	8.6768	0.810445	0.0351232	0.00447638
259	0.081012	8.6696	0.812451	0.0351266	0.00473967
260	0.081326	8.66144	0.814531	0.0351254	0.00500137
261	0.08164	8.65233	0.816662	0.0351177	0.00526137
262	0.081954	8.64228	0.818834	0.0351016	0.0055175
263	0.082268	8.6313	0.821041	0.0350767	0.00577331
264	0.082582	8.61941	0.823286	0.0350427	0.00603149
265	0.082896	8.60661	0.825582	0.0350021	0.00629726
266	0.08321	8.59291	0.827941	0.0349567	0.00657177
267	0.083524	8.57834	0.830361	0.0349057	0.00685505
268	0.083838	8.5629	0.832841	0.0348484	0.00714439
269	0.084152	8.54661	0.835378	0.0347866	0.00743603
270	0.084466	8.52948	0.837956	0.0347157	0.00772344
271	0.08478	8.51154	0.840571	0.0346365	0.00800536
272	0.085094	8.49279	0.843203	0.0345449	0.0082727
273	0.085408	8.47327	0.845841	0.0344406	0.0085228
274	0.085722	8.45298	0.848473	0.0343217	0.00875107
275	0.086036	8.43195	0.851086	0.034187	0.00895357
276	0.08635	8.4102	0.853676	0.0340361	0.0091314
277	0.086664	8.38774	0.856223	0.0338676	0.00927898
278	0.086978	8.36461	0.858736	0.0336829	0.00940158
279	0.087292	8.34083	0.861221	0.0334832	0.00950002
280	0.087606	8.31641	0.86366	0.0332673	0.00957369
281	0.08792	8.29139	0.86607	0.0330375	0.00962726
282	0.088234	8.26578	0.868445	0.0327923	0.00966048
283	0.088548	8.23961	0.870782	0.0325356	0.00967581
284	0.088862	8.21292	0.873087	0.0322658	0.0096751
285	0.089176	8.18571	0.875368	0.0319865	0.00966467
286	0.08949	8.15803	0.877624	0.0316985	0.00964195
287	0.089804	8.1299	0.87986	0.0314031	0.00961017
288	0.090118	8.10134	0.882073	0.0310993	0.00957152
289	0.090432	8.07239	0.884268	0.0307892	0.00952633
290	0.090746	8.04306	0.88644	0.0304717	0.00947398
291	0.09106	8.01341	0.888585	0.0301468	0.00941441
292	0.091374	7.98344	0.890719	0.0298202	0.00935353
293	0.091688	7.95319	0.892836	0.0294892	0.0092889
294	0.092002	7.92269	0.894932	0.0291536	0.00921987
295	0.092316	7.89198	0.897004	0.0288141	0.00914662
296	0.09263	7.86107	0.899052	0.0284702	0.00906882
297	0.092944	7.83001	0.901076	0.0281238	0.00898726
298	0.093258	7.79882	0.903077	0.0277757	0.00890304
299	0.093572	7.76753	0.90504	0.0274232	0.00881153
300	0.093886	7.73617	0.90698	0.0270696	0.00871795
301	0.0942	7.70478	0.908892	0.0267133	0.00862038
302	0.094514	7.67338	0.910777	0.0263555	0.00852027
303	0.094828	7.64201	0.912619	0.0259943	0.00841312
304	0.095142	7.6107	0.914433	0.0256338	0.00830405
305	0.095456	7.57947	0.916205	0.025271	0.00818938
306	0.09577	7.54837	0.917946	0.024909	0.00807262
307	0.096084	7.51741	0.919651	0.0245467	0.00795217
308	0.096398	7.48663	0.921316	0.0241836	0.00782761
309	0.096712	7.45606	0.922938	0.0238206	0.00770011
310	0.097026	7.42574	0.924524	0.0234594	0.00756965
311	0.09734	7.39568	0.926066	0.0230981	0.00743584
312	0.097654	7.36593	0.927566	0.0227383	0.00729913
313	0.097968	7.3365	0.92902	0.0223801	0.00715913
314	0.098282	7.30743	0.930433	0.0220242	0.00701657
315	0.098596	7.27875	0.931795	0.0216702	0.00687127
316	0.09891	7.25049	0.933115	0.021319	0.0067241
317	0.099224	7.22266	0.934381	0.0209703	0.0065729
318	0.099538	7.19531	0.935608	0.0206269	0.00642183
319	0.099852	7.16846	0.936785	0.0202858	0.00626762
320	0.100166	7.14213	0.937907	0.0199488	0.00611139
321	0.10048	7.11635	0.93898	0.0196154	0.00595255
322	0.100794	7.09114	0.940003	0.0192869	0.00579191
323	0.101108	7.06654	0.940974	0.0189632	0.00563013
324	0.101422	7.04256	0.941892	0.0186455	0.00546605
325	0.101736	7.01922	0.942758	0.0183327	0.00530142
326	0.10205	6.99656	0.943572	0.0180263	0.00513511
327	0.102364	6.9746	0.944333	0.0177265	0.00496877
328	0.102678	6.95334	0.945037	0.0174328	0.0048007
329	0.102992	6.93283	0.945694	0.0171471	0.00463392
330	0.103306	6.91307	0.946291	0.0168664	0.00446396
331	0.10362	6.89408	0.946833	0.0165937	0.00429331
332	0.103934	6.87589	0.947317	0.0163282	0.00412107
333	0.104248	6.85852	0.947745	0.0160702	0.00394908
334	0.104562	6.84197	0.948116	0.0158195	0.00377689
335	0.104876	6.82627	0.948434	0.0155771	0.00360491
336	0.10519	6.81143	0.948692	0.0153437	0.00343276
337	0.105504	6.79746	0.948896	0.0151179	0.00326056
338	0.105818	6.78439	0.949041	0.014901	0.00308853
339	0.106132	6.77222	0.949131	0.0146931	0.00291721
340	0.106446	6.76096	0.949163	0.0144943	0.0027461
341	0.10676	6.75063	0.949138	0.0143047	0.00257545
342	0.107074	6.74124	0.949055	0.0141242	0.00240532
343	0.107388	6.73279	0.948917	0.0139541	0.0022358
344	0.107702	6.72529	0.948719	0.0137932	0.00206681
345	0.108016	6.71875	0.948469	0.0136432	0.00190146
346	0.10833	6.71319	0.948163	0.0135031	0.00173511
347	0.108644	6.70859	0.947802	0.0133734	0.00157128
348	0.108958	6.70497	0.947388	0.0132545	0.00140992
349	0.109272	6.70234	0.946917	0.0131448	0.00124801
350	0.109586	6.70068	0.946397	0.0130474	0.00109094
351	0.1099	6.70002	0.945066	0.0129636	0.000630487
352	0.110214	6.70033	0.943762	0.0127975	0.000245506
353	0.110528	6.70164	0.942592	0.0126831	-4.44981e-05
354	0.110842	6.70392	0.941721	0.0126446	-0.000156359
355	0.111156	6.70719	0.940998	0.0126442	-0.000201753
356	0.11147	6.71144	0.940191	0.0126401	-0.000304667
357	0.111784	6.71667	0.939195	0.0126199	-0.000492998
358	0.112098	6.72286	0.938022	0.0125897	-0.000734101
359	0.112412	6.73001	0.936723	0.0125576	-0.000991952
360	0.112726	6.73813	0.935357	0.0125346	-0.00124062
361	0.11304	6.74719	0.933962	0.012525	-0.00147375
362	0.113354	6.75719	0.93255	0.0125302	-0.00169476
363	0.113668	6.76812	0.931122	0.0125502	-0.00190996
364	0.113982	6.77996	0.929654	0.0125785	-0.00213145
365	0.114296	6.79272	0.928137	0.0126139	-0.00236274
366	0.11461	6.80637	0.926556	0.012654	-0.00260683
367	0.114924	6.8209	0.924899	0.0126973	-0.0028657
368	0.115238	6.8363	0.923182	0.0127449	-0.00313171
369	0.115552	6.85255	0.921405	0.0127993	-0.00340215
370	0.115866	6.86963	0.919584	0.0128611	-0.00367004
371	0.11618	6.88753	0.917728	0.0129322	-0.0039324
372	0.116494	6.90624	0.915852	0.0130144	-0.00418314
373	0.116808	6.92572	0.913949	0.0131071	-0.00442423
374	0.117122	6.94597	0.912041	0.0132131	-0.00465068
375	0.117436	6.96697	0.910127	0.0133312	-0.00486169
376	0.11775	6.98868	0.908226	0.0134625	-0.0050548
377	0.118064	7.0111	0.906315	0.0136059	-0.00523474
378	0.118378	7.0342	0.904425	0.0137637	-0.00539418
379	0.118692	7.05795	0.902545	0.0139331	-0.00553711
380	0.119006	7.08233	0.900676	0.0141139	-0.00566424
381	0.11932	7.10733	0.898831	0.0143065	-0.00577298
382	0.119634	7.13291	0.896987	0.0145094	-0.00586976
383	0.119948	7.15905	0.895172	0.0147227	-0.00594865
384	0.120262	7.18572	0.893374	0.0149459	-0.00601289
385	0.120576	7.2129	0.891592	0.0151769	-0.0060661
386	0.12089	7.24055	0.889822	0.0154174	-0.00610639
387	0.121204	7.26867	0.888077	0.0156658	-0.00613343
388	0.121518	7.2972	0.886358	0.0159216	-0.00614789
389	0.121832	7.32614	0.88465	0.0161825	-0.00615478
390	0.122146	7.35544	0.882965	0.0164506	-0.00615248
391	0.12246	7.38508	0.88129	0.0167218	-0.00614206
392	0.122774	7.41503	0.879639	0.0169987	-0.00612307
393	0.123088	7.44527	0.878015	0.0172811	-0.00609445
394	0.123402	7.47575	0.876408	0.0175649	-0.0060611
395	0.123716	7.50646	0.874821	0.0178518	-0.00602154
396	0.12403	7.53736	0.873252	0.0181409	-0.00597721
397	0.124344	7.56841	0.871708	0.0184331	-0.00592585
398	0.124658	7.5996	0.870192	0.0187272	-0.00586851
399	0.124972	7.63088	0.868701	0.0190226	-0.00580664
400	0.125286	7.66224	0.86724	0.0193185	-0.00573787
401	0.1256	7.69363	0.865805	0.0196155	-0.00566469
402	0.125914	7.72503	0.864407	0.019914	-0.00558461
403	0.126228	7.7564	0.863036	0.020213	-0.00550058
404	0.126542	7.78772	0.861702	0.0205106	-0.00541152
405	0.126856	7.81895	0.860403	0.0208077	-0.00531672
406	0.12717	7.85006	0.859147	0.021105	-0.00521652
407	0.127484	7.88103	0.857922	0.0214006	-0.00511315
408	0.127798	7.91181	0.85674	0.0216951	-0.00500307
409	0.128112	7.94239	0.855601	0.0219885	-0.00488773
410	0.128426	7.97273	0.854503	0.0222789	-0.00476849
411	0.12874	8.0028	0.853446	0.0225668	-0.00464594
412	0.129054	8.03257	0.852439	0.0228536	-0.00451702
413	0.129368	8.06202	0.851474	0.0231369	-0.00438473
414	0.129682	8.0911	0.850561	0.0234178	-0.00424829
415	0.129996	8.1198	0.849689	0.0236946	-0.0041086
416	0.13031	8.14809	0.848865	0.0239678	-0.0039656
417	0.130624	8.17594	0.848087	0.0242371	-0.00381951
418	0.130938	8.20331	0.847359	0.0245022	-0.00367087
419	0.131252	8.23019	0.846678	0.0247629	-0.00351931
420	0.131566	8.25655	0.846047	0.0250191	-0.00336519
421	0.13188	8.28236	0.845464	0.0252701	-0.00320892
422	0.132194	8.3076	0.84493	0.025516	-0.00305123
423	0.132508	8.33223	0.84444	0.0257551	-0.00289383
424	0.132822	8.35624	0.844005	0.0259897	-0.00273211
425	0.133136	8.37961	0.84362	0.0262193	-0.00257042
426	0.13345	8.4023	0.843283	0.0264414	-0.00240743
427	0.133764	8.42431	0.842996	0.0266575	-0.00224411
428	0.134078	8.4456	0.84276	0.0268679	-0.00207987
429	0.134392	8.46615	0.842574	0.0270711	-0.00191397
430	0.134706	8.48595	0.842442	0.027269	-0.00174901
431	0.13502	8.50497	0.84236	0.0274595	-0.00158344
432	0.135334	8.5232	0.84233	0.0276429	-0.00141635
433	0.135648	8.54062	0.842351	0.0278206	-0.00125215
434	0.135962	8.55721	0.842424	0.02799	-0.00108702
435	0.136276	8.57296	0.842553	0.0281528	-0.000919592
436	0.13659	8.58784	0.842735	0.0283086	-0.000753195
437	0.136904	8.60185	0.842965	0.0284571	-0.000590408
438	0.137218	8.61497	0.843255	0.028598	-0.000423365
439	0.137532	8.62719	0.84359	0.0287315	-0.000262474
440	0.137846	8.63849	0.843982	0.0288569	-9.91179e-05
441	0.13816	8.64887	0.844431	0.028976	6.5864e-05
442	0.138474	8.65831	0.844929	0.0290875	0.000227306
443	0.138788	8.66681	0.845478	0.0291906	0.000387254
444	0.139102	8.67435	0.84608	0.0292857	0.000545905
445	0.139416	8.68094	0.846732	0.0293726	0.000703263
446	0.13973	8.68655	0.847437	0.0294514	0.000859098
447	0.140044	8.6912	0.848191	0.0295218	0.00101321
448	0.140358	8.69487	0.848993	0.0295836	0.00116415
449	0.140672	8.69755	0.849843	0.0296366	0.00131305
450	0.140986	8.69926	0.850744	0.0296811	0.00146135
451	0.1413	8.69997	0.852455	0.0297055	0.00191957
452	0.141614	8.69971	0.85411	0.0298139	0.00228543
453	0.141928	8.69845	0.855507	0.0298625	0.00248116
454	0.142242	8.69622	0.85664	0.0298495	0.0025335
455	0.142556	8.69299	0.857721	0.0298164	0.00258061
456	0.14287	8.6888	0.858915	0.0297881	0.00269562
457	0.143184	8.68362	0.860274	0.0297717	0.00287845
458	0.143498	8.67748	0.861778	0.0297628	0.00309893
459	0.143812	8.67037	0.86339	0.0297557	0.00333348
460	0.144126	8.66231	0.865066	0.0297443	0.00356817
461	0.14444	8.65329	0.866787	0.0297269	0.0038012
462	0.144754	8.64334	0.868533	0.0297009	0.00403091
463	0.145068	8.63246	0.870318	0.0296679	0.00426446
464	0.145382	8.62066	0.872137	0.0296274	0.00450225
465	0.145696	8.60795	0.873998	0.0295809	0.00474742
466	0.14601	8.59434	0.875916	0.0295302	0.00500386
467	0.146324	8.57986	0.877895	0.0294759	0.00526991
468	0.146638	8.5645	0.879938	0.029418	0.00554524
469	0.146952	8.5483	0.882031	0.0293538	0.00582332
470	0.147266	8.53126	0.884177	0.0292848	0.00610473
471	0.14758	8.51339	0.886364	0.0292088	0.00638279
472	0.147894	8.49473	0.88858	0.0291231	0.00665331
473	0.148208	8.47528	0.890819	0.0290274	0.00691254
474	0.148522	8.45507	0.893055	0.0289176	0.00715338
475	0.148836	8.43412	0.895282	0.0287937	0.00737386
476	0.14915	8.41244	0.897501	0.0286572	0.00757431
477	0.149464	8.39005	0.899699	0.0285061	0.00775123
478	0.149778	8.36699	0.901873	0.0283403	0.00790592
479	0.150092	8.34327	0.904015	0.0281587	0.00803598
480	0.150406	8.31892	0.906131	0.0279627	0.00814469
481	0.15072	8.29395	0.908219	0.0277534	0.00823334
482	0.151034	8.2684	0.910276	0.0275313	0.0083034
483	0.151348	8.24229	0.912303	0.0272958	0.00835439
484	0.151662	8.21565	0.914307	0.0270493	0.0083911
485	0.151976	8.18849	0.916289	0.0267927	0.00841497
486	0.15229	8.16086	0.918246	0.0265256	0.00842621
487	0.152604	8.13277	0.920191	0.0262514	0.00843056
488	0.152918	8.10425	0.92211	0.0259668	0.00842217
489	0.153232	8.07534	0.924012	0.0256758	0.00840689
490	0.153546	8.04606	0.925887	0.0253772	0.00838251
491	0.15386	8.01643	0.927749	0.025073	0.00835465
492	0.154174	7.98649	0.929602	0.0247645	0.00832348
493	0.154488	7.95627	0.93143	0.0244487	0.00828488
494	0.154802	7.9258	0.933248	0.0241303	0.00824457
495	0.155116	7.8951	0.93503	0.0238054	0.00819558
496	0.15543	7.86422	0.936802	0.0234774	0.00814471
497	0.155744	7.83317	0.93854	0.0231441	0.00808636
498	0.156058	7.80199	0.940261	0.0228093	0.00802572
499	0.156372	7.7707	0.941949	0.0224697	0.00795868
500	0.156686	7.73935	0.943611	0.0221275	0.00788727
501	0.157	7.70796	0.945242	0.0217827	0.00781113
502	0.157314	7.67657	0.946837	0.0214353	0.00772932
503	0.157628	7.64519	0.948409	0.0210872	0.00764573
504	0.157942	7.61387	0.949935	0.0207363	0.00755383
505	0.158256	7.58263	0.951418	0.0203814	0.00745443
506	0.15857	7.55151	0.952874	0.0200295	0.00735427
507	0.158884	7.52054	0.954279	0.0196724	0.00724557
508	0.159198	7.48974	0.955643	0.0193182	0.00713271
509	0.159512	7.45915	0.956973	0.0189647	0.00701822
510	0.159826	7.4288	0.95826	0.0186112	0.00689909
511	0.16014	7.39872	0.959499	0.0182582	0.00677543
512	0.160454	7.36893	0.960694	0.0179065	0.00664672
513	0.160768	7.33947	0.961847	0.0175566	0.00651553
514	0.161082	7.31036	0.962947	0.0172087	0.00637995
515	0.161396	7.28164	0.963999	0.0168626	0.00624081
516	0.16171	7.25333	0.965005	0.0165196	0.00609796
517	0.162024	7.22546	0.965957	0.0161809	0.00595215
518	0.162338	7.19806	0.966861	0.0158451	0.00580371
519	0.162652	7.17116	0.967716	0.0155136	0.00565255
520	0.162966	7.14477	0.96852	0.0151862	0.00549892
521	0.16328	7.11893	0.969272	0.014864	0.00534363
522	0.163594	7.09367	0.96997	0.0145468	0.00518547
523	0.163908	7.069	0.970616	0.0142356	0.00502563
524	0.164222	7.04496	0.97121	0.0139302	0.0048645
525	0.164536	7.02156	0.971753	0.0136318	0.00470146
526	0.16485	6.99883	0.972242	0.0133397	0.00453689
527	0.165164	6.97679	0.972676	0.0130542	0.00437114
528	0.165478	6.95547	0.973054	0.012776	0.00420383
529	0.165792	6.93487	0.973379	0.0125058	0.00403632
530	0.166106	6.91504	0.973651	0.0122434	0.00386769
531	0.16642	6.89597	0.973867	0.0119895	0.00369863
532	0.166734	6.8777	0.97403	0.0117442	0.00352911
533	0.167048	6.86024	0.974139	0.0115079	0.00335947
534	0.167362	6.84361	0.974191	0.0112805	0.00318959
535	0.167676	6.82782	0.974189	0.0110624	0.00301955
536	0.16799	6.81289	0.974133	0.0108539	0.00284974
537	0.168304	6.79884	0.974035	0.0106587	0.00268593
538	0.168618	6.78568	0.973872	0.0104701	0.00251713
539	0.168932	6.77341	0.973655	0.010292	0.00234891
540	0.169246	6.76206	0.973382	0.0101237	0.00217983
541	0.16956	6.75164	0.973063	0.0099674	0.00201667
542	0.169874	6.74215	0.972693	0.00982228	0.00185282
543	0.170188	6.7336	0.97227	0.00968792	0.00168987
544	0.170502	6.72601	0.971797	0.00956496	0.00152861
545	0.170816	6.71937	0.97127	0.00945247	0.00136745
546	0.17113	6.71371	0.970702	0.0093517	0.0012119
547	0.171444	6.70901	0.970077	0.00926206	0.001054
548	0.171758	6.7053	0.969406	0.00918434	0.000899926
549	0.172072	6.70256	0.968689	0.00911818	0.000748607
550	0.172386	6.70081	0.967928	0.00906373	0.000600786
551	0.1727	6.70004	0.96636	0.00902475	0.000150362
552	0.173014	6.70026	0.964832	0.00890394	-0.000222388
553	0.173328	6.70146	0.963452	0.00883716	-0.000495547
554	0.173642	6.70365	0.962386	0.00884807	-0.000587719
555	0.173956	6.70682	0.961467	0.0088951	-0.000617387
556	0.17427	6.71097	0.960461	0.00893746	-0.000709876
557	0.174584	6.71609	0.959273	0.00896534	-0.000886195
558	0.174898	6.72219	0.957912	0.00898255	-0.00111359
559	0.175212	6.72925	0.95644	0.00900114	-0.00135269
560	0.175526	6.73726	0.954906	0.00902709	-0.00158445
561	0.17584	6.74623	0.953344	0.00906672	-0.00180294
562	0.176154	6.75613	0.951777	0.00912142	-0.00200718
563	0.176468	6.76697	0.950195	0.0091887	-0.00220766
564	0.176782	6.77872	0.948585	0.00926569	-0.00241164
565	0.177096	6.79138	0.946927	0.00934952	-0.00262647
566	0.17741	6.80494	0.945211	0.00943676	-0.0028554
567	0.177724	6.81939	0.943426	0.00952753	-0.00309728
568	0.178038	6.8347	0.941585	0.00962285	-0.00334788
569	0.178352	6.85086	0.939686	0.00972271	-0.00360477
570	0.178666	6.86786	0.93774	0.00982911	-0.00386105
571	0.17898	6.88568	0.935767	0.00994536	-0.00411008
572	0.179294	6.9043	0.933778	0.0100716	-0.00434932
573	0.179608	6.92371	0.931771	0.0102081	-0.00457772
574	0.179922	6.94389	0.929756	0.0103559	-0.00479451
575	0.180236	6.9648	0.927737	0.0105145	-0.00499762
576	0.18055	6.98645	0.925722	0.0106847	-0.00518603
577	0.180864	7.00879	0.923707	0.0108654	-0.0053595
578	0.181178	7.03182	0.921697	0.0110584	-0.00551802
579	0.181492	7.05551	0.919716	0.0112652	-0.00565502
580	0.181806	7.07983	0.917746	0.0114801	-0.00578011
581	0.18212	7.10477	0.915783	0.0117035	-0.00589143
582	0.182434	7.13029	0.913837	0.0119377	-0.00598827
583	0.182748	7.15637	0.911911	0.0121826	-0.00606833
584	0.183062	7.18299	0.910004	0.0124375	-0.00613519
585	0.183376	7.21012	0.908129	0.0127005	-0.00618468
586	0.18369	7.23773	0.906255	0.0129684	-0.00622698
587	0.184004	7.26579	0.904419	0.0132458	-0.00625342
588	0.184318	7.29429	0.902599	0.0135285	-0.00627034
589	0.184632	7.32318	0.900796	0.013817	-0.00627758
590	0.184946	7.35245	0.899017	0.0141118	-0.00627428
591	0.18526	7.38206	0.897259	0.0144105	-0.00626396
592	0.185574	7.41198	0.895526	0.0147132	-0.00624363
593	0.185888	7.44219	0.893805	0.0150184	-0.00621845
594	0.186202	7.47265	0.892127	0.0153298	-0.00617973
595	0.186516	7.50333	0.890454	0.0156415	-0.00614045
596	0.18683	7.53421	0.888811	0.015955	-0.00609373
597	0.187144	7.56526	0.887191	0.0162702	-0.00604142
598	0.187458	7.59643	0.885597	0.0165869	-0.00598326
599	0.187772	7.62771	0.884034	0.0169049	-0.0059188
600	0.188086	7.65906	0.882506	0.0172246	-0.00584739
601	0.1884	7.69044	0.881004	0.0175431	-0.00577261
602	0.188714	7.72184	0.879534	0.017862	-0.00569176
603	0.189028	7.75322	0.878098	0.0181804	-0.00560528
604	0.189342	7.78454	0.8767	0.0184991	-0.00551402
605	0.189656	7.81578	0.875336	0.0188167	-0.00541792
606	0.18997	7.84691	0.87401	0.0191328	-0.00531752
607	0.190284	7.87789	0.872726	0.0194479	-0.00521096
608	0.190598	7.9087	0.871482	0.0197615	-0.00509976
609	0.190912	7.9393	0.870281	0.0200732	-0.00498399
610	0.191226	7.96966	0.869127	0.0203827	-0.00486311
611	0.19154	7.99976	0.868013	0.0206884	-0.00473842
612	0.191854	8.02957	0.866941	0.0209925	-0.00460957
613	0.192168	8.05904	0.865919	0.0212922	-0.00447722
614	0.192482	8.08817	0.864941	0.0215886	-0.00434088
615	0.192796	8.11691	0.864011	0.0218807	-0.00420135
616	0.19311	8.14524	0.863131	0.0221711	-0.00405705
617	0.193424	8.17313	0.862294	0.0224528	-0.00391174
618	0.193738	8.20056	0.861507	0.0227331	-0.0037619
619	0.194052	8.22749	0.860773	0.0230093	-0.00360898
620	0.194366	8.2539	0.860086	0.0232789	-0.00345468
621	0.19468	8.27977	0.859444	0.0235429	-0.00329874
622	0.194994	8.30506	0.858854	0.0238019	-0.00314065
623	0.195308	8.32976	0.858316	0.024056	-0.00298034
624	0.195622	8.35384	0.857828	0.024304	-0.00281868
625	0.195936	8.37727	0.857391	0.0245459	-0.00265574
626	0.19625	8.40003	0.857006	0.0247819	-0.00249126
627	0.196564	8.42211	0.856673	0.0250115	-0.00232587
628	0.196878	8.44347	0.856394	0.0252348	-0.00215938
629	0.197192	8.4641	0.856167	0.0254511	-0.00199165
630	0.197506	8.48398	0.855995	0.0256614	-0.00182341
631	0.19782	8.50308	0.855875	0.0258648	-0.00165488
632	0.198134	8.52139	0.855809	0.0260615	-0.00148575
633	0.198448	8.53889	0.855798	0.0262514	-0.00131631
634	0.198762	8.55557	0.855841	0.0264343	-0.00114655
635	0.199076	8.5714	0.855936	0.0266097	-0.000977772
636	0.19939	8.58637	0.856085	0.0267772	-0.000809359
637	0.199704	8.60047	0.856291	0.0269377	-0.000639473
638	0.200018	8.61368	0.85655	0.0270904	-0.000471219
639	0.200332	8.62599	0.856865	0.0272353	-0.000302968
640	0.200646	8.63738	0.857231	0.027372	-0.000136663
641	0.20096	8.64786	0.857651	0.0275005	2.90971e-05
642	0.201274	8.6574	0.858125	0.0276212	0.00019381
643	0.201588	8.66599	0.858648	0.027733	0.000356294
644	0.201902	8.67363	0.859225	0.0278366	0.000518039
645	0.202216	8.68031	0.859855	0.0279321	0.000678321
646	0.20253	8.68603	0.860531	0.0280186	0.000835445
647	0.202844	8.69077	0.861259	0.0280967	0.000990774
648	0.203158	8.69454	0.862035	0.0281658	0.00114351
649	0.203472	8.69733	0.862862	0.0282265	0.00129588
650	0.203786	8.69913	0.863742	0.0282789	0.00144727
651	0.2041	8.69995	0.86544	0.0283113	0.00191269
652	0.204414	8.69978	0.86706	0.0284253	0.00227259
653	0.204728	8.69862	0.86842	0.0284777	0.00246326
654	0.205042	8.69649	0.86952	0.0284703	0.00251483
655	0.205356	8.69337	0.870572	0.0284436	0.00256103
656	0.20567	8.68927	0.871733	0.02842	0.00267447
657	0.205984	8.68419	0.873057	0.0284087	0.00285372
658	0.206298	8.67815	0.874537	0.0284058	0.0030748
659	0.206612	8.67114	0.876115	0.0284028	0.00330627
660	0.206926	8.66317	0.87776	0.0283964	0.00353895
661	0.20724	8.65425	0.879449	0.0283838	0.00376981
662	0.207554	8.64439	0.881164	0.0283624	0.00399736
663	0.207868	8.63361	0.882907	0.0283329	0.00422568
664	0.208182	8.6219	0.884685	0.0282975	0.00445958
665	0.208496	8.60928	0.886507	0.0282557	0.00469948
666	0.20881	8.59576	0.888386	0.0282075	0.00495154
667	0.209124	8.58137	0.890314	0.0281548	0.00520839
668	0.209438	8.5661	0.892308	0.0280992	0.00547561
669	0.209752	8.54998	0.894352	0.0280389	0.00574743
670	0.210066	8.53302	0.896449	0.0279728	0.00602249
671	0.21038	8.51524	0.898587	0.0278993	0.00629437
672	0.210694	8.49666	0.900746	0.0278157	0.0065566
673	0.211008	8.47729	0.902925	0.0277216	0.00680764
674	0.211322	8.45716	0.90511	0.0276159	0.00704376
675	0.211636	8.43627	0.907299	0.0274983	0.00726388
676	0.21195	8.41467	0.909475	0.0273672	0.00746397
677	0.212264	8.39236	0.911636	0.0272216	0.00764336
678	0.212578	8.36936	0.913769	0.0270614	0.00779746
679	0.212892	8.34571	0.915866	0.0268858	0.00792605
680	0.213206	8.32142	0.917947	0.0266981	0.00803963
681	0.21352	8.29651	0.920001	0.0264972	0.00813246
682	0.213834	8.27102	0.922022	0.0262833	0.00820506
683	0.214148	8.24497	0.924015	0.0260566	0.00825981
684	0.214462	8.21837	0.92598	0.0258188	0.00829856
685	0.214776	8.19127	0.927921	0.0255707	0.00832366
686	0.21509	8.16368	0.929842	0.0253135	0.00833777
687	0.215404	8.13564	0.931735	0.0250463	0.00833895
688	0.215718	8.10717	0.933598	0.0247691	0.00832842
689	0.216032	8.07829	0.935457	0.0244892	0.00831496
690	0.216346	8.04904	0.937284	0.0241979	0.00828907
691	0.21666	8.01945	0.939097	0.0239037	0.00826072
692	0.216974	7.98954	0.940896	0.0236046	0.00822643
693	0.217288	7.95935	0.942673	0.0232997	0.00818673
694	0.217602	7.9289	0.944426	0.0229903	0.00814122
695	0.217916	7.89823	0.946161	0.0226767	0.0080925
696	0.21823	7.86736	0.947862	0.022356	0.00803395
697	0.218544	7.83632	0.949551	0.0220379	0.00797614
698	0.218858	7.80515	0.951218	0.0217143	0.00791407
699	0.219172	7.77388	0.952844	0.021384	0.00784259
700	0.219486	7.74254	0.954444	0.0210531	0.0077676
701	0.2198	7.71115	0.956021	0.0207219	0.00769116
702	0.220114	7.67975	0.957566	0.020388	0.00760952
703	0.220428	7.64837	0.959076	0.0200535	0.0075228
704	0.220742	7.61704	0.960553	0.0197174	0.00743241
705	0.221056	7.5858	0.961992	0.01938	0.00733582
706	0.22137	7.55467	0.963386	0.0190415	0.00723351
707	0.221684	7.52368	0.964741	0.0187002	0.0071253
708	0.221998	7.49286	0.966062	0.0183658	0.00701666
709	0.222312	7.46225	0.967335	0.0180259	0.00690047
710	0.222626	7.43187	0.968573	0.0176903	0.00678248
711	0.22294	7.40176	0.96976	0.0173542	0.006658
712	0.223254	7.37194	0.970905	0.0170208	0.00653164
713	0.223568	7.34244	0.972006	0.0166898	0.00640101
714	0.223882	7.3133	0.973057	0.0163608	0.00626622
715	0.224196	7.28454	0.974061	0.0160345	0.00612803
716	0.22451	7.25619	0.975018	0.015712	0.00598681
717	0.224824	7.22827	0.975924	0.015392	0.00584207
718	0.225138	7.20082	0.97678	0.0150771	0.00569469
719	0.225452	7.17386	0.977587	0.0147666	0.00554451
720	0.225766	7.14742	0.97834	0.0144606	0.0053904
721	0.22608	7.12153	0.979049	0.0141612	0.00523763
722	0.226394	7.09621	0.979702	0.0138659	0.00507974
723	0.226708	7.07148	0.980301	0.0135763	0.00492007
724	0.227022	7.04737	0.980846	0.0132928	0.00475829
725	0.227336	7.0239	0.98134	0.0130142	0.00459442
726	0.22765	7.0011	0.981781	0.0127475	0.00443055
727	0.227964	6.979	0.982168	0.0124855	0.00426464
728	0.228278	6.9576	0.982502	0.0122311	0.00409776
729	0.228592	6.93693	0.98278	0.0119846	0.00392907
730	0.228906	6.91701	0.983003	0.0117436	0.00375933
731	0.22922	6.89787	0.983172	0.0115164	0.00358959
732	0.229534	6.87952	0.983286	0.0112948	0.00341914
733	0.229848	6.86198	0.983345	0.0110806	0.00324791
734	0.230162	6.84526	0.983349	0.010878	0.00307698
735	0.230476	6.82938	0.983299	0.0106861	0.00290525
736	0.23079	6.81437	0.983193	0.0105021	0.00273272
737	0.231104	6.80023	0.983034	0.0103272	0.00256183
738	0.231418	6.78697	0.982823	0.010164	0.00239241
739	0.231732	6.77461	0.982559	0.0100126	0.00222258
740	0.232046	6.76317	0.982238	0.00987015	0.00205203
741	0.23236	6.75265	0.981863	0.0097383	0.00188294
742	0.232674	6.74307	0.981438	0.00961787	0.00171518
743	0.232988	6.73442	0.98096	0.00950877	0.00154885
744	0.233302	6.72673	0.980428	0.00941037	0.00138264
745	0.233616	6.72	0.97985	0.00932395	0.0012192
746	0.23393	6.71424	0.979221	0.00924902	0.00105767
747	0.234244	6.70944	0.978544	0.00918601	0.000898117
748	0.234558	6.70563	0.97782	0.00913454	0.000741485
749	0.234872	6.70279	0.977046	0.00909486	0.000585512
750	0.235186	6.70094	0.976226	0.00906695	0.000432686
751	0.2355	6.70007	0.974582	0.00904985	-2.77386e-05
752	0.235814	6.70019	0.972979	0.00895658	-0.000418736
753	0.236128	6.70129	0.971493	0.00891083	-0.000719814
754	0.236442	6.70338	0.970338	0.00894483	-0.000825747
755	0.236756	6.70645	0.969364	0.00901925	-0.000850521
756	0.23707	6.7105	0.968333	0.00909443	-0.000922837
757	0.237384	6.71553	0.967126	0.00915682	-0.00108113
758	0.237698	6.72152	0.96573	0.0092049	-0.00130136
759	0.238012	6.72849	0.964193	0.00925006	-0.00155024
760	0.238326	6.7364	0.96258	0.0093025	-0.00179608
761	0.23864	6.74527	0.960938	0.00936873	-0.00202682
762	0.238954	6.75508	0.959297	0.00945149	-0.00223989
763	0.239268	6.76582	0.957659	0.00955075	-0.00244013
764	0.239582	6.77749	0.956006	0.00966139	-0.00263795
765	0.239896	6.79006	0.954327	0.00978151	-0.00283774
766	0.24021	6.80353	0.9526	0.009908	-0.00304657
767	0.240524	6.81788	0.950824	0.0100389	-0.00326332
768	0.240838	6.8331	0.948983	0.0101734	-0.0034904
769	0.241152	6.84918	0.947092	0.0103129	-0.00372225
770	0.241466	6.8661	0.94515	0.0104583	-0.00395628
771	0.24178	6.88384	0.943167	0.0106118	-0.0041884
772	0.242094	6.90238	0.941165	0.0107731	-0.00441247
773	0.242408	6.92171	0.939136	0.0109456	-0.00463067
774	0.242722	6.9418	0.93711	0.0111319	-0.00483501
775	0.243036	6.96265	0.935059	0.0113256	-0.00503123
776	0.24335	6.98422	0.933012	0.0115299	-0.00521373
777	0.243664	7.0065	0.930953	0.0117428	-0.00538688
778	0.243978	7.02946	0.928894	0.0119677	-0.00554902
779	0.244292	7.05308	0.92684	0.0122026	-0.00569728
780	0.244606	7.07734	0.924791	0.0124467	-0.00583344
781	0.24492	7.10221	0.922751	0.0127004	-0.00595678
782	0.245234	7.12767	0.920723	0.0129628	-0.00606668
783	0.245548	7.1537	0.918709	0.0132353	-0.00616283
784	0.245862	7.18026	0.916713	0.0135191	-0.0062444
785	0.246176	7.20734	0.914719	0.0138032	-0.00631837
786	0.24649	7.23491	0.912761	0.0141041	-0.00637375
787	0.246804	7.26293	0.910817	0.0144082	-0.00641926
788	0.247118	7.29138	0.908895	0.0147181	-0.00645342
789	0.247432	7.32024	0.906986	0.0150338	-0.00647744
790	0.247746	7.34947	0.905098	0.0153545	-0.00649194
791	0.24806	7.37904	0.903237	0.0156809	-0.00649501
792	0.248374	7.40893	0.901399	0.0160117	-0.00648942
793	0.248688	7.43911	0.899586	0.0163488	-0.0064728
794	0.249002	7.46955	0.897803	0.0166887	-0.00644753
795	0.249316	7.50021	0.896043	0.0170342	-0.006415
796	0.24963	7.53107	0.894305	0.0173783	-0.00637678
797	0.249944	7.5621	0.892587	0.0177236	-0.00633146
798	0.250258	7.59326	0.890911	0.0180726	-0.00627755
799	0.250572	7.62453	0.889259	0.0184232	-0.00621764
800	0.250886	7.65587	0.887644	0.018775	-0.00615022
801	0.2512	7.68726	0.886059	0.0191272	-0.00607691
802	0.251514	7.71866	0.884513	0.0194806	-0.00599691
803	0.251828	7.75004	0.882993	0.0198317	-0.00591364
804	0.252142	7.78137	0.881516	0.0201833	-0.00582262
805	0.252456	7.81262	0.880077	0.0205339	-0.00572637
806	0.25277	7.84376	0.878681	0.0208855	-0.00562385
807	0.253084	7.87476	0.877325	0.0212349	-0.00551603
808	0.253398	7.90558	0.876008	0.0215808	-0.00540423
809	0.253712	7.93621	0.874733	0.0219261	-0.00528837
810	0.254026	7.9666	0.87351	0.0222703	-0.0051661
811	0.25434	7.99672	0.872333	0.0226105	-0.0050384
812	0.254654	8.02656	0.871205	0.0229508	-0.00490501
813	0.254968	8.05607	0.870118	0.0232832	-0.00476979
814	0.255282	8.08523	0.869081	0.0236134	-0.00463032
815	0.255596	8.11401	0.868095	0.0239409	-0.00448673
816	0.25591	8.14239	0.867157	0.0242633	-0.00433999
817	0.256224	8.17032	0.86627	0.0245811	-0.00418949
818	0.256538	8.1978	0.865432	0.024894	-0.00403643
819	0.256852	8.22478	0.864645	0.0252025	-0.00388047
820	0.257166	8.25125	0.863912	0.0255057	-0.00372164
821	0.25748	8.27717	0.863228	0.0258034	-0.00355975
822	0.257794	8.30252	0.862597	0.0260946	-0.00339637
823	0.258108	8.32728	0.862018	0.0263804	-0.00323097
824	0.258422	8.35142	0.861492	0.0266611	-0.00306362
825	0.258736	8.37492	0.86102	0.0269352	-0.00289477
826	0.25905	8.39776	0.860603	0.0272045	-0.00272513
827	0.259364	8.4199	0.860239	0.027465	-0.00255217
828	0.259678	8.44134	0.859933	0.0277207	-0.00237931
829	0.259992	8.46204	0.859683	0.0279675	-0.00220218
830	0.260306	8.48199	0.859492	0.0282104	-0.00202628
831	0.26062	8.50118	0.859351	0.0284435	-0.00185024
832	0.260934	8.51957	0.859269	0.0286713	-0.00167466
833	0.261248	8.53715	0.859251	0.0288908	-0.00149264
834	0.261562	8.55391	0.859286	0.0291042	-0.00131358
835	0.261876	8.56983	0.85938	0.0293104	-0.00113402
836	0.26219	8.58489	0.859528	0.0295086	-0.000955171
837	0.262504	8.59908	0.859743	0.0296999	-0.000773969
838	0.262818	8.61238	0.860014	0.0298827	-0.000593893
839	0.263132	8.62478	0.860342	0.0300576	-0.000414418
840	0.263446	8.63627	0.860729	0.0302238	-0.000235443
841	0.26376	8.64684	0.861172	0.0303817	-5.72157e-05
842	0.264074	8.65647	0.861672	0.0305314	0.000120567
843	0.264388	8.66516	0.862225	0.0306721	0.000294362
844	0.264702	8.6729	0.862838	0.0308041	0.000469612
845	0.265016	8.67968	0.863507	0.0309275	0.000643083
846	0.26533	8.68549	0.864237	0.0310424	0.000817663
847	0.265644	8.69034	0.865026	0.0311491	0.000992333
848	0.265958	8.6942	0.86586	0.0312453	0.00115872
849	0.266272	8.69709	0.866749	0.0313323	0.00132605
850	0.266586	8.69899	0.867702	0.0314119	0.00149548
851	0.2669	8.69991	0.86951	0.0314754	0.00199065
852	0.267214	8.69984	0.871246	0.0316186	0.00239256
853	0.267528	8.69879	0.87279	0.0317115	0.00265269
854	0.267842	8.69675	0.874084	0.0317436	0.00276596
855	0.268156	8.69373	0.875247	0.0317412	0.00282277
856	0.26847	8.68973	0.876436	0.0317308	0.00290299
857	0.268784	8.68475	0.877775	0.0317299	0.00305091
858	0.269098	8.6788	0.879288	0.0317397	0.00325734
859	0.269412	8.67189	0.88096	0.0317579	0.00350318
860	0.269726	8.66402	0.882748	0.0317768	0.00376764
861	0.27004	8.6552	0.884597	0.0317895	0.00403219
862	0.270354	8.64544	0.886466	0.0317892	0.00428403
863	0.270668	8.63474	0.888334	0.0317741	0.00451985
864	0.270982	8.62313	0.89019	0.0317438	0.00473902
865	0.271296	8.6106	0.892048	0.0317004	0.00494652
866	0.27161	8.59718	0.893913	0.0316446	0.00514569
867	0.271924	8.58287	0.895799	0.0315785	0.00533875
868	0.272238	8.56769	0.897708	0.0315028	0.00552629
869	0.272552	8.55165	0.899663	0.0314216	0.00571682
870	0.272866	8.53478	0.901666	0.0313334	0.00590895
871	0.27318	8.51708	0.903716	0.0312381	0.00610215
872	0.273494	8.49858	0.905807	0.0311353	0.00629389
873	0.273808	8.47929	0.907931	0.0310236	0.00648199
874	0.274122	8.45923	0.910088	0.0309042	0.00666687
875	0.274436	8.43843	0.912269	0.0307746	0.0068452
876	0.27475	8.41689	0.91447	0.030635	0.00701557
877	0.275064	8.39465	0.916686	0.0304858	0.00717803
878	0.275378	8.37172	0.918884	0.0303205	0.00731996
879	0.275692	8.34814	0.921104	0.0301492	0.00745911
880	0.276006	8.32391	0.923327	0.0299675	0.00758742
881	0.27632	8.29907	0.925534	0.0297735	0.00769936
882	0.276634	8.27363	0.927726	0.0295657	0.00779514
883	0.276948	8.24763	0.929917	0.0293502	0.00788236
884	0.277262	8.2211	0.932088	0.029122	0.00795377
885	0.277576	8.19404	0.934238	0.0288822	0.00801063
886	0.27789	8.1665	0.936378	0.0286335	0.00805755
887	0.278204	8.1385	0.938497	0.0283761	0.00809172
888	0.278518	8.11007	0.940579	0.0281044	0.0081088
889	0.278832	8.08124	0.94264	0.0278259	0.00811516
890	0.279146	8.05203	0.944688	0.0275391	0.00811361
891	0.27946	8.02247	0.946703	0.0272443	0.00809985
892	0.279774	7.99259	0.948693	0.0269405	0.00807437
893	0.280088	7.96242	0.950662	0.026631	0.0080431
894	0.280402	7.932	0.952591	0.0263107	0.00799852
895	0.280716	7.90135	0.954491	0.0259854	0.00794547
896	0.28103	7.8705	0.956358	0.0256525	0.00788299
897	0.281344	7.83948	0.958214	0.025321	0.00782083
898	0.281658	7.80832	0.960051	0.0249861	0.00775625
899	0.281972	7.77706	0.961845	0.0246421	0.00767825
900	0.282286	7.74572	0.963584	0.0242874	0.00758585
901	0.2826	7.71433	0.96531	0.0239406	0.00749911
902	0.282914	7.68293	0.966981	0.0235801	0.00739668
903	0.283228	7.65155	0.968626	0.0232228	0.00729448
904	0.283542	7.62022	0.970233	0.0228635	0.00718698
905	0.283856	7.58896	0.971803	0.0225025	0.00707576
906	0.28417	7.55782	0.973334	0.0221416	0.00695955
907	0.284484	7.52681	0.974821	0.0217786	0.00683767
908	0.284798	7.49598	0.976277	0.0214176	0.00671436
909	0.285112	7.46534	0.977684	0.0210551	0.00658503
910	0.285426	7.43494	0.979044	0.0206931	0.00645096
911	0.28574	7.4048	0.980362	0.0203315	0.00631392
912	0.286054	7.37495	0.981627	0.019971	0.00617154
913	0.286368	7.34542	0.982845	0.0196113	0.006025
914	0.286682	7.31624	0.984021	0.0192575	0.00587902
915	0.286996	7.28744	0.985137	0.0189028	0.0057234
916	0.28731	7.25904	0.986207	0.0185516	0.00556633
917	0.287624	7.23108	0.987222	0.0182036	0.00540601
918	0.287938	7.20358	0.988185	0.017859	0.00524267
919	0.288252	7.17657	0.989093	0.0175184	0.00507622
920	0.288566	7.15008	0.989954	0.0171847	0.0049097
921	0.28888	7.12413	0.990756	0.0168548	0.00473876
922	0.289194	7.09875	0.991506	0.0165306	0.0045664
923	0.289508	7.07396	0.992186	0.0162107	0.00438629
924	0.289822	7.04979	0.992818	0.015897	0.00420764
925	0.290136	7.02625	0.993394	0.0155906	0.0040272
926	0.29045	7.00339	0.99391	0.0152914	0.00384435
927	0.290764	6.98121	0.994366	0.0149983	0.00365891
928	0.291078	6.95973	0.994766	0.0147145	0.00347349
929	0.291392	6.93899	0.995104	0.014438	0.00328514
930	0.291706	6.919	0.995384	0.0141692	0.00309638
931	0.29202	6.89978	0.9956	0.0139086	0.00290516
932	0.292334	6.88134	0.995759	0.0136576	0.00271321
933	0.292648	6.86372	0.995853	0.0134158	0.00252111
934	0.292962	6.84692	0.995892	0.013185	0.00232767
935	0.293276	6.83096	0.995865	0.0129637	0.00213456
936	0.29359	6.81585	0.995776	0.0127524	0.00194069
937	0.293904	6.80162	0.995629	0.0125521	0.00174661
938	0.294218	6.78827	0.99542	0.0123626	0.0015528
939	0.294532	6.77583	0.995146	0.0121854	0.00135721
940	0.294846	6.76429	0.994808	0.0120176	0.00116232
941	0.29516	6.75368	0.994414	0.0118624	0.000970226
942	0.295474	6.744	0.993961	0.0117194	0.000779098
943	0.295788	6.73526	0.993448	0.0115889	0.000588937
944	0.296102	6.72747	0.992877	0.0114713	0.000399734
945	0.296416	6.72064	0.992243	0.0113662	0.000211138
946	0.29673	6.71478	0.991552	0.0112736	2.42724e-05
947	0.297044	6.70989	0.990801	0.0111942	-0.000161215
948	0.297358	6.70597	0.989992	0.0111275	-0.000344072
949	0.297672	6.70304	0.989128	0.0110741	-0.000523906
950	0.297986	6.70108	0.988198	0.0110329	-0.000705052
951	0.2983	6.70011	0.986417	0.0110043	-0.00120295
952	0.298614	6.70013	0.984636	0.010896	-0.00165249
953	0.298928	6.70114	0.982924	0.0108288	-0.00202428
954	0.299242	6.70312	0.981507	0.0108372	-0.00220672
955	0.299556	6.7061	0.98032	0.0108998	-0.00227051
956	0.29987	6.71005	0.979177	0.010982	-0.00232532
957	0.300184	6.71497	0.97793	0.0110634	-0.00243369
958	0.300498	6.72087	0.976499	0.0111364	-0.00260961
959	0.300812	6.72774	0.974883	0.0112028	-0.00283812
960	0.301126	6.73556	0.973109	0.0112675	-0.00309707
961	0.30144	6.74433	0.971233	0.0113394	-0.00336512
962	0.301754	6.75405	0.96932	0.0114299	-0.003621
963	0.302068	6.76469	0.967377	0.011532	-0.00386427
964	0.302382	6.77626	0.965453	0.0116594	-0.00408133
965	0.302696	6.78874	0.963536	0.0118029	-0.00427967
966	0.30301	6.80212	0.961612	0.0119617	-0.00446533
967	0.303324	6.81639	0.959681	0.0121354	-0.00464055
968	0.303638	6.83152	0.957735	0.0123242	-0.0048048
969	0.303952	6.84751	0.955751	0.0125219	-0.00496799
970	0.304266	6.86434	0.953719	0.0127267	-0.005132
971	0.30458	6.882	0.951642	0.0129393	-0.00529469
972	0.304894	6.90046	0.949518	0.0131611	-0.00545519
973	0.305208	6.91971	0.947353	0.0133922	-0.00561206
974	0.305522	6.93973	0.945159	0.0136335	-0.00576237
975	0.305836	6.9605	0.942934	0.0138847	-0.00590622
976	0.30615	6.982	0.940694	0.0141474	-0.00604036
977	0.306464	7.0042	0.938415	0.0144178	-0.0061732
978	0.306778	7.0271	0.936113	0.0146966	-0.00629917
979	0.307092	7.05065	0.933814	0.0149921	-0.00641034
980	0.307406	7.07485	0.931506	0.0152955	-0.00651083
981	0.30772	7.09966	0.929161	0.0156035	-0.00661254
982	0.308034	7.12506	0.926801	0.015918	-0.00670862
983	0.308348	7.15103	0.924434	0.0162414	-0.00679469
984	0.308662	7.17755	0.922052	0.0165714	-0.00687492
985	0.308976	7.20457	0.919668	0.0169107	-0.00694602
986	0.30929	7.23209	0.917293	0.0172594	-0.00700428
987	0.309604	7.26006	0.914917	0.0176134	-0.00705477
988	0.309918	7.28848	0.91254	0.0179733	-0.00709757
989	0.310232	7.31729	0.910167	0.0183386	-0.0071317
990	0.310546	7.34648	0.90781	0.0187122	-0.00715464
991	0.31086	7.37603	0.905457	0.0190882	-0.00717065
992	0.311174	7.40589	0.903121	0.0194708	-0.00717516
993	0.311488	7.43604	0.900798	0.0198576	-0.00717097
994	0.311802	7.46645	0.898507	0.0202529	-0.00715284
995	0.312116	7.49709	0.89623	0.0206491	-0.00712727
996	0.31243	7.52793	0.893961	0.0210452	-0.00709688
997	0.312744	7.55895	0.89173	0.0214499	-0.00705299
998	0.313058	7.5901	0.88952	0.0218539	-0.00700216
999	0.313372	7.62135	0.887341	0.0222599	-0.00694211
1000	0.313686	7.65269	0.885178	0.0226653	-0.00687696
1001	0.314	7.68407	0.883077	0.0230781	-0.00679367
1002	0.314314	7.71547	0.880999	0.0234902	-0.00670511
1003	0.314628	7.74686	0.878956	0.023902	-0.00660926
1004	0.314942	7.77819	0.876956	0.0243145	-0.00650496
1005	0.315256	7.80945	0.874996	0.0247269	-0.00639216
1006	0.31557	7.84061	0.873074	0.0251378	-0.0062723
1007	0.315884	7.87162	0.871201	0.0255477	-0.00614415
1008	0.316198	7.90246	0.869375	0.0259583	-0.00600813
1009	0.316512	7.93311	0.867597	0.0263667	-0.00586423
1010	0.316826	7.96352	0.86588	0.0267773	-0.00570975
1011	0.31714	7.99368	0.864188	0.0271759	-0.00555762
1012	0.317454	8.02354	0.862569	0.0275809	-0.00539206
1013	0.317768	8.05309	0.860991	0.0279776	-0.00522389
1014	0.318082	8.08229	0.859466	0.0283714	-0.00504971
1015	0.318396	8.11111	0.857981	0.0287555	-0.00487593
1016	0.31871	8.13953	0.856571	0.0291447	-0.00469013
1017	0.319024	8.16751	0.855206	0.0295249	-0.00450353
1018	0.319338	8.19503	0.853887	0.0298957	-0.00431571
1019	0.319652	8.22207	0.852633	0.0302653	-0.00412107
1020	0.319966	8.24859	0.851438	0.0306298	-0.00392249
1021	0.32028	8.27457	0.850299	0.030988	-0.00372155
1022	0.320594	8.29998	0.849217	0.0313396	-0.00351808
1023	0.320908	8.3248	0.848197	0.0316855	-0.00331074
1024	0.321222	8.349	0.847234	0.0320242	-0.00310175
1025	0.321536	8.37257	0.846328	0.0323564	-0.00289175
1026	0.32185	8.39547	0.845479	0.0326808	-0.00268063
1027	0.322164	8.41769	0.844692	0.0329987	-0.00246776
1028	0.322478	8.43919	0.843966	0.0333092	-0.00225361
1029	0.322792	8.45997	0.843298	0.0336118	-0.00203876
1030	0.323106	8.48	0.842691	0.0339071	-0.00182332
1031	0.32342	8.49927	0.842148	0.0341947	-0.00160713
1032	0.323734	8.51774	0.841669	0.0344746	-0.00139035
1033	0.324048	8.53541	0.841247	0.0347447	-0.00117404
1034	0.324362	8.55225	0.840894	0.0350092	-0.000955813
1035	0.324676	8.56825	0.8406	0.0352629	-0.00073823
1036	0.32499	8.5834	0.840372	0.0355099	-0.000520665
1037	0.325304	8.59768	0.840208	0.0357484	-0.000304112
1038	0.325618	8.61107	0.840107	0.0359782	-8.81889e-05
1039	0.325932	8.62356	0.840068	0.0361991	0.000127385
1040	0.326246	8.63515	0.840093	0.0364111	0.000341498
1041	0.32656	8.64581	0.84018	0.036614	0.000553811
1042	0.326874	8.65554	0.840328	0.0368078	0.000764428
1043	0.327188	8.66432	0.840537	0.036992	0.000972773
1044	0.327502	8.67216	0.840808	0.0371672	0.00117929
1045	0.327816	8.67904	0.841141	0.0373321	0.00138393
1046	0.32813	8.68495	0.841535	0.0374877	0.00158798
1047	0.328444	8.68989	0.841991	0.0376342	0.00178844
1048	0.328758	8.69385	0.842507	0.0377716	0.00198572
1049	0.329072	8.69684	0.84308	0.0378984	0.00218004
1050	0.329386	8.69884	0.843709	0.0380143	0.0023704
1051	0.3297	8.69986	0.845226	0.0381166	0.00289965
1052	0.330014	8.69989	0.846689	0.0382997	0.00334599
1053	0.330328	8.69894	0.848011	0.0384398	0.00366795
1054	0.330642	8.697	0.849097	0.0385221	0.00384058
1055	0.330956	8.69408	0.850029	0.038565	0.00393716
1056	0.33127	8.69018	0.850957	0.0385942	0.0040389
1057	0.331584	8.6853	0.851984	0.0386237	0.00418362
1058	0.331898	8.67945	0.853166	0.0386595	0.00437998
1059	0.332212	8.67264	0.854509	0.0387016	0.00461847
1060	0.332526	8.66486	0.85599	0.038747	0.00488445
1061	0.33284	8.65614	0.85759	0.0387917	0.00516934
1062	0.333154	8.64647	0.859235	0.0388292	0.00544818
1063	0.333468	8.63587	0.860893	0.0388502	0.00570814
1064	0.333782	8.62435	0.862549	0.0388541	0.00594802
1065	0.334096	8.61191	0.864189	0.0388393	0.00616457
1066	0.33441	8.59858	0.865825	0.0388089	0.00636286
1067	0.334724	8.58436	0.867453	0.0387617	0.00654174
1068	0.335038	8.56927	0.869094	0.0387032	0.00670924
1069	0.335352	8.55332	0.870753	0.0386313	0.00686598
1070	0.335666	8.53653	0.872429	0.0385454	0.00700909
1071	0.33598	8.51892	0.87415	0.0384548	0.00715461
1072	0.336294	8.50049	0.875917	0.0383566	0.00729801
1073	0.336608	8.48128	0.877716	0.0382473	0.00743387
1074	0.336922	8.4613	0.879566	0.0381308	0.00757019
1075	0.337236	8.44057	0.88145	0.0380045	0.00770089
1076	0.33755	8.41911	0.883363	0.0378671	0.0078242
1077	0.337864	8.39694	0.885318	0.0377227	0.00794658
1078	0.338178	8.37408	0.887293	0.0375682	0.0080606
1079	0.338492	8.35056	0.889287	0.0374008	0.00816537
1080	0.338806	8.32639	0.8913	0.0372231	0.00826222
1081	0.33912	8.30161	0.893331	0.0370361	0.00835095
1082	0.339434	8.27624	0.895377	0.0368384	0.00843259
1083	0.339748	8.2503	0.897427	0.0366296	0.00850314
1084	0.340062	8.22381	0.89949	0.0364106	0.00856535
1085	0.340376	8.19681	0.901551	0.0361799	0.00861571
1086	0.34069	8.16932	0.903618	0.0359394	0.00865743
1087	0.341004	8.14136	0.905676	0.0356876	0.00868694
1088	0.341318	8.11298	0.907719	0.0354215	0.0087015
1089	0.341632	8.08418	0.909776	0.0351537	0.00871477
1090	0.341946	8.055	0.91181	0.0348692	0.00871088
1091	0.34226	8.02548	0.913839	0.0345779	0.00869903
1092	0.342574	7.99563	0.915861	0.0342784	0.00867929
1093	0.342888	7.9655	0.917864	0.033969	0.00864833
1094	0.343202	7.9351	0.919853	0.0336519	0.00860842
1095	0.343516	7.90447	0.921829	0.0333268	0.00856076
1096	0.34383	7.87363	0.923785	0.0329943	0.00850386
1097	0.344144	7.84263	0.925721	0.0326542	0.00843891
1098	0.344458	7.81149	0.927642	0.0323092	0.00836779
1099	0.344772	7.78023	0.929531	0.0319549	0.00828573
1100	0.345086	7.7489	0.931392	0.0315941	0.00819558
1101	0.3454	7.71752	0.933228	0.031228	0.00809835
1102	0.345714	7.68612	0.935034	0.0308568	0.0079945
1103	0.346028	7.65473	0.936812	0.0304809	0.00788339
1104	0.346342	7.62339	0.938558	0.030101	0.00776608
1105	0.346656	7.59213	0.940269	0.0297176	0.00764246
1106	0.34697	7.56097	0.94195	0.0293301	0.0075132
1107	0.347284	7.52995	0.943587	0.0289387	0.00737631
1108	0.347598	7.4991	0.945191	0.0285465	0.00723515
1109	0.347912	7.46844	0.946758	0.0281533	0.00708931
1110	0.348226	7.43801	0.948281	0.0277578	0.00693741
1111	0.34854	7.40784	0.949756	0.0273579	0.00677824
1112	0.348854	7.37796	0.95119	0.0269593	0.00661524
1113	0.349168	7.3484	0.952588	0.0265618	0.00645115
1114	0.349482	7.31918	0.953935	0.0261643	0.00628108
1115	0.349796	7.29034	0.95523	0.0257672	0.00610365
1116	0.35011	7.2619	0.956481	0.025372	0.00592577
1117	0.350424	7.2339	0.957679	0.0249776	0.0057424
1118	0.350738	7.20635	0.958831	0.0245871	0.00555651
1119	0.351052	7.17929	0.959925	0.0241962	0.00536511
1120	0.351366	7.15275	0.960968	0.0238094	0.0051714
1121	0.35168	7.12674	0.961956	0.0234261	0.00497442
1122	0.351994	7.1013	0.962908	0.0230516	0.00478112
1123	0.352308	7.07645	0.963791	0.0226777	0.00457953
1124	0.352622	7.05221	0.964616	0.0223075	0.00437471
1125	0.352936	7.02861	0.965387	0.0219432	0.00416847
1126	0.35325	7.00568	0.9661	0.0215843	0.00396015
1127	0.353564	6.98342	0.966755	0.021231	0.00375012
1128	0.353878	6.96188	0.967355	0.020885	0.003539
1129	0.354192	6.94106	0.967899	0.0205466	0.00332732
1130	0.354506	6.92099	0.968379	0.0202144	0.0031134
1131	0.35482	6.90169	0.968811	0.0198937	0.00290083
1132	0.355134	6.88318	0.969176	0.0195755	0.00268476
1133	0.355448	6.86547	0.969486	0.0192683	0.00247032
1134	0.355762	6.84858	0.969737	0.0189699	0.00225462
1135	0.356076	6.83254	0.969935	0.0186836	0.00204013
1136	0.35639	6.81735	0.97007	0.0184042	0.0018253
1137	0.356704	6.80302	0.970149	0.0181347	0.00161126
1138	0.357018	6.78959	0.970167	0.0178751	0.0013976
1139	0.357332	6.77705	0.97013	0.0176261	0.00118527
1140	0.357646	6.76542	0.970036	0.0173884	0.000974454
1141	0.35796	6.75471	0.969888	0.0171629	0.000764881
1142	0.358274	6.74493	0.96968	0.0169477	0.000556306
1143	0.358588	6.7361	0.969417	0.016744	0.000349917
1144	0.358902	6.72822	0.969098	0.0165518	0.000144874
1145	0.359216	6.72129	0.968727	0.0163715	-5.59787e-05
1146	0.35953	6.71533	0.968302	0.0162048	-0.000255304
1147	0.359844	6.71034	0.967823	0.0160503	-0.000452732
1148	0.360158	6.70632	0.967288	0.0159077	-0.000647521
1149	0.360472	6.70329	0.966701	0.0157778	-0.000839595
1150	0.360786	6.70124	0.966061	0.0156603	-0.00102886
1151	0.3611	6.70017	0.964559	0.015552	-0.00154207
1152	0.361414	6.70009	0.963052	0.0153626	-0.00201243
1153	0.361728	6.70099	0.961598	0.01521	-0.00241124
1154	0.362042	6.70288	0.960436	0.0151311	-0.00262181
1155	0.362356	6.70575	0.959515	0.0151065	-0.00270796
1156	0.36267	6.7096	0.958665	0.0151054	-0.00277307
1157	0.362984	6.71443	0.957742	0.0151086	-0.00287994
1158	0.363298	6.72023	0.956662	0.0151047	-0.00304735
1159	0.363612	6.727	0.955401	0.0150943	-0.00326785
1160	0.363926	6.73472	0.953981	0.0150818	-0.00352448
1161	0.36424	6.7434	0.952455	0.0150755	-0.0037931
1162	0.364554	6.75302	0.95087	0.0150817	-0.00405653
1163	0.364868	6.76357	0.949272	0.0151056	-0.00430268
1164	0.365182	6.77505	0.947681	0.0151495	-0.00452575
1165	0.365496	6.78744	0.946108	0.0152136	-0.00472684
1166	0.36581	6.80072	0.94455	0.0152962	-0.00490715
1167	0.366124	6.8149	0.942989	0.0153931	-0.00507464
1168	0.366438	6.82995	0.941408	0.0155016	-0.00523609
1169	0.366752	6.84585	0.939793	0.0156201	-0.00539415
1170	0.367066	6.8626	0.93813	0.0157458	-0.00555262
1171	0.36738	6.88017	0.936431	0.0158825	-0.00570684
1172	0.367694	6.89855	0.934711	0.0160332	-0.00585077
1173	0.368008	6.91772	0.932952	0.016192	-0.00599149
1174	0.368322	6.93767	0.931156	0.0163596	-0.00612932
1175	0.368636	6.95836	0.929328	0.016537	-0.00626183
1176	0.36895	6.97979	0.927473	0.0167246	-0.00638787
1177	0.369264	7.00192	0.925595	0.0169221	-0.00650701
1178	0.369578	7.02474	0.923696	0.0171303	-0.00661817
1179	0.369892	7.04823	0.921775	0.0173475	-0.00672313
1180	0.370206	7.07236	0.91984	0.0175754	-0.00682014
1181	0.37052	7.09712	0.917889	0.0178125	-0.0069101
1182	0.370834	7.12246	0.91592	0.0180586	-0.00699393
1183	0.371148	7.14837	0.913956	0.0183173	-0.00706497
1184	0.371462	7.17483	0.911969	0.0185815	-0.00713251
1185	0.371776	7.20181	0.90997	0.0188524	-0.00719399
1186	0.37209	7.22928	0.90796	0.0191308	-0.00724899
1187	0.372404	7.25721	0.905944	0.0194157	-0.00729648
1188	0.372718	7.28557	0.903933	0.0197106	-0.00733382
1189	0.373032	7.31435	0.901911	0.020009	-0.00736755
1190	0.373346	7.34351	0.899903	0.020317	-0.00738763
1191	0.37366	7.37301	0.897898	0.0206308	-0.00740001
1192	0.373974	7.40284	0.8959	0.0209504	-0.0074042
1193	0.374288	7.43297	0.893911	0.0212758	-0.00739985
1194	0.374602	7.46335	0.891932	0.0216059	-0.00738792
1195	0.374916	7.49397	0.889967	0.0219408	-0.00736684
1196	0.37523	7.5248	0.88802	0.0222811	-0.00733594
1197	0.375544	7.55579	0.886106	0.0226303	-0.0072911
1198	0.375858	7.58693	0.884203	0.0229796	-0.00724118
1199	0.376172	7.61818	0.882308	0.023327	-0.00718904
1200	0.376486	7.64951	0.880441	0.0236806	-0.00712599
1201	0.3768	7.68089	0.87861	0.0240378	-0.00705194
1202	0.377114	7.71229	0.876816	0.0244016	-0.00696512
1203	0.377428	7.74367	0.87504	0.0247606	-0.00687611
1204	0.377742	7.77502	0.873298	0.0251232	-0.00677822
1205	0.378056	7.80629	0.871604	0.0254919	-0.00666737
1206	0.37837	7.83745	0.869946	0.0258585	-0.00655033
1207	0.378684	7.86848	0.868327	0.0262261	-0.0064238
1208	0.378998	7.89934	0.866728	0.026587	-0.00629826
1209	0.379312	7.93001	0.865191	0.026956	-0.00615755
1210	0.379626	7.96045	0.863685	0.0273173	-0.00601536
1211	0.37994	7.99063	0.862237	0.027685	-0.0058604
1212	0.380254	8.02053	0.860833	0.0280484	-0.00570089
1213	0.380568	8.05011	0.859467	0.0284065	-0.00553755
1214	0.380882	8.07934	0.85816	0.0287684	-0.00536466
1215	0.381196	8.10821	0.856897	0.029125	-0.0051882
1216	0.38151	8.13666	0.855675	0.0294741	-0.00501058
1217	0.381824	8.16469	0.854509	0.0298249	-0.00482435
1218	0.382138	8.19226	0.853394	0.0301696	-0.00463577
1219	0.382452	8.21935	0.852316	0.0305051	-0.00444741
1220	0.382766	8.24592	0.8513	0.0308413	-0.00425128
1221	0.38308	8.27196	0.850335	0.031172	-0.0040523
1222	0.383394	8.29743	0.849429	0.0314996	-0.00384772
1223	0.383708	8.32231	0.848576	0.0318211	-0.00364139
1224	0.384022	8.34658	0.84778	0.0321371	-0.00343232
1225	0.384336	8.37021	0.847035	0.0324461	-0.00322187
1226	0.38465	8.39318	0.846346	0.0327493	-0.00300945
1227	0.384964	8.41546	0.845713	0.0330464	-0.00279598
1228	0.385278	8.43705	0.845136	0.0333366	-0.00258158
1229	0.385592	8.4579	0.844616	0.0336202	-0.00236526
1230	0.385906	8.47801	0.844155	0.033897	-0.00214759
1231	0.38622	8.49735	0.843749	0.0341659	-0.00192991
1232	0.386534	8.5159	0.843407	0.0344292	-0.00171022
1233	0.386848	8.53365	0.843126	0.0346855	-0.00148984
1234	0.387162	8.55058	0.842903	0.0349339	-0.00126932
1235	0.387476	8.56667	0.842739	0.0351741	-0.00104921
1236	0.38779	8.58191	0.842634	0.0354067	-0.000829223
1237	0.388104	8.59627	0.84259	0.0356319	-0.000609678
1238	0.388418	8.60975	0.842608	0.0358489	-0.000389913
1239	0.388732	8.62234	0.842688	0.0360579	-0.000170658
1240	0.389046	8.63401	0.842826	0.0362582	4.71268e-05
1241	0.38936	8.64477	0.843024	0.0364495	0.000262931
1242	0.389674	8.65459	0.843282	0.0366313	0.000479112
1243	0.389988	8.66347	0.843603	0.0368058	0.000693648
1244	0.390302	8.67141	0.843981	0.036971	0.000905117
1245	0.390616	8.67838	0.844415	0.0371267	0.00111444
1246	0.39093	8.68439	0.844907	0.037273	0.0013208
1247	0.391244	8.68943	0.845456	0.0374097	0.0015245
1248	0.391558	8.6935	0.84606	0.0375365	0.00172522
1249	0.391872	8.69658	0.846723	0.0376541	0.00192417
1250	0.392186	8.69868	0.847437	0.0377616	0.00211841
1251	0.3925	8.6998	0.849045	0.0378565	0.00265552
1252	0.392814	8.69993	0.850593	0.0380319	0.00310763
1253	0.393128	8.69908	0.852002	0.0381653	0.00343638
1254	0.393442	8.69724	0.853168	0.0382407	0.00361402
1255	0.393756	8.69442	0.854183	0.0382782	0.00371757
1256	0.39407	8.69062	0.855181	0.0383003	0.00382149
1257	0.394384	8.68584	0.856265	0.0383206	0.00396443
1258	0.394698	8.68009	0.857494	0.0383465	0.00415721
1259	0.395012	8.67337	0.858886	0.0383793	0.00439381
1260	0.395326	8.66569	0.860414	0.0384155	0.00465865
1261	0.39564	8.65707	0.862044	0.0384499	0.00493643
1262	0.395954	8.64749	0.863728	0.0384753	0.00521169
1263	0.396268	8.63699	0.865429	0.0384877	0.00547199
1264	0.396582	8.62556	0.867127	0.0384844	0.00571334
1265	0.396896	8.61321	0.868812	0.0384635	0.00593265
1266	0.39721	8.59997	0.870481	0.0384255	0.00613012
1267	0.397524	8.58584	0.872133	0.0383693	0.00630602
1268	0.397838	8.57084	0.87379	0.0383003	0.0064686
1269	0.398152	8.55498	0.875464	0.0382212	0.00662201
1270	0.398466	8.53827	0.877171	0.0381334	0.00677093
1271	0.39878	8.52074	0.878904	0.0380348	0.00691176
1272	0.399094	8.5024	0.880672	0.0379274	0.00704815
1273	0.399408	8.48327	0.882478	0.037811	0.00718091
1274	0.399722	8.46336	0.884321	0.0376864	0.00731115
1275	0.400036	8.44271	0.886197	0.0375527	0.00743634
1276	0.40035	8.42132	0.888101	0.0374094	0.00755614
1277	0.400664	8.39922	0.89003	0.0372563	0.00766927
1278	0.400978	8.37643	0.891976	0.0370921	0.00777366
1279	0.401292	8.35297	0.893955	0.0369203	0.00787587
1280	0.401606	8.32887	0.895944	0.0367375	0.00796913
1281	0.40192	8.30415	0.89795	0.0365458	0.00805492
1282	0.402234	8.27884	0.89997	0.0363439	0.00813287
1283	0.402548	8.25295	0.901992	0.0361309	0.00820055
1284	0.402862	8.22652	0.904018	0.0359073	0.00825865
1285	0.403176	8.19957	0.906048	0.0356738	0.00830761
1286	0.40349	8.17213	0.90808	0.0354312	0.0083487
1287	0.403804	8.14422	0.910093	0.0351741	0.00837408
1288	0.404118	8.11587	0.912121	0.0349145	0.00839725
1289	0.404432	8.08712	0.914133	0.0346399	0.00840659
1290	0.404746	8.05798	0.916135	0.0343579	0.00840658
1291	0.40506	8.02849	0.918141	0.0340723	0.00840299
1292	0.405374	7.99868	0.920115	0.0337698	0.00838206
1293	0.405688	7.96857	0.922073	0.0334609	0.00835211
1294	0.406002	7.93819	0.924019	0.0331444	0.00831444
1295	0.406316	7.90758	0.925945	0.0328202	0.0082679
1296	0.40663	7.87677	0.927852	0.032489	0.0082131
1297	0.406944	7.84578	0.929743	0.0321526	0.00815208
1298	0.407258	7.81465	0.931607	0.031808	0.00808137
1299	0.407572	7.78341	0.933445	0.0314572	0.00800246
1300	0.407886	7.75208	0.935258	0.0311007	0.00791643
1301	0.4082	7.7207	0.937037	0.030738	0.00782168
1302	0.408514	7.6893	0.93879	0.0303707	0.0077204
1303	0.408828	7.65792	0.94051	0.0299987	0.00761196
1304	0.409142	7.62657	0.942198	0.0296229	0.00749718
1305	0.409456	7.5953	0.943855	0.0292437	0.00737672
1306	0.40977	7.56413	0.945472	0.0288617	0.00724938
1307	0.410084	7.53309	0.947054	0.0284767	0.00711676
1308	0.410398	7.50222	0.948595	0.0280888	0.00697688
1309	0.410712	7.47154	0.950099	0.0276994	0.00683266
1310	0.411026	7.44109	0.951564	0.0273092	0.00668382
1311	0.41134	7.41089	0.952985	0.0269176	0.00653
1312	0.411654	7.38098	0.954363	0.0265258	0.00637098
1313	0.411968	7.35138	0.955695	0.0261339	0.00620707
1314	0.412282	7.32213	0.956979	0.0257416	0.00603814
1315	0.412596	7.29325	0.958215	0.0253498	0.00586452
1316	0.41291	7.26477	0.959402	0.0249591	0.00568688
1317	0.413224	7.23672	0.960542	0.0245708	0.0055061
1318	0.413538	7.20912	0.961631	0.024185	0.00532151
1319	0.413852	7.18201	0.962679	0.0238049	0.0051383
1320	0.414166	7.15541	0.963668	0.0234254	0.0049475
1321	0.41448	7.12935	0.964603	0.0230489	0.00475352
1322	0.414794	7.10385	0.965486	0.0226762	0.00455707
1323	0.415108	7.07894	0.966314	0.0223085	0.00435795
1324	0.415422	7.05464	0.967088	0.0219459	0.00415761
1325	0.415736	7.03098	0.967816	0.0215914	0.00395734
1326	0.41605	7.00797	0.968482	0.0212397	0.00375285
1327	0.416364	6.98565	0.969088	0.0208934	0.00354591
1328	0.416678	6.96403	0.969634	0.0205532	0.00333688
1329	0.416992	6.94314	0.970129	0.0202209	0.00312759
1330	0.417306	6.92299	0.970567	0.0198965	0.00291766
1331	0.41762	6.90361	0.970948	0.0195798	0.00270728
1332	0.417934	6.88502	0.971274	0.0192709	0.00249646
1333	0.418248	6.86723	0.971545	0.0189718	0.00228589
1334	0.418562	6.85026	0.971754	0.01868	0.00207407
1335	0.418876	6.83413	0.971905	0.0183973	0.00186225
1336	0.41919	6.81885	0.972	0.0181242	0.00165081
1337	0.419504	6.80444	0.972037	0.0178613	0.00143976
1338	0.419818	6.79091	0.972016	0.0176088	0.00122929
1339	0.420132	6.77828	0.97194	0.017367	0.00102016
1340	0.420446	6.76656	0.971806	0.0171353	0.000811448
1341	0.42076	6.75575	0.971616	0.0169163	0.000603343
1342	0.421074	6.74588	0.971371	0.0167057	0.00039902
1343	0.421388	6.73695	0.971067	0.0165071	0.000194712
1344	0.421702	6.72897	0.970709	0.0163211	-7.59367e-06
1345	0.422016	6.72195	0.970294	0.0161471	-0.000208015
1346	0.42233	6.71589	0.969826	0.0159858	-0.000405857
1347	0.422644	6.7108	0.969306	0.0158368	-0.000601495
1348	0.422958	6.70669	0.96873	0.0157002	-0.000795055
1349	0.423272	6.70355	0.9681	0.0155758	-0.000986363
1350	0.423586	6.7014	0.967416	0.0154639	-0.00117492
1351	0.4239	6.70023	0.965865	0.0153614	-0.00168889
1352	0.424214	6.70005	0.964311	0.0151773	-0.00216022
1353	0.424528	6.70085	0.962818	0.0150318	-0.00255603
1354	0.424842	6.70264	0.961604	0.0149575	-0.00276816
1355	0.425156	6.70541	0.960638	0.0149388	-0.00285188
1356	0.42547	6.70917	0.959744	0.0149437	-0.00291524
1357	0.425784	6.7139	0.958776	0.0149526	-0.00302102
1358	0.426098	6.7196	0.957649	0.0149559	-0.00318734
1359	0.426412	6.72627	0.956344	0.0149534	-0.00340578
1360	0.426726	6.73389	0.95488	0.0149483	-0.00366011
1361	0.42704	6.74247	0.953303	0.0149486	-0.00392895
1362	0.427354	6.752	0.951671	0.0149617	-0.00419201
1363	0.427668	6.76246	0.950023	0.0149927	-0.00443663
1364	0.427982	6.77384	0.948383	0.015043	-0.00465862
1365	0.428296	6.78614	0.946768	0.0151159	-0.00485502
1366	0.42861	6.79934	0.945151	0.0152026	-0.00503758
1367	0.428924	6.81342	0.943537	0.015308	-0.00520537
1368	0.429238	6.82838	0.941903	0.0154245	-0.00536515
1369	0.429552	6.8442	0.940236	0.015551	-0.00552153
1370	0.429866	6.86086	0.938531	0.0156875	-0.00567466
1371	0.43018	6.87835	0.936788	0.015834	-0.00582499
1372	0.430494	6.89665	0.935008	0.01599	-0.00597035
1373	0.430808	6.91574	0.933188	0.0161547	-0.00611203
1374	0.431122	6.93561	0.93133	0.0163293	-0.00625062
1375	0.431436	6.95623	0.929448	0.0165147	-0.00638046
1376	0.43175	6.97758	0.92754	0.0167114	-0.00650383
1377	0.432064	6.99964	0.925604	0.0169173	-0.00662113
1378	0.432378	7.0224	0.923649	0.0171339	-0.00673071
1379	0.432692	7.04582	0.921675	0.0173609	-0.00683279
1380	0.433006	7.06989	0.919693	0.0176003	-0.00692457
1381	0.43332	7.09458	0.917684	0.0178458	-0.00701277
1382	0.433634	7.11986	0.915671	0.0181032	-0.00709053
1383	0.433948	7.14572	0.913633	0.0183668	-0.00716513
1384	0.434262	7.17212	0.911579	0.0186379	-0.00723352
1385	0.434576	7.19905	0.909517	0.0189173	-0.00729427
1386	0.43489	7.22647	0.907444	0.0192041	-0.00734825
1387	0.435204	7.25435	0.905367	0.0194981	-0.00739393
1388	0.435518	7.28268	0.903292	0.0198003	-0.00743054
1389	0.435832	7.31141	0.901219	0.0201093	-0.00745874
1390	0.436146	7.34053	0.89915	0.020426	-0.00747674
1391	0.43646	7.37001	0.897084	0.0207476	-0.00748761
1392	0.436774	7.3998	0.895022	0.0210744	-0.0074909
1393	0.437088	7.4299	0.892975	0.0214089	-0.00748419
1394	0.437402	7.46026	0.890934	0.0217476	-0.00747007
1395	0.437716	7.49086	0.888906	0.0220897	-0.00744788
1396	0.43803	7.52166	0.886901	0.0224384	-0.00741414
1397	0.438344	7.55264	0.884909	0.02279	-0.00737347
1398	0.438658	7.58377	0.882938	0.0231458	-0.00732388
1399	0.438972	7.61501	0.880998	0.0235067	-0.0072637
1400	0.439286	7.64633	0.879078	0.0238693	-0.00719601
1401	0.4396	7.6777	0.877185	0.024234	-0.0071199
1402	0.439914	7.7091	0.875323	0.0246017	-0.00703499
1403	0.440228	7.74049	0.873491	0.0249706	-0.00694192
1404	0.440542	7.77184	0.871692	0.0253408	-0.00684105
1405	0.440856	7.80312	0.869929	0.0257124	-0.00673182
1406	0.44117	7.8343	0.868207	0.0260852	-0.00661371
1407	0.441484	7.86534	0.866523	0.0264585	-0.00648713
1408	0.441798	7.89622	0.864879	0.0268311	-0.00635451
1409	0.442112	7.92691	0.863281	0.0272042	-0.0062132
1410	0.442426	7.95737	0.861725	0.0275759	-0.00606559
1411	0.44274	7.98758	0.860217	0.0279465	-0.00591102
1412	0.443054	8.01751	0.858753	0.0283154	-0.0057499
1413	0.443368	8.04712	0.857341	0.0286822	-0.00558105
1414	0.443682	8.0764	0.855977	0.0290477	-0.00540681
1415	0.443996	8.1053	0.85466	0.0294096	-0.00522869
1416	0.44431	8.1338	0.853392	0.0297684	-0.00504516
1417	0.444624	8.16187	0.852177	0.0301235	-0.00485689
1418	0.444938	8.18949	0.851009	0.0304732	-0.00466665
1419	0.445252	8.21662	0.849889	0.0308182	-0.00447211
1420	0.445566	8.24325	0.848829	0.03116	-0.00427175
1421	0.44588	8.26934	0.847826	0.0314978	-0.00406644
1422	0.446194	8.29487	0.846872	0.0318295	-0.00386043
1423	0.446508	8.31981	0.845974	0.0321557	-0.00365227
1424	0.446822	8.34414	0.845131	0.0324763	-0.00344135
1425	0.447136	8.36784	0.844341	0.0327902	-0.00322834
1426	0.44745	8.39088	0.84361	0.0330983	-0.00301324
1427	0.447764	8.41324	0.842938	0.0334003	-0.00279613
1428	0.448078	8.43489	0.842322	0.0336956	-0.00257745
1429	0.448392	8.45582	0.841763	0.0339826	-0.00235819
1430	0.448706	8.476	0.841269	0.0342668	-0.00213607
1431	0.44902	8.49542	0.840826	0.0345396	-0.00191568
1432	0.449334	8.51406	0.840447	0.0348069	-0.00169304
1433	0.449648	8.53189	0.84013	0.0350672	-0.00147013
1434	0.449962	8.5489	0.839873	0.0353196	-0.00124686
1435	0.450276	8.56508	0.839675	0.0355644	-0.00102386
1436	0.45059	8.5804	0.839535	0.0358001	-0.000801872
1437	0.450904	8.59485	0.839461	0.0360296	-0.000578987
1438	0.451218	8.60843	0.839446	0.0362502	-0.000357371
1439	0.451532	8.6211	0.839494	0.0364626	-0.000136399
1440	0.451846	8.63287	0.8396	0.0366663	8.31617e-05
1441	0.45216	8.64372	0.839767	0.0368612	0.000301602
1442	0.452474	8.65364	0.839995	0.0370475	0.000518726
1443	0.452788	8.66262	0.840283	0.0372248	0.000734434
1444	0.453102	8.67065	0.840633	0.0373933	0.000948138
1445	0.453416	8.67772	0.841042	0.0375526	0.00115995
1446	0.45373	8.68383	0.841509	0.0377026	0.00136898
1447	0.454044	8.68897	0.842033	0.037843	0.00157454
1448	0.454358	8.69313	0.842617	0.0379737	0.00178003
1449	0.454672	8.69631	0.843257	0.0380952	0.00198066
1450	0.454986	8.69852	0.84395	0.0382065	0.00217636
1451	0.4553	8.69973	0.845536	0.0383048	0.00271486
1452	0.455614	8.69997	0.847062	0.0384836	0.00316746
1453	0.455928	8.69921	0.848449	0.03862	0.00349801
1454	0.456242	8.69747	0.849596	0.0386989	0.00367868
1455	0.456556	8.69475	0.850591	0.0387391	0.0037838
1456	0.45687	8.69105	0.851572	0.0387646	0.00389034
1457	0.457184	8.68637	0.85264	0.0387881	0.00403537
1458	0.457498	8.68072	0.853856	0.0388174	0.00423027
1459	0.457812	8.6741	0.85523	0.0388531	0.00446784
1460	0.458126	8.66652	0.856742	0.0388925	0.0047339
1461	0.45844	8.65798	0.858353	0.0389296	0.00501182
1462	0.458754	8.64851	0.860018	0.0389572	0.00528703
1463	0.459068	8.6381	0.861701	0.0389717	0.00554703
1464	0.459382	8.62676	0.863382	0.0389706	0.00578852
1465	0.459696	8.61451	0.865053	0.0389527	0.00600847
1466	0.46001	8.60136	0.866712	0.0389181	0.0062077
1467	0.460324	8.58731	0.868368	0.0388683	0.00639008
1468	0.460638	8.5724	0.870027	0.0388046	0.00655697
1469	0.460952	8.55662	0.871696	0.0387288	0.00671155
1470	0.461266	8.54	0.873399	0.0386444	0.00686153
1471	0.46158	8.52256	0.875125	0.0385484	0.00700281
1472	0.461894	8.5043	0.876888	0.0384434	0.00714015
1473	0.462208	8.48524	0.878689	0.0383297	0.00727381
1474	0.462522	8.46542	0.880529	0.0382077	0.00740437
1475	0.462836	8.44484	0.882397	0.0380755	0.00752827
1476	0.46315	8.42352	0.884285	0.0379309	0.00764335
1477	0.463464	8.40149	0.886206	0.0377791	0.00775485
1478	0.463778	8.37877	0.888166	0.0376215	0.00786526
1479	0.464092	8.35538	0.890136	0.0374489	0.00796495
1480	0.464406	8.33135	0.892128	0.0372682	0.00805838
1481	0.46472	8.30669	0.894136	0.0370776	0.008144
1482	0.465034	8.28143	0.896153	0.0368762	0.00822035
1483	0.465348	8.2556	0.898181	0.036665	0.00828825
1484	0.465662	8.22923	0.900213	0.0364437	0.00834721
1485	0.465976	8.20233	0.902254	0.0362126	0.0083979
1486	0.46629	8.17493	0.904289	0.0359702	0.00843737
1487	0.466604	8.14707	0.906329	0.0357201	0.00846915
1488	0.466918	8.11877	0.908359	0.0354584	0.00848925
1489	0.467232	8.09005	0.910378	0.035186	0.00849768
1490	0.467546	8.06095	0.912393	0.0349052	0.00849776
1491	0.46786	8.0315	0.914397	0.0346154	0.00848838
1492	0.468174	8.00171	0.916389	0.0343168	0.00846978
1493	0.468488	7.97163	0.918367	0.0340103	0.00844219
1494	0.468802	7.94129	0.92033	0.0336948	0.00840514
1495	0.469116	7.9107	0.922274	0.033371	0.00835838
1496	0.46943	7.8799	0.924203	0.0330409	0.00830469
1497	0.469744	7.84893	0.926108	0.0327031	0.00824177
1498	0.470058	7.81782	0.927992	0.0323588	0.00817074
1499	0.470372	7.78658	0.929854	0.0320083	0.00809265
1500	0.470686	7.75526	0.93169	0.0316525	0.00800766
1501	0.471	7.72389	0.933498	0.0312899	0.00791373
1502	0.471314	7.69249	0.935275	0.0309226	0.00781265
1503	0.471628	7.6611	0.937024	0.0305502	0.00770493
1504	0.471942	7.62975	0.93874	0.0301735	0.00759022
1505	0.472256	7.59847	0.940424	0.0297932	0.00746992
1506	0.47257	7.56728	0.942073	0.0294103	0.00734385
1507	0.472884	7.53623	0.943682	0.0290234	0.00721019
1508	0.473198	7.50534	0.945246	0.0286309	0.00706778
1509	0.473512	7.47464	0.946786	0.028243	0.00692554
1510	0.473826	7.44417	0.94828	0.0278504	0.00677658
1511	0.47414	7.41394	0.949731	0.0274573	0.0066221
1512	0.474454	7.384	0.951137	0.0270626	0.00646187
1513	0.474768	7.35437	0.952497	0.0266673	0.00629682
1514	0.475082	7.32508	0.95381	0.0262723	0.006127
1515	0.475396	7.29616	0.955076	0.025878	0.00595286
1516	0.47571	7.26764	0.956296	0.0254854	0.0057751
1517	0.476024	7.23954	0.957467	0.0250947	0.00559395
1518	0.476338	7.2119	0.958588	0.0247061	0.00540887
1519	0.476652	7.18474	0.959656	0.0243196	0.00522005
1520	0.476966	7.15809	0.960674	0.0239364	0.00502835
1521	0.47728	7.13197	0.961647	0.0235587	0.00483718
1522	0.477594	7.10641	0.962559	0.0231825	0.00463944
1523	0.477908	7.08144	0.963418	0.022811	0.00443917
1524	0.478222	7.05708	0.964227	0.0224454	0.00423844
1525	0.478536	7.03335	0.964975	0.0220834	0.00403416
1526	0.47885	7.01027	0.965667	0.0217267	0.00382799
1527	0.479164	6.98788	0.966305	0.0213772	0.00362018
1528	0.479478	6.96619	0.966884	0.0210334	0.0034107
1529	0.479792	6.94523	0.967406	0.0206967	0.00320026
1530	0.480106	6.925	0.96787	0.0203669	0.00298844
1531	0.48042	6.90554	0.968283	0.0200454	0.00277698
1532	0.480734	6.88687	0.968642	0.0197323	0.00256812
1533	0.481048	6.869	0.968945	0.0194302	0.00235719
1534	0.481362	6.85194	0.969183	0.0191342	0.00214434
1535	0.481676	6.83572	0.969363	0.0188468	0.00193159
1536	0.48199	6.82036	0.96949	0.0185703	0.00171989
1537	0.482304	6.80586	0.969551	0.0183015	0.00150677
1538	0.482618	6.79224	0.969561	0.0180444	0.00129568
1539	0.482932	6.77952	0.96951	0.0177968	0.00108475
1540	0.483246	6.7677	0.969401	0.0175598	0.00087469
1541	0.48356	6.75681	0.969237	0.0173335	0.00066639
1542	0.483874	6.74684	0.96902	0.0171192	0.000460005
1543	0.484188	6.73782	0.968744	0.0169159	0.000255129
1544	0.484502	6.72974	0.968413	0.0167253	5.19603e-05
1545	0.484816	6.72262	0.968029	0.0165467	-0.000148895
1546	0.48513	6.71646	0.967586	0.0163803	-0.000349791
1547	0.485444	6.71127	0.967091	0.0162249	-0.000545839
1548	0.485758	6.70706	0.966544	0.016083	-0.000738956
1549	0.486072	6.70382	0.965938	0.0159534	-0.000933066
1550	0.486386	6.70157	0.965278	0.0158356	-0.0011235
1551	0.4867	6.7003	0.963751	0.015727	-0.00163905
1552	0.487014	6.70002	0.962224	0.0155376	-0.00211026
1553	0.487328	6.70073	0.960751	0.0153855	-0.00250858
1554	0.487642	6.70242	0.959569	0.015307	-0.00271954
1555	0.487956	6.70509	0.958627	0.0152828	-0.00280632
1556	0.48827	6.70874	0.957755	0.0152817	-0.00287192
1557	0.488584	6.71337	0.95681	0.0152841	-0.00297973
1558	0.488898	6.71897	0.955708	0.0152812	-0.00314725
1559	0.489212	6.72554	0.95443	0.0152729	-0.00336703
1560	0.489526	6.73308	0.952993	0.0152624	-0.00362167
1561	0.48984	6.74156	0.951448	0.0152574	-0.00388906
1562	0.490154	6.75099	0.949846	0.0152664	-0.00415123
1563	0.490468	6.76135	0.94823	0.0152927	-0.00439404
1564	0.490782	6.77264	0.946619	0.0153381	-0.00461682
1565	0.491096	6.78485	0.945012	0.0154012	-0.00482026
1566	0.49141	6.79796	0.943422	0.0154842	-0.00500243
1567	0.491724	6.81195	0.94183	0.0155822	-0.00517133
1568	0.492038	6.82682	0.94022	0.015693	-0.00533184
1569	0.492352	6.84256	0.938581	0.0158144	-0.00548774
1570	0.492666	6.85913	0.936907	0.0159468	-0.00563994
1571	0.49298	6.87654	0.93519	0.0160872	-0.0057899
1572	0.493294	6.89476	0.933437	0.0162395	-0.00593452
1573	0.493608	6.91377	0.931633	0.0163965	-0.00608053
1574	0.493922	6.93356	0.929807	0.0165683	-0.0062171
1575	0.494236	6.9541	0.927942	0.016746	-0.00635055
1576	0.49455	6.97538	0.926062	0.0169392	-0.00647233
1577	0.494864	6.99737	0.924156	0.0171413	-0.00658765
1578	0.495178	7.02006	0.922223	0.0173525	-0.00669841
1579	0.495492	7.04341	0.920268	0.0175738	-0.00680213
1580	0.495806	7.06742	0.918294	0.0178045	-0.00689956
1581	0.49612	7.09204	0.916307	0.018046	-0.00698781
1582	0.496434	7.11727	0.914311	0.018297	-0.00706762
1583	0.496748	7.14307	0.912296	0.0185568	-0.00714174
1584	0.497062	7.16942	0.910263	0.0188232	-0.00721047
1585	0.497376	7.19629	0.908219	0.0190972	-0.00727288
1586	0.49769	7.22366	0.906171	0.0193807	-0.00732524
1587	0.498004	7.2515	0.90412	0.0196716	-0.00736973
1588	0.498318	7.27978	0.902063	0.0199692	-0.00740707
1589	0.498632	7.30848	0.900004	0.0202735	-0.0074371
1590	0.498946	7.33756	0.897953	0.0205857	-0.00745632
1591	0.49926	7.367	0.895902	0.0209033	-0.0074685
1592	0.499574	7.39677	0.893859	0.021227	-0.00747227
1593	0.499888	7.42683	0.891828	0.0215567	-0.00746631
1594	0.500202	7.45717	0.889804	0.0218919	-0.00745229
1595	0.500516	7.48774	0.887795	0.0222315	-0.00742952
1596	0.50083	7.51853	0.885803	0.0225754	-0.00739793
1597	0.501144	7.54949	0.883835	0.0229277	-0.00735411
1598	0.501458	7.5806	0.881873	0.0232764	-0.0073083
1599	0.501772	7.61183	0.879935	0.023631	-0.00725234
1600	0.502086	7.64315	0.878036	0.0239934	-0.00718215
1601	0.5024	7.67452	0.876147	0.0243526	-0.00710982
1602	0.502714	7.70592	0.874307	0.0247206	-0.00702188
1603	0.503028	7.73731	0.872488	0.0250872	-0.00692888
1604	0.503342	7.76866	0.870699	0.0254546	-0.00682879
1605	0.503656	7.79995	0.868946	0.0258231	-0.00672063
1606	0.50397	7.83114	0.867231	0.0261933	-0.00660319
1607	0.504284	7.8622	0.865552	0.0265629	-0.00647997
1608	0.504598	7.8931	0.863907	0.0269302	-0.00635104
1609	0.504912	7.92381	0.862321	0.0273035	-0.00620871
1610	0.505226	7.95429	0.860766	0.027671	-0.00606394
1611	0.50554	7.98453	0.859259	0.0280396	-0.00591046
1612	0.505854	8.01449	0.857802	0.0284067	-0.00574991
1613	0.506168	8.04414	0.856392	0.0287723	-0.00558265
1614	0.506482	8.07344	0.85503	0.0291351	-0.00541068
1615	0.506796	8.10238	0.853717	0.0294952	-0.00523296
1616	0.50711	8.13092	0.852456	0.0298527	-0.00504974
1617	0.507424	8.15904	0.851238	0.0302052	-0.00486464
1618	0.507738	8.18671	0.850075	0.0305549	-0.0046731
1619	0.508052	8.21389	0.848963	0.0308998	-0.0044779
1620	0.508366	8.24057	0.847906	0.0312409	-0.00427827
1621	0.50868	8.26672	0.846904	0.0315775	-0.00407389
1622	0.508994	8.29231	0.845955	0.0319088	-0.0038676
1623	0.509308	8.31731	0.845058	0.032234	-0.00365971
1624	0.509622	8.3417	0.844216	0.0325537	-0.00344912
1625	0.509936	8.36547	0.843424	0.0328657	-0.00323774
1626	0.51025	8.38857	0.842693	0.0331735	-0.00302307
1627	0.510564	8.411	0.842022	0.033475	-0.00280609
1628	0.510878	8.43272	0.841404	0.0337699	-0.00258834
1629	0.511192	8.45373	0.840845	0.0340579	-0.0023691
1630	0.511506	8.47399	0.840346	0.0343397	-0.00214878
1631	0.51182	8.49349	0.839901	0.0346119	-0.00192895
1632	0.512134	8.5122	0.839525	0.0348813	-0.00170577
1633	0.512448	8.53012	0.839198	0.0351392	-0.0014847
1634	0.512762	8.54721	0.838939	0.0353916	-0.0012615
1635	0.513076	8.56347	0.83874	0.0356367	-0.00103829
1636	0.51339	8.57888	0.838604	0.0358739	-0.000815347
1637	0.513704	8.59343	0.838526	0.0361027	-0.000592862
1638	0.514018	8.60709	0.838509	0.0363235	-0.000371373
1639	0.514332	8.61986	0.83855	0.0365352	-0.000150487
1640	0.514646	8.63172	0.838657	0.0367404	6.93979e-05
1641	0.51496	8.64266	0.838821	0.0369356	0.000287801
1642	0.515274	8.65268	0.839048	0.0371226	0.000505164
1643	0.515588	8.66175	0.839334	0.0373003	0.00072033
1644	0.515902	8.66988	0.83968	0.0374688	0.000933473
1645	0.516216	8.67704	0.840081	0.0376282	0.00114438
1646	0.51653	8.68325	0.840543	0.0377784	0.00135228
1647	0.516844	8.68849	0.841067	0.0379193	0.00156115
1648	0.517158	8.69275	0.841642	0.0380509	0.00176253
1649	0.517472	8.69604	0.842274	0.0381722	0.00196186
1650	0.517786	8.69834	0.842961	0.0382841	0.00215776
1651	0.5181	8.69965	0.84455	0.0383842	0.00270005
1652	0.518414	8.69999	0.846074	0.0385638	0.00315368
1653	0.518728	8.69933	0.84746	0.0387014	0.00348455
1654	0.519042	8.69769	0.848607	0.0387818	0.0036662
1655	0.519356	8.69507	0.849605	0.0388241	0.00377436
1656	0.51967	8.69147	0.850587	0.0388511	0.0038822
1657	0.519984	8.68689	0.851655	0.038876	0.00402794
1658	0.520298	8.68133	0.852867	0.0389062	0.00422303
1659	0.520612	8.67481	0.854232	0.0389414	0.00445851
1660	0.520926	8.66733	0.855733	0.0389804	0.00472221
1661	0.52124	8.65889	0.857339	0.0390184	0.00500063
1662	0.521554	8.64951	0.859005	0.0390488	0.00527837
1663	0.521868	8.63919	0.860693	0.0390662	0.00554207
1664	0.522182	8.62795	0.862379	0.0390672	0.00578566
1665	0.522496	8.61579	0.864049	0.0390509	0.00600652
1666	0.52281	8.60273	0.865708	0.0390178	0.00620731
1667	0.523124	8.58878	0.867361	0.0389692	0.00638956
1668	0.523438	8.57395	0.869013	0.0389073	0.00655548
1669	0.523752	8.55826	0.87068	0.0388327	0.00671083
1670	0.524066	8.54173	0.872378	0.0387492	0.006861
1671	0.52438	8.52436	0.874101	0.0386546	0.00700305
1672	0.524694	8.50618	0.875861	0.0385509	0.00714068
1673	0.525008	8.48721	0.877662	0.0384392	0.00727603
1674	0.525322	8.46746	0.879493	0.0383181	0.00740529
1675	0.525636	8.44696	0.881351	0.0381851	0.00752657
1676	0.52595	8.42572	0.883244	0.0380447	0.00764507
1677	0.526264	8.40376	0.885164	0.0378946	0.00775778
1678	0.526578	8.38111	0.887116	0.0377359	0.007867
1679	0.526892	8.35779	0.889094	0.0375681	0.00797059
1680	0.527206	8.33381	0.891087	0.0373897	0.00806568
1681	0.52752	8.30922	0.893092	0.0372004	0.00815119
1682	0.527834	8.28402	0.895109	0.0370014	0.00822852
1683	0.528148	8.25825	0.897129	0.0367907	0.00829558
1684	0.528462	8.23193	0.899161	0.036571	0.00835503
1685	0.528776	8.20508	0.901198	0.0363415	0.00840607
1686	0.52909	8.17774	0.903233	0.0361015	0.00844646
1687	0.529404	8.14992	0.905266	0.0358512	0.00847699
1688	0.529718	8.12166	0.907295	0.0355914	0.00849779
1689	0.530032	8.09298	0.909317	0.0353214	0.00850827
1690	0.530346	8.06392	0.911333	0.0350432	0.00851015
1691	0.53066	8.0345	0.913337	0.0347546	0.00850161
1692	0.530974	8.00475	0.915329	0.0344583	0.00848383
1693	0.531288	7.9747	0.917311	0.0341541	0.00845803
1694	0.531602	7.94438	0.919262	0.0338367	0.0084174
1695	0.531916	7.91381	0.921213	0.0335179	0.00837466
1696	0.53223	7.88304	0.923141	0.0331889	0.0083211
1697	0.532544	7.85208	0.925038	0.0328499	0.0082555
1698	0.532858	7.82098	0.92692	0.0325068	0.00818451
1699	0.533172	7.78975	0.928781	0.032158	0.00810667
1700	0.533486	7.75844	0.930617	0.0318037	0.00802226
1701	0.5338	7.72707	0.932426	0.0314431	0.00792956
1702	0.534114	7.69568	0.934205	0.0310771	0.00782902
1703	0.534428	7.66428	0.935955	0.0307065	0.00772181
1704	0.534742	7.63293	0.937672	0.0303314	0.00760775
1705	0.535056	7.60163	0.939358	0.0299531	0.00748795
1706	0.53537	7.57044	0.941007	0.029571	0.00736151
1707	0.535684	7.53937	0.942618	0.0291855	0.0072286
1708	0.535998	7.50847	0.944192	0.028798	0.00709036
1709	0.536312	7.47775	0.94573	0.0284089	0.00694734
1710	0.536626	7.44725	0.947221	0.0280171	0.00679676
1711	0.53694	7.417	0.948671	0.0276237	0.00664116
1712	0.537254	7.38702	0.950079	0.0272304	0.00648173
1713	0.537568	7.35736	0.951441	0.0268365	0.00631743
1714	0.537882	7.32804	0.952769	0.0264465	0.00615225
1715	0.538196	7.29908	0.954044	0.0260539	0.00597972
1716	0.53851	7.27051	0.955256	0.0256588	0.00579936
1717	0.538824	7.24237	0.956429	0.0252685	0.00561787
1718	0.539138	7.21468	0.957554	0.0248802	0.00543347
1719	0.539452	7.18747	0.958633	0.0244974	0.00524783
1720	0.539766	7.16077	0.959659	0.0241156	0.00505795
1721	0.54008	7.13459	0.960636	0.0237383	0.00486704
1722	0.540394	7.10898	0.961553	0.023363	0.00466985
1723	0.540708	7.08394	0.962415	0.0229913	0.00446972
1724	0.541022	7.05952	0.963222	0.0226246	0.00426772
1725	0.541336	7.03572	0.963974	0.0222629	0.00406351
1726	0.54165	7.01258	0.964672	0.0219075	0.00385807
1727	0.541964	6.99012	0.965318	0.021559	0.00365185
1728	0.542278	6.96836	0.965903	0.0212154	0.00344305
1729	0.542592	6.94732	0.966431	0.0208785	0.00323305
1730	0.542906	6.92702	0.966902	0.0205492	0.00302155
1731	0.54322	6.90748	0.967316	0.0202276	0.00280962
1732	0.543534	6.88873	0.967674	0.0199143	0.00259753
1733	0.543848	6.87077	0.967979	0.0196115	0.00238628
1734	0.544162	6.85363	0.96822	0.0193133	0.00217354
1735	0.544476	6.83733	0.968416	0.0190282	0.00196488
1736	0.54479	6.82188	0.968548	0.0187506	0.00175351
1737	0.545104	6.80729	0.968619	0.0184825	0.00154185
1738	0.545418	6.79358	0.968636	0.0182255	0.00133126
1739	0.545732	6.78077	0.968595	0.0179781	0.00112124
1740	0.546046	6.76886	0.968493	0.017741	0.000911741
1741	0.54636	6.75787	0.968335	0.017515	0.000703294
1742	0.546674	6.74781	0.96812	0.0172999	0.000496261
1743	0.546988	6.73869	0.96785	0.0170963	0.000291133
1744	0.547302	6.73051	0.967524	0.0169045	8.79668e-05
1745	0.547616	6.7233	0.967145	0.0167245	-0.000112905
1746	0.54793	6.71704	0.966711	0.0165568	-0.000311942
1747	0.548244	6.71175	0.966221	0.0164011	-0.000508347
1748	0.548558	6.70744	0.965677	0.0162579	-0.000703131
1749	0.548872	6.70411	0.965074	0.0161268	-0.000897644
1750	0.549186	6.70176	0.964426	0.0160085	-0.00108544
1751	0.5495	6.70039	0.962902	0.0158988	-0.00160247
1752	0.549814	6.70001	0.961374	0.0157074	-0.00207665
1753	0.550128	6.70061	0.959909	0.0155551	-0.00247402
1754	0.550442	6.7022	0.958731	0.0154752	-0.0026858
1755	0.550756	6.70477	0.957786	0.0154486	-0.00277505
1756	0.55107	6.70833	0.956914	0.0154455	-0.0028421
1757	0.551384	6.71286	0.955974	0.0154466	-0.00294956
1758	0.551698	6.71836	0.954878	0.0154427	-0.00311692
1759	0.552012	6.72483	0.953605	0.015433	-0.00333688
1760	0.552326	6.73227	0.952175	0.015422	-0.00359122
1761	0.55264	6.74066	0.950639	0.0154182	-0.00385727
1762	0.552954	6.74999	0.949046	0.0154258	-0.00411767
1763	0.553268	6.76026	0.947432	0.0154499	-0.00436273
1764	0.553582	6.77146	0.945822	0.0154931	-0.00458639
1765	0.553896	6.78357	0.944225	0.015556	-0.00478803
1766	0.55421	6.79659	0.942637	0.0156368	-0.0049716
1767	0.554524	6.81049	0.941046	0.0157338	-0.00514165
1768	0.554838	6.82528	0.939437	0.0158429	-0.00530307
1769	0.555152	6.84092	0.937799	0.0159624	-0.00546035
1770	0.555466	6.85741	0.936123	0.0160923	-0.00561406
1771	0.55578	6.87474	0.934406	0.0162315	-0.00576544
1772	0.556094	6.89287	0.932648	0.0163798	-0.00591402
1773	0.556408	6.91181	0.930854	0.0165379	-0.00605743
1774	0.556722	6.93152	0.929033	0.0167087	-0.00619268
1775	0.557036	6.95198	0.927182	0.0168883	-0.00632275
1776	0.55735	6.97319	0.925299	0.0170777	-0.00644726
1777	0.557664	6.99511	0.923391	0.0172777	-0.00656542
1778	0.557978	7.01773	0.921457	0.017487	-0.00667776
1779	0.558292	7.04102	0.919506	0.0177072	-0.00678126
1780	0.558606	7.06495	0.917535	0.0179372	-0.00687773
1781	0.55892	7.08952	0.915547	0.0181766	-0.00696735
1782	0.559234	7.11469	0.91356	0.018429	-0.00704509
1783	0.559548	7.14043	0.911543	0.0186863	-0.00712084
1784	0.559862	7.16672	0.90951	0.0189511	-0.00719087
1785	0.560176	7.19355	0.907467	0.0192242	-0.0072534
1786	0.56049	7.22087	0.90542	0.0195062	-0.00730623
1787	0.560804	7.24866	0.903366	0.0197953	-0.00735197
1788	0.561118	7.2769	0.901307	0.0200912	-0.00739111
1789	0.561432	7.30555	0.89926	0.0203981	-0.00741639
1790	0.561746	7.3346	0.897213	0.0207102	-0.00743469
1791	0.56206	7.364	0.895166	0.0210267	-0.00744711
1792	0.562374	7.39373	0.893123	0.0213494	-0.00745109
1793	0.562688	7.42377	0.891088	0.021678	-0.00744615
1794	0.563002	7.45408	0.889063	0.0220112	-0.00743329
1795	0.563316	7.48463	0.88705	0.0223492	-0.00741197
1796	0.56363	7.5154	0.885044	0.0226892	-0.00738506
1797	0.563944	7.54634	0.883074	0.02304	-0.00734195
1798	0.564258	7.57744	0.881118	0.023392	-0.00729273
1799	0.564572	7.60866	0.879185	0.0237475	-0.00723476
1800	0.564886	7.63997	0.877274	0.0241057	-0.00716895
1801	0.5652	7.67134	0.87539	0.0244668	-0.00709426
1802	0.565514	7.70273	0.873536	0.0248304	-0.00701065
1803	0.565828	7.73413	0.871711	0.0251954	-0.00691962
1804	0.566142	7.76549	0.86992	0.0255623	-0.00681946
1805	0.566456	7.79678	0.868165	0.0259308	-0.00671136
1806	0.56677	7.82798	0.866448	0.0263006	-0.00659371
1807	0.567084	7.85905	0.864768	0.0266702	-0.00647032
1808	0.567398	7.88997	0.863128	0.0270399	-0.0063385
1809	0.567712	7.9207	0.861529	0.0274093	-0.00619987
1810	0.568026	7.95121	0.859975	0.0277784	-0.00605401
1811	0.56834	7.98148	0.858468	0.028147	-0.0058998
1812	0.568654	8.01146	0.857005	0.0285131	-0.0057401
1813	0.568968	8.04114	0.855591	0.028878	-0.00557315
1814	0.569282	8.07049	0.854227	0.029241	-0.00540022
1815	0.569596	8.09946	0.852907	0.0296006	-0.00522333
1816	0.56991	8.12805	0.851631	0.0299545	-0.00504396
1817	0.570224	8.15621	0.850414	0.0303092	-0.0048572
1818	0.570538	8.18392	0.849239	0.0306556	-0.00466855
1819	0.570852	8.21116	0.848121	0.0310003	-0.00447372
1820	0.571166	8.23789	0.847059	0.0313413	-0.00427474
1821	0.57148	8.26409	0.84605	0.0316784	-0.00407018
1822	0.571794	8.28974	0.845095	0.0320095	-0.00386466
1823	0.572108	8.3148	0.844194	0.0323351	-0.00365656
1824	0.572422	8.33926	0.843348	0.0326549	-0.00344557
1825	0.572736	8.36308	0.842559	0.0329692	-0.00323252
1826	0.57305	8.38626	0.841824	0.0332767	-0.00301781
1827	0.573364	8.40876	0.841145	0.0335781	-0.00280155
1828	0.573678	8.43055	0.84052	0.0338722	-0.00258433
1829	0.573992	8.45163	0.839957	0.0341609	-0.00236511
1830	0.574306	8.47197	0.839453	0.0344432	-0.00214457
1831	0.57462	8.49154	0.839006	0.0347174	-0.0019235
1832	0.574934	8.51034	0.838618	0.0349842	-0.001702
1833	0.575248	8.52834	0.838286	0.0352416	-0.00148118
1834	0.575562	8.54552	0.83802	0.035494	-0.00125862
1835	0.575876	8.56186	0.837816	0.0357407	-0.001036
1836	0.57619	8.57736	0.837666	0.0359758	-0.000814205
1837	0.576504	8.59199	0.837582	0.0362053	-0.000591683
1838	0.576818	8.60574	0.837558	0.0364263	-0.000370438
1839	0.577132	8.6186	0.837595	0.0366391	-0.00015003
1840	0.577446	8.63056	0.837691	0.0368435	6.93935e-05
1841	0.57776	8.64159	0.837847	0.0370389	0.000287505
1842	0.578074	8.6517	0.838066	0.0372263	0.000504932
1843	0.578388	8.66087	0.838347	0.0374046	0.000720221
1844	0.578702	8.66909	0.838687	0.0375736	0.000933907
1845	0.579016	8.67636	0.839085	0.0377339	0.0011454
1846	0.57933	8.68267	0.839542	0.0378854	0.00135439
1847	0.579644	8.688	0.840057	0.0380273	0.00156091
1848	0.579958	8.69236	0.840628	0.0381595	0.00176436
1849	0.580272	8.69575	0.841262	0.0382823	0.00196732
1850	0.580586	8.69815	0.841943	0.0383955	0.00216181
1851	0.5809	8.69957	0.843527	0.0384962	0.00270421
1852	0.581214	8.7	0.845046	0.0386767	0.00315836
1853	0.581528	8.69944	0.846424	0.0388147	0.00348881
1854	0.581842	8.69791	0.847562	0.0388952	0.00366885
1855	0.582156	8.69538	0.848548	0.0389373	0.00377496
1856	0.58247	8.69188	0.849518	0.0389642	0.00388149
1857	0.582784	8.6874	0.850579	0.0389899	0.00402826
1858	0.583098	8.68194	0.851788	0.0390215	0.00422468
1859	0.583412	8.67552	0.853157	0.0390596	0.00446399
1860	0.583726	8.66813	0.854664	0.0391015	0.00473172
1861	0.58404	8.65979	0.85627	0.0391414	0.00501121
1862	0.584354	8.65051	0.857935	0.0391734	0.00528952
1863	0.584668	8.64028	0.859619	0.0391917	0.0055533
1864	0.584982	8.62913	0.861299	0.0391938	0.00579694
1865	0.585296	8.61707	0.862966	0.0391784	0.0060184
1866	0.58561	8.6041	0.86462	0.0391461	0.00621974
1867	0.585924	8.59023	0.866265	0.0390982	0.00640065
1868	0.586238	8.5755	0.867916	0.0390376	0.0065679
1869	0.586552	8.55989	0.869585	0.0389649	0.00672521
1870	0.586866	8.54344	0.871282	0.0388828	0.00687698
1871	0.58718	8.52616	0.873004	0.0387892	0.00701927
1872	0.587494	8.50807	0.874752	0.0386843	0.00715369
1873	0.587808	8.48917	0.87655	0.038575	0.00728978
1874	0.588122	8.4695	0.878374	0.0384531	0.00741786
1875	0.588436	8.44907	0.880238	0.0383241	0.00754344
1876	0.58875	8.4279	0.882134	0.0381858	0.00766439
1877	0.589064	8.40602	0.884054	0.0380373	0.00777782
1878	0.589378	8.38344	0.886006	0.0378802	0.00788771
1879	0.589692	8.36018	0.887979	0.0377132	0.00799055
1880	0.590006	8.33628	0.889971	0.0375362	0.00808587
1881	0.59032	8.31174	0.891976	0.0373482	0.0081721
1882	0.590634	8.2866	0.89399	0.0371494	0.0082493
1883	0.590948	8.26089	0.896014	0.036941	0.00831859
1884	0.591262	8.23462	0.898049	0.0367229	0.0083793
1885	0.591576	8.20783	0.900083	0.0364939	0.00842967
1886	0.59189	8.18053	0.902116	0.0362548	0.00846991
1887	0.592204	8.15276	0.904152	0.0360061	0.00850169
1888	0.592518	8.12455	0.906181	0.0357472	0.00852254
1889	0.592832	8.09591	0.908204	0.0354789	0.00853384
1890	0.593146	8.06689	0.91022	0.0352009	0.00853587
1891	0.59346	8.0375	0.912223	0.0349138	0.00852709
1892	0.593774	8.00778	0.914218	0.0346186	0.00851031
1893	0.594088	7.97776	0.916198	0.0343144	0.00848348
1894	0.594402	7.94746	0.918165	0.0340028	0.00844858
1895	0.594716	7.91692	0.920104	0.0336794	0.00840065
1896	0.59503	7.88617	0.922027	0.0333501	0.00834488
1897	0.595344	7.85523	0.923934	0.033015	0.00828309
1898	0.595658	7.82414	0.925823	0.0326735	0.00821395
1899	0.595972	7.79293	0.927688	0.032326	0.00813687
1900	0.596286	7.76162	0.929531	0.0319731	0.00805313
1901	0.5966	7.73026	0.931342	0.031613	0.00796066
1902	0.596914	7.69886	0.933127	0.0312481	0.00786127
1903	0.597228	7.66747	0.934881	0.0308784	0.00775438
1904	0.597542	7.6361	0.936602	0.0305039	0.00764098
1905	0.597856	7.6048	0.93829	0.0301255	0.00752103
1906	0.59817	7.5736	0.939944	0.0297435	0.00739453
1907	0.598484	7.54252	0.941558	0.0293587	0.00726193
1908	0.598798	7.51159	0.943138	0.0289712	0.00712344
1909	0.599112	7.48085	0.944681	0.0285826	0.00698091
1910	0.599426	7.45033	0.94618	0.0281914	0.00683175
1911	0.59974	7.42005	0.947636	0.0277988	0.00667721
1912	0.600054	7.39005	0.949049	0.0274054	0.00651778
1913	0.600368	7.36035	0.95042	0.0270122	0.00635421
1914	0.600682	7.33099	0.951744	0.0266187	0.00618568
1915	0.600996	7.302	0.953022	0.0262259	0.00601304
1916	0.60131	7.27339	0.954254	0.0258345	0.00583697
1917	0.601624	7.24521	0.955437	0.0254451	0.00565732
1918	0.601938	7.21747	0.956569	0.0250569	0.00547311
1919	0.602252	7.19021	0.957651	0.0246714	0.0052858
1920	0.602566	7.16345	0.958688	0.0242913	0.00509742
1921	0.60288	7.13722	0.959669	0.0239127	0.00490451
1922	0.603194	7.11155	0.960599	0.023539	0.00471093
1923	0.603508	7.08646	0.961472	0.0231672	0.00451163
1924	0.603822	7.06197	0.962287	0.0228	0.0043096
1925	0.604136	7.03811	0.963048	0.0224379	0.00410571
1926	0.60445	7.0149	0.963752	0.0220808	0.00389955
1927	0.604764	6.99237	0.964402	0.0217306	0.00369254
1928	0.605078	6.97053	0.965	0.0213878	0.00348499
1929	0.605392	6.94942	0.965538	0.0210506	0.00327552
1930	0.605706	6.92904	0.966019	0.0207205	0.00306478
1931	0.60602	6.90943	0.966444	0.0203979	0.00285336
1932	0.606334	6.89059	0.96681	0.0200837	0.00264104
1933	0.606648	6.87256	0.967121	0.019778	0.00242935
1934	0.606962	6.85533	0.967379	0.019483	0.00221798
1935	0.607276	6.83895	0.967579	0.019193	0.00200882
1936	0.60759	6.82341	0.967725	0.0189167	0.00179858
1937	0.607904	6.80873	0.967808	0.0186478	0.00158737
1938	0.608218	6.79493	0.967831	0.0183884	0.00137615
1939	0.608532	6.78203	0.967797	0.0181394	0.00116578
1940	0.608846	6.77003	0.967709	0.0179019	0.000956738
1941	0.60916	6.75894	0.967561	0.0176742	0.000748468
1942	0.609474	6.74879	0.967356	0.0174576	0.000541046
1943	0.609788	6.73957	0.967094	0.0172524	0.00033536
1944	0.610102	6.7313	0.966779	0.0170592	0.000132152
1945	0.610416	6.72398	0.966408	0.0168776	-6.89959e-05
1946	0.61073	6.71763	0.965982	0.0167079	-0.000268205
1947	0.611044	6.71225	0.965505	0.0165509	-0.000464674
1948	0.611358	6.70783	0.964971	0.0164059	-0.000658741
1949	0.611672	6.7044	0.964384	0.0162733	-0.000851134
1950	0.611986	6.70195	0.963737	0.0161527	-0.00104368
1951	0.6123	6.70048	0.962215	0.016039	-0.00156334
1952	0.612614	6.7	0.960705	0.0158474	-0.00203373
1953	0.612928	6.7005	0.959257	0.0156944	-0.00242909
1954	0.613242	6.70199	0.95809	0.0156129	-0.00264063
1955	0.613556	6.70447	0.957151	0.0155832	-0.0027327
1956	0.61387	6.70792	0.956294	0.015579	-0.00279889
1957	0.614184	6.71235	0.95536	0.0155775	-0.00290782
1958	0.614498	6.71776	0.954269	0.0155708	-0.00307722
1959	0.614812	6.72413	0.953009	0.0155606	-0.00329576
1960	0.615126	6.73147	0.951596	0.0155481	-0.0035478
1961	0.61544	6.73976	0.950065	0.01554	-0.0038162
1962	0.615754	6.749	0.948477	0.0155447	-0.004079
1963	0.616068	6.75918	0.946869	0.0155663	-0.00432546
1964	0.616382	6.77028	0.945269	0.0156076	-0.00454922
1965	0.616696	6.7823	0.943684	0.0156688	-0.00475068
1966	0.61701	6.79522	0.942103	0.0157472	-0.00493535
1967	0.617324	6.80904	0.94052	0.0158415	-0.00510605
1968	0.617638	6.82374	0.938923	0.0159491	-0.00526778
1969	0.617952	6.83929	0.937296	0.0160665	-0.00542501
1970	0.618266	6.8557	0.935627	0.0161935	-0.00557984
1971	0.61858	6.87294	0.933921	0.0163303	-0.0057315
1972	0.618894	6.891	0.932182	0.0164795	-0.00587686
1973	0.619208	6.90985	0.930394	0.0166338	-0.0060221
1974	0.619522	6.92948	0.928579	0.0168016	-0.00615945
1975	0.619836	6.94987	0.926729	0.0169779	-0.0062921
1976	0.62015	6.971	0.924858	0.017166	-0.00641613
1977	0.620464	6.99285	0.922961	0.0173645	-0.00653346
1978	0.620778	7.0154	0.921031	0.017571	-0.00664747
1979	0.621092	7.03862	0.919092	0.0177898	-0.00675086
1980	0.621406	7.0625	0.917128	0.0180173	-0.00684863
1981	0.62172	7.087	0.915152	0.018256	-0.00693785
1982	0.622034	7.11211	0.913168	0.0185053	-0.00701742
1983	0.622348	7.13779	0.91116	0.0187607	-0.00709359
1984	0.622662	7.16403	0.909135	0.0190234	-0.00716444
1985	0.622976	7.1908	0.907099	0.0192945	-0.00722738
1986	0.62329	7.21807	0.905061	0.0195752	-0.00728042
1987	0.623604	7.24582	0.903014	0.0198625	-0.00732714
1988	0.623918	7.27401	0.900961	0.0201563	-0.0073669
1989	0.624232	7.30263	0.898912	0.0204579	-0.00739677
1990	0.624546	7.33163	0.896878	0.0207704	-0.00741344
1991	0.62486	7.361	0.894837	0.0210857	-0.00742599
1992	0.625174	7.3907	0.892799	0.0214069	-0.00743058
1993	0.625488	7.42071	0.890771	0.0217334	-0.00742681
1994	0.625802	7.45099	0.88875	0.0220647	-0.00741519
1995	0.626116	7.48152	0.88674	0.0224008	-0.00739499
1996	0.62643	7.51227	0.884749	0.0227424	-0.00736499
1997	0.626744	7.5432	0.882778	0.0230889	-0.00732551
1998	0.627058	7.57428	0.880825	0.0234389	-0.00727767
[truncated: 2 more rows]
