# Supplementary material for: Data regarding the computational fluid dynamics simulations of an airfoil with plasma actuator in unsteady flow
Source: Data Brief. 2020 Feb 13;29:105286. doi: 10.1016/j.dib.2020.105286 (PMC7044653; doi:10.1016/j.dib.2020.105286)
Supplement: Multimedia component 1 [file mmc1.zip › Allegati/w100_a1/Force_w100_a1_315/Force_w100_a1_315.xlsx]

## Sheet: Foglio1
Time Step	Time	Angle of attack	Lift coefficient	Drag coefficient	Moment coefficient
[]	[s]	[deg]	[]	[]	[]
1	0	7.7	3.87638	1.05019	1.0279
2	0.000314	7.73139	2.65415	0.579039	0.589877
3	0.000628	7.76276	1.65599	0.29828	0.274014
4	0.000942	7.79406	0.96292	0.134023	0.0778901
5	0.001256	7.82527	0.554864	0.0494281	-0.0226457
6	0.00157	7.85636	0.363075	0.014768	-0.0604869
7	0.001884	7.88729	0.309533	0.00756447	-0.0639902
8	0.002198	7.91803	0.329371	0.0129726	-0.0524554
9	0.002512	7.94857	0.377699	0.0222553	-0.0371844
10	0.002826	7.97885	0.429076	0.0311291	-0.0235343
11	0.00314	8.00887	0.471888	0.0379197	-0.0134121
12	0.003454	8.03857	0.503172	0.042416	-0.00683117
13	0.003768	8.06795	0.524083	0.0449975	-0.00310391
14	0.004082	8.09696	0.537476	0.0462466	-0.0012759
15	0.004396	8.12558	0.546174	0.0466949	-0.000511934
16	0.00471	8.15378	0.552316	0.0467274	-0.000272949
17	0.005024	8.18153	0.557344	0.0465895	-0.000195768
18	0.005338	8.20881	0.562041	0.0464121	-0.000139957
19	0.005652	8.23558	0.566855	0.0462667	1.60733e-05
20	0.005966	8.26183	0.571747	0.0461589	0.000209217
21	0.00628	8.28753	0.57675	0.0460761	0.000456867
22	0.006594	8.31264	0.581866	0.0460241	0.000763181
23	0.006908	8.33715	0.586904	0.0459718	0.00104616
24	0.007222	8.36104	0.591851	0.0459197	0.00131735
25	0.007536	8.38427	0.596654	0.0458594	0.0015546
26	0.00785	8.40683	0.601309	0.0457846	0.00176644
27	0.008164	8.42869	0.605796	0.0456957	0.00194907
28	0.008478	8.44983	0.610143	0.045602	0.00210455
29	0.008792	8.47023	0.614362	0.0454951	0.00225373
30	0.009106	8.48987	0.618447	0.0453807	0.00237222
31	0.00942	8.50874	0.622407	0.045259	0.00246663
32	0.009734	8.5268	0.626247	0.0451282	0.00253731
33	0.010048	8.54405	0.62996	0.0449893	0.00259109
34	0.010362	8.56047	0.633535	0.0448393	0.00261241
35	0.010676	8.57605	0.636983	0.0446828	0.00260582
36	0.01099	8.59075	0.640335	0.0445169	0.00259397
37	0.011304	8.60458	0.643582	0.0443457	0.00255974
38	0.011618	8.61752	0.646723	0.0441675	0.00250281
39	0.011932	8.62955	0.649754	0.0439798	0.00242288
40	0.012246	8.64067	0.652692	0.0437867	0.00232968
41	0.01256	8.65086	0.655543	0.0435892	0.00222167
42	0.012874	8.66011	0.658286	0.043387	0.00209402
43	0.013188	8.66842	0.660963	0.0431778	0.0019648
44	0.013502	8.67577	0.663553	0.0429698	0.00181984
45	0.013816	8.68216	0.666066	0.0427515	0.00166738
46	0.01413	8.68758	0.668523	0.0425417	0.00151161
47	0.014444	8.69202	0.670914	0.0423264	0.00135212
48	0.014758	8.69549	0.673257	0.0421139	0.00119865
49	0.015072	8.69798	0.675545	0.0419008	0.00104086
50	0.015386	8.69948	0.677801	0.0416911	0.000894307
51	0.0157	8.7	0.680012	0.0414842	0.000749531
52	0.016014	8.69953	0.682196	0.0412821	0.000613734
53	0.016328	8.69808	0.684345	0.0410816	0.000484883
54	0.016642	8.69564	0.686464	0.0408848	0.000363833
55	0.016956	8.69222	0.688569	0.0406949	0.000253597
56	0.01727	8.68782	0.690656	0.0405096	0.000154368
57	0.017584	8.68245	0.692717	0.0403279	6.01911e-05
58	0.017898	8.67611	0.694749	0.0401491	-3.06607e-05
59	0.018212	8.66881	0.696765	0.0399738	-0.000109143
60	0.018526	8.66056	0.698756	0.0398024	-0.000182438
61	0.01884	8.65135	0.700728	0.0396347	-0.000248044
62	0.019154	8.64121	0.702689	0.039472	-0.000303884
63	0.019468	8.63014	0.704628	0.0393129	-0.00035717
64	0.019782	8.61815	0.706543	0.0391548	-0.00040674
65	0.020096	8.60526	0.708442	0.0390004	-0.000450242
66	0.02041	8.59148	0.710323	0.0388492	-0.000488407
67	0.020724	8.57681	0.712199	0.0387018	-0.000518889
68	0.021038	8.56128	0.714058	0.0385571	-0.000547157
69	0.021352	8.54491	0.715908	0.0384154	-0.000570011
70	0.021666	8.5277	0.717758	0.0382779	-0.000585383
71	0.02198	8.50967	0.719606	0.0381427	-0.000595097
72	0.022294	8.49085	0.721464	0.0380122	-0.000596888
73	0.022608	8.47124	0.723336	0.0378857	-0.0005921
74	0.022922	8.45088	0.725234	0.0377643	-0.000573682
75	0.023236	8.42977	0.727167	0.0376492	-0.000543863
76	0.02355	8.40795	0.729929	0.0375336	-0.000175406
77	0.023864	8.38543	0.732637	0.0375162	0.000109588
78	0.024178	8.36223	0.735133	0.0374577	0.000259248
79	0.024492	8.33838	0.737411	0.0373562	0.000290377
80	0.024806	8.3139	0.739671	0.0372512	0.000327008
81	0.02512	8.28882	0.742097	0.0371692	0.000452658
82	0.025434	8.26315	0.744766	0.0371179	0.000673109
83	0.025748	8.23693	0.74767	0.0370933	0.000959242
84	0.026062	8.21018	0.750774	0.0370872	0.00128291
85	0.026376	8.18293	0.754048	0.037096	0.00163409
86	0.02669	8.1552	0.757469	0.0371116	0.0020036
87	0.027004	8.12702	0.761034	0.0371354	0.00239965
88	0.027318	8.09842	0.764736	0.037162	0.00281337
89	0.027632	8.06943	0.768578	0.037192	0.00325421
90	0.027946	8.04007	0.772564	0.0372257	0.00371709
91	0.02826	8.01038	0.776692	0.0372602	0.00420133
92	0.028574	7.98038	0.780945	0.0372917	0.00469946
93	0.028888	7.95011	0.785308	0.0373199	0.00520894
94	0.029202	7.91959	0.789765	0.0373383	0.00571799
95	0.029516	7.88885	0.794272	0.0373397	0.00621434
96	0.02983	7.85793	0.798811	0.037325	0.00669447
97	0.030144	7.82685	0.803343	0.0372877	0.00714394
98	0.030458	7.79565	0.807824	0.0372222	0.00755489
99	0.030772	7.76435	0.812237	0.0371259	0.00791947
100	0.031086	7.73299	0.816552	0.0369949	0.00823365
101	0.0314	7.70159	0.820748	0.0368297	0.00849628
102	0.031714	7.6702	0.824811	0.0366304	0.00870538
103	0.032028	7.63883	0.828733	0.0363973	0.00886286
104	0.032342	7.60752	0.8325	0.0361299	0.00896935
105	0.032656	7.57631	0.836115	0.035831	0.00902733
106	0.03297	7.54522	0.839578	0.0355033	0.00904168
107	0.033284	7.51428	0.842885	0.0351495	0.00901558
108	0.033598	7.48352	0.846069	0.0347757	0.00895867
109	0.033912	7.45298	0.849097	0.0343758	0.00886712
110	0.034226	7.42268	0.852017	0.0339634	0.00875372
111	0.03454	7.39265	0.854802	0.0335336	0.00861784
112	0.034854	7.36293	0.857486	0.0330961	0.00846588
113	0.035168	7.33353	0.86007	0.0326505	0.00830065
114	0.035482	7.3045	0.86255	0.0321957	0.00812281
115	0.035796	7.27586	0.864942	0.0317393	0.00793773
116	0.03611	7.24764	0.867248	0.0312801	0.00774661
117	0.036424	7.21987	0.869463	0.0308196	0.00754769
118	0.036738	7.19256	0.871603	0.0303621	0.00734859
119	0.037052	7.16576	0.873667	0.0299064	0.00714582
120	0.037366	7.13949	0.875657	0.0294543	0.00694128
121	0.03768	7.11376	0.877567	0.0290077	0.00673368
122	0.037994	7.08862	0.879405	0.0285635	0.00652604
123	0.038308	7.06407	0.881169	0.0281251	0.00631721
124	0.038622	7.04016	0.882856	0.027693	0.00610843
125	0.038936	7.01689	0.88447	0.0272674	0.00589833
126	0.03925	6.9943	0.886006	0.0268477	0.00568742
127	0.039564	6.97241	0.887469	0.0264365	0.00547591
128	0.039878	6.95123	0.888856	0.0260319	0.00526198
129	0.040192	6.93079	0.890162	0.0256355	0.00504982
130	0.040506	6.91111	0.891389	0.025246	0.00483405
131	0.04082	6.8922	0.892536	0.0248648	0.00461936
132	0.041134	6.87409	0.893607	0.0244929	0.00440443
133	0.041448	6.8568	0.894595	0.02413	0.00418904
134	0.041762	6.84034	0.895504	0.0237755	0.00397159
135	0.042076	6.82472	0.89633	0.0234301	0.0037524
136	0.04239	6.80997	0.897076	0.0230952	0.00353642
137	0.042704	6.7961	0.897742	0.0227705	0.00332046
138	0.043018	6.78311	0.898329	0.0224559	0.00310378
139	0.043332	6.77103	0.898834	0.0221517	0.00288691
140	0.043646	6.75987	0.899258	0.0218579	0.00266912
141	0.04396	6.74963	0.899609	0.0215764	0.00245791
142	0.044274	6.74034	0.899882	0.0213069	0.0022465
143	0.044588	6.73198	0.900082	0.0210499	0.00203827
144	0.044902	6.72458	0.900196	0.0208027	0.00182641
145	0.045216	6.71815	0.900238	0.0205689	0.00161927
146	0.04553	6.71268	0.900209	0.0203486	0.00141697
147	0.045844	6.70818	0.900101	0.0201391	0.00121302
148	0.046158	6.70466	0.899923	0.0199432	0.00101325
149	0.046472	6.70212	0.899666	0.0197593	0.000815301
150	0.046786	6.70057	0.899334	0.0195879	0.000618776
151	0.0471	6.7	0.898935	0.01943	0.000427078
152	0.047414	6.70042	0.898465	0.0192848	0.000238322
153	0.047728	6.70182	0.897932	0.0191547	5.58111e-05
154	0.048042	6.70421	0.897329	0.0190368	-0.000125233
155	0.048356	6.70758	0.896667	0.0189336	-0.000297143
156	0.04867	6.71193	0.895933	0.018842	-0.000471458
157	0.048984	6.71725	0.895134	0.0187624	-0.000643358
158	0.049298	6.72354	0.894284	0.0186986	-0.000804259
159	0.049612	6.73079	0.89338	0.0186482	-0.000960267
160	0.049926	6.739	0.89242	0.0186116	-0.00111024
161	0.05024	6.74816	0.891405	0.0185884	-0.00125501
162	0.050554	6.75825	0.890335	0.0185767	-0.00139674
163	0.050868	6.76928	0.889221	0.0185805	-0.00152911
164	0.051182	6.78122	0.888061	0.0185979	-0.00165441
165	0.051496	6.79406	0.886855	0.0186273	-0.00177542
166	0.05181	6.8078	0.885606	0.0186694	-0.00189033
167	0.052124	6.82242	0.884322	0.0187245	-0.00199561
168	0.052438	6.83791	0.882993	0.0187914	-0.00209722
169	0.052752	6.85424	0.88163	0.0188707	-0.00219048
170	0.053066	6.87141	0.880242	0.018963	-0.002273
171	0.05338	6.88939	0.878815	0.0190656	-0.00235199
172	0.053694	6.90818	0.877365	0.0191816	-0.00242069
173	0.054008	6.92774	0.875873	0.0193054	-0.00248854
174	0.054322	6.94807	0.874356	0.0194397	-0.00254828
175	0.054636	6.96914	0.872815	0.0195848	-0.00259932
176	0.05495	6.99093	0.870497	0.0197427	-0.00294682
177	0.055264	7.01341	0.868217	0.0198142	-0.00322265
178	0.055578	7.03658	0.866077	0.0199312	-0.00341438
179	0.055892	7.06039	0.864218	0.0201158	-0.00344276
180	0.056206	7.08484	0.862568	0.0203395	-0.00338336
181	0.05652	7.1099	0.860881	0.0205589	-0.00336799
182	0.056834	7.13553	0.859036	0.0207577	-0.00343629
183	0.057148	7.16173	0.857032	0.0209387	-0.00356152
184	0.057462	7.18845	0.854909	0.0211105	-0.00371074
185	0.057776	7.21568	0.852745	0.0212842	-0.00385153
186	0.05809	7.24339	0.850572	0.0214643	-0.00397801
187	0.058404	7.27154	0.848413	0.0216538	-0.0040884
188	0.058718	7.30012	0.846261	0.021851	-0.0041945
189	0.059032	7.32909	0.844104	0.0220523	-0.00430226
190	0.059346	7.35843	0.841919	0.0222536	-0.00442108
191	0.05966	7.38811	0.839707	0.0224538	-0.00455055
192	0.059974	7.41809	0.837458	0.0226512	-0.00469286
193	0.060288	7.44835	0.835175	0.0228459	-0.00484316
194	0.060602	7.47886	0.832872	0.0230406	-0.00499384
195	0.060916	7.50958	0.830565	0.0232379	-0.00513833
196	0.06123	7.5405	0.828264	0.0234389	-0.00527495
197	0.061544	7.57157	0.825989	0.0236445	-0.00539614
198	0.061858	7.60277	0.82375	0.0238578	-0.00549791
199	0.062172	7.63406	0.82156	0.024079	-0.0055794
200	0.062486	7.66542	0.819421	0.0243072	-0.00563943
201	0.0628	7.69681	0.817344	0.0245442	-0.00567659
202	0.063114	7.72821	0.815334	0.0247904	-0.00569095
203	0.063428	7.75958	0.813393	0.0250437	-0.00568282
204	0.063742	7.79089	0.811523	0.025305	-0.00565464
205	0.064056	7.82211	0.809727	0.0255725	-0.00560467
206	0.06437	7.85321	0.808001	0.0258455	-0.00553625
207	0.064684	7.88416	0.806351	0.0261246	-0.00544959
208	0.064998	7.91492	0.804772	0.0264069	-0.00534682
209	0.065312	7.94548	0.803266	0.0266928	-0.00522983
210	0.065626	7.97579	0.80183	0.0269811	-0.00510018
211	0.06594	8.00583	0.800463	0.0272697	-0.00495896
212	0.066254	8.03557	0.799156	0.027559	-0.004808
213	0.066568	8.06498	0.797921	0.0278478	-0.00464857
214	0.066882	8.09403	0.796743	0.0281348	-0.00448377
215	0.067196	8.12269	0.795624	0.0284198	-0.00431359
216	0.06751	8.15094	0.794576	0.0287032	-0.00413679
217	0.067824	8.17874	0.793587	0.0289838	-0.0039555
218	0.068138	8.20606	0.792659	0.0292602	-0.00377008
219	0.068452	8.23289	0.791793	0.0295339	-0.00358312
220	0.068766	8.2592	0.790987	0.0298013	-0.00339361
221	0.06908	8.28495	0.790244	0.0300636	-0.00320229
222	0.069394	8.31012	0.789556	0.0303204	-0.00300872
223	0.069708	8.3347	0.788935	0.0305728	-0.00281372
224	0.070022	8.35864	0.788378	0.0308193	-0.00261808
225	0.070336	8.38194	0.787887	0.0310594	-0.0024192
226	0.07065	8.40457	0.787462	0.0312953	-0.00221905
227	0.070964	8.4265	0.787105	0.0315254	-0.00201682
228	0.071278	8.44772	0.786816	0.0317494	-0.00181337
229	0.071592	8.46819	0.786595	0.031967	-0.00161009
230	0.071906	8.48791	0.786444	0.0321786	-0.00140298
231	0.07222	8.50686	0.786363	0.0323838	-0.00119593
232	0.072534	8.52501	0.786353	0.0325829	-0.000986549
233	0.072848	8.54234	0.786412	0.0327742	-0.000778394
234	0.073162	8.55885	0.786539	0.0329583	-0.000572464
235	0.073476	8.57451	0.786741	0.033137	-0.00036048
236	0.07379	8.5893	0.787008	0.0333072	-0.000154175
237	0.074104	8.60322	0.787351	0.0334716	5.79611e-05
238	0.074418	8.61625	0.787759	0.0336279	0.000265649
239	0.074732	8.62837	0.788235	0.0337761	0.000472643
240	0.075046	8.63958	0.788777	0.0339162	0.000677851
241	0.07536	8.64987	0.789385	0.034048	0.000879273
242	0.075674	8.65922	0.790069	0.0341731	0.00108527
243	0.075988	8.66762	0.790813	0.0342892	0.00128521
244	0.076302	8.67507	0.791618	0.0343962	0.00148069
245	0.076616	8.68155	0.792494	0.034496	0.00167782
246	0.07693	8.68707	0.793429	0.0345866	0.00187021
247	0.077244	8.69162	0.79442	0.0346675	0.0020568
248	0.077558	8.69518	0.795485	0.0347424	0.00224669
249	0.077872	8.69777	0.7966	0.0348062	0.00242706
250	0.078186	8.69937	0.797777	0.0348621	0.00260651
251	0.0785	8.69999	0.799011	0.034909	0.00278166
252	0.078814	8.69962	0.800302	0.0349466	0.00295247
253	0.079128	8.69827	0.801647	0.034975	0.00311971
254	0.079442	8.69593	0.803058	0.0349958	0.0032869
255	0.079756	8.69261	0.804509	0.0350046	0.00344429
256	0.08007	8.68832	0.806008	0.0350044	0.0035954
257	0.080384	8.68304	0.807549	0.0349936	0.00373869
258	0.080698	8.6768	0.809141	0.0349737	0.00387952
259	0.081012	8.6696	0.810785	0.0349454	0.00401983
260	0.081326	8.66144	0.812461	0.0349051	0.00414709
261	0.08164	8.65233	0.81419	0.0348576	0.00427551
262	0.081954	8.64228	0.815947	0.0347975	0.00439137
263	0.082268	8.6313	0.817748	0.0347297	0.00450634
264	0.082582	8.61941	0.819593	0.034653	0.00461714
265	0.082896	8.60661	0.821457	0.0345623	0.0047153
266	0.08321	8.59291	0.823364	0.0344652	0.00481288
267	0.083524	8.57834	0.825296	0.0343557	0.00490235
268	0.083838	8.5629	0.82724	0.0342341	0.00497963
269	0.084152	8.54661	0.829233	0.0341083	0.00506142
270	0.084466	8.52948	0.831222	0.0339666	0.0051234
271	0.08478	8.51154	0.833245	0.033818	0.00518669
272	0.085094	8.49279	0.835284	0.0336582	0.00524107
273	0.085408	8.47327	0.83732	0.0334863	0.00528261
274	0.085722	8.45298	0.839393	0.0333092	0.00532717
275	0.086036	8.43195	0.84146	0.0331194	0.0053572
276	0.08635	8.4102	0.8443	0.0329103	0.00569535
277	0.086664	8.38774	0.847056	0.0327852	0.00593973
278	0.086978	8.36461	0.849509	0.0325987	0.00600654
279	0.087292	8.34083	0.851637	0.0323477	0.00592055
280	0.087606	8.31641	0.853675	0.0320775	0.00582665
281	0.08792	8.29139	0.855782	0.0318144	0.00580018
282	0.088234	8.26578	0.858026	0.031564	0.00584003
283	0.088548	8.23961	0.860351	0.0313194	0.00590975
284	0.088862	8.21292	0.86275	0.0310811	0.00599436
285	0.089176	8.18571	0.865179	0.0308426	0.00607832
286	0.08949	8.15803	0.867592	0.0305943	0.00615509
287	0.089804	8.1299	0.870002	0.0303436	0.00622967
288	0.090118	8.10134	0.872384	0.0300861	0.00630441
289	0.090432	8.07239	0.874765	0.0298262	0.00638265
290	0.090746	8.04306	0.877159	0.0295652	0.00647161
291	0.09106	8.01341	0.879556	0.0293011	0.00656807
292	0.091374	7.98344	0.881964	0.0290378	0.00667467
293	0.091688	7.95319	0.884395	0.0287757	0.00679182
294	0.092002	7.92269	0.886841	0.0285141	0.00691376
295	0.092316	7.89198	0.889303	0.0282516	0.00703895
296	0.09263	7.86107	0.891749	0.0279852	0.00716104
297	0.092944	7.83001	0.894186	0.0277156	0.00727452
298	0.093258	7.79882	0.896595	0.0274401	0.00737686
299	0.093572	7.76753	0.898963	0.0271595	0.007464
300	0.093886	7.73617	0.901288	0.0268711	0.00753274
301	0.0942	7.70478	0.903557	0.0265745	0.0075818
302	0.094514	7.67338	0.905763	0.0262694	0.00760851
303	0.094828	7.64201	0.907904	0.025956	0.00761396
304	0.095142	7.6107	0.909977	0.025634	0.0075992
305	0.095456	7.57947	0.911984	0.0253055	0.00756522
306	0.09577	7.54837	0.913925	0.0249707	0.0075139
307	0.096084	7.51741	0.915802	0.0246301	0.00744675
308	0.096398	7.48663	0.917616	0.0242856	0.00736554
309	0.096712	7.45606	0.919373	0.0239376	0.00727282
310	0.097026	7.42574	0.921063	0.023586	0.00716852
311	0.09734	7.39568	0.922702	0.0232343	0.0070568
312	0.097654	7.36593	0.924289	0.0228813	0.00693806
313	0.097968	7.3365	0.925826	0.022529	0.00681447
314	0.098282	7.30743	0.927311	0.0221776	0.00668545
315	0.098596	7.27875	0.92874	0.0218256	0.00655087
316	0.09891	7.25049	0.930123	0.0214777	0.00641596
317	0.099224	7.22266	0.931462	0.0211324	0.00627789
318	0.099538	7.19531	0.932748	0.0207902	0.00613766
319	0.099852	7.16846	0.933989	0.0204516	0.00599569
320	0.100166	7.14213	0.935177	0.0201171	0.00585226
321	0.10048	7.11635	0.936313	0.0197864	0.00570654
322	0.100794	7.09114	0.937397	0.0194595	0.00555891
323	0.101108	7.06654	0.938431	0.0191378	0.0054097
324	0.101422	7.04256	0.939411	0.0188214	0.00525879
325	0.101736	7.01922	0.940337	0.0185113	0.00510655
326	0.10205	6.99656	0.94121	0.0182064	0.00495258
327	0.102364	6.9746	0.94203	0.0179084	0.00479746
328	0.102678	6.95334	0.942793	0.017616	0.00464116
329	0.102992	6.93283	0.943502	0.0173312	0.00448491
330	0.103306	6.91307	0.944153	0.0170522	0.00432502
331	0.10362	6.89408	0.944747	0.0167797	0.00416403
332	0.103934	6.87589	0.945283	0.0165149	0.00400157
333	0.104248	6.85852	0.945759	0.0162573	0.00383698
334	0.104562	6.84197	0.946178	0.0160076	0.00367245
335	0.104876	6.82627	0.946537	0.0157647	0.00350658
336	0.10519	6.81143	0.94684	0.01553	0.00334081
337	0.105504	6.79746	0.947083	0.0153044	0.00317466
338	0.105818	6.78439	0.947269	0.0150867	0.00300849
339	0.106132	6.77222	0.947397	0.0148778	0.00284201
340	0.106446	6.76096	0.947468	0.0146784	0.00267669
341	0.10676	6.75063	0.947479	0.0144876	0.00250977
342	0.107074	6.74124	0.947431	0.0143061	0.00234335
343	0.107388	6.73279	0.947326	0.0141345	0.00217822
344	0.107702	6.72529	0.947164	0.0139727	0.00201412
345	0.108016	6.71875	0.946944	0.0138206	0.00184962
346	0.10833	6.71319	0.946667	0.0136783	0.00168664
347	0.108644	6.70859	0.946334	0.0135466	0.00152559
348	0.108958	6.70497	0.945947	0.0134253	0.00136624
349	0.109272	6.70234	0.945505	0.0133147	0.00120809
350	0.109586	6.70068	0.945014	0.0132153	0.00105398
351	0.1099	6.70002	0.944468	0.0131267	0.000901618
352	0.110214	6.70033	0.943867	0.0130482	0.00074904
353	0.110528	6.70164	0.943217	0.0129807	0.000600078
354	0.110842	6.70392	0.942524	0.0129256	0.00045755
355	0.111156	6.70719	0.941772	0.0128796	0.000311741
356	0.11147	6.71144	0.940979	0.0128462	0.000173413
357	0.111784	6.71667	0.940141	0.0128237	3.85156e-05
358	0.112098	6.72286	0.939263	0.0128137	-9.11561e-05
359	0.112412	6.73001	0.938338	0.0128138	-0.000218865
360	0.112726	6.73813	0.937369	0.0128244	-0.000344373
361	0.11304	6.74719	0.936365	0.0128473	-0.000461441
362	0.113354	6.75719	0.935319	0.0128809	-0.000576744
363	0.113668	6.76812	0.934235	0.0129253	-0.00068809
364	0.113982	6.77996	0.933104	0.0129789	-0.000799403
365	0.114296	6.79272	0.93196	0.0130469	-0.000895948
366	0.11461	6.80637	0.930775	0.013124	-0.000992036
367	0.114924	6.8209	0.929556	0.0132113	-0.0010845
368	0.115238	6.8363	0.928306	0.0133086	-0.00117245
369	0.115552	6.85255	0.927018	0.0134153	-0.00125931
370	0.115866	6.86963	0.925717	0.0135342	-0.00133471
371	0.11618	6.88753	0.924406	0.0136646	-0.0013996
372	0.116494	6.90624	0.923058	0.0138023	-0.00146569
373	0.116808	6.92572	0.921681	0.0139488	-0.00152891
374	0.117122	6.94597	0.920297	0.0141075	-0.00158089
375	0.117436	6.96697	0.918893	0.0142736	-0.00162947
376	0.11775	6.98868	0.916721	0.0144523	-0.00197336
377	0.118064	7.0111	0.914607	0.0145465	-0.00224252
378	0.118378	7.0342	0.912646	0.0146865	-0.00242403
379	0.118692	7.05795	0.911004	0.0148961	-0.00243221
380	0.119006	7.08233	0.90957	0.0151446	-0.00235863
381	0.11932	7.10733	0.9081	0.0153862	-0.00233743
382	0.119634	7.13291	0.906483	0.0156092	-0.00239862
383	0.119948	7.15905	0.90472	0.0158141	-0.00251532
384	0.120262	7.18572	0.902872	0.0160133	-0.00264677
385	0.120576	7.2129	0.900993	0.0162151	-0.00277202
386	0.12089	7.24055	0.899122	0.0164235	-0.00288027
387	0.121204	7.26867	0.897274	0.0166425	-0.00297566
388	0.121518	7.2972	0.895448	0.0168677	-0.00306461
389	0.121832	7.32614	0.893633	0.0170981	-0.00315392
390	0.122146	7.35544	0.891811	0.0173296	-0.00325411
391	0.12246	7.38508	0.88996	0.0175576	-0.00336721
392	0.122774	7.41503	0.88808	0.0177825	-0.00349438
393	0.123088	7.44527	0.886179	0.0180053	-0.00362918
394	0.123402	7.47575	0.884258	0.018226	-0.00376956
395	0.123716	7.50646	0.882331	0.0184462	-0.00390806
396	0.12403	7.53736	0.880412	0.0186678	-0.00403989
397	0.124344	7.56841	0.878507	0.0188931	-0.00416161
398	0.124658	7.5996	0.876633	0.0191224	-0.00426974
399	0.124972	7.63088	0.874798	0.0193564	-0.00436276
400	0.125286	7.66224	0.873	0.0195957	-0.00443954
401	0.1256	7.69363	0.871248	0.0198407	-0.00449994
402	0.125914	7.72503	0.869551	0.0200912	-0.00454164
403	0.126228	7.7564	0.867906	0.0203466	-0.00456562
404	0.126542	7.78772	0.866318	0.0206076	-0.00457269
405	0.126856	7.81895	0.864789	0.0208732	-0.0045625
406	0.12717	7.85006	0.863323	0.0211417	-0.00453643
407	0.127484	7.88103	0.861914	0.0214135	-0.00449515
408	0.127798	7.91181	0.860562	0.0216876	-0.00444
409	0.128112	7.94239	0.859274	0.0219643	-0.00437039
410	0.128426	7.97273	0.858043	0.0222415	-0.00428949
411	0.12874	8.0028	0.856872	0.0225196	-0.00419778
412	0.129054	8.03257	0.855759	0.0227971	-0.00409557
413	0.129368	8.06202	0.854705	0.0230736	-0.00398445
414	0.129682	8.0911	0.853704	0.0233489	-0.00386645
415	0.129996	8.1198	0.852757	0.0236219	-0.00374211
416	0.13031	8.14809	0.851863	0.0238926	-0.00361254
417	0.130624	8.17594	0.851021	0.0241596	-0.0034785
418	0.130938	8.20331	0.85023	0.0244229	-0.00334073
419	0.131252	8.23019	0.849492	0.024683	-0.00320022
420	0.131566	8.25655	0.848798	0.0249359	-0.0030579
421	0.13188	8.28236	0.848159	0.0251868	-0.00291199
422	0.132194	8.3076	0.847567	0.0254306	-0.00276459
423	0.132508	8.33223	0.847025	0.0256698	-0.0026162
424	0.132822	8.35624	0.846533	0.0259036	-0.00246762
425	0.133136	8.37961	0.84609	0.0261299	-0.00231743
426	0.13345	8.4023	0.845696	0.0263506	-0.00216675
427	0.133764	8.42431	0.845351	0.0265648	-0.00201521
428	0.134078	8.4456	0.84506	0.026773	-0.00186152
429	0.134392	8.46615	0.844821	0.0269758	-0.00170819
430	0.134706	8.48595	0.844632	0.0271715	-0.00155536
431	0.13502	8.50497	0.844498	0.0273601	-0.00139923
432	0.135334	8.5232	0.844414	0.0275426	-0.00124564
433	0.135648	8.54062	0.844386	0.0277179	-0.00108841
434	0.135962	8.55721	0.844409	0.0278867	-0.000934677
435	0.136276	8.57296	0.844485	0.0280478	-0.000779146
436	0.13659	8.58784	0.844618	0.0282019	-0.000620969
437	0.136904	8.60185	0.844804	0.0283494	-0.000465707
438	0.137218	8.61497	0.845048	0.0284896	-0.000308373
439	0.137532	8.62719	0.845348	0.028623	-0.000148716
440	0.137846	8.63849	0.8457	0.0287488	7.64683e-06
441	0.13816	8.64887	0.846107	0.0288671	0.000163842
442	0.138474	8.65831	0.846567	0.0289782	0.000319454
443	0.138788	8.66681	0.847079	0.0290811	0.00047458
444	0.139102	8.67435	0.847645	0.0291763	0.000628478
445	0.139416	8.68094	0.848264	0.0292636	0.000781122
446	0.13973	8.68655	0.848924	0.0293411	0.000927392
447	0.140044	8.6912	0.84965	0.0294125	0.00108058
448	0.140358	8.69487	0.850415	0.029474	0.00122515
449	0.140672	8.69755	0.85124	0.029528	0.00137314
450	0.140986	8.69926	0.852118	0.0295744	0.00152042
451	0.1413	8.69997	0.853033	0.0296106	0.00166058
452	0.141614	8.69971	0.853996	0.0296382	0.00179911
453	0.141928	8.69845	0.855004	0.0296568	0.00193482
454	0.142242	8.69622	0.856056	0.0296666	0.0020676
455	0.142556	8.69299	0.857151	0.0296673	0.00219724
456	0.14287	8.6888	0.858286	0.0296586	0.00232241
457	0.143184	8.68362	0.859459	0.0296398	0.00244313
458	0.143498	8.67748	0.86067	0.0296131	0.00256098
459	0.143812	8.67037	0.861921	0.0295771	0.00267601
460	0.144126	8.66231	0.86321	0.0295324	0.00278752
461	0.14444	8.65329	0.864537	0.0294787	0.00289528
462	0.144754	8.64334	0.865899	0.029416	0.00299908
463	0.145068	8.63246	0.8673	0.0293448	0.00310158
464	0.145382	8.62066	0.868712	0.0292615	0.00319046
465	0.145696	8.60795	0.870169	0.029171	0.00328249
466	0.14601	8.59434	0.871653	0.0290717	0.00337043
467	0.146324	8.57986	0.873166	0.0289635	0.00345169
468	0.146638	8.5645	0.874703	0.0288459	0.00352836
469	0.146952	8.5483	0.876266	0.0287201	0.0036007
470	0.147266	8.53126	0.877854	0.0285855	0.00367033
471	0.14758	8.51339	0.879468	0.028443	0.00373595
472	0.147894	8.49473	0.881103	0.0282917	0.00379648
473	0.148208	8.47528	0.88275	0.0281303	0.00384997
474	0.148522	8.45507	0.884412	0.0279607	0.00389765
475	0.148836	8.43412	0.886093	0.0277814	0.00394149
476	0.14915	8.41244	0.888549	0.0275848	0.00429443
477	0.149464	8.39005	0.890923	0.0274737	0.00455188
478	0.149778	8.36699	0.892985	0.0272984	0.00462848
479	0.150092	8.34327	0.894761	0.0270658	0.00456471
480	0.150406	8.31892	0.896443	0.0268117	0.00449181
481	0.15072	8.29395	0.898196	0.026565	0.00448513
482	0.151034	8.2684	0.900094	0.0263333	0.00454847
483	0.151348	8.24229	0.902105	0.0261099	0.00464736
484	0.151662	8.21565	0.904166	0.025888	0.00475311
485	0.151976	8.18849	0.906258	0.0256645	0.00485737
486	0.15229	8.16086	0.908357	0.0254369	0.00495982
487	0.152604	8.13277	0.910447	0.0252034	0.00505953
488	0.152918	8.10425	0.912525	0.0249649	0.00515907
489	0.153232	8.07534	0.914609	0.0247235	0.0052645
490	0.153546	8.04606	0.916695	0.0244791	0.0053767
491	0.15386	8.01643	0.918787	0.024232	0.00549646
492	0.154174	7.98649	0.920897	0.0239858	0.00562421
493	0.154488	7.95627	0.923024	0.0237378	0.0057607
494	0.154802	7.9258	0.925169	0.0234907	0.0059041
495	0.155116	7.8951	0.927327	0.0232417	0.0060495
496	0.15543	7.86422	0.929483	0.0229894	0.00619175
497	0.155744	7.83317	0.931624	0.0227318	0.00632581
498	0.156058	7.80199	0.933736	0.0224685	0.00644798
499	0.156372	7.7707	0.935822	0.0221997	0.00655766
500	0.156686	7.73935	0.937862	0.0219227	0.00664925
501	0.157	7.70796	0.939848	0.0216376	0.00672127
502	0.157314	7.67657	0.941773	0.0213444	0.00677202
503	0.157628	7.64519	0.943642	0.0210432	0.00680251
504	0.157942	7.61387	0.945443	0.0207331	0.00681128
505	0.158256	7.58263	0.947175	0.0204171	0.00680191
506	0.15857	7.55151	0.948837	0.0200923	0.0067728
507	0.158884	7.52054	0.950436	0.019763	0.00672609
508	0.159198	7.48974	0.95197	0.0194292	0.00666327
509	0.159512	7.45915	0.953435	0.0190903	0.00658594
510	0.159826	7.4288	0.954842	0.0187488	0.00649751
511	0.16014	7.39872	0.956189	0.0184054	0.00639848
512	0.160454	7.36893	0.957474	0.0180602	0.00628989
513	0.160768	7.33947	0.958705	0.0177158	0.00617357
514	0.161082	7.31036	0.959887	0.0173736	0.00605329
515	0.161396	7.28164	0.961005	0.0170289	0.00592471
516	0.16171	7.25333	0.962072	0.0166883	0.0057926
517	0.162024	7.22546	0.963089	0.0163509	0.00565717
518	0.162338	7.19806	0.964051	0.0160167	0.00551863
519	0.162652	7.17116	0.964965	0.0156862	0.00537759
520	0.162966	7.14477	0.965826	0.0153598	0.00523435
521	0.16328	7.11893	0.966639	0.0150392	0.0050896
522	0.163594	7.09367	0.967395	0.0147236	0.00494292
523	0.163908	7.069	0.9681	0.0144136	0.00479452
524	0.164222	7.04496	0.968752	0.014109	0.00464439
525	0.164536	7.02156	0.96935	0.0138113	0.00449405
526	0.16485	6.99883	0.969898	0.0135209	0.00434139
527	0.165164	6.97679	0.97039	0.013237	0.00418754
528	0.165478	6.95547	0.970827	0.012961	0.00403219
529	0.165792	6.93487	0.971207	0.0126916	0.00387506
530	0.166106	6.91504	0.971533	0.0124305	0.00371784
531	0.16642	6.89597	0.971801	0.0121771	0.00355813
532	0.166734	6.8777	0.972016	0.0119325	0.00339841
533	0.167048	6.86024	0.972173	0.0116964	0.00323827
534	0.167362	6.84361	0.972274	0.011469	0.00307625
535	0.167676	6.82782	0.972316	0.0112507	0.00291317
536	0.16799	6.81289	0.972306	0.0110421	0.00275135
537	0.168304	6.79884	0.97225	0.0108465	0.0025933
538	0.168618	6.78568	0.972127	0.0106568	0.00243052
539	0.168932	6.77341	0.971948	0.0104771	0.00226737
540	0.169246	6.76206	0.971717	0.0103086	0.00210557
541	0.16956	6.75164	0.971434	0.0101512	0.00194492
542	0.169874	6.74215	0.971094	0.0100042	0.0017848
543	0.170188	6.7336	0.970707	0.00986815	0.00162648
544	0.170502	6.72601	0.970268	0.00974345	0.00146981
545	0.170816	6.71937	0.969771	0.00962946	0.00131101
546	0.17113	6.71371	0.969236	0.00952816	0.0011606
547	0.171444	6.70901	0.96864	0.00943708	0.00100526
548	0.171758	6.7053	0.968	0.00935691	0.00085496
549	0.172072	6.70256	0.967315	0.00928965	0.000708794
550	0.172386	6.70081	0.966585	0.00923401	0.000564149
551	0.1727	6.70004	0.965807	0.00918972	0.000421968
552	0.173014	6.70026	0.964983	0.00915643	0.000281878
553	0.173328	6.70146	0.964116	0.00913495	0.000144238
554	0.173642	6.70365	0.963196	0.00912306	5.8804e-06
555	0.173956	6.70682	0.962244	0.00912453	-0.000123628
556	0.17427	6.71097	0.961251	0.00913733	-0.000250415
557	0.174584	6.71609	0.960219	0.00916178	-0.000373832
558	0.174898	6.72219	0.959138	0.00919597	-0.000498211
559	0.175212	6.72925	0.958027	0.00924243	-0.000614895
560	0.175526	6.73726	0.956887	0.00930284	-0.00072456
561	0.17584	6.74623	0.955706	0.0093715	-0.000832953
562	0.176154	6.75613	0.954491	0.00945161	-0.000938076
563	0.176468	6.76697	0.953242	0.00954229	-0.00103922
564	0.176782	6.77872	0.95197	0.00964451	-0.00113289
565	0.177096	6.79138	0.95066	0.00975583	-0.00122474
566	0.17741	6.80494	0.949325	0.00987813	-0.00131197
567	0.177724	6.81939	0.947956	0.0100098	-0.0013969
568	0.178038	6.8347	0.946585	0.0101555	-0.00146735
569	0.178352	6.85086	0.945171	0.0103074	-0.00154153
570	0.178666	6.86786	0.94376	0.0104739	-0.00159984
571	0.17898	6.88568	0.94231	0.0106454	-0.00166278
572	0.179294	6.9043	0.940838	0.0108251	-0.00172183
573	0.179608	6.92371	0.939344	0.0110129	-0.00177463
574	0.179922	6.94389	0.937839	0.0112105	-0.0018217
575	0.180236	6.9648	0.936306	0.0114146	-0.00186837
576	0.18055	6.98645	0.934029	0.011634	-0.00220346
577	0.180864	7.00879	0.931802	0.0117649	-0.00246675
578	0.181178	7.03182	0.929741	0.0119427	-0.00263742
579	0.181492	7.05551	0.928011	0.0121912	-0.00263105
580	0.181806	7.07983	0.926479	0.0124746	-0.0025508
581	0.18212	7.10477	0.924915	0.0127526	-0.00252218
582	0.182434	7.13029	0.923195	0.013007	-0.00258087
583	0.182748	7.15637	0.921346	0.0132483	-0.00268848
584	0.183062	7.18299	0.919408	0.0134814	-0.00281605
585	0.183376	7.21012	0.917436	0.0137136	-0.00293392
586	0.18369	7.23773	0.91548	0.0139546	-0.00303607
587	0.184004	7.26579	0.913541	0.0142028	-0.00312547
588	0.184318	7.29429	0.911628	0.0144572	-0.00321042
589	0.184632	7.32318	0.909732	0.0147169	-0.00329438
590	0.184946	7.35245	0.907831	0.0149772	-0.00338743
591	0.18526	7.38206	0.905914	0.0152349	-0.0034926
592	0.185574	7.41198	0.903967	0.0154877	-0.0036115
593	0.185888	7.44219	0.90199	0.0157359	-0.00374186
594	0.186202	7.47265	0.900002	0.0159836	-0.00387443
595	0.186516	7.50333	0.898008	0.0162305	-0.00400569
596	0.18683	7.53421	0.896024	0.0164788	-0.00413173
597	0.187144	7.56526	0.89405	0.0167289	-0.00424897
598	0.187458	7.59643	0.89211	0.0169824	-0.00435371
599	0.187772	7.62771	0.890203	0.0172397	-0.00444445
600	0.188086	7.65906	0.888341	0.0175031	-0.00451907
601	0.1884	7.69044	0.886523	0.0177689	-0.00457705
602	0.188714	7.72184	0.884759	0.0180408	-0.00461786
603	0.189028	7.75322	0.883046	0.0183169	-0.00464253
604	0.189342	7.78454	0.881394	0.0185968	-0.00464964
605	0.189656	7.81578	0.879796	0.0188806	-0.00464059
606	0.18997	7.84691	0.878259	0.0191677	-0.00461577
607	0.190284	7.87789	0.87678	0.0194573	-0.00457612
608	0.190598	7.9087	0.875364	0.0197496	-0.00452156
609	0.190912	7.9393	0.874008	0.0200434	-0.00445414
610	0.191226	7.96966	0.872717	0.0203383	-0.00437423
611	0.19154	7.99976	0.871479	0.0206323	-0.00428343
612	0.191854	8.02957	0.8703	0.0209261	-0.00418327
613	0.192168	8.05904	0.869176	0.0212187	-0.00407464
614	0.192482	8.08817	0.86811	0.02151	-0.00395781
615	0.192796	8.11691	0.867103	0.0218	-0.00383402
616	0.19311	8.14524	0.866147	0.0220837	-0.00370501
617	0.193424	8.17313	0.865248	0.0223672	-0.00357055
618	0.193738	8.20056	0.864398	0.0226444	-0.0034327
619	0.194052	8.22749	0.863599	0.0229173	-0.00329174
620	0.194366	8.2539	0.862852	0.0231857	-0.00314785
621	0.19468	8.27977	0.862156	0.0234483	-0.00300102
622	0.194994	8.30506	0.861514	0.0237085	-0.00285255
623	0.195308	8.32976	0.86092	0.0239614	-0.00270244
624	0.195622	8.35384	0.860378	0.0242081	-0.00255114
625	0.195936	8.37727	0.859887	0.0244488	-0.0023986
626	0.19625	8.40003	0.859448	0.0246836	-0.0022453
627	0.196564	8.42211	0.85906	0.024912	-0.00209121
628	0.196878	8.44347	0.858726	0.0251336	-0.00193634
629	0.197192	8.4641	0.858445	0.0253488	-0.00177952
630	0.197506	8.48398	0.858218	0.0255575	-0.0016224
631	0.19782	8.50308	0.858046	0.0257595	-0.0014648
632	0.198134	8.52139	0.857928	0.0259551	-0.00130634
633	0.198448	8.53889	0.857865	0.0261435	-0.00114708
634	0.198762	8.55557	0.857857	0.0263248	-0.000988463
635	0.199076	8.5714	0.857903	0.026499	-0.000828858
636	0.19939	8.58637	0.858004	0.0266655	-0.000669448
637	0.199704	8.60047	0.858161	0.0268248	-0.000509993
638	0.200018	8.61368	0.858377	0.0269769	-0.000348351
639	0.200332	8.62599	0.858648	0.0271214	-0.000187887
640	0.200646	8.63738	0.858973	0.0272578	-2.85656e-05
641	0.20096	8.64786	0.859355	0.0273862	0.000131515
642	0.201274	8.6574	0.859787	0.0275065	0.000288501
643	0.201588	8.66599	0.860277	0.027619	0.000447194
644	0.201902	8.67363	0.860816	0.0277223	0.000602489
645	0.202216	8.68031	0.861408	0.0278175	0.000757485
646	0.20253	8.68603	0.862052	0.0279043	0.000910675
647	0.202844	8.69077	0.862748	0.0279825	0.00106203
648	0.203158	8.69454	0.863493	0.0280521	0.00121139
649	0.203472	8.69733	0.864286	0.0281127	0.0013578
650	0.203786	8.69913	0.865137	0.0281664	0.00150715
651	0.2041	8.69995	0.86602	0.0282082	0.00164542
652	0.204414	8.69978	0.866951	0.0282414	0.00178238
653	0.204728	8.69862	0.867938	0.0282675	0.00192264
654	0.205042	8.69649	0.868965	0.0282839	0.00205645
655	0.205356	8.69337	0.870033	0.0282906	0.00218677
656	0.20567	8.68927	0.871141	0.0282884	0.002313
657	0.205984	8.68419	0.872287	0.0282763	0.00243516
658	0.206298	8.67815	0.87348	0.0282569	0.00255668
659	0.206612	8.67114	0.874714	0.0282281	0.0026753
660	0.206926	8.66317	0.875975	0.0281889	0.00278579
661	0.20724	8.65425	0.87727	0.0281404	0.00289205
662	0.207554	8.64439	0.878598	0.0280828	0.00299369
663	0.207868	8.63361	0.879958	0.0280159	0.00309188
664	0.208182	8.6219	0.88137	0.0279435	0.00319637
665	0.208496	8.60928	0.882799	0.0278585	0.00328646
666	0.20881	8.59576	0.884248	0.0277633	0.00336942
667	0.209124	8.58137	0.885725	0.0276596	0.00344971
668	0.209438	8.5661	0.887231	0.0275479	0.00352593
669	0.209752	8.54998	0.888764	0.0274285	0.00360058
670	0.210066	8.53302	0.890316	0.0272983	0.00366835
671	0.21038	8.51524	0.891899	0.0271606	0.00373461
672	0.210694	8.49666	0.893495	0.0270141	0.00379329
673	0.211008	8.47729	0.895105	0.0268578	0.00384535
674	0.211322	8.45716	0.896741	0.026695	0.00389597
675	0.211636	8.43627	0.898389	0.0265234	0.00394097
676	0.21195	8.41467	0.900812	0.0263313	0.00429416
677	0.212264	8.39236	0.903143	0.0262244	0.00454918
678	0.212578	8.36936	0.905177	0.0260572	0.00462826
679	0.212892	8.34571	0.906887	0.0258271	0.00455374
680	0.213206	8.32142	0.908534	0.025582	0.00447899
681	0.21352	8.29651	0.910242	0.0253406	0.00446805
682	0.213834	8.27102	0.912086	0.0251133	0.00452527
683	0.214148	8.24497	0.914041	0.0248948	0.00461896
684	0.214462	8.21837	0.916056	0.0246792	0.00472132
685	0.214776	8.19127	0.9181	0.0244627	0.00482356
686	0.21509	8.16368	0.920148	0.0242413	0.00492115
687	0.215404	8.13564	0.922177	0.0240133	0.00501546
688	0.215718	8.10717	0.924199	0.0237822	0.00510986
689	0.216032	8.07829	0.92621	0.023547	0.00520458
690	0.216346	8.04904	0.928222	0.0233073	0.00530704
691	0.21666	8.01945	0.930248	0.0230683	0.00541731
692	0.216974	7.98954	0.932291	0.0228292	0.0055369
693	0.217288	7.95935	0.934343	0.0225894	0.00566268
694	0.217602	7.9289	0.936416	0.0223487	0.00579465
695	0.217916	7.89823	0.938486	0.0221033	0.00592679
696	0.21823	7.86736	0.940559	0.0218592	0.00605743
697	0.218544	7.83632	0.942617	0.0216126	0.0061798
698	0.218858	7.80515	0.944659	0.0213593	0.00629509
699	0.219172	7.77388	0.946668	0.0210988	0.00639831
700	0.219486	7.74254	0.948639	0.020834	0.00648599
701	0.2198	7.71115	0.950563	0.0205618	0.00655653
702	0.220114	7.67975	0.952437	0.0202829	0.00660911
703	0.220428	7.64837	0.954249	0.0199957	0.00664134
704	0.220742	7.61704	0.955998	0.0197024	0.00665411
705	0.221056	7.5858	0.957686	0.0194021	0.00664913
706	0.22137	7.55467	0.959306	0.0190966	0.00662597
707	0.221684	7.52368	0.960863	0.0187828	0.0065856
708	0.221998	7.49286	0.962358	0.0184707	0.00653082
709	0.222312	7.46225	0.963785	0.0181484	0.00645959
710	0.222626	7.43187	0.965153	0.0178265	0.00637689
711	0.22294	7.40176	0.966456	0.0175024	0.00628343
712	0.223254	7.37194	0.967705	0.0171778	0.00618063
713	0.223568	7.34244	0.968895	0.0168533	0.00606826
714	0.223882	7.3133	0.970027	0.0165286	0.00594883
715	0.224196	7.28454	0.971102	0.0162058	0.00582337
716	0.22451	7.25619	0.972126	0.0158852	0.00569322
717	0.224824	7.22827	0.973097	0.0155677	0.00555871
718	0.225138	7.20082	0.974013	0.0152541	0.00542116
719	0.225452	7.17386	0.974885	0.0149459	0.00528307
720	0.225766	7.14742	0.975695	0.0146408	0.00513794
721	0.22608	7.12153	0.976452	0.0143399	0.00499078
722	0.226394	7.09621	0.977159	0.0140454	0.00484306
723	0.226708	7.07148	0.977813	0.0137543	0.00469328
724	0.227022	7.04737	0.978418	0.0134754	0.004543
725	0.227336	7.0239	0.978966	0.0131972	0.0043894
726	0.22765	7.0011	0.97946	0.0129286	0.00423559
727	0.227964	6.979	0.979904	0.0126699	0.00408095
728	0.228278	6.9576	0.980291	0.0124163	0.00392382
729	0.228592	6.93693	0.980621	0.01217	0.00376573
730	0.228906	6.91701	0.980896	0.011932	0.0036066
731	0.22922	6.89787	0.981114	0.0117008	0.00344531
732	0.229534	6.87952	0.98128	0.0114803	0.00328523
733	0.229848	6.86198	0.981389	0.0112685	0.00312331
734	0.230162	6.84526	0.98144	0.011066	0.00296072
735	0.230476	6.82938	0.981434	0.0108736	0.00279608
736	0.23079	6.81437	0.981374	0.0106882	0.0026325
737	0.231104	6.80023	0.981259	0.0105144	0.00246846
738	0.231418	6.78697	0.981089	0.010351	0.00230443
739	0.231732	6.77461	0.98086	0.0101983	0.00213935
740	0.232046	6.76317	0.980575	0.0100544	0.00197388
741	0.23236	6.75265	0.980237	0.00992144	0.00180978
742	0.232674	6.74307	0.979847	0.00979981	0.00164687
743	0.232988	6.73442	0.979406	0.00968935	0.00148622
744	0.233302	6.72673	0.978913	0.00959053	0.00132608
745	0.233616	6.72	0.978363	0.00950201	0.00116392
746	0.23393	6.71424	0.977768	0.00942548	0.00100734
747	0.234244	6.70944	0.977116	0.00935998	0.000848779
748	0.234558	6.70563	0.97642	0.00930677	0.000695044
749	0.234872	6.70279	0.975675	0.00926501	0.000542222
750	0.235186	6.70094	0.974881	0.00923484	0.000391869
751	0.2355	6.70007	0.974034	0.00921448	0.000240317
752	0.235814	6.70019	0.973152	0.00920894	9.74361e-05
753	0.236128	6.70129	0.97222	0.00921459	-4.53521e-05
754	0.236442	6.70338	0.971246	0.00923093	-0.000185766
755	0.236756	6.70645	0.970226	0.00925937	-0.000324333
756	0.23707	6.7105	0.969157	0.00929724	-0.000463167
757	0.237384	6.71553	0.968061	0.00935049	-0.000590777
758	0.237698	6.72152	0.96691	0.00941103	-0.000723923
759	0.238012	6.72849	0.965728	0.00948542	-0.000849001
760	0.238326	6.7364	0.964516	0.00957112	-0.000967705
761	0.23864	6.74527	0.963257	0.00966661	-0.00108726
762	0.238954	6.75508	0.961968	0.00977412	-0.00120108
763	0.239268	6.76582	0.96065	0.00989336	-0.00130926
764	0.239582	6.77749	0.959299	0.010023	-0.00141428
765	0.239896	6.79006	0.957914	0.0101627	-0.00151555
766	0.24021	6.80353	0.9565	0.0103129	-0.00161276
767	0.240524	6.81788	0.955061	0.0104739	-0.0017035
768	0.240838	6.8331	0.953592	0.0106442	-0.00179217
769	0.241152	6.84918	0.952081	0.0108205	-0.00188316
770	0.241466	6.8661	0.95057	0.0110131	-0.00195773
771	0.24178	6.88384	0.949023	0.0112096	-0.00203489
772	0.242094	6.90238	0.947489	0.0114242	-0.00209422
773	0.242408	6.92171	0.945911	0.0116411	-0.00215951
774	0.242722	6.9418	0.9443	0.0118634	-0.00222625
775	0.243036	6.96265	0.942692	0.0120999	-0.00227682
776	0.24335	6.98422	0.940302	0.0123451	-0.00262932
777	0.243664	7.0065	0.93796	0.012503	-0.00291855
778	0.243978	7.02946	0.935751	0.0127027	-0.00313048
779	0.244292	7.05308	0.933889	0.0129769	-0.00315088
780	0.244606	7.07734	0.932276	0.0132928	-0.00306755
781	0.24492	7.10221	0.930666	0.0136075	-0.00301533
782	0.245234	7.12767	0.928944	0.0139082	-0.00304002
783	0.245548	7.1537	0.927052	0.014185	-0.00313585
784	0.245862	7.18026	0.925029	0.0144488	-0.00326928
785	0.246176	7.20734	0.922956	0.0147119	-0.00340452
786	0.24649	7.23491	0.920878	0.014981	-0.00352696
787	0.246804	7.26293	0.918843	0.0152625	-0.00362796
788	0.247118	7.29138	0.916859	0.015553	-0.00370755
789	0.247432	7.32024	0.914909	0.0158517	-0.00378045
790	0.247746	7.34947	0.91298	0.0161528	-0.00385174
791	0.24806	7.37904	0.911061	0.0164571	-0.00392362
792	0.248374	7.40893	0.909131	0.0167617	-0.0040064
793	0.248688	7.43911	0.907182	0.0170605	-0.0040937
794	0.249002	7.46955	0.905219	0.0173561	-0.00418634
795	0.249316	7.50021	0.903242	0.0176449	-0.00428189
796	0.24963	7.53107	0.901264	0.0179396	-0.00437825
797	0.249944	7.5621	0.899299	0.0182347	-0.0044652
798	0.250258	7.59326	0.897362	0.018532	-0.00454442
799	0.250572	7.62453	0.89545	0.0188329	-0.00461338
800	0.250886	7.65587	0.893572	0.0191349	-0.00467127
801	0.2512	7.68726	0.89173	0.0194407	-0.0047177
802	0.251514	7.71866	0.889927	0.0197492	-0.00475317
803	0.251828	7.75004	0.888161	0.0200588	-0.0047784
804	0.252142	7.78137	0.886444	0.0203717	-0.00478933
805	0.252456	7.81262	0.884776	0.0206863	-0.00478792
806	0.25277	7.84376	0.88316	0.0210027	-0.00477437
807	0.253084	7.87476	0.881596	0.021321	-0.00474737
808	0.253398	7.90558	0.880087	0.0216399	-0.00470903
809	0.253712	7.93621	0.878634	0.0219608	-0.00465898
810	0.254026	7.9666	0.877239	0.0222809	-0.00459609
811	0.25434	7.99672	0.875906	0.0226009	-0.00452106
812	0.254654	8.02656	0.874633	0.0229223	-0.00443442
813	0.254968	8.05607	0.873417	0.0232412	-0.00433873
814	0.255282	8.08523	0.87226	0.0235594	-0.00423388
815	0.255596	8.11401	0.871164	0.0238757	-0.00412058
816	0.25591	8.14239	0.870127	0.0241898	-0.00399916
817	0.256224	8.17032	0.869152	0.0245008	-0.00387063
818	0.256538	8.1978	0.868233	0.0248097	-0.00373588
819	0.256852	8.22478	0.867371	0.0251135	-0.00359573
820	0.257166	8.25125	0.866569	0.0254123	-0.00344951
821	0.25748	8.27717	0.865823	0.0257074	-0.00329986
822	0.257794	8.30252	0.865132	0.0259974	-0.00314644
823	0.258108	8.32728	0.864497	0.0262816	-0.00298952
824	0.258422	8.35142	0.863921	0.0265627	-0.00283112
825	0.258736	8.37492	0.863399	0.0268356	-0.00266811
826	0.25905	8.39776	0.862935	0.0271047	-0.00250602
827	0.259364	8.4199	0.862528	0.0273655	-0.00233911
828	0.259678	8.44134	0.862175	0.0276207	-0.0021723
829	0.259992	8.46204	0.861881	0.0278684	-0.00200351
830	0.260306	8.48199	0.861648	0.0281104	-0.00183261
831	0.26062	8.50118	0.861467	0.0283459	-0.00166508
832	0.260934	8.51957	0.86134	0.028571	-0.00149464
833	0.261248	8.53715	0.861277	0.028791	-0.00132226
834	0.261562	8.55391	0.86127	0.0290035	-0.00115041
835	0.261876	8.56983	0.861327	0.0292102	-0.000976497
836	0.26219	8.58489	0.861438	0.0294083	-0.000804254
837	0.262504	8.59908	0.861611	0.0295988	-0.00063063
838	0.262818	8.61238	0.861839	0.0297808	-0.000458125
839	0.263132	8.62478	0.862131	0.0299562	-0.000284237
840	0.263446	8.63627	0.862477	0.0301214	-0.000112992
841	0.26376	8.64684	0.86288	0.0302786	5.76603e-05
842	0.264074	8.65647	0.863344	0.0304279	0.000229824
843	0.264388	8.66516	0.86386	0.0305683	0.000397594
844	0.264702	8.6729	0.864436	0.0306997	0.000565802
845	0.265016	8.67968	0.865075	0.0308236	0.000736618
846	0.26533	8.68549	0.865769	0.0309378	0.000904077
847	0.265644	8.69034	0.866518	0.0310431	0.00106913
848	0.265958	8.6942	0.867315	0.0311384	0.00123083
849	0.266272	8.69709	0.868177	0.0312262	0.00139569
850	0.266586	8.69899	0.869091	0.0313042	0.00155673
851	0.2669	8.69991	0.870057	0.0313733	0.00171559
852	0.267214	8.69984	0.871073	0.0314324	0.00187106
853	0.267528	8.69879	0.872145	0.0314837	0.0020264
854	0.267842	8.69675	0.873259	0.0315235	0.0021754
855	0.268156	8.69373	0.874418	0.0315538	0.00232108
856	0.26847	8.68973	0.87562	0.0315741	0.00246195
857	0.268784	8.68475	0.87687	0.0315845	0.00259995
858	0.269098	8.6788	0.878166	0.0315849	0.00273665
859	0.269412	8.67189	0.879498	0.0315751	0.00286462
860	0.269726	8.66402	0.880871	0.0315545	0.00298994
861	0.27004	8.6552	0.882283	0.0315239	0.00311101
862	0.270354	8.64544	0.883732	0.0314828	0.00322626
863	0.270668	8.63474	0.885223	0.031433	0.0033395
864	0.270982	8.62313	0.88675	0.0313736	0.00344943
865	0.271296	8.6106	0.888318	0.0313056	0.00355636
866	0.27161	8.59718	0.889913	0.0312265	0.00365663
867	0.271924	8.58287	0.89154	0.031137	0.00375128
868	0.272238	8.56769	0.893198	0.0310388	0.00384369
869	0.272552	8.55165	0.894886	0.0309315	0.00393107
870	0.272866	8.53478	0.896586	0.030812	0.00400839
871	0.27318	8.51708	0.89832	0.0306842	0.00408354
872	0.273494	8.49858	0.900077	0.0305468	0.00415371
873	0.273808	8.47929	0.901857	0.0304002	0.00421939
874	0.274122	8.45923	0.903661	0.0302452	0.0042816
875	0.274436	8.43843	0.905472	0.0300778	0.00433411
876	0.27475	8.41689	0.908118	0.0298974	0.00471819
877	0.275064	8.39465	0.910656	0.0297973	0.00500612
878	0.275378	8.37172	0.912971	0.0296483	0.00515078
879	0.275692	8.34814	0.914984	0.0294373	0.00513814
880	0.276006	8.32391	0.916829	0.029194	0.00506641
881	0.27632	8.29907	0.918658	0.0289446	0.00501816
882	0.276634	8.27363	0.920583	0.0287024	0.00502716
883	0.276948	8.24763	0.922642	0.0284729	0.00509419
884	0.277262	8.2211	0.924822	0.028254	0.005201
885	0.277576	8.19404	0.927069	0.0280353	0.00532269
886	0.27789	8.1665	0.929358	0.0278188	0.00544826
887	0.278204	8.1385	0.931621	0.0275901	0.00556037
888	0.278518	8.11007	0.933842	0.0273514	0.00565795
889	0.278832	8.08124	0.936013	0.0270996	0.0057362
890	0.279146	8.05203	0.938122	0.0268352	0.00579586
891	0.27946	8.02247	0.94019	0.0265611	0.00584236
892	0.279774	7.99259	0.942216	0.0262768	0.00587917
893	0.280088	7.96242	0.944228	0.0259908	0.00591289
894	0.280402	7.932	0.946231	0.0257015	0.00594564
895	0.280716	7.90135	0.948229	0.0254096	0.0059771
896	0.28103	7.8705	0.950214	0.0251127	0.00600526
897	0.281344	7.83948	0.952203	0.0248169	0.00603568
898	0.281658	7.80832	0.954181	0.0245204	0.00606345
899	0.281972	7.77706	0.956149	0.0242187	0.00608892
900	0.282286	7.74572	0.958087	0.0239083	0.00610564
901	0.2826	7.71433	0.960013	0.0236044	0.00612199
902	0.282914	7.68293	0.961894	0.023287	0.00612563
903	0.283228	7.65155	0.963747	0.02297	0.00612396
904	0.283542	7.62022	0.965566	0.0226516	0.00611466
905	0.283856	7.58896	0.967351	0.0223308	0.0060999
906	0.28417	7.55782	0.969074	0.0220041	0.00606895
907	0.284484	7.52681	0.970762	0.0216759	0.00603142
908	0.284798	7.49598	0.972388	0.0213428	0.00598014
909	0.285112	7.46534	0.97397	0.0210098	0.0059229
910	0.285426	7.43494	0.975503	0.0206764	0.00585645
911	0.28574	7.4048	0.976966	0.020337	0.00577581
912	0.286054	7.37495	0.978386	0.0200009	0.00569036
913	0.286368	7.34542	0.979746	0.0196639	0.0055972
914	0.286682	7.31624	0.981042	0.0193247	0.00548979
915	0.286996	7.28744	0.982286	0.0189878	0.00537613
916	0.28731	7.25904	0.983464	0.0186504	0.00525377
917	0.287624	7.23108	0.984583	0.0183152	0.00512477
918	0.287938	7.20358	0.985639	0.0179809	0.00498778
919	0.288252	7.17657	0.986635	0.0176495	0.00484441
920	0.288566	7.15008	0.987574	0.0173232	0.00469725
921	0.28888	7.12413	0.988451	0.017	0.00454393
922	0.289194	7.09875	0.989258	0.0166801	0.00438196
923	0.289508	7.07396	0.990007	0.0163646	0.00421801
924	0.289822	7.04979	0.990697	0.0160547	0.00405018
925	0.290136	7.02625	0.991325	0.0157504	0.00387861
926	0.29045	7.00339	0.991891	0.015453	0.00370357
927	0.290764	6.98121	0.992394	0.0151611	0.00352528
928	0.291078	6.95973	0.992839	0.0148787	0.00334586
929	0.291392	6.93899	0.993217	0.014602	0.00316234
930	0.291706	6.919	0.993537	0.0143353	0.00297775
931	0.29202	6.89978	0.99379	0.014073	0.00279123
932	0.292334	6.88134	0.993985	0.0138221	0.00260486
933	0.292648	6.86372	0.994119	0.0135801	0.00241638
934	0.292962	6.84692	0.994191	0.0133492	0.00222745
935	0.293276	6.83096	0.994199	0.0131276	0.00203788
936	0.29359	6.81585	0.994147	0.0129164	0.00184759
937	0.293904	6.80162	0.994029	0.0127145	0.00165664
938	0.294218	6.78827	0.99385	0.0125239	0.00146572
939	0.294532	6.77583	0.993605	0.0123454	0.00127271
940	0.294846	6.76429	0.9933	0.0121755	0.00108348
941	0.29516	6.75368	0.992938	0.0120207	0.000893889
942	0.295474	6.744	0.992511	0.011876	0.000704483
943	0.295788	6.73526	0.992023	0.0117437	0.000516652
944	0.296102	6.72747	0.991477	0.0116242	0.000330565
945	0.296416	6.72064	0.990872	0.0115177	0.000145222
946	0.29673	6.71478	0.990205	0.0114236	-3.83516e-05
947	0.297044	6.70989	0.98948	0.0113427	-0.000220607
948	0.297358	6.70597	0.988697	0.0112746	-0.000400504
949	0.297672	6.70304	0.987852	0.0112191	-0.000579399
950	0.297986	6.70108	0.986953	0.0111778	-0.000755399
951	0.2983	6.70011	0.985995	0.0111495	-0.000929571
952	0.298614	6.70013	0.984983	0.0111348	-0.00110036
953	0.298928	6.70114	0.983909	0.0111322	-0.00127182
954	0.299242	6.70312	0.982792	0.0111451	-0.00143427
955	0.299556	6.7061	0.981611	0.0111694	-0.0015993
956	0.29987	6.71005	0.980383	0.0112084	-0.00175808
957	0.300184	6.71497	0.979108	0.0112612	-0.00191249
958	0.300498	6.72087	0.977777	0.011327	-0.00206409
959	0.300812	6.72774	0.976401	0.0114067	-0.00221088
960	0.301126	6.73556	0.974975	0.0114995	-0.00235365
961	0.30144	6.74433	0.973501	0.0116051	-0.00249346
962	0.301754	6.75405	0.971981	0.0117238	-0.00262872
963	0.302068	6.76469	0.970403	0.0118525	-0.0027651
964	0.302382	6.77626	0.96879	0.0119963	-0.00289272
965	0.302696	6.78874	0.967146	0.0121557	-0.00301022
966	0.30301	6.80212	0.965455	0.0123254	-0.00312681
967	0.303324	6.81639	0.963708	0.0125038	-0.0032455
968	0.303638	6.83152	0.961947	0.0127003	-0.00334895
969	0.303952	6.84751	0.960144	0.0129066	-0.00344895
970	0.304266	6.86434	0.958302	0.0131232	-0.00354554
971	0.30458	6.882	0.95643	0.0133506	-0.00363571
972	0.304894	6.90046	0.954521	0.0135904	-0.00372211
973	0.305208	6.91971	0.952584	0.0138408	-0.00380282
974	0.305522	6.93973	0.950626	0.0141035	-0.00387344
975	0.305836	6.9605	0.948641	0.0143757	-0.00393918
976	0.30615	6.982	0.94584	0.0146601	-0.00432056
977	0.306464	7.0042	0.943067	0.0148572	-0.00464957
978	0.306778	7.0271	0.940356	0.0150802	-0.0049152
979	0.307092	7.05065	0.93799	0.0153848	-0.0049847
980	0.307406	7.07485	0.93591	0.0157405	-0.00491825
981	0.30772	7.09966	0.933877	0.0161018	-0.00485243
982	0.308034	7.12506	0.931813	0.0164636	-0.00482485
983	0.308348	7.15103	0.929631	0.0168154	-0.00485308
984	0.308662	7.17755	0.927289	0.0171508	-0.00493832
985	0.308976	7.20457	0.924834	0.0174809	-0.00505254
986	0.30929	7.23209	0.922297	0.0178048	-0.00517892
987	0.309604	7.26006	0.919757	0.0181381	-0.00529561
988	0.309918	7.28848	0.917242	0.0184813	-0.00539262
989	0.310232	7.31729	0.91478	0.0188368	-0.0054654
990	0.310546	7.34648	0.912383	0.0192063	-0.00551257
991	0.31086	7.37603	0.910033	0.0195834	-0.00554173
992	0.311174	7.40589	0.907727	0.0199677	-0.00555735
993	0.311488	7.43604	0.905451	0.0203577	-0.00556324
994	0.311802	7.46645	0.903185	0.0207475	-0.00556483
995	0.312116	7.49709	0.900924	0.0211371	-0.00556426
996	0.31243	7.52793	0.898663	0.0215249	-0.0055614
997	0.312744	7.55895	0.896414	0.0219152	-0.00555549
998	0.313058	7.5901	0.894171	0.0223028	-0.00554532
999	0.313372	7.62135	0.891942	0.0226912	-0.00552943
1000	0.313686	7.65269	0.889733	0.0230809	-0.00550545
1001	0.314	7.68407	0.887549	0.0234707	-0.00547635
1002	0.314314	7.71547	0.885395	0.0238617	-0.00543932
1003	0.314628	7.74686	0.88327	0.0242525	-0.00539566
1004	0.314942	7.77819	0.881178	0.0246439	-0.00534485
1005	0.315256	7.80945	0.879136	0.0250401	-0.00528208
1006	0.31557	7.84061	0.877105	0.0254252	-0.00521906
1007	0.315884	7.87162	0.875121	0.0258135	-0.00514792
1008	0.316198	7.90246	0.873196	0.0262063	-0.00506409
1009	0.316512	7.93311	0.87131	0.0265943	-0.00497361
1010	0.316826	7.96352	0.869454	0.0269743	-0.00488132
1011	0.31714	7.99368	0.867669	0.0273624	-0.00477515
1012	0.317454	8.02354	0.865915	0.0277391	-0.00466794
1013	0.317768	8.05309	0.864235	0.0281217	-0.00454612
1014	0.318082	8.08229	0.862599	0.0284972	-0.00442094
1015	0.318396	8.11111	0.861019	0.0288695	-0.00428819
1016	0.31871	8.13953	0.859496	0.0292386	-0.00414863
1017	0.319024	8.16751	0.858028	0.0296028	-0.00400297
1018	0.319338	8.19503	0.856619	0.0299638	-0.00385073
1019	0.319652	8.22207	0.855264	0.0303161	-0.00369447
1020	0.319966	8.24859	0.853978	0.030668	-0.00353006
1021	0.32028	8.27457	0.852754	0.0310148	-0.00335953
1022	0.320594	8.29998	0.851593	0.0313558	-0.00318347
1023	0.320908	8.3248	0.850492	0.0316915	-0.00300386
1024	0.321222	8.349	0.849455	0.0320212	-0.00281962
1025	0.321536	8.37257	0.84848	0.0323453	-0.0026316
1026	0.32185	8.39547	0.847567	0.0326627	-0.00243955
1027	0.322164	8.41769	0.846717	0.0329736	-0.00224456
1028	0.322478	8.43919	0.845934	0.0332784	-0.0020462
1029	0.322792	8.45997	0.845211	0.0335754	-0.00184657
1030	0.323106	8.48	0.844553	0.0338661	-0.00164433
1031	0.32342	8.49927	0.843961	0.0341485	-0.00143983
1032	0.323734	8.51774	0.843435	0.0344249	-0.00123369
1033	0.324048	8.53541	0.842973	0.0346936	-0.00102664
1034	0.324362	8.55225	0.842578	0.0349544	-0.000816862
1035	0.324676	8.56825	0.842249	0.0352071	-0.000606302
1036	0.32499	8.5834	0.841988	0.0354529	-0.000395865
1037	0.325304	8.59768	0.841785	0.0356883	-0.000184878
1038	0.325618	8.61107	0.841651	0.0359168	2.59445e-05
1039	0.325932	8.62356	0.841581	0.0361365	0.000236177
1040	0.326246	8.63515	0.841574	0.0363472	0.00044501
1041	0.32656	8.64581	0.84163	0.0365493	0.000652555
1042	0.326874	8.65554	0.841749	0.0367421	0.000859049
1043	0.327188	8.66432	0.841931	0.0369257	0.00106348
1044	0.327502	8.67216	0.842175	0.0371003	0.0012664
1045	0.327816	8.67904	0.842481	0.0372653	0.0014673
1046	0.32813	8.68495	0.842851	0.0374206	0.00166781
1047	0.328444	8.68989	0.84328	0.0375666	0.00186546
1048	0.328758	8.69385	0.843768	0.0377028	0.00205865
1049	0.329072	8.69684	0.844316	0.037829	0.00224946
1050	0.329386	8.69884	0.844923	0.0379451	0.00243725
1051	0.3297	8.69986	0.845596	0.0380524	0.0026268
1052	0.330014	8.69989	0.846309	0.0381478	0.00280314
1053	0.330328	8.69894	0.847075	0.038232	0.00297638
1054	0.330642	8.697	0.847894	0.0383063	0.00314711
1055	0.330956	8.69408	0.848768	0.0383707	0.00331368
1056	0.33127	8.69018	0.849693	0.0384249	0.00347593
1057	0.331584	8.6853	0.850669	0.0384686	0.00363331
1058	0.331898	8.67945	0.851696	0.0385024	0.00378664
1059	0.332212	8.67264	0.852784	0.0385282	0.00394174
1060	0.332526	8.66486	0.853894	0.038538	0.00407775
1061	0.33284	8.65614	0.855072	0.0385399	0.00421915
1062	0.333154	8.64647	0.856276	0.0385305	0.00434857
1063	0.333468	8.63587	0.857521	0.0385102	0.00447245
1064	0.333782	8.62435	0.858808	0.0384792	0.00459146
1065	0.334096	8.61191	0.860138	0.0384373	0.00470498
1066	0.33441	8.59858	0.861502	0.0383838	0.00481084
1067	0.334724	8.58436	0.86291	0.0383206	0.00491347
1068	0.335038	8.56927	0.864358	0.0382477	0.00501161
1069	0.335352	8.55332	0.865835	0.0381622	0.00510082
1070	0.335666	8.53653	0.867349	0.0380674	0.00518584
1071	0.33598	8.51892	0.868894	0.0379622	0.00526405
1072	0.336294	8.50049	0.870473	0.0378465	0.00533706
1073	0.336608	8.48128	0.872075	0.0377193	0.00540136
1074	0.336922	8.4613	0.873707	0.0375817	0.00546004
1075	0.337236	8.44057	0.875368	0.0374345	0.00551388
1076	0.33755	8.41911	0.877889	0.0372741	0.00590554
1077	0.337864	8.39694	0.880329	0.0371946	0.00621129
1078	0.338178	8.37408	0.882558	0.0370651	0.00637604
1079	0.338492	8.35056	0.884539	0.0368832	0.00639788
1080	0.338806	8.32639	0.886344	0.0366634	0.00634552
1081	0.33912	8.30161	0.88811	0.036432	0.00629787
1082	0.339434	8.27624	0.88994	0.0361998	0.00629095
1083	0.339748	8.2503	0.891885	0.0359744	0.00633215
1084	0.340062	8.22381	0.893959	0.0357567	0.00641426
1085	0.340376	8.19681	0.896127	0.0355416	0.00652099
1086	0.34069	8.16932	0.898355	0.0353251	0.00663699
1087	0.341004	8.14136	0.900586	0.0350969	0.00674399
1088	0.341318	8.11298	0.902806	0.0348609	0.0068387
1089	0.341632	8.08418	0.904989	0.0346112	0.00691444
1090	0.341946	8.055	0.907123	0.0343476	0.0069685
1091	0.34226	8.02548	0.909213	0.0340703	0.00700281
1092	0.342574	7.99563	0.911249	0.0337796	0.00701779
1093	0.342888	7.9655	0.913257	0.0334786	0.00701968
1094	0.343202	7.9351	0.915246	0.0331711	0.00701311
1095	0.343516	7.90447	0.917219	0.032856	0.00699924
1096	0.34383	7.87363	0.91918	0.0325348	0.00697938
1097	0.344144	7.84263	0.921137	0.0322095	0.0069571
1098	0.344458	7.81149	0.923094	0.0318821	0.00693348
1099	0.344772	7.78023	0.925037	0.0315476	0.00690373
1100	0.345086	7.7489	0.926971	0.0312094	0.00687073
1101	0.3454	7.71752	0.92889	0.0308664	0.00683224
1102	0.345714	7.68612	0.93079	0.0305193	0.00678873
1103	0.346028	7.65473	0.932663	0.0301661	0.00673823
1104	0.346342	7.62339	0.934518	0.0298115	0.00668364
1105	0.346656	7.59213	0.936346	0.029453	0.006623
1106	0.34697	7.56097	0.938142	0.0290913	0.00655632
1107	0.347284	7.52995	0.939902	0.0287255	0.00648152
1108	0.347598	7.4991	0.941628	0.0283578	0.00640089
1109	0.347912	7.46844	0.943314	0.0279873	0.00631288
1110	0.348226	7.43801	0.944953	0.0276142	0.00621622
1111	0.34854	7.40784	0.946553	0.0272387	0.00611266
1112	0.348854	7.37796	0.94811	0.0268634	0.00600371
1113	0.349168	7.3484	0.949621	0.0264863	0.0058884
1114	0.349482	7.31918	0.951071	0.0261051	0.00576151
1115	0.349796	7.29034	0.952471	0.0257261	0.0056282
1116	0.35011	7.2619	0.95382	0.0253465	0.00548838
1117	0.350424	7.2339	0.95511	0.024967	0.00534072
1118	0.350738	7.20635	0.956342	0.0245886	0.00518588
1119	0.351052	7.17929	0.957527	0.0242125	0.00502717
1120	0.351366	7.15275	0.958654	0.0238396	0.00486322
1121	0.35168	7.12674	0.959724	0.0234679	0.00469521
1122	0.351994	7.1013	0.960738	0.0231005	0.0045209
1123	0.352308	7.07645	0.961685	0.0227341	0.00433961
1124	0.352622	7.05221	0.962573	0.0223727	0.00415427
1125	0.352936	7.02861	0.963404	0.0220162	0.00396609
1126	0.35325	7.00568	0.964174	0.0216643	0.00377392
1127	0.353564	6.98342	0.964883	0.0213169	0.0035784
1128	0.353878	6.96188	0.965533	0.0209765	0.00338048
1129	0.354192	6.94106	0.966122	0.0206427	0.00318045
1130	0.354506	6.92099	0.966654	0.0203155	0.00297836
1131	0.35482	6.90169	0.967125	0.0199958	0.00277493
1132	0.355134	6.88318	0.967537	0.0196838	0.00256882
1133	0.355448	6.86547	0.967882	0.0193791	0.00236039
1134	0.355762	6.84858	0.968172	0.0190855	0.00215192
1135	0.356076	6.83254	0.968398	0.0187979	0.00194258
1136	0.35639	6.81735	0.96857	0.0185199	0.00173451
1137	0.356704	6.80302	0.968681	0.018252	0.00152613
1138	0.357018	6.78959	0.968735	0.0179946	0.00131847
1139	0.357332	6.77705	0.96873	0.0177471	0.00111131
1140	0.357646	6.76542	0.968665	0.0175101	0.000904253
1141	0.35796	6.75471	0.968543	0.0172842	0.000698693
1142	0.358274	6.74493	0.968368	0.0170706	0.000494199
1143	0.358588	6.7361	0.968131	0.0168673	0.000291103
1144	0.358902	6.72822	0.967837	0.0166749	8.92436e-05
1145	0.359216	6.72129	0.96749	0.0164947	-0.00011022
1146	0.35953	6.71533	0.967087	0.016327	-0.000306755
1147	0.359844	6.71034	0.966631	0.016172	-0.000501359
1148	0.360158	6.70632	0.966119	0.0160292	-0.000694161
1149	0.360472	6.70329	0.965553	0.0158986	-0.000883661
1150	0.360786	6.70124	0.964937	0.0157812	-0.00107087
1151	0.3611	6.70017	0.964267	0.015676	-0.00125542
1152	0.361414	6.70009	0.963548	0.015583	-0.00143455
1153	0.361728	6.70099	0.962769	0.0155019	-0.00161438
1154	0.362042	6.70288	0.961949	0.0154357	-0.00178757
1155	0.362356	6.70575	0.961081	0.015383	-0.00195711
1156	0.36267	6.7096	0.960163	0.0153429	-0.00212377
1157	0.362984	6.71443	0.959199	0.0153168	-0.00228568
1158	0.363298	6.72023	0.95819	0.0153027	-0.00244222
1159	0.363612	6.727	0.957133	0.0153008	-0.00259547
1160	0.363926	6.73472	0.956032	0.015312	-0.0027446
1161	0.36424	6.7434	0.954885	0.0153363	-0.00289007
1162	0.364554	6.75302	0.953694	0.015373	-0.00303164
1163	0.364868	6.76357	0.95246	0.0154231	-0.00316867
1164	0.365182	6.77505	0.951186	0.0154857	-0.00330061
1165	0.365496	6.78744	0.949869	0.0155602	-0.00342826
1166	0.36581	6.80072	0.948516	0.015647	-0.0035504
1167	0.366124	6.8149	0.947128	0.0157468	-0.00366607
1168	0.366438	6.82995	0.945723	0.015863	-0.00376901
1169	0.366752	6.84585	0.944272	0.0159882	-0.00387214
1170	0.367066	6.8626	0.942772	0.016122	-0.00397639
1171	0.36738	6.88017	0.941245	0.016269	-0.0040723
1172	0.367694	6.89855	0.939688	0.016428	-0.00416114
1173	0.368008	6.91772	0.93811	0.0166002	-0.00424057
1174	0.368322	6.93767	0.936521	0.0167872	-0.0043078
1175	0.368636	6.95836	0.934902	0.0169825	-0.00437276
1176	0.36895	6.97979	0.932424	0.0171822	-0.00476824
1177	0.369264	7.00192	0.92998	0.0172983	-0.00511434
1178	0.369578	7.02474	0.927612	0.0174471	-0.0053873
1179	0.369892	7.04823	0.925554	0.0176641	-0.00547497
1180	0.370206	7.07236	0.92377	0.0179334	-0.00543179
1181	0.37052	7.09712	0.922097	0.0182235	-0.00536175
1182	0.370834	7.12246	0.920388	0.018513	-0.00532925
1183	0.371148	7.14837	0.918575	0.0187966	-0.00534938
1184	0.371462	7.17483	0.916607	0.0190659	-0.00542356
1185	0.371776	7.20181	0.914498	0.0193224	-0.0055384
1186	0.37209	7.22928	0.912326	0.0195821	-0.00565994
1187	0.372404	7.25721	0.910133	0.01985	-0.00577482
1188	0.372718	7.28557	0.907958	0.020127	-0.00587196
1189	0.373032	7.31435	0.905825	0.020417	-0.00594595
1190	0.373346	7.34351	0.903754	0.020721	-0.00599439
1191	0.37366	7.37301	0.901732	0.021036	-0.00602237
1192	0.373974	7.40284	0.89975	0.0213589	-0.0060359
1193	0.374288	7.43297	0.897794	0.0216876	-0.00603906
1194	0.374602	7.46335	0.895857	0.0220212	-0.00603376
1195	0.374916	7.49397	0.893923	0.0223553	-0.00602646
1196	0.37523	7.5248	0.891994	0.022691	-0.00601536
1197	0.375544	7.55579	0.890081	0.023032	-0.0059955
1198	0.375858	7.58693	0.888168	0.0233714	-0.00597346
1199	0.376172	7.61818	0.886261	0.023711	-0.00594755
1200	0.376486	7.64951	0.884368	0.0240521	-0.00591599
1201	0.3768	7.68089	0.882497	0.0243953	-0.0058766
1202	0.377114	7.71229	0.880649	0.0247404	-0.00582971
1203	0.377428	7.74367	0.878819	0.0250834	-0.00577907
1204	0.377742	7.77502	0.877028	0.025434	-0.00571657
1205	0.378056	7.80629	0.875262	0.0257811	-0.00564867
1206	0.37837	7.83745	0.87353	0.0261305	-0.00557458
1207	0.378684	7.86848	0.871846	0.0264844	-0.0054889
1208	0.378998	7.89934	0.870191	0.0268356	-0.00539853
1209	0.379312	7.93001	0.868571	0.0271852	-0.00530303
1210	0.379626	7.96045	0.866991	0.0275337	-0.00520085
1211	0.37994	7.99063	0.865451	0.0278812	-0.00509252
1212	0.380254	8.02053	0.863945	0.0282239	-0.00498032
1213	0.380568	8.05011	0.862502	0.0285715	-0.00485494
1214	0.380882	8.07934	0.861102	0.0289161	-0.00472427
1215	0.381196	8.10821	0.859751	0.0292566	-0.00458918
1216	0.38151	8.13666	0.858441	0.0295916	-0.00444975
1217	0.381824	8.16469	0.85719	0.0299279	-0.0043012
1218	0.382138	8.19226	0.855982	0.0302563	-0.00415074
1219	0.382452	8.21935	0.854829	0.0305823	-0.00399341
1220	0.382766	8.24592	0.853734	0.0309066	-0.00382938
1221	0.38308	8.27196	0.852697	0.0312272	-0.0036587
1222	0.383394	8.29743	0.851714	0.0315428	-0.00348424
1223	0.383708	8.32231	0.850787	0.0318539	-0.00330559
1224	0.384022	8.34658	0.84992	0.0321598	-0.00312252
1225	0.384336	8.37021	0.849108	0.0324599	-0.00293612
1226	0.38465	8.39318	0.848355	0.0327549	-0.00274573
1227	0.384964	8.41546	0.84766	0.0330445	-0.00255197
1228	0.385278	8.43705	0.847027	0.0333281	-0.00235481
1229	0.385592	8.4579	0.846455	0.0336058	-0.00215471
1230	0.385906	8.47801	0.84594	0.0338762	-0.00195297
1231	0.38622	8.49735	0.845491	0.0341413	-0.0017482
1232	0.386534	8.5159	0.845103	0.0343998	-0.0015413
1233	0.386848	8.53365	0.844777	0.0346515	-0.00133278
1234	0.387162	8.55058	0.844512	0.0348957	-0.00112293
1235	0.387476	8.56667	0.844308	0.0351329	-0.000912364
1236	0.38779	8.58191	0.844167	0.0353625	-0.000701153
1237	0.388104	8.59627	0.844086	0.0355843	-0.000489703
1238	0.388418	8.60975	0.844069	0.0357974	-0.000275882
1239	0.388732	8.62234	0.844116	0.0360054	-6.40817e-05
1240	0.389046	8.63401	0.844223	0.0362027	0.000148648
1241	0.38936	8.64477	0.844394	0.0363931	0.000360246
1242	0.389674	8.65459	0.844626	0.0365747	0.000570094
1243	0.389988	8.66347	0.844915	0.0367475	0.000779206
1244	0.390302	8.67141	0.845266	0.0369115	0.000986274
1245	0.390616	8.67838	0.845674	0.0370661	0.00119167
1246	0.39093	8.68439	0.846141	0.0372115	0.00139466
1247	0.391244	8.68943	0.846666	0.0373477	0.00159532
1248	0.391558	8.6935	0.847247	0.0374742	0.00179268
1249	0.391872	8.69658	0.847887	0.0375914	0.0019898
1250	0.392186	8.69868	0.848581	0.0376987	0.00218157
1251	0.3925	8.6998	0.849327	0.0377958	0.00236926
1252	0.392814	8.69993	0.850124	0.0378828	0.00255276
1253	0.393128	8.69908	0.850972	0.0379597	0.00273198
1254	0.393442	8.69724	0.851873	0.0380269	0.00290785
1255	0.393756	8.69442	0.852823	0.0380839	0.00307899
1256	0.39407	8.69062	0.853819	0.0381302	0.00324495
1257	0.394384	8.68584	0.854865	0.0381667	0.00340655
1258	0.394698	8.68009	0.855956	0.0381926	0.00356299
1259	0.395012	8.67337	0.857093	0.0382083	0.00371474
1260	0.395326	8.66569	0.858271	0.038214	0.00386055
1261	0.39564	8.65707	0.859484	0.0382064	0.00399693
1262	0.395954	8.64749	0.860741	0.0381891	0.00413007
1263	0.396268	8.63699	0.862038	0.0381616	0.00425785
1264	0.396582	8.62556	0.863375	0.0381241	0.00438042
1265	0.396896	8.61321	0.864749	0.0380762	0.00449756
1266	0.39721	8.59997	0.866158	0.0380173	0.00460787
1267	0.397524	8.58584	0.8676	0.0379476	0.00471204
1268	0.397838	8.57084	0.86906	0.0378631	0.00480351
1269	0.398152	8.55498	0.87056	0.0377714	0.00489332
1270	0.398466	8.53827	0.872109	0.0376735	0.00498456
1271	0.39878	8.52074	0.873663	0.0375584	0.005058
1272	0.399094	8.5024	0.875252	0.0374353	0.00512914
1273	0.399408	8.48327	0.876872	0.0373033	0.00519641
1274	0.399722	8.46336	0.878527	0.0371628	0.00526095
1275	0.400036	8.44271	0.880201	0.0370112	0.00531728
1276	0.40035	8.42132	0.882744	0.0368474	0.00571526
1277	0.400664	8.39922	0.885178	0.0367611	0.00601775
1278	0.400978	8.37643	0.887441	0.0366346	0.00619374
1279	0.401292	8.35297	0.889423	0.0364479	0.0062169
1280	0.401606	8.32887	0.891215	0.0362243	0.00616411
1281	0.40192	8.30415	0.892967	0.035988	0.00611377
1282	0.402234	8.27884	0.89478	0.0357518	0.0061043
1283	0.402548	8.25295	0.896695	0.0355204	0.006139
1284	0.402862	8.22652	0.898737	0.0352973	0.00621693
1285	0.403176	8.19957	0.900879	0.0350797	0.00632129
1286	0.40349	8.17213	0.90308	0.0348603	0.00643608
1287	0.403804	8.14422	0.905285	0.0346304	0.00654301
1288	0.404118	8.11587	0.907473	0.0343921	0.00663628
1289	0.404432	8.08712	0.909624	0.0341405	0.00671042
1290	0.404746	8.05798	0.91173	0.0338779	0.00676564
1291	0.40506	8.02849	0.913772	0.0335963	0.00679628
1292	0.405374	7.99868	0.915768	0.0333041	0.00680855
1293	0.405688	7.96857	0.917729	0.0330022	0.00680809
1294	0.406002	7.93819	0.919666	0.032693	0.00679889
1295	0.406316	7.90758	0.921585	0.0323768	0.00678172
1296	0.40663	7.87677	0.923489	0.0320557	0.00675899
1297	0.406944	7.84578	0.925386	0.03173	0.00673241
1298	0.407258	7.81465	0.927278	0.031401	0.00670335
1299	0.407572	7.78341	0.929156	0.0310672	0.00666917
1300	0.407886	7.75208	0.931023	0.03073	0.00663235
1301	0.4082	7.7207	0.932871	0.0303873	0.00658913
1302	0.408514	7.6893	0.934701	0.0300413	0.00654191
1303	0.408828	7.65792	0.936511	0.0296918	0.00648972
1304	0.409142	7.62657	0.938296	0.0293392	0.00643297
1305	0.409456	7.5953	0.940052	0.0289831	0.00636985
1306	0.40977	7.56413	0.941777	0.028624	0.00630064
1307	0.410084	7.53309	0.943464	0.0282608	0.00622403
1308	0.410398	7.50222	0.945122	0.0278969	0.00614215
1309	0.410712	7.47154	0.946736	0.0275294	0.00605267
1310	0.411026	7.44109	0.948308	0.0271598	0.00595635
1311	0.41134	7.41089	0.949839	0.0267893	0.00585325
1312	0.411654	7.38098	0.951319	0.0264162	0.0057418
1313	0.411968	7.35138	0.952754	0.0260433	0.00562414
1314	0.412282	7.32213	0.95414	0.0256692	0.00549975
1315	0.412596	7.29325	0.955476	0.0252948	0.00536849
1316	0.41291	7.26477	0.956756	0.0249202	0.00522973
1317	0.413224	7.23672	0.957986	0.024547	0.00508527
1318	0.413538	7.20912	0.959168	0.0241769	0.00493765
1319	0.413852	7.18201	0.960291	0.0238078	0.00478138
1320	0.414166	7.15541	0.961357	0.0234402	0.00461929
1321	0.41448	7.12935	0.962365	0.0230746	0.00445196
1322	0.414794	7.10385	0.963317	0.0227125	0.00427979
1323	0.415108	7.07894	0.964215	0.0223548	0.00410396
1324	0.415422	7.05464	0.965055	0.0220007	0.00392462
1325	0.415736	7.03098	0.965838	0.0216536	0.00374157
1326	0.41605	7.00797	0.966561	0.0213092	0.00355438
1327	0.416364	6.98565	0.967222	0.0209695	0.00336346
1328	0.416678	6.96403	0.967824	0.020636	0.0031695
1329	0.416992	6.94314	0.968364	0.0203084	0.00297244
1330	0.417306	6.92299	0.968849	0.0199884	0.00277441
1331	0.41762	6.90361	0.969274	0.0196756	0.00257437
1332	0.417934	6.88502	0.969639	0.0193699	0.00237268
1333	0.418248	6.86723	0.969948	0.0190745	0.00217053
1334	0.418562	6.85026	0.970197	0.0187856	0.00196698
1335	0.418876	6.83413	0.970385	0.0185057	0.00176254
1336	0.41919	6.81885	0.970514	0.018235	0.00155779
1337	0.419504	6.80444	0.970585	0.0179736	0.00135322
1338	0.419818	6.79091	0.970597	0.0177225	0.0011486
1339	0.420132	6.77828	0.970553	0.0174821	0.000944268
1340	0.420446	6.76656	0.970449	0.0172535	0.000739728
1341	0.42076	6.75575	0.970285	0.0170321	0.000536826
1342	0.421074	6.74588	0.970071	0.0168243	0.000336787
1343	0.421388	6.73695	0.969792	0.0166263	0.000135238
1344	0.421702	6.72897	0.96946	0.0164403	-6.39421e-05
1345	0.422016	6.72195	0.96907	0.0162665	-0.000261222
1346	0.42233	6.71589	0.968627	0.0161055	-0.000457079
1347	0.422644	6.7108	0.968128	0.0159557	-0.000649587
1348	0.422958	6.70669	0.967575	0.0158189	-0.000840139
1349	0.423272	6.70355	0.966968	0.015694	-0.0010291
1350	0.423586	6.7014	0.966305	0.0155819	-0.00121649
1351	0.4239	6.70023	0.965591	0.0154825	-0.00139976
1352	0.424214	6.70005	0.964825	0.0153961	-0.0015796
1353	0.424528	6.70085	0.964006	0.0153223	-0.00175654
1354	0.424842	6.70264	0.963131	0.0152605	-0.00193221
1355	0.425156	6.70541	0.962213	0.0152126	-0.0021011
1356	0.42547	6.70917	0.961249	0.0151791	-0.00226683
1357	0.425784	6.7139	0.960237	0.0151583	-0.00242814
1358	0.426098	6.7196	0.959178	0.0151505	-0.00258597
1359	0.426412	6.72627	0.958075	0.0151562	-0.00273797
1360	0.426726	6.73389	0.956923	0.0151741	-0.00288789
1361	0.42704	6.74247	0.955727	0.0152053	-0.00303262
1362	0.427354	6.752	0.954485	0.0152487	-0.00317442
1363	0.427668	6.76246	0.953205	0.0153058	-0.00330874
1364	0.427982	6.77384	0.951883	0.0153752	-0.00343908
1365	0.428296	6.78614	0.950533	0.0154609	-0.00355866
1366	0.42861	6.79934	0.949125	0.0155539	-0.00368272
1367	0.428924	6.81342	0.947694	0.0156637	-0.00379419
1368	0.429238	6.82838	0.94622	0.0157839	-0.00390338
1369	0.429552	6.8442	0.944707	0.015915	-0.00400915
1370	0.429866	6.86086	0.943161	0.0160588	-0.00410802
1371	0.43018	6.87835	0.941582	0.0162143	-0.00420149
1372	0.430494	6.89665	0.939983	0.0163834	-0.00428431
1373	0.430808	6.91574	0.938344	0.0165611	-0.00436594
1374	0.431122	6.93561	0.936685	0.016753	-0.00443872
1375	0.431436	6.95623	0.934998	0.0169543	-0.00450633
1376	0.43175	6.97758	0.932457	0.0171619	-0.00490255
1377	0.432064	6.99964	0.929961	0.017289	-0.00524459
1378	0.432378	7.0224	0.927527	0.0174432	-0.00551843
1379	0.432692	7.04582	0.925422	0.0176729	-0.00560032
1380	0.433006	7.06989	0.923585	0.0179518	-0.00555426
1381	0.43332	7.09458	0.921853	0.0182491	-0.00548392
1382	0.433634	7.11986	0.920096	0.0185495	-0.00544603
1383	0.433948	7.14572	0.918208	0.0188381	-0.00546908
1384	0.434262	7.17212	0.916173	0.0191147	-0.00554393
1385	0.434576	7.19905	0.914015	0.019384	-0.0056519
1386	0.43489	7.22647	0.911773	0.0196502	-0.00577568
1387	0.435204	7.25435	0.909513	0.0199244	-0.00589055
1388	0.435518	7.28268	0.907273	0.0202102	-0.00598638
1389	0.435832	7.31141	0.905083	0.0205092	-0.00605736
1390	0.436146	7.34053	0.902949	0.0208227	-0.0061035
1391	0.43646	7.37001	0.90086	0.0211442	-0.00613108
1392	0.436774	7.3998	0.898818	0.0214767	-0.00614186
1393	0.437088	7.4299	0.896806	0.0218156	-0.00613968
1394	0.437402	7.46026	0.894802	0.0221558	-0.0061347
1395	0.437716	7.49086	0.892804	0.022498	-0.00612536
1396	0.43803	7.52166	0.890813	0.0228418	-0.00611184
1397	0.438344	7.55264	0.888824	0.0231867	-0.00609419
1398	0.438658	7.58377	0.886846	0.023534	-0.00607053
1399	0.438972	7.61501	0.884882	0.0238827	-0.00604052
1400	0.439286	7.64633	0.882935	0.024233	-0.00600372
1401	0.4396	7.6777	0.881007	0.0245844	-0.00596112
1402	0.439914	7.7091	0.879102	0.0249376	-0.00591063
1403	0.440228	7.74049	0.877223	0.025292	-0.0058535
1404	0.440542	7.77184	0.875373	0.025648	-0.00578897
1405	0.440856	7.80312	0.873555	0.0260055	-0.00571621
1406	0.44117	7.8343	0.87177	0.0263629	-0.00563773
1407	0.441484	7.86534	0.870017	0.0267198	-0.00555304
1408	0.441798	7.89622	0.868303	0.027077	-0.00546118
1409	0.442112	7.92691	0.866627	0.0274335	-0.00536192
1410	0.442426	7.95737	0.864994	0.0277893	-0.00525596
1411	0.44274	7.98758	0.863402	0.028144	-0.00514385
1412	0.443054	8.01751	0.861853	0.0284968	-0.00502478
1413	0.443368	8.04712	0.860357	0.0288484	-0.0048968
1414	0.443682	8.0764	0.858904	0.0291984	-0.00476404
1415	0.443996	8.1053	0.857496	0.0295444	-0.00462732
1416	0.44431	8.1338	0.856143	0.0298887	-0.00448233
1417	0.444624	8.16187	0.854842	0.0302298	-0.00433135
1418	0.444938	8.18949	0.853591	0.0305663	-0.0041753
1419	0.445252	8.21662	0.852397	0.0309003	-0.00401311
1420	0.445566	8.24325	0.851256	0.0312298	-0.00384482
1421	0.44588	8.26934	0.850171	0.0315546	-0.00367255
1422	0.446194	8.29487	0.849141	0.0318753	-0.00349594
1423	0.446508	8.31981	0.848172	0.0321916	-0.0033142
1424	0.446822	8.34414	0.847263	0.032503	-0.0031277
1425	0.447136	8.36784	0.846408	0.032808	-0.00293775
1426	0.44745	8.39088	0.845615	0.0331082	-0.00274433
1427	0.447764	8.41324	0.844882	0.0334027	-0.00254749
1428	0.448078	8.43489	0.844209	0.0336912	-0.00234739
1429	0.448392	8.45582	0.843594	0.0339716	-0.0021454
1430	0.448706	8.476	0.843045	0.0342481	-0.00193958
1431	0.44902	8.49542	0.84256	0.0345181	-0.00173183
1432	0.449334	8.51406	0.842135	0.0347807	-0.00152248
1433	0.449648	8.53189	0.841771	0.0350357	-0.00131199
1434	0.449962	8.5489	0.841473	0.0352852	-0.00109938
1435	0.450276	8.56508	0.841236	0.0355263	-0.000886071
1436	0.45059	8.5804	0.841063	0.03576	-0.000671986
1437	0.450904	8.59485	0.840951	0.0359856	-0.000457334
1438	0.451218	8.60843	0.840904	0.0362039	-0.000242686
1439	0.451532	8.6211	0.84092	0.0364143	-2.7834e-05
1440	0.451846	8.63287	0.840996	0.036616	0.000185633
1441	0.45216	8.64372	0.841134	0.0368091	0.000398643
1442	0.452474	8.65364	0.841333	0.0369937	0.000610497
1443	0.452788	8.66262	0.841592	0.0371692	0.00082085
1444	0.453102	8.67065	0.841914	0.037336	0.00103041
1445	0.453416	8.67772	0.8423	0.0374938	0.0012404
1446	0.45373	8.68383	0.842747	0.0376435	0.00144691
1447	0.454044	8.68897	0.843249	0.0377835	0.00164954
1448	0.454358	8.69313	0.843807	0.0379135	0.00184867
1449	0.454672	8.69631	0.844419	0.0380336	0.00204464
1450	0.454986	8.69852	0.845086	0.0381436	0.00223738
1451	0.4553	8.69973	0.845808	0.038244	0.00242609
1452	0.455614	8.69997	0.846584	0.0383344	0.00261136
1453	0.455928	8.69921	0.847414	0.0384147	0.00279295
1454	0.456242	8.69747	0.848295	0.038485	0.00297039
1455	0.456556	8.69475	0.849224	0.0385447	0.00314284
1456	0.45687	8.69105	0.850204	0.0385947	0.00331077
1457	0.457184	8.68637	0.851229	0.0386339	0.00347335
1458	0.457498	8.68072	0.8523	0.0386625	0.00363025
1459	0.457812	8.6741	0.853414	0.0386803	0.00378116
1460	0.458126	8.66652	0.854574	0.0386876	0.00392731
1461	0.45844	8.65798	0.855778	0.0386846	0.00406819
1462	0.458754	8.64851	0.857024	0.0386714	0.00420391
1463	0.459068	8.6381	0.858308	0.0386473	0.00433268
1464	0.459382	8.62676	0.859632	0.0386126	0.00445565
1465	0.459696	8.61451	0.86098	0.0385641	0.00456659
1466	0.46001	8.60136	0.86237	0.0385071	0.00467602
1467	0.460324	8.58731	0.8638	0.0384397	0.00478157
1468	0.460638	8.5724	0.865266	0.0383625	0.00488007
1469	0.460952	8.55662	0.866771	0.0382762	0.00497484
1470	0.461266	8.54	0.868304	0.0381787	0.00506174
1471	0.46158	8.52256	0.869862	0.0380686	0.00513972
1472	0.461894	8.5043	0.871452	0.0379497	0.00521351
1473	0.462208	8.48524	0.873071	0.0378202	0.00528185
1474	0.462522	8.46542	0.874719	0.0376815	0.00534544
1475	0.462836	8.44484	0.876372	0.0375275	0.0053936
1476	0.46315	8.42352	0.878912	0.0373656	0.00579368
1477	0.463464	8.40149	0.881346	0.0372827	0.00609789
1478	0.463778	8.37877	0.883603	0.0371566	0.00627286
1479	0.464092	8.35538	0.885584	0.0369726	0.00629606
1480	0.464406	8.33135	0.887384	0.0367522	0.00624592
1481	0.46472	8.30669	0.889139	0.0365172	0.00619659
1482	0.465034	8.28143	0.890947	0.0362806	0.00618318
1483	0.465348	8.2556	0.892869	0.0360515	0.00621949
1484	0.465662	8.22923	0.894916	0.0358303	0.00629804
1485	0.465976	8.20233	0.897062	0.0356137	0.00640223
1486	0.46629	8.17493	0.899267	0.0353949	0.00651674
1487	0.466604	8.14707	0.901494	0.0351717	0.00662811
1488	0.466918	8.11877	0.903704	0.0349371	0.00672571
1489	0.467232	8.09005	0.905869	0.0346871	0.00680118
1490	0.467546	8.06095	0.907977	0.0344214	0.0068533
1491	0.46786	8.0315	0.910034	0.0341421	0.00688418
1492	0.468174	8.00171	0.912046	0.0338511	0.00689771
1493	0.468488	7.97163	0.914022	0.0335498	0.00689761
1494	0.468802	7.94129	0.915976	0.0332408	0.00688828
1495	0.469116	7.9107	0.917914	0.0329259	0.00687233
1496	0.46943	7.8799	0.919841	0.0326061	0.00685147
1497	0.469744	7.84893	0.921757	0.0322799	0.00682414
1498	0.470058	7.81782	0.923665	0.0319499	0.00679375
1499	0.470372	7.78658	0.925567	0.0316163	0.00676017
1500	0.470686	7.75526	0.927459	0.0312797	0.0067248
1501	0.471	7.72389	0.929335	0.0309378	0.00668291
1502	0.471314	7.69249	0.93119	0.0305914	0.00663612
1503	0.471628	7.6611	0.933026	0.0302416	0.0065848
1504	0.471942	7.62975	0.934837	0.0298879	0.00652733
1505	0.472256	7.59847	0.936614	0.0295276	0.00646174
1506	0.47257	7.56728	0.938374	0.0291702	0.00639484
1507	0.472884	7.53623	0.940095	0.0288073	0.00631991
1508	0.473198	7.50534	0.941774	0.0284408	0.0062365
1509	0.473512	7.47464	0.94342	0.028072	0.00614737
1510	0.473826	7.44417	0.945022	0.0277007	0.00605025
1511	0.47414	7.41394	0.946579	0.0273278	0.00594616
1512	0.474454	7.384	0.948084	0.0269501	0.00583271
1513	0.474768	7.35437	0.949556	0.0265768	0.0057165
1514	0.475082	7.32508	0.950973	0.0262006	0.00559172
1515	0.475396	7.29616	0.952341	0.025824	0.00546008
1516	0.47571	7.26764	0.953655	0.0254472	0.0053211
1517	0.476024	7.23954	0.954917	0.0250712	0.00517622
1518	0.476338	7.2119	0.956124	0.0246964	0.00502504
1519	0.476652	7.18474	0.957277	0.0243231	0.00486802
1520	0.476966	7.15809	0.958378	0.0239535	0.00470756
1521	0.47728	7.13197	0.959418	0.0235847	0.0045391
1522	0.477594	7.10641	0.9604	0.0232188	0.00436564
1523	0.477908	7.08144	0.961326	0.0228568	0.00418808
1524	0.478222	7.05708	0.962193	0.0224985	0.00400605
1525	0.478536	7.03335	0.963005	0.0221455	0.00382133
1526	0.47885	7.01027	0.963753	0.0217957	0.00363191
1527	0.479164	6.98788	0.964442	0.0214522	0.00343936
1528	0.479478	6.96619	0.965075	0.021115	0.00324448
1529	0.479792	6.94523	0.965646	0.0207838	0.0030466
1530	0.480106	6.925	0.966163	0.0204614	0.00284791
1531	0.48042	6.90554	0.966612	0.0201413	0.00264542
1532	0.480734	6.88687	0.967018	0.0198342	0.00244722
1533	0.481048	6.869	0.967356	0.0195331	0.002244
1534	0.481362	6.85194	0.967633	0.01924	0.0020393
1535	0.481676	6.83572	0.96785	0.0189554	0.0018338
1536	0.48199	6.82036	0.96801	0.0186799	0.00162827
1537	0.482304	6.80586	0.96811	0.0184151	0.0014221
1538	0.482618	6.79224	0.968148	0.0181586	0.00121574
1539	0.482932	6.77952	0.968128	0.0179122	0.00100982
1540	0.483246	6.7677	0.968049	0.0176765	0.000804501
1541	0.48356	6.75681	0.967915	0.0174514	0.000600707
1542	0.483874	6.74684	0.967726	0.0172374	0.000397993
1543	0.484188	6.73782	0.967474	0.0170346	0.000196408
1544	0.484502	6.72974	0.967171	0.0168442	-3.79959e-06
1545	0.484816	6.72262	0.966807	0.016665	-0.000202587
1546	0.48513	6.71646	0.966385	0.0164982	-0.000401797
1547	0.485444	6.71127	0.965908	0.0163427	-0.000597801
1548	0.485758	6.70706	0.965377	0.0161995	-0.000790407
1549	0.486072	6.70382	0.964794	0.016069	-0.000979967
1550	0.486386	6.70157	0.964159	0.0159514	-0.00116622
1551	0.4867	6.7003	0.963473	0.0158468	-0.00134974
1552	0.487014	6.70002	0.962734	0.0157548	-0.00153017
1553	0.487328	6.70073	0.961937	0.0156747	-0.00170974
1554	0.487642	6.70242	0.961097	0.0156087	-0.00188276
1555	0.487956	6.70509	0.960209	0.0155565	-0.00205172
1556	0.48827	6.70874	0.959274	0.0155174	-0.00221712
1557	0.488584	6.71337	0.958288	0.0154907	-0.0023796
1558	0.488898	6.71897	0.957254	0.015477	-0.00253877
1559	0.489212	6.72554	0.956173	0.0154763	-0.00269374
1560	0.489526	6.73308	0.955046	0.0154887	-0.00284412
1561	0.48984	6.74156	0.953876	0.0155143	-0.00298962
1562	0.490154	6.75099	0.952673	0.0155553	-0.00312552
1563	0.490468	6.76135	0.951426	0.0156084	-0.00325791
1564	0.490782	6.77264	0.950134	0.0156735	-0.00338772
1565	0.491096	6.78485	0.948797	0.0157504	-0.00351457
1566	0.49141	6.79796	0.94742	0.0158394	-0.00363668
1567	0.491724	6.81195	0.946002	0.0159406	-0.00375377
1568	0.492038	6.82682	0.944554	0.0160555	-0.00386263
1569	0.492352	6.84256	0.943065	0.0161807	-0.00396885
1570	0.492666	6.85913	0.941549	0.01632	-0.00406641
1571	0.49298	6.87654	0.939998	0.0164704	-0.00415963
1572	0.493294	6.89476	0.938414	0.0166322	-0.00424714
1573	0.493608	6.91377	0.936801	0.0168057	-0.00432886
1574	0.493922	6.93356	0.935177	0.0169948	-0.00439723
1575	0.494236	6.9541	0.933519	0.0171922	-0.00446347
1576	0.49455	6.97538	0.930999	0.0173936	-0.00486231
1577	0.494864	6.99737	0.928519	0.0175122	-0.00520793
1578	0.495178	7.02006	0.926114	0.0176642	-0.0054804
1579	0.495492	7.04341	0.924019	0.017885	-0.00556736
1580	0.495806	7.06742	0.922198	0.018158	-0.00552398
1581	0.49612	7.09204	0.920491	0.0184523	-0.00545242
1582	0.496434	7.11727	0.91875	0.018746	-0.00541689
1583	0.496748	7.14307	0.916886	0.0190305	-0.00544014
1584	0.497062	7.16942	0.914873	0.0193022	-0.00551545
1585	0.497376	7.19629	0.912731	0.0195656	-0.00562573
1586	0.49769	7.22366	0.910511	0.0198276	-0.00574921
1587	0.498004	7.2515	0.908273	0.020098	-0.0058638
1588	0.498318	7.27978	0.906053	0.0203795	-0.00596047
1589	0.498632	7.30848	0.903881	0.0206751	-0.00603243
1590	0.498946	7.33756	0.901764	0.0209832	-0.00608007
1591	0.49926	7.367	0.899697	0.0213026	-0.00610732
1592	0.499574	7.39677	0.897667	0.0216299	-0.0061201
1593	0.499888	7.42683	0.895671	0.0219646	-0.00611955
1594	0.500202	7.45717	0.893693	0.0223049	-0.00611207
1595	0.500516	7.48774	0.891707	0.022641	-0.006105
1596	0.50083	7.51853	0.889736	0.0229833	-0.00609094
1597	0.501144	7.54949	0.887766	0.0233247	-0.00607322
1598	0.501458	7.5806	0.88579	0.023664	-0.00605477
1599	0.501772	7.61183	0.88384	0.0240114	-0.00602522
1600	0.502086	7.64315	0.881909	0.0243585	-0.00598897
1601	0.5024	7.67452	0.879992	0.0247072	-0.00594676
1602	0.502714	7.70592	0.878097	0.0250572	-0.00589758
1603	0.503028	7.73731	0.876228	0.0254084	-0.00584206
1604	0.503342	7.76866	0.874385	0.0257608	-0.00577912
1605	0.503656	7.79995	0.872575	0.0261148	-0.00570798
1606	0.50397	7.83114	0.870788	0.0264662	-0.00563407
1607	0.504284	7.8622	0.869048	0.0268229	-0.00554887
1608	0.504598	7.8931	0.867343	0.0271781	-0.00545698
1609	0.504912	7.92381	0.865667	0.0275295	-0.00536132
1610	0.505226	7.95429	0.864046	0.0278866	-0.00525391
1611	0.50554	7.98453	0.862452	0.0282365	-0.00514461
1612	0.505854	8.01449	0.860918	0.0285906	-0.00502373
1613	0.506168	8.04414	0.859415	0.0289372	-0.00490052
1614	0.506482	8.07344	0.857961	0.0292841	-0.00477033
1615	0.506796	8.10238	0.856556	0.0296285	-0.00463444
1616	0.50711	8.13092	0.855203	0.029971	-0.00449105
1617	0.507424	8.15904	0.853905	0.0303109	-0.00434056
1618	0.507738	8.18671	0.852661	0.0306472	-0.00418401
1619	0.508052	8.21389	0.851468	0.0309793	-0.00402251
1620	0.508366	8.24057	0.850332	0.0313085	-0.00385478
1621	0.50868	8.26672	0.849249	0.0316326	-0.0036827
1622	0.508994	8.29231	0.848222	0.0319528	-0.00350606
1623	0.509308	8.31731	0.847254	0.0322682	-0.00332474
1624	0.509622	8.3417	0.846344	0.0325788	-0.00313889
1625	0.509936	8.36547	0.845488	0.0328828	-0.00295009
1626	0.51025	8.38857	0.844695	0.0331825	-0.00275678
1627	0.510564	8.411	0.843962	0.0334768	-0.00256007
1628	0.510878	8.43272	0.843289	0.0337647	-0.00236065
1629	0.511192	8.45373	0.842676	0.0340463	-0.00215828
1630	0.511506	8.47399	0.842127	0.034322	-0.00195307
1631	0.51182	8.49349	0.841638	0.0345912	-0.00174611
1632	0.512134	8.5122	0.841207	0.0348518	-0.00153765
1633	0.512448	8.53012	0.840841	0.0351076	-0.00132682
1634	0.512762	8.54721	0.84054	0.0353562	-0.00111476
1635	0.513076	8.56347	0.840302	0.0355976	-0.000901392
1636	0.51339	8.57888	0.840126	0.0358316	-0.000687282
1637	0.513704	8.59343	0.84001	0.0360574	-0.000473344
1638	0.514018	8.60709	0.839957	0.0362748	-0.000259003
1639	0.514332	8.61986	0.839972	0.0364863	-4.42672e-05
1640	0.514646	8.63172	0.840044	0.0366881	0.000169612
1641	0.51496	8.64266	0.840182	0.0368826	0.000383538
1642	0.515274	8.65268	0.840383	0.0370683	0.000596443
1643	0.515588	8.66175	0.84064	0.0372446	0.000806751
1644	0.515902	8.66988	0.84096	0.037412	0.00101553
1645	0.516216	8.67704	0.841335	0.0375699	0.00122226
1646	0.51653	8.68325	0.841778	0.0377195	0.00142989
1647	0.516844	8.68849	0.842273	0.03786	0.00163129
1648	0.517158	8.69275	0.842831	0.0379908	0.00183253
1649	0.517472	8.69604	0.843439	0.0381118	0.00202799
1650	0.517786	8.69834	0.844108	0.0382232	0.00222351
1651	0.5181	8.69965	0.844834	0.0383253	0.00241499
1652	0.518414	8.69999	0.84561	0.0384171	0.00260117
1653	0.518728	8.69933	0.846438	0.0384985	0.00278286
1654	0.519042	8.69769	0.847317	0.0385701	0.00296012
1655	0.519356	8.69507	0.848242	0.0386311	0.0031323
1656	0.51967	8.69147	0.849219	0.038682	0.00330041
1657	0.519984	8.68689	0.850244	0.0387225	0.0034643
1658	0.520298	8.68133	0.851315	0.0387523	0.00362259
1659	0.520612	8.67481	0.852419	0.0387691	0.00376912
1660	0.520926	8.66733	0.853568	0.0387764	0.00391321
1661	0.52124	8.65889	0.854766	0.0387734	0.00405423
1662	0.521554	8.64951	0.856008	0.038761	0.00419013
1663	0.521868	8.63919	0.857301	0.0387406	0.00432536
1664	0.522182	8.62795	0.858612	0.0387048	0.0044436
1665	0.522496	8.61579	0.859966	0.0386596	0.00455889
1666	0.52281	8.60273	0.861357	0.0386039	0.00467022
1667	0.523124	8.58878	0.862787	0.0385391	0.00477712
1668	0.523438	8.57395	0.864246	0.0384629	0.00487428
1669	0.523752	8.55826	0.865742	0.0383772	0.00496766
1670	0.524066	8.54173	0.867271	0.0382806	0.00505491
1671	0.52438	8.52436	0.868829	0.0381732	0.00513554
1672	0.524694	8.50618	0.870418	0.0380557	0.00521081
1673	0.525008	8.48721	0.872022	0.0379249	0.00527407
1674	0.525322	8.46746	0.873669	0.0377894	0.00534035
1675	0.525636	8.44696	0.875327	0.0376385	0.00539179
1676	0.52595	8.42572	0.877868	0.0374788	0.0057937
1677	0.526264	8.40376	0.880302	0.0373979	0.00609835
1678	0.526578	8.38111	0.882554	0.0372721	0.00627329
1679	0.526892	8.35779	0.884534	0.0370901	0.00629819
1680	0.527206	8.33381	0.886331	0.0368709	0.00624802
1681	0.52752	8.30922	0.88808	0.0366364	0.00619658
1682	0.527834	8.28402	0.889889	0.0364033	0.00618659
1683	0.528148	8.25825	0.891809	0.0361756	0.00622362
1684	0.528462	8.23193	0.893858	0.0359569	0.00630362
1685	0.528776	8.20508	0.896005	0.0357419	0.00640944
1686	0.52909	8.17774	0.898212	0.0355261	0.00652532
1687	0.529404	8.14992	0.900434	0.0353029	0.00663635
1688	0.529718	8.12166	0.902637	0.0350685	0.0067325
1689	0.530032	8.09298	0.904802	0.0348212	0.00680926
1690	0.530346	8.06392	0.906911	0.0345584	0.00686279
1691	0.53066	8.0345	0.908967	0.0342812	0.00689484
1692	0.530974	8.00475	0.91098	0.0339921	0.00690981
1693	0.531288	7.9747	0.912955	0.0336928	0.0069103
1694	0.531602	7.94438	0.91491	0.0333859	0.00690197
1695	0.531916	7.91381	0.916838	0.0330695	0.00688328
1696	0.53223	7.88304	0.918771	0.0327539	0.00686476
1697	0.532544	7.85208	0.920692	0.0324308	0.00684027
1698	0.532858	7.82098	0.922595	0.0320998	0.00680873
1699	0.533172	7.78975	0.924492	0.0317673	0.00677491
1700	0.533486	7.75844	0.926384	0.0314316	0.00673954
1701	0.5338	7.72707	0.92826	0.031091	0.00669799
1702	0.534114	7.69568	0.930116	0.0307462	0.00665213
1703	0.534428	7.66428	0.931952	0.0303977	0.00660089
1704	0.534742	7.63293	0.933763	0.0300452	0.00654411
1705	0.535056	7.60163	0.93555	0.0296901	0.00648205
1706	0.53537	7.57044	0.937303	0.0293306	0.00641302
1707	0.535684	7.53937	0.939024	0.0289686	0.00633785
1708	0.535998	7.50847	0.940708	0.0286038	0.00625605
1709	0.536312	7.47775	0.942356	0.0282363	0.00616764
1710	0.536626	7.44725	0.94396	0.0278665	0.00607132
1711	0.53694	7.417	0.945526	0.0274971	0.00596986
1712	0.537254	7.38702	0.947034	0.0271211	0.00585741
1713	0.537568	7.35736	0.9485	0.026746	0.00573892
1714	0.537882	7.32804	0.949928	0.0263737	0.00561687
1715	0.538196	7.29908	0.95129	0.0259952	0.00548369
1716	0.53851	7.27051	0.952608	0.0256198	0.00534525
1717	0.538824	7.24237	0.95388	0.025248	0.00520298
1718	0.539138	7.21468	0.955093	0.0248745	0.00505297
1719	0.539452	7.18747	0.95625	0.0245021	0.0048967
1720	0.539766	7.16077	0.957359	0.0241336	0.00473774
1721	0.54008	7.13459	0.958405	0.0237656	0.00457043
1722	0.540394	7.10898	0.959392	0.0234003	0.00439752
1723	0.540708	7.08394	0.960323	0.0230385	0.0042203
1724	0.541022	7.05952	0.961194	0.0226806	0.00403852
1725	0.541336	7.03572	0.962006	0.0223268	0.00385304
1726	0.54165	7.01258	0.96276	0.0219784	0.00366419
1727	0.541964	6.99012	0.963459	0.0216361	0.00347308
1728	0.542278	6.96836	0.964091	0.0212971	0.0032772
1729	0.542592	6.94732	0.96467	0.0209666	0.00308037
1730	0.542906	6.92702	0.96519	0.0206423	0.00288158
1731	0.54322	6.90748	0.965649	0.0203252	0.00268035
1732	0.543534	6.88873	0.966047	0.020015	0.00247721
1733	0.543848	6.87077	0.96639	0.0197152	0.00227371
1734	0.544162	6.85363	0.966669	0.0194196	0.00206891
1735	0.544476	6.83733	0.966898	0.0191364	0.00186673
1736	0.54479	6.82188	0.967064	0.0188611	0.0016616
1737	0.545104	6.80729	0.967169	0.0185947	0.00145596
1738	0.545418	6.79358	0.967217	0.018339	0.0012509
1739	0.545732	6.78077	0.967203	0.018092	0.00104536
1740	0.546046	6.76886	0.967131	0.0178568	0.000840369
1741	0.54636	6.75787	0.967003	0.0176317	0.000636345
1742	0.546674	6.74781	0.966816	0.0174174	0.000433328
1743	0.546988	6.73869	0.966573	0.0172145	0.000232187
1744	0.547302	6.73051	0.966274	0.0170231	3.2051e-05
1745	0.547616	6.7233	0.965914	0.0168434	-0.000168327
1746	0.54793	6.71704	0.965504	0.0166747	-0.000363378
1747	0.548244	6.71175	0.96504	0.0165194	-0.000555906
1748	0.548558	6.70744	0.964521	0.0163763	-0.000747691
1749	0.548872	6.70411	0.963942	0.0162453	-0.000940126
1750	0.549186	6.70176	0.963307	0.016126	-0.00112903
1751	0.5495	6.70039	0.962622	0.0160193	-0.00131385
1752	0.549814	6.70001	0.961878	0.0159246	-0.00149719
1753	0.550128	6.70061	0.96109	0.0158443	-0.00167478
1754	0.550442	6.7022	0.960255	0.0157774	-0.00184872
1755	0.550756	6.70477	0.959373	0.0157241	-0.00201745
1756	0.55107	6.70833	0.958442	0.0156835	-0.00218346
1757	0.551384	6.71286	0.957462	0.0156557	-0.00234574
1758	0.551698	6.71836	0.956433	0.0156413	-0.00250446
1759	0.552012	6.72483	0.955358	0.0156397	-0.00265879
1760	0.552326	6.73227	0.954249	0.0156538	-0.00280384
1761	0.55264	6.74066	0.953091	0.0156795	-0.00294737
1762	0.552954	6.74999	0.951887	0.0157178	-0.0030869
1763	0.553268	6.76026	0.950638	0.0157679	-0.00322274
1764	0.553582	6.77146	0.949333	0.0158281	-0.00335939
1765	0.553896	6.78357	0.948001	0.0159041	-0.00348456
1766	0.55421	6.79659	0.946627	0.015992	-0.00360632
1767	0.554524	6.81049	0.945215	0.016092	-0.00372295
1768	0.554838	6.82528	0.943771	0.016206	-0.00383211
1769	0.555152	6.84092	0.942289	0.0163307	-0.00393743
1770	0.555466	6.85741	0.940771	0.0164674	-0.00403756
1771	0.55578	6.87474	0.939221	0.0166163	-0.00413179
1772	0.556094	6.89287	0.937641	0.0167768	-0.00421961
1773	0.556408	6.91181	0.936033	0.0169489	-0.00430086
1774	0.556722	6.93152	0.934409	0.017136	-0.00437058
1775	0.557036	6.95198	0.932755	0.0173318	-0.00443656
1776	0.55735	6.97319	0.930238	0.0175324	-0.00483577
1777	0.557664	6.99511	0.927758	0.0176498	-0.00518207
1778	0.557978	7.01773	0.925354	0.0178003	-0.00545531
1779	0.558292	7.04102	0.923265	0.0180203	-0.00554136
1780	0.558606	7.06495	0.921447	0.0182922	-0.00549769
1781	0.55892	7.08952	0.919735	0.0185837	-0.00542883
1782	0.559234	7.11469	0.918003	0.0188792	-0.00539174
1783	0.559548	7.14043	0.916134	0.019161	-0.00541703
1784	0.559862	7.16672	0.914116	0.0194306	-0.00549472
1785	0.560176	7.19355	0.911968	0.0196916	-0.00560765
1786	0.56049	7.22087	0.909756	0.0199549	-0.00572825
1787	0.560804	7.24866	0.907516	0.0202234	-0.00584417
1788	0.561118	7.2769	0.905296	0.0205037	-0.00594149
1789	0.561432	7.30555	0.903123	0.0207974	-0.00601464
1790	0.561746	7.3346	0.901005	0.0211045	-0.00606284
1791	0.56206	7.364	0.898945	0.0214256	-0.0060881
1792	0.562374	7.39373	0.896911	0.0217496	-0.00610245
1793	0.562688	7.42377	0.894912	0.0220831	-0.00610288
1794	0.563002	7.45408	0.89293	0.0224212	-0.00609704
1795	0.563316	7.48463	0.89095	0.0227591	-0.00608821
1796	0.56363	7.5154	0.888974	0.0230985	-0.00607551
1797	0.563944	7.54634	0.887001	0.0234391	-0.00605892
1798	0.564258	7.57744	0.885032	0.0237808	-0.00603817
1799	0.564572	7.60866	0.883078	0.0241252	-0.00600982
1800	0.564886	7.63997	0.88114	0.0244714	-0.0059749
1801	0.5652	7.67134	0.87922	0.024819	-0.00593374
1802	0.565514	7.70273	0.877323	0.0251685	-0.0058851
1803	0.565828	7.73413	0.875448	0.0255184	-0.00583089
1804	0.566142	7.76549	0.873602	0.0258707	-0.00576791
1805	0.566456	7.79678	0.871788	0.0262238	-0.00569858
1806	0.56677	7.82798	0.870007	0.0265777	-0.00562207
1807	0.567084	7.85905	0.868258	0.0269315	-0.00553831
1808	0.567398	7.88997	0.866545	0.0272852	-0.00544835
1809	0.567712	7.9207	0.864871	0.0276389	-0.00535114
1810	0.568026	7.95121	0.863238	0.027992	-0.00524708
1811	0.56834	7.98148	0.861647	0.0283443	-0.0051361
1812	0.568654	8.01146	0.860101	0.0286947	-0.00501777
1813	0.568968	8.04114	0.8586	0.029044	-0.00489271
1814	0.569282	8.07049	0.857142	0.0293906	-0.00476319
1815	0.569596	8.09946	0.855734	0.0297351	-0.00462645
1816	0.56991	8.12805	0.854378	0.0300772	-0.0044831
1817	0.570224	8.15621	0.853073	0.0304158	-0.0043334
1818	0.570538	8.18392	0.851816	0.0307488	-0.00417982
1819	0.570852	8.21116	0.850618	0.0310813	-0.00401837
1820	0.571166	8.23789	0.849478	0.0314108	-0.00385061
1821	0.57148	8.26409	0.848391	0.0317355	-0.00367854
1822	0.571794	8.28974	0.84736	0.0320556	-0.00350179
1823	0.572108	8.3148	0.846387	0.0323709	-0.00332065
1824	0.572422	8.33926	0.84547	0.0326812	-0.00313527
1825	0.572736	8.36308	0.844613	0.0329862	-0.00294573
1826	0.57305	8.38626	0.843813	0.0332857	-0.00275292
1827	0.573364	8.40876	0.843072	0.0335789	-0.0025571
1828	0.573678	8.43055	0.842398	0.0338682	-0.0023567
1829	0.573992	8.45163	0.84178	0.0341501	-0.00215417
1830	0.574306	8.47197	0.841224	0.0344267	-0.00194895
1831	0.57462	8.49154	0.840729	0.034696	-0.00174203
1832	0.574934	8.51034	0.840296	0.0349583	-0.0015334
1833	0.575248	8.52834	0.839921	0.0352117	-0.00132354
1834	0.575562	8.54552	0.839614	0.0354603	-0.00111154
1835	0.575876	8.56186	0.839367	0.0357015	-0.000899063
1836	0.57619	8.57736	0.839185	0.0359359	-0.000684835
1837	0.576504	8.59199	0.839067	0.0361626	-0.000470598
1838	0.576818	8.60574	0.839009	0.036381	-0.000256592
1839	0.577132	8.6186	0.839011	0.0365908	-4.28409e-05
1840	0.577446	8.63056	0.83908	0.0367937	0.000171346
1841	0.57776	8.64159	0.83921	0.0369886	0.000384712
1842	0.578074	8.6517	0.839397	0.0371733	0.000596375
1843	0.578388	8.66087	0.839648	0.03735	0.00080647
1844	0.578702	8.66909	0.839962	0.037518	0.00101572
1845	0.579016	8.67636	0.840334	0.0376768	0.00122251
1846	0.57933	8.68267	0.840765	0.0378268	0.00142757
1847	0.579644	8.688	0.841253	0.0379675	0.00162988
1848	0.579958	8.69236	0.8418	0.0380987	0.00183007
1849	0.580272	8.69575	0.842403	0.0382204	0.00202668
1850	0.580586	8.69815	0.843065	0.038333	0.00222043
1851	0.5809	8.69957	0.84378	0.0384358	0.00241084
1852	0.581214	8.7	0.844549	0.0385284	0.00259713
1853	0.581528	8.69944	0.845379	0.0386116	0.00278376
1854	0.581842	8.69791	0.846257	0.0386841	0.0029626
1855	0.582156	8.69538	0.84718	0.0387458	0.00313505
1856	0.58247	8.69188	0.848152	0.0387977	0.00330325
1857	0.582784	8.6874	0.849172	0.0388389	0.00346715
1858	0.583098	8.68194	0.850236	0.0388694	0.0036256
1859	0.583412	8.67552	0.851335	0.0388874	0.00377296
1860	0.583726	8.66813	0.852481	0.0388958	0.00391743
1861	0.58404	8.65979	0.853672	0.0388944	0.00405846
1862	0.584354	8.65051	0.85491	0.038883	0.00419529
1863	0.584668	8.64028	0.856191	0.0388617	0.00432627
1864	0.584982	8.62913	0.857512	0.03883	0.00445141
1865	0.585296	8.61707	0.858869	0.0387876	0.00457037
1866	0.58561	8.6041	0.860261	0.0387337	0.0046835
1867	0.585924	8.59023	0.861687	0.0386693	0.00478844
1868	0.586238	8.5755	0.863141	0.038593	0.00488513
1869	0.586552	8.55989	0.864632	0.0385078	0.00497841
1870	0.586866	8.54344	0.86616	0.0384128	0.00506703
1871	0.58718	8.52616	0.867715	0.0383068	0.00514838
1872	0.587494	8.50807	0.869302	0.0381907	0.00522396
1873	0.587808	8.48917	0.870912	0.0380641	0.00529183
1874	0.588122	8.4695	0.872541	0.0379245	0.00534973
1875	0.588436	8.44907	0.874201	0.037777	0.00540516
1876	0.58875	8.4279	0.876741	0.0376185	0.0058087
1877	0.589064	8.40602	0.879174	0.0375393	0.00611417
1878	0.589378	8.38344	0.881426	0.0374153	0.00628953
1879	0.589692	8.36018	0.883401	0.0372332	0.00631284
1880	0.590006	8.33628	0.885197	0.0370159	0.0062634
1881	0.59032	8.31174	0.886945	0.0367833	0.00621358
1882	0.590634	8.2866	0.888752	0.0365504	0.00620344
1883	0.590948	8.26089	0.890675	0.0363248	0.006242
1884	0.591262	8.23462	0.892726	0.0361078	0.00632337
1885	0.591576	8.20783	0.89487	0.0358937	0.00642893
1886	0.59189	8.18053	0.897075	0.0356784	0.00654451
1887	0.592204	8.15276	0.899299	0.0354571	0.00665662
1888	0.592518	8.12455	0.901503	0.0352238	0.00675351
1889	0.592832	8.09591	0.903668	0.0349774	0.00683082
1890	0.593146	8.06689	0.90578	0.0347163	0.00688586
1891	0.59346	8.0375	0.907841	0.0344409	0.00691904
1892	0.593774	8.00778	0.909857	0.0341534	0.0069349
1893	0.594088	7.97776	0.911835	0.0338552	0.00693656
1894	0.594402	7.94746	0.913782	0.0335459	0.00692561
1895	0.594716	7.91692	0.915719	0.0332331	0.00690942
1896	0.59503	7.88617	0.917644	0.0329152	0.00688834
1897	0.595344	7.85523	0.919566	0.0325927	0.00686402
1898	0.595658	7.82414	0.92148	0.0322661	0.00683589
1899	0.595972	7.79293	0.923386	0.0319353	0.00680447
1900	0.596286	7.76162	0.925282	0.0316001	0.00676863
1901	0.5966	7.73026	0.927163	0.0312608	0.0067288
1902	0.596914	7.69886	0.929026	0.0309176	0.00668387
1903	0.597228	7.66747	0.93087	0.03057	0.00663395
1904	0.597542	7.6361	0.932689	0.0302188	0.00657868
1905	0.597856	7.6048	0.934478	0.0298638	0.00651675
1906	0.59817	7.5736	0.936239	0.029505	0.00644845
1907	0.598484	7.54252	0.937964	0.0291428	0.00637333
1908	0.598798	7.51159	0.939654	0.0287783	0.00629186
1909	0.599112	7.48085	0.941307	0.0284115	0.00620401
1910	0.599426	7.45033	0.942918	0.0280426	0.00610872
1911	0.59974	7.42005	0.944485	0.0276706	0.00600548
1912	0.600054	7.39005	0.946004	0.0272969	0.00589472
1913	0.600368	7.36035	0.947479	0.0269232	0.00577785
1914	0.600682	7.33099	0.948906	0.0265475	0.00565387
1915	0.600996	7.302	0.950281	0.0261715	0.00552231
1916	0.60131	7.27339	0.951607	0.0257963	0.00538465
1917	0.601624	7.24521	0.952881	0.0254221	0.00524129
1918	0.601938	7.21747	0.9541	0.0250486	0.00509111
1919	0.602252	7.19021	0.955264	0.0246763	0.00493499
1920	0.602566	7.16345	0.956379	0.0243082	0.00477493
1921	0.60288	7.13722	0.957442	0.0239423	0.00461149
1922	0.603194	7.11155	0.958437	0.0235772	0.0044393
1923	0.603508	7.08646	0.959379	0.023215	0.00426269
1924	0.603822	7.06197	0.960256	0.0228561	0.00408101
1925	0.604136	7.03811	0.961078	0.022502	0.0038954
1926	0.60445	7.0149	0.961838	0.0221521	0.00370635
1927	0.604764	6.99237	0.962543	0.0218085	0.00351474
1928	0.605078	6.97053	0.963189	0.0214705	0.00332023
1929	0.605392	6.94942	0.963779	0.0211395	0.0031242
1930	0.605706	6.92904	0.964306	0.0208139	0.00292487
1931	0.60602	6.90943	0.964776	0.0204954	0.0027242
1932	0.606334	6.89059	0.965185	0.0201852	0.00252154
1933	0.606648	6.87256	0.965533	0.0198819	0.0023173
1934	0.606962	6.85533	0.965826	0.0195891	0.00211304
1935	0.607276	6.83895	0.966063	0.0193034	0.00191105
1936	0.60759	6.82341	0.96624	0.0190272	0.00170687
1937	0.607904	6.80873	0.966355	0.0187598	0.00150126
1938	0.608218	6.79493	0.966411	0.0185021	0.00129577
1939	0.608532	6.78203	0.966408	0.0182544	0.00109037
1940	0.608846	6.77003	0.966349	0.0180182	0.000885714
1941	0.60916	6.75894	0.96623	0.0177912	0.000681281
1942	0.609474	6.74879	0.966049	0.017575	0.000477342
1943	0.609788	6.73957	0.965813	0.01737	0.000274988
1944	0.610102	6.7313	0.965522	0.0171771	7.52505e-05
1945	0.610416	6.72398	0.965175	0.0169954	-0.000123579
1946	0.61073	6.71763	0.964773	0.0168259	-0.00032028
1947	0.611044	6.71225	0.964317	0.0166686	-0.000514282
1948	0.611358	6.70783	0.963803	0.0165235	-0.000708242
1949	0.611672	6.7044	0.963241	0.0163906	-0.000896125
1950	0.611986	6.70195	0.962623	0.0162706	-0.00108198
1951	0.6123	6.70048	0.961939	0.0161614	-0.0012716
1952	0.612614	6.7	0.961208	0.0160653	-0.00145556
1953	0.612928	6.7005	0.960431	0.0159831	-0.00163291
1954	0.613242	6.70199	0.959604	0.0159139	-0.00180674
1955	0.613556	6.70447	0.95873	0.0158582	-0.0019764
1956	0.61387	6.70792	0.957809	0.0158159	-0.00214209
1957	0.614184	6.71235	0.956839	0.0157862	-0.00230484
1958	0.614498	6.71776	0.955822	0.0157699	-0.00246339
1959	0.614812	6.72413	0.954756	0.015766	-0.00261849
1960	0.615126	6.73147	0.953656	0.0157775	-0.0027639
1961	0.61544	6.73976	0.952497	0.0157983	-0.00291266
1962	0.615754	6.749	0.951308	0.015836	-0.00304943
1963	0.616068	6.75918	0.950075	0.0158853	-0.00318284
1964	0.616382	6.77028	0.948795	0.0159463	-0.00331442
1965	0.616696	6.7823	0.947471	0.0160195	-0.00344173
1966	0.61701	6.79522	0.946103	0.0161046	-0.00356552
1967	0.617324	6.80904	0.944699	0.0162027	-0.00368294
1968	0.617638	6.82374	0.943262	0.0163136	-0.00379331
1969	0.617952	6.83929	0.941787	0.0164356	-0.00389961
1970	0.618266	6.8557	0.940276	0.0165696	-0.00400118
1971	0.61858	6.87294	0.938733	0.0167158	-0.00409625
1972	0.618894	6.891	0.937174	0.0168775	-0.00417962
1973	0.619208	6.90985	0.935567	0.0170453	-0.00426484
1974	0.619522	6.92948	0.93395	0.0172294	-0.00433611
1975	0.619836	6.94987	0.932298	0.017422	-0.00440512
1976	0.62015	6.971	0.930622	0.0176258	-0.00446698
1977	0.620464	6.99285	0.92809	0.0178353	-0.00485994
1978	0.620778	7.0154	0.925594	0.0179597	-0.00520131
1979	0.621092	7.03862	0.923181	0.0181184	-0.00546766
1980	0.621406	7.0625	0.921086	0.0183479	-0.00554616
1981	0.62172	7.087	0.91926	0.0186274	-0.00549667
1982	0.622034	7.11211	0.917554	0.0189286	-0.00541776
1983	0.622348	7.13779	0.915801	0.0192268	-0.00537998
1984	0.622662	7.16403	0.913924	0.0195138	-0.00540071
1985	0.622976	7.1908	0.911899	0.0197878	-0.00547408
1986	0.62329	7.21807	0.909762	0.0200574	-0.00557656
1987	0.623604	7.24582	0.907558	0.0203287	-0.00568887
1988	0.623918	7.27401	0.905321	0.0206004	-0.0057994
1989	0.624232	7.30263	0.903101	0.0208842	-0.00589262
1990	0.624546	7.33163	0.900931	0.021182	-0.00596056
1991	0.62486	7.361	0.898826	0.0214955	-0.00600111
1992	0.625174	7.3907	0.896771	0.0218179	-0.00602184
1993	0.625488	7.42071	0.894754	0.0221476	-0.00602872
1994	0.625802	7.45099	0.892766	0.0224835	-0.0060238
1995	0.626116	7.48152	0.890789	0.0228209	-0.00601531
1996	0.62643	7.51227	0.888821	0.0231604	-0.00600203
1997	0.626744	7.5432	0.886859	0.0235013	-0.0059845
1998	0.627058	7.57428	0.884906	0.0238438	-0.00596182
[truncated: 2 more rows]
