# Supplementary material for: Data regarding the computational fluid dynamics simulations of an airfoil with plasma actuator in unsteady flow
Source: Data Brief. 2020 Feb 13;29:105286. doi: 10.1016/j.dib.2020.105286 (PMC7044653; doi:10.1016/j.dib.2020.105286)
Supplement: Multimedia component 1 [file mmc1.zip › Allegati/w100_a1/Force_w100_a1_45/Force_w100_a1_45.xlsx]

## Sheet: Foglio1
Time Step	Time	Angle of attack	Lift coefficient	Drag coefficient	Moment coefficient
[]	[s]	[deg]	[]	[]	[]
1	0	7.7	3.87717	1.05012	1.02822
2	0.000314	7.73139	2.65557	0.579115	0.590436
3	0.000628	7.76276	1.65753	0.298382	0.274541
4	0.000942	7.79406	0.964716	0.134173	0.0785255
5	0.001256	7.82527	0.556894	0.0496109	-0.0218791
6	0.00157	7.85636	0.365508	0.0149876	-0.0595275
7	0.001884	7.88729	0.312543	0.00786641	-0.0627571
8	0.002198	7.91803	0.332787	0.0133052	-0.0510653
9	0.002512	7.94857	0.381624	0.0226421	-0.0355869
10	0.002826	7.97885	0.433576	0.0315796	-0.0216834
11	0.00314	8.00887	0.476817	0.0384216	-0.0114146
12	0.003454	8.03857	0.508563	0.0429797	-0.00466159
13	0.003768	8.06795	0.529913	0.0456171	-0.000777661
14	0.004082	8.09696	0.543741	0.0469161	0.00121031
15	0.004396	8.12558	0.552842	0.04741	0.00211117
16	0.00471	8.15378	0.559366	0.0474839	0.00246953
17	0.005024	8.18153	0.564762	0.0473845	0.00264967
18	0.005338	8.20881	0.569815	0.0472417	0.0028168
19	0.005652	8.23558	0.574903	0.0471185	0.00303498
20	0.005966	8.26183	0.580143	0.0470371	0.00333726
21	0.00628	8.28753	0.585467	0.0469847	0.00367261
22	0.006594	8.31264	0.590762	0.0469481	0.00399875
23	0.006908	8.33715	0.596047	0.0469148	0.00434519
24	0.007222	8.36104	0.601241	0.0468798	0.00467689
25	0.007536	8.38427	0.606302	0.0468369	0.00497763
26	0.00785	8.40683	0.610384	0.0467704	0.00490922
27	0.008164	8.42869	0.614382	0.0466026	0.00487219
28	0.008478	8.44983	0.618393	0.0464693	0.00489457
29	0.008792	8.47023	0.622604	0.0463681	0.00506122
30	0.009106	8.48987	0.62682	0.0462721	0.00523442
31	0.00942	8.50874	0.630853	0.04615	0.00531954
32	0.009734	8.5268	0.63463	0.0459969	0.00530439
33	0.010048	8.54405	0.638178	0.0458193	0.00522988
34	0.010362	8.56047	0.641498	0.0456184	0.00510075
35	0.010676	8.57605	0.644679	0.0454108	0.00496098
36	0.01099	8.59075	0.647748	0.0451905	0.00481134
37	0.011304	8.60458	0.650736	0.0449773	0.00465549
38	0.011618	8.61752	0.65365	0.0447561	0.00448622
39	0.011932	8.62955	0.656448	0.0445289	0.00428903
40	0.012246	8.64067	0.659126	0.0442926	0.00405898
41	0.01256	8.65086	0.661694	0.0440459	0.00380816
42	0.012874	8.66011	0.664142	0.0437914	0.00353139
43	0.013188	8.66842	0.666501	0.0435324	0.00324765
44	0.013502	8.67577	0.668764	0.0432692	0.00295098
45	0.013816	8.68216	0.670957	0.0430022	0.0026578
46	0.01413	8.68758	0.673119	0.0427456	0.00238267
47	0.014444	8.69202	0.675232	0.0424865	0.00210873
48	0.014758	8.69549	0.677323	0.0422382	0.00185713
49	0.015072	8.69798	0.679392	0.0419919	0.00162021
50	0.015386	8.69948	0.681443	0.0417538	0.00139867
51	0.0157	8.7	0.683485	0.0415233	0.00119908
52	0.016014	8.69953	0.685518	0.0413007	0.00101526
53	0.016328	8.69808	0.687528	0.0410834	0.000842649
54	0.016642	8.69564	0.689546	0.0408764	0.000694983
55	0.016956	8.69222	0.691548	0.0406746	0.000555377
56	0.01727	8.68782	0.693541	0.0404804	0.000432866
57	0.017584	8.68245	0.695522	0.0402916	0.000322679
58	0.017898	8.67611	0.697481	0.0401069	0.000215899
59	0.018212	8.66881	0.699432	0.0399274	0.000125011
60	0.018526	8.66056	0.701363	0.0397514	4.17974e-05
61	0.01884	8.65135	0.703277	0.0395816	-3.63116e-05
62	0.019154	8.64121	0.705174	0.0394143	-0.000106999
63	0.019468	8.63014	0.707053	0.0392512	-0.000170916
64	0.019782	8.61815	0.708916	0.0390911	-0.000228169
65	0.020096	8.60526	0.710762	0.0389339	-0.000280523
66	0.02041	8.59148	0.712595	0.0387803	-0.000327976
67	0.020724	8.57681	0.714418	0.0386301	-0.000368158
68	0.021038	8.56128	0.716228	0.0384834	-0.000403974
69	0.021352	8.54491	0.718033	0.03834	-0.000433861
70	0.021666	8.5277	0.719832	0.0381994	-0.000460368
71	0.02198	8.50967	0.721634	0.0380611	-0.000474193
72	0.022294	8.49085	0.723444	0.0379289	-0.000486724
73	0.022608	8.47124	0.725277	0.0378015	-0.000482811
74	0.022922	8.45088	0.727135	0.0376798	-0.000473171
75	0.023236	8.42977	0.729028	0.0375634	-0.000449963
76	0.02355	8.40795	0.730965	0.0374531	-0.000413502
77	0.023864	8.38543	0.732962	0.0373505	-0.000362392
78	0.024178	8.36223	0.735027	0.0372555	-0.000294468
79	0.024492	8.33838	0.737173	0.037169	-0.000208315
80	0.024806	8.3139	0.739413	0.0370911	-0.00010307
81	0.02512	8.28882	0.74176	0.0370228	2.36822e-05
82	0.025434	8.26315	0.744224	0.0369636	0.000172136
83	0.025748	8.23693	0.746814	0.0369134	0.000343392
84	0.026062	8.21018	0.74954	0.036873	0.000537375
85	0.026376	8.18293	0.7524	0.0368402	0.000751027
86	0.02669	8.1552	0.755402	0.0368135	0.000984462
87	0.027004	8.12702	0.758549	0.0367929	0.00123902
88	0.027318	8.09842	0.761838	0.0367759	0.00150966
89	0.027632	8.06943	0.765258	0.0367601	0.00179439
90	0.027946	8.04007	0.7688	0.0367424	0.00208682
91	0.02826	8.01038	0.772452	0.0367214	0.00238715
92	0.028574	7.98038	0.776202	0.0366948	0.00268939
93	0.028888	7.95011	0.780027	0.0366583	0.0029887
94	0.029202	7.91959	0.783912	0.0366083	0.00327934
95	0.029516	7.88885	0.787832	0.0365422	0.00355805
96	0.02983	7.85793	0.79177	0.0364577	0.00381978
97	0.030144	7.82685	0.795703	0.036354	0.004062
98	0.030458	7.79565	0.799605	0.036225	0.00427677
99	0.030772	7.76435	0.80346	0.0360705	0.00446282
100	0.031086	7.73299	0.807251	0.0358895	0.00461928
101	0.0314	7.70159	0.810959	0.0356806	0.00474301
102	0.031714	7.6702	0.814582	0.0354469	0.0048348
103	0.032028	7.63883	0.818086	0.0351844	0.00488917
104	0.032342	7.60752	0.821495	0.0348974	0.00491556
105	0.032656	7.57631	0.824787	0.0345844	0.00491219
106	0.03297	7.54522	0.827956	0.0342477	0.00487366
107	0.033284	7.51428	0.831	0.033889	0.00480532
108	0.033598	7.48352	0.833943	0.0335152	0.00471768
109	0.033912	7.45298	0.836742	0.0331171	0.00459827
110	0.034226	7.42268	0.839453	0.032711	0.00446599
111	0.03454	7.39265	0.842046	0.0322906	0.00431364
112	0.034854	7.36293	0.844557	0.031864	0.00415389
113	0.035168	7.33353	0.846959	0.0314271	0.00397344
114	0.035482	7.3045	0.849264	0.0309838	0.00378224
115	0.035796	7.27586	0.851485	0.0305365	0.00358405
116	0.03611	7.24764	0.85362	0.0300877	0.00337839
117	0.036424	7.21987	0.855676	0.029639	0.00316938
118	0.036738	7.19256	0.857654	0.0291926	0.00295632
119	0.037052	7.16576	0.859558	0.0287479	0.00274053
120	0.037366	7.13949	0.86138	0.0283047	0.00252094
121	0.03768	7.11376	0.863134	0.0278681	0.00230108
122	0.037994	7.08862	0.864815	0.0274362	0.00207908
123	0.038308	7.06407	0.866426	0.0270086	0.00185761
124	0.038622	7.04016	0.867964	0.0265867	0.0016356
125	0.038936	7.01689	0.869433	0.0261716	0.00141287
126	0.03925	6.9943	0.871606	0.0257541	0.00151333
127	0.039564	6.97241	0.873577	0.0254347	0.00150631
128	0.039878	6.95123	0.875159	0.0250655	0.00132593
129	0.040192	6.93079	0.876361	0.0246546	0.00100878
130	0.040506	6.91111	0.877393	0.0242396	0.000689814
131	0.04082	6.8922	0.878434	0.0238499	0.000451724
132	0.041134	6.87409	0.879523	0.0234881	0.000279378
133	0.041448	6.8568	0.880633	0.0231492	0.000141973
134	0.041762	6.84034	0.881736	0.022831	2.70278e-05
135	0.042076	6.82472	0.882787	0.0225278	-8.62794e-05
136	0.04239	6.80997	0.883768	0.0222355	-0.00019977
137	0.042704	6.7961	0.884666	0.0219537	-0.000309348
138	0.043018	6.78311	0.885482	0.0216828	-0.000413576
139	0.043332	6.77103	0.886225	0.0214253	-0.000507131
140	0.043646	6.75987	0.8869	0.0211807	-0.000592189
141	0.04396	6.74963	0.887547	0.0209561	-0.00064509
142	0.044274	6.74034	0.888136	0.0207464	-0.000691835
143	0.044588	6.73198	0.888686	0.0205533	-0.000723608
144	0.044902	6.72458	0.889191	0.0203744	-0.000744285
145	0.045216	6.71815	0.889652	0.0202124	-0.000753931
146	0.04553	6.71268	0.890056	0.020063	-0.0007589
147	0.045844	6.70818	0.89039	0.0199238	-0.000768576
148	0.046158	6.70466	0.890674	0.0197999	-0.000765935
149	0.046472	6.70212	0.890859	0.0196812	-0.000785743
150	0.046786	6.70057	0.890958	0.0195721	-0.000812454
151	0.0471	6.7	0.89097	0.0194715	-0.000846298
152	0.047414	6.70042	0.89089	0.0193788	-0.00089109
153	0.047728	6.70182	0.890723	0.0192955	-0.00094278
154	0.048042	6.70421	0.890434	0.0192146	-0.00102167
155	0.048356	6.70758	0.890081	0.0191461	-0.00109317
156	0.04867	6.71193	0.889623	0.0190835	-0.00118249
157	0.048984	6.71725	0.889071	0.0190281	-0.00128231
158	0.049298	6.72354	0.888416	0.0189789	-0.00139689
159	0.049612	6.73079	0.887695	0.0189414	-0.00150681
160	0.049926	6.739	0.886908	0.0189151	-0.00161555
161	0.05024	6.74816	0.886034	0.018897	-0.00173267
162	0.050554	6.75825	0.88511	0.0188918	-0.00184443
163	0.050868	6.76928	0.884118	0.0188973	-0.00195734
164	0.051182	6.78122	0.883072	0.0189145	-0.00206588
165	0.051496	6.79406	0.881971	0.018943	-0.0021709
166	0.05181	6.8078	0.88082	0.0189831	-0.002272
167	0.052124	6.82242	0.879621	0.0190333	-0.00236828
168	0.052438	6.83791	0.878386	0.0190985	-0.00245524
169	0.052752	6.85424	0.877119	0.0191775	-0.00253158
170	0.053066	6.87141	0.875819	0.0192666	-0.00260307
171	0.05338	6.88939	0.874471	0.0193654	-0.00267341
172	0.053694	6.90818	0.873105	0.0194783	-0.00272937
173	0.054008	6.92774	0.871703	0.0196006	-0.00278226
174	0.054322	6.94807	0.870274	0.0197345	-0.00282697
175	0.054636	6.96914	0.86882	0.0198776	-0.00286308
176	0.05495	6.99093	0.867351	0.0200311	-0.0028894
177	0.055264	7.01341	0.865836	0.0201912	-0.0029191
178	0.055578	7.03658	0.864322	0.0203639	-0.00293038
179	0.055892	7.06039	0.862755	0.02054	-0.00295022
180	0.056206	7.08484	0.861178	0.0207259	-0.00295857
181	0.05652	7.1099	0.859583	0.0209195	-0.00295987
182	0.056834	7.13553	0.857966	0.0211194	-0.0029578
183	0.057148	7.16173	0.856334	0.0213261	-0.00294792
184	0.057462	7.18845	0.854681	0.0215385	-0.00293472
185	0.057776	7.21568	0.853	0.0217538	-0.00292351
186	0.05809	7.24339	0.851317	0.0219762	-0.00289938
187	0.058404	7.27154	0.84962	0.0222041	-0.00287188
188	0.058718	7.30012	0.847913	0.0224369	-0.00284016
189	0.059032	7.32909	0.846186	0.0226715	-0.00280666
190	0.059346	7.35843	0.844449	0.0229105	-0.00277017
191	0.05966	7.38811	0.842721	0.023155	-0.00272388
192	0.059974	7.41809	0.841	0.0234051	-0.00266933
193	0.060288	7.44835	0.839287	0.0236597	-0.00260711
194	0.060602	7.47886	0.837586	0.0239188	-0.00253759
195	0.060916	7.50958	0.835899	0.0241826	-0.00246044
196	0.06123	7.5405	0.83423	0.0244497	-0.00237694
197	0.061544	7.57157	0.832574	0.0247199	-0.00228906
198	0.061858	7.60277	0.830945	0.0249943	-0.00219148
199	0.062172	7.63406	0.829341	0.0252718	-0.00208594
200	0.062486	7.66542	0.827769	0.0255527	-0.00197218
201	0.0628	7.69681	0.826234	0.025838	-0.00184991
202	0.063114	7.72821	0.824738	0.0261263	-0.00171986
203	0.063428	7.75958	0.82328	0.0264169	-0.00158166
204	0.063742	7.79089	0.821866	0.0267095	-0.00143571
205	0.064056	7.82211	0.820497	0.0270041	-0.00128183
206	0.06437	7.85321	0.819175	0.0272992	-0.00112179
207	0.064684	7.88416	0.817892	0.0275961	-0.000956524
208	0.064998	7.91492	0.81666	0.0278935	-0.000783896
209	0.065312	7.94548	0.815482	0.02819	-0.000606084
210	0.065626	7.97579	0.81435	0.0284863	-0.00042301
211	0.06594	8.00583	0.813264	0.0287812	-0.0002369
212	0.066254	8.03557	0.812229	0.0290734	-4.63511e-05
213	0.066568	8.06498	0.811251	0.0293642	0.000149484
214	0.066882	8.09403	0.810316	0.0296519	0.00034659
215	0.067196	8.12269	0.809441	0.0299365	0.000548655
216	0.06751	8.15094	0.808614	0.0302171	0.000751613
217	0.067824	8.17874	0.807852	0.0304957	0.000960052
218	0.068138	8.20606	0.807137	0.0307692	0.00116881
219	0.068452	8.23289	0.806476	0.0310385	0.00137863
220	0.068766	8.2592	0.805871	0.0313025	0.00158971
221	0.06908	8.28495	0.80533	0.0315643	0.00180444
222	0.069394	8.31012	0.804844	0.0318175	0.00201854
223	0.069708	8.3347	0.804415	0.0320658	0.00223484
224	0.070022	8.35864	0.804046	0.0323095	0.00245191
225	0.070336	8.38194	0.803738	0.0325468	0.00266922
226	0.07065	8.40457	0.802741	0.0327817	0.00258579
227	0.070964	8.4265	0.801867	0.032915	0.0025669
228	0.071278	8.44772	0.801181	0.0330717	0.00260735
229	0.071592	8.46819	0.800861	0.0332808	0.00280043
230	0.071906	8.48791	0.80084	0.0335177	0.00308539
231	0.07222	8.50686	0.800901	0.0337409	0.00333695
232	0.072534	8.52501	0.800912	0.0339326	0.00350988
233	0.072848	8.54234	0.800834	0.0340903	0.00360609
234	0.073162	8.55885	0.800722	0.034225	0.00367278
235	0.073476	8.57451	0.800617	0.034345	0.00372569
236	0.07379	8.5893	0.800575	0.0344574	0.00378589
237	0.074104	8.60322	0.800609	0.0345645	0.00384905
238	0.074418	8.61625	0.800739	0.034669	0.00392185
239	0.074732	8.62837	0.800913	0.0347607	0.00397268
240	0.075046	8.63958	0.801156	0.034846	0.0040205
241	0.07536	8.64987	0.801412	0.034914	0.00403638
242	0.075674	8.65922	0.801702	0.0349699	0.00404039
243	0.075988	8.66762	0.802008	0.0350093	0.0040237
244	0.076302	8.67507	0.802347	0.0350359	0.00399837
245	0.076616	8.68155	0.802741	0.0350545	0.00397523
246	0.07693	8.68707	0.803187	0.0350645	0.00395193
247	0.077244	8.69162	0.803701	0.0350683	0.00393646
248	0.077558	8.69518	0.804286	0.0350654	0.00392773
249	0.077872	8.69777	0.804959	0.0350608	0.00393452
250	0.078186	8.69937	0.80573	0.0350557	0.00396018
251	0.0785	8.69999	0.806584	0.0350466	0.00399505
252	0.078814	8.69962	0.807536	0.0350365	0.0040478
253	0.079128	8.69827	0.808569	0.035022	0.0041078
254	0.079442	8.69593	0.809672	0.0350019	0.00417249
255	0.079756	8.69261	0.810872	0.0349809	0.00425504
256	0.08007	8.68832	0.812137	0.034953	0.00433774
257	0.080384	8.68304	0.813465	0.0349174	0.0044227
258	0.080698	8.6768	0.814889	0.0348814	0.00452504
259	0.081012	8.6696	0.816371	0.0348375	0.00462463
260	0.081326	8.66144	0.817894	0.0347846	0.00471785
261	0.08164	8.65233	0.819472	0.034724	0.00481181
262	0.081954	8.64228	0.821108	0.0346558	0.00490615
263	0.082268	8.6313	0.82279	0.03458	0.00499791
264	0.082582	8.61941	0.824511	0.0344942	0.0050831
265	0.082896	8.60661	0.826258	0.0343973	0.00515895
266	0.08321	8.59291	0.828058	0.0342937	0.00523902
267	0.083524	8.57834	0.829886	0.0341797	0.00531005
268	0.083838	8.5629	0.831744	0.0340582	0.00537352
269	0.084152	8.54661	0.833608	0.0339212	0.0054238
270	0.084466	8.52948	0.835498	0.0337745	0.00546965
271	0.08478	8.51154	0.837398	0.0336168	0.00550509
272	0.085094	8.49279	0.839337	0.0334524	0.00554374
273	0.085408	8.47327	0.841298	0.0332796	0.00557707
274	0.085722	8.45298	0.84326	0.0330958	0.00559677
275	0.086036	8.43195	0.845237	0.0329023	0.00561108
276	0.08635	8.4102	0.847236	0.0327024	0.00562362
277	0.086664	8.38774	0.84923	0.0324895	0.00562496
278	0.086978	8.36461	0.851236	0.0322697	0.00562184
279	0.087292	8.34083	0.853239	0.0320401	0.00560992
280	0.087606	8.31641	0.855252	0.0318038	0.00559517
281	0.08792	8.29139	0.857278	0.0315617	0.00558067
282	0.088234	8.26578	0.859278	0.0313058	0.00554782
283	0.088548	8.23961	0.861276	0.0310423	0.00550969
284	0.088862	8.21292	0.863278	0.0307735	0.00546985
285	0.089176	8.18571	0.865289	0.0304991	0.00543122
286	0.08949	8.15803	0.867276	0.0302158	0.00538065
287	0.089804	8.1299	0.869236	0.0299241	0.00531771
288	0.090118	8.10134	0.87121	0.0296312	0.00526093
289	0.090432	8.07239	0.873183	0.0293342	0.00520236
290	0.090746	8.04306	0.875139	0.0290288	0.00513556
291	0.09106	8.01341	0.877065	0.0287155	0.0050594
292	0.091374	7.98344	0.878989	0.0284014	0.00498478
293	0.091688	7.95319	0.8809	0.0280835	0.00490603
294	0.092002	7.92269	0.882783	0.0277602	0.0048201
295	0.092316	7.89198	0.884666	0.0274361	0.00473622
296	0.09263	7.86107	0.886519	0.0271062	0.0046449
297	0.092944	7.83001	0.88834	0.0267716	0.00454672
298	0.093258	7.79882	0.890148	0.0264363	0.00444832
299	0.093572	7.76753	0.891936	0.0260988	0.00434779
300	0.093886	7.73617	0.893696	0.0257585	0.00424302
301	0.0942	7.70478	0.895436	0.0254171	0.00413684
302	0.094514	7.67338	0.897141	0.025073	0.00402467
303	0.094828	7.64201	0.898822	0.0247285	0.00391107
304	0.095142	7.6107	0.900474	0.0243827	0.003794
305	0.095456	7.57947	0.902095	0.0240357	0.0036741
306	0.09577	7.54837	0.903685	0.0236888	0.00355199
307	0.096084	7.51741	0.90524	0.0233418	0.00342673
308	0.096398	7.48663	0.90676	0.0229955	0.003299
309	0.096712	7.45606	0.908253	0.0226498	0.00317017
310	0.097026	7.42574	0.909698	0.0223033	0.0030354
311	0.09734	7.39568	0.911108	0.0219593	0.00290005
312	0.097654	7.36593	0.912479	0.0216161	0.00276165
313	0.097968	7.3365	0.913811	0.0212747	0.00262109
314	0.098282	7.30743	0.915104	0.0209361	0.0024785
315	0.098596	7.27875	0.916351	0.0205984	0.00233323
316	0.09891	7.25049	0.917551	0.0202633	0.0021851
317	0.099224	7.22266	0.918711	0.0199312	0.00203493
318	0.099538	7.19531	0.919821	0.019603	0.00188217
319	0.099852	7.16846	0.92089	0.0192777	0.00172796
320	0.100166	7.14213	0.921906	0.0189568	0.00157177
321	0.10048	7.11635	0.922876	0.0186397	0.00141377
322	0.100794	7.09114	0.923795	0.0183267	0.00125313
323	0.101108	7.06654	0.924663	0.0180182	0.00109079
324	0.101422	7.04256	0.925482	0.0177144	0.000927145
325	0.101736	7.01922	0.926249	0.0174164	0.000761773
326	0.10205	6.99656	0.927746	0.0171169	0.000916611
327	0.102364	6.9746	0.929047	0.0169088	0.000954636
328	0.102678	6.95334	0.929967	0.0166484	0.000814681
329	0.102992	6.93283	0.93053	0.016346	0.000540773
330	0.103306	6.91307	0.93095	0.0160391	0.00026568
331	0.10362	6.89408	0.931403	0.0157552	6.97674e-05
332	0.103934	6.87589	0.931927	0.0154981	-6.10446e-05
333	0.104248	6.85852	0.932497	0.0152624	-0.000154118
334	0.104562	6.84197	0.933074	0.0150442	-0.00023441
335	0.104876	6.82627	0.933625	0.0148387	-0.000309601
336	0.10519	6.81143	0.934126	0.0146433	-0.00038444
337	0.105504	6.79746	0.934579	0.0144583	-0.000449212
338	0.105818	6.78439	0.934955	0.014281	-0.000521314
339	0.106132	6.77222	0.935293	0.014116	-0.000573639
340	0.106446	6.76096	0.935587	0.0139634	-0.000615636
341	0.10676	6.75063	0.935843	0.0138246	-0.000645198
342	0.107074	6.74124	0.936077	0.0137003	-0.000658345
343	0.107388	6.73279	0.936279	0.013588	-0.000662263
344	0.107702	6.72529	0.936463	0.0134914	-0.000649688
345	0.108016	6.71875	0.936615	0.0134068	-0.000631506
346	0.10833	6.71319	0.936733	0.0133332	-0.000607008
347	0.108644	6.70859	0.936818	0.0132723	-0.000577165
348	0.108958	6.70497	0.936848	0.0132179	-0.000554512
349	0.109272	6.70234	0.936832	0.0131739	-0.000530962
350	0.109586	6.70068	0.936751	0.0131376	-0.000516052
351	0.1099	6.70002	0.936609	0.0131085	-0.000507771
352	0.110214	6.70033	0.936397	0.0130841	-0.000510384
353	0.110528	6.70164	0.93611	0.0130654	-0.000524753
354	0.110842	6.70392	0.935747	0.0130521	-0.000550161
355	0.111156	6.70719	0.935313	0.0130442	-0.000584318
356	0.11147	6.71144	0.934802	0.0130431	-0.000630246
357	0.111784	6.71667	0.934212	0.0130464	-0.000691
358	0.112098	6.72286	0.933571	0.0130598	-0.000748571
359	0.112412	6.73001	0.932854	0.0130785	-0.000818638
360	0.112726	6.73813	0.932086	0.0131072	-0.000887043
361	0.11304	6.74719	0.931242	0.01314	-0.000970341
362	0.113354	6.75719	0.930338	0.0131792	-0.00105622
363	0.113668	6.76812	0.929377	0.0132259	-0.00114506
364	0.113982	6.77996	0.928377	0.0132829	-0.00122877
365	0.114296	6.79272	0.927331	0.0133495	-0.00131288
366	0.11461	6.80637	0.926244	0.0134255	-0.00139335
367	0.114924	6.8209	0.925104	0.0135092	-0.00147956
368	0.115238	6.8363	0.923944	0.0136055	-0.00155383
369	0.115552	6.85255	0.922756	0.0137121	-0.00162195
370	0.115866	6.86963	0.921537	0.0138281	-0.00168647
371	0.11618	6.88753	0.920311	0.0139577	-0.00173762
372	0.116494	6.90624	0.919043	0.0140922	-0.00179208
373	0.116808	6.92572	0.917743	0.014236	-0.0018445
374	0.117122	6.94597	0.916434	0.0143912	-0.00188521
375	0.117436	6.96697	0.915109	0.0145553	-0.00192139
376	0.11775	6.98868	0.913784	0.014732	-0.00194413
377	0.118064	7.0111	0.912418	0.014912	-0.00197253
378	0.118378	7.0342	0.911067	0.0151053	-0.00198271
379	0.118692	7.05795	0.909682	0.015302	-0.00199875
380	0.119006	7.08233	0.908298	0.0155095	-0.00200236
381	0.11932	7.10733	0.906891	0.0157214	-0.00200675
382	0.119634	7.13291	0.9055	0.0159441	-0.00199721
383	0.119948	7.15905	0.904099	0.0161726	-0.00198424
384	0.120262	7.18572	0.902687	0.0164059	-0.00197043
385	0.120576	7.2129	0.901275	0.0166465	-0.00194841
386	0.12089	7.24055	0.899857	0.0168921	-0.00192444
387	0.121204	7.26867	0.898444	0.0171433	-0.00189275
388	0.121518	7.2972	0.897038	0.0173993	-0.00185547
389	0.121832	7.32614	0.895642	0.0176617	-0.00180949
390	0.122146	7.35544	0.894239	0.0179268	-0.00176546
391	0.12246	7.38508	0.892849	0.0181964	-0.00171355
392	0.122774	7.41503	0.891472	0.0184693	-0.00165596
393	0.123088	7.44527	0.890102	0.018745	-0.00159476
394	0.123402	7.47575	0.888744	0.0190235	-0.0015289
395	0.123716	7.50646	0.8874	0.0193047	-0.00145811
396	0.12403	7.53736	0.886072	0.0195883	-0.00138249
397	0.124344	7.56841	0.884766	0.0198746	-0.00130125
398	0.124658	7.5996	0.883479	0.0201619	-0.00121503
399	0.124972	7.63088	0.88222	0.0204511	-0.00112158
400	0.125286	7.66224	0.88098	0.0207421	-0.00102538
401	0.1256	7.69363	0.879763	0.0210337	-0.000926052
402	0.125914	7.72503	0.878572	0.021325	-0.00082201
403	0.126228	7.7564	0.87741	0.021617	-0.000712855
404	0.126542	7.78772	0.87628	0.0219095	-0.000598668
405	0.126856	7.81895	0.875184	0.0222021	-0.000478617
406	0.12717	7.85006	0.874124	0.0224935	-0.000354526
407	0.127484	7.88103	0.873101	0.0227848	-0.000225353
408	0.127798	7.91181	0.872111	0.023074	-9.31974e-05
409	0.128112	7.94239	0.87116	0.0233622	4.36021e-05
410	0.128426	7.97273	0.870245	0.0236474	0.000183547
411	0.12874	8.0028	0.869378	0.0239324	0.000328446
412	0.129054	8.03257	0.868546	0.0242132	0.00047616
413	0.129368	8.06202	0.867748	0.0244885	0.000624207
414	0.129682	8.0911	0.867002	0.0247652	0.000778846
415	0.129996	8.1198	0.86629	0.0250345	0.000932866
416	0.13031	8.14809	0.865627	0.025302	0.0010914
417	0.130624	8.17594	0.865005	0.0255648	0.00125168
418	0.130938	8.20331	0.864427	0.0258233	0.00141354
419	0.131252	8.23019	0.863894	0.0260772	0.00157723
420	0.131566	8.25655	0.863406	0.0263264	0.00174244
421	0.13188	8.28236	0.862959	0.0265698	0.00190827
422	0.132194	8.3076	0.862559	0.0268084	0.0020752
423	0.132508	8.33223	0.862204	0.0270416	0.00224318
424	0.132822	8.35624	0.861898	0.0272697	0.00241206
425	0.133136	8.37961	0.861633	0.0274901	0.00258101
426	0.13345	8.4023	0.860658	0.0277095	0.00244524
427	0.133764	8.42431	0.859808	0.0278276	0.00238135
428	0.134078	8.4456	0.859145	0.0279724	0.00238667
429	0.134392	8.46615	0.858851	0.0281726	0.00255326
430	0.134706	8.48595	0.858822	0.0283966	0.00280065
431	0.13502	8.50497	0.858841	0.0286047	0.00300488
432	0.135334	8.5232	0.858768	0.028778	0.00311703
433	0.135648	8.54062	0.858613	0.0289199	0.00317088
434	0.135962	8.55721	0.858402	0.0290392	0.00319085
435	0.136276	8.57296	0.858202	0.0291463	0.00320759
436	0.13659	8.58784	0.858045	0.029246	0.00322766
437	0.136904	8.60185	0.857964	0.0293436	0.00326
438	0.137218	8.61497	0.857952	0.0294365	0.00329309
439	0.137532	8.62719	0.857996	0.0295221	0.00331825
440	0.137846	8.63849	0.858069	0.0295952	0.00332502
441	0.13816	8.64887	0.858169	0.0296569	0.0033197
442	0.138474	8.65831	0.858259	0.029701	0.00328176
443	0.138788	8.66681	0.858367	0.0297317	0.00323406
444	0.139102	8.67435	0.858496	0.0297504	0.00317854
445	0.139416	8.68094	0.858652	0.0297587	0.00311796
446	0.13973	8.68655	0.858864	0.0297612	0.00306789
447	0.140044	8.6912	0.859107	0.0297541	0.00301012
448	0.140358	8.69487	0.859426	0.029744	0.0029705
449	0.140672	8.69755	0.859828	0.0297331	0.00295171
450	0.140986	8.69926	0.86028	0.0297149	0.00293153
451	0.1413	8.69997	0.860832	0.0296989	0.002939
452	0.141614	8.69971	0.861431	0.0296751	0.00294458
453	0.141928	8.69845	0.862111	0.0296496	0.00296694
454	0.142242	8.69622	0.862867	0.029621	0.00300115
455	0.142556	8.69299	0.86369	0.0295879	0.00304426
456	0.14287	8.6888	0.864583	0.0295512	0.00309724
457	0.143184	8.68362	0.865533	0.0295085	0.00315437
458	0.143498	8.67748	0.86655	0.0294617	0.00322001
459	0.143812	8.67037	0.867622	0.029409	0.00328947
460	0.144126	8.66231	0.868745	0.0293494	0.00336057
461	0.14444	8.65329	0.86992	0.0292842	0.00343458
462	0.144754	8.64334	0.871138	0.0292112	0.00350785
463	0.145068	8.63246	0.872403	0.0291314	0.00358213
464	0.145382	8.62066	0.8737	0.0290429	0.00365177
465	0.145696	8.60795	0.875039	0.0289471	0.00372138
466	0.14601	8.59434	0.876431	0.0288467	0.00379653
467	0.146324	8.57986	0.877834	0.0287352	0.0038587
468	0.146638	8.5645	0.879273	0.0286141	0.00391761
469	0.146952	8.5483	0.880735	0.0284842	0.0039721
470	0.147266	8.53126	0.882214	0.028344	0.00401968
471	0.14758	8.51339	0.883726	0.0281969	0.00406735
472	0.147894	8.49473	0.885263	0.0280421	0.00411134
473	0.148208	8.47528	0.886816	0.0278779	0.00414873
474	0.148522	8.45507	0.888384	0.0277046	0.00417993
475	0.148836	8.43412	0.889974	0.0275248	0.00420917
476	0.14915	8.41244	0.891575	0.0273353	0.00423041
477	0.149464	8.39005	0.8932	0.02714	0.00425243
478	0.149778	8.36699	0.894832	0.0269368	0.00426971
479	0.150092	8.34327	0.896497	0.0267288	0.00428845
480	0.150406	8.31892	0.898159	0.0265107	0.00429628
481	0.15072	8.29395	0.899815	0.0262831	0.00429599
482	0.151034	8.2684	0.90149	0.0260507	0.00429608
483	0.151348	8.24229	0.903169	0.0258108	0.00429108
484	0.151662	8.21565	0.904853	0.0255647	0.0042825
485	0.151976	8.18849	0.906535	0.025311	0.00426858
486	0.15229	8.16086	0.908217	0.0250511	0.00425012
487	0.152604	8.13277	0.909891	0.0247838	0.00422554
488	0.152918	8.10425	0.911564	0.0245103	0.00419673
489	0.153232	8.07534	0.913233	0.0242321	0.00416546
490	0.153546	8.04606	0.914895	0.0239484	0.00412993
491	0.15386	8.01643	0.916548	0.0236588	0.00408932
492	0.154174	7.98649	0.918188	0.023364	0.0040438
493	0.154488	7.95627	0.919821	0.0230657	0.00399625
494	0.154802	7.9258	0.921432	0.022761	0.00394127
495	0.155116	7.8951	0.92303	0.0224521	0.00388282
496	0.15543	7.86422	0.924594	0.0221368	0.0038151
497	0.155744	7.83317	0.926143	0.0218191	0.0037444
498	0.156058	7.80199	0.927671	0.021499	0.00367037
499	0.156372	7.7707	0.92918	0.0211752	0.00359313
500	0.156686	7.73935	0.930663	0.0208483	0.00351117
501	0.157	7.70796	0.932115	0.020519	0.00342417
502	0.157314	7.67657	0.933543	0.0201875	0.00333297
503	0.157628	7.64519	0.934939	0.0198537	0.00323723
504	0.157942	7.61387	0.936303	0.0195181	0.00313642
505	0.158256	7.58263	0.937625	0.0191801	0.00303017
506	0.15857	7.55151	0.938927	0.0188449	0.00292432
507	0.158884	7.52054	0.940189	0.0185065	0.00281225
508	0.159198	7.48974	0.941408	0.0181662	0.00269414
509	0.159512	7.45915	0.942596	0.0178301	0.00257544
510	0.159826	7.4288	0.943743	0.0174926	0.00245186
511	0.16014	7.39872	0.944849	0.0171559	0.00232492
512	0.160454	7.36893	0.945913	0.0168208	0.00219432
513	0.160768	7.33947	0.946934	0.0164877	0.00206086
514	0.161082	7.31036	0.947911	0.0161567	0.00192291
515	0.161396	7.28164	0.948836	0.0158266	0.0017802
516	0.16171	7.25333	0.949724	0.015501	0.00163762
517	0.162024	7.22546	0.950563	0.0151791	0.00149197
518	0.162338	7.19806	0.951356	0.0148599	0.00134355
519	0.162652	7.17116	0.952106	0.0145468	0.00119444
520	0.162966	7.14477	0.952798	0.0142349	0.00103934
521	0.16328	7.11893	0.953442	0.0139282	0.000882446
522	0.163594	7.09367	0.954039	0.0136274	0.000724019
523	0.163908	7.069	0.95458	0.0133311	0.000563534
524	0.164222	7.04496	0.955074	0.0130403	0.000401094
525	0.164536	7.02156	0.955514	0.0127557	0.00023726
526	0.16485	6.99883	0.956684	0.0124684	0.000392856
527	0.165164	6.97679	0.957646	0.0122745	0.000427018
528	0.165478	6.95547	0.95823	0.0120305	0.000282557
529	0.165792	6.93487	0.958448	0.0117416	-3.54424e-07
530	0.166106	6.91504	0.95854	0.0114526	-0.000275032
531	0.16642	6.89597	0.958663	0.0111865	-0.000472471
532	0.166734	6.8777	0.958857	0.0109474	-0.000604971
533	0.167048	6.86024	0.959098	0.0107318	-0.000701568
534	0.167362	6.84361	0.95934	0.0105333	-0.000788923
535	0.167676	6.82782	0.959564	0.0103498	-0.000866816
536	0.16799	6.81289	0.959742	0.010177	-0.000942841
537	0.168304	6.79884	0.959875	0.0100186	-0.00101167
538	0.168618	6.78568	0.959943	0.00986894	-0.00107715
539	0.168932	6.77341	0.95996	0.00973244	-0.00113517
540	0.169246	6.76206	0.959943	0.00960991	-0.00117731
541	0.16956	6.75164	0.959896	0.00950193	-0.00120569
542	0.169874	6.74215	0.959825	0.00941006	-0.00121966
543	0.170188	6.7336	0.959731	0.00933167	-0.00122178
544	0.170502	6.72601	0.959621	0.00926949	-0.00120906
545	0.170816	6.71937	0.959487	0.00922138	-0.00118826
546	0.17113	6.71371	0.959321	0.00918558	-0.00116519
547	0.171444	6.70901	0.959122	0.00916141	-0.0011364
548	0.171758	6.7053	0.958885	0.00914898	-0.00110697
549	0.172072	6.70256	0.958604	0.00914525	-0.0010796
550	0.172386	6.70081	0.958271	0.00915004	-0.00105835
551	0.1727	6.70004	0.957888	0.00916397	-0.00103989
552	0.173014	6.70026	0.957443	0.00918443	-0.00103242
553	0.173328	6.70146	0.956938	0.00921197	-0.00103174
554	0.173642	6.70365	0.95637	0.00924678	-0.00104091
555	0.173956	6.70682	0.955725	0.00928602	-0.00106361
556	0.17427	6.71097	0.955027	0.00933262	-0.00109094
557	0.174584	6.71609	0.954268	0.00938735	-0.00112734
558	0.174898	6.72219	0.953436	0.00944683	-0.00117561
559	0.175212	6.72925	0.952546	0.00951351	-0.00122869
560	0.175526	6.73726	0.95158	0.00958407	-0.00129699
561	0.17584	6.74623	0.950572	0.00966468	-0.00136158
562	0.176154	6.75613	0.949503	0.00975178	-0.00143405
563	0.176468	6.76697	0.948415	0.00985177	-0.00149522
564	0.176782	6.77872	0.947252	0.00995424	-0.00157335
565	0.177096	6.79138	0.946055	0.0100682	-0.00164531
566	0.17741	6.80494	0.944826	0.0101911	-0.00171426
567	0.177724	6.81939	0.943565	0.0103229	-0.00178011
568	0.178038	6.8347	0.94226	0.0104626	-0.00184775
569	0.178352	6.85086	0.94094	0.0106128	-0.00190672
570	0.178666	6.86786	0.939583	0.0107715	-0.00196434
571	0.17898	6.88568	0.938215	0.0109411	-0.00201546
572	0.179294	6.9043	0.936824	0.0111191	-0.00206039
573	0.179608	6.92371	0.935426	0.0113086	-0.00209485
574	0.179922	6.94389	0.934005	0.0115046	-0.00212775
575	0.180236	6.9648	0.932565	0.011707	-0.00215798
576	0.18055	6.98645	0.931107	0.011917	-0.00218256
577	0.180864	7.00879	0.929641	0.0121362	-0.0022002
578	0.181178	7.03182	0.928166	0.0123636	-0.00221175
579	0.181492	7.05551	0.926681	0.0125979	-0.00221814
580	0.181806	7.07983	0.925186	0.012838	-0.00222056
581	0.18212	7.10477	0.923692	0.0130866	-0.00221605
582	0.182434	7.13029	0.922184	0.0133396	-0.00220991
583	0.182748	7.15637	0.920674	0.0135989	-0.00219716
584	0.183062	7.18299	0.919175	0.0138673	-0.00217524
585	0.183376	7.21012	0.917669	0.0141383	-0.00215005
586	0.18369	7.23773	0.916162	0.0144136	-0.00212069
587	0.184004	7.26579	0.91466	0.0146938	-0.00208685
588	0.184318	7.29429	0.913172	0.0149796	-0.00204424
589	0.184632	7.32318	0.911687	0.0152685	-0.00199796
590	0.184946	7.35245	0.910194	0.0155595	-0.00195204
591	0.18526	7.38206	0.908718	0.0158553	-0.00189918
592	0.185574	7.41198	0.907253	0.0161538	-0.00184082
593	0.185888	7.44219	0.905798	0.0164542	-0.00177892
594	0.186202	7.47265	0.904364	0.0167584	-0.00170912
595	0.186516	7.50333	0.902944	0.0170639	-0.00163695
596	0.18683	7.53421	0.901543	0.0173724	-0.0015567
597	0.187144	7.56526	0.90016	0.0176828	-0.00147244
598	0.187458	7.59643	0.898801	0.0179923	-0.00138487
599	0.187772	7.62771	0.89746	0.0183034	-0.00129382
600	0.188086	7.65906	0.896155	0.0186176	-0.00119342
601	0.1884	7.69044	0.894869	0.01893	-0.00109164
602	0.188714	7.72184	0.893613	0.019243	-0.000984465
603	0.189028	7.75322	0.892392	0.019556	-0.000870548
604	0.189342	7.78454	0.891199	0.0198679	-0.000754127
605	0.189656	7.81578	0.890037	0.0201795	-0.000633228
606	0.18997	7.84691	0.88891	0.0204902	-0.00050781
607	0.190284	7.87789	0.887818	0.0207988	-0.000378659
608	0.190598	7.9087	0.886765	0.0211061	-0.000244831
609	0.190912	7.9393	0.88575	0.0214114	-0.000107139
610	0.191226	7.96966	0.884777	0.0217151	3.50986e-05
611	0.19154	7.99976	0.883846	0.0220154	0.000180671
612	0.191854	8.02957	0.882953	0.0223128	0.000329122
613	0.192168	8.05904	0.882105	0.0226073	0.000481711
614	0.192482	8.08817	0.881291	0.0228974	0.000634381
615	0.192796	8.11691	0.88053	0.0231865	0.000792934
616	0.19311	8.14524	0.879809	0.0234696	0.000952746
617	0.193424	8.17313	0.879131	0.0237477	0.00111391
618	0.193738	8.20056	0.878498	0.0240207	0.00127732
619	0.194052	8.22749	0.877906	0.0242876	0.00144111
620	0.194366	8.2539	0.877364	0.0245526	0.00160801
621	0.19468	8.27977	0.876869	0.0248099	0.0017754
622	0.194994	8.30506	0.876413	0.0250595	0.00194325
623	0.195308	8.32976	0.87601	0.0253078	0.00211353
624	0.195622	8.35384	0.87565	0.0255475	0.00228336
625	0.195936	8.37727	0.87534	0.025782	0.00245454
626	0.19625	8.40003	0.874305	0.0260112	0.00231665
627	0.196564	8.42211	0.873413	0.0261439	0.00225714
628	0.196878	8.44347	0.87271	0.0263035	0.00226621
629	0.197192	8.4641	0.872385	0.0265182	0.00244153
630	0.197506	8.48398	0.872325	0.0267566	0.00269454
631	0.19782	8.50308	0.872305	0.0269779	0.00290134
632	0.198134	8.52139	0.872201	0.0271646	0.00301955
633	0.198448	8.53889	0.872004	0.0273192	0.00307259
634	0.198762	8.55557	0.871761	0.0274517	0.00309704
635	0.199076	8.5714	0.871533	0.027572	0.00312138
636	0.19939	8.58637	0.871358	0.0276858	0.00315248
637	0.199704	8.60047	0.871256	0.0277962	0.00319137
638	0.200018	8.61368	0.871232	0.0279024	0.00323612
639	0.200332	8.62599	0.871252	0.0279999	0.00326504
640	0.200646	8.63738	0.871309	0.0280859	0.00328025
641	0.20096	8.64786	0.871388	0.0281582	0.00327884
642	0.201274	8.6574	0.871475	0.0282156	0.00325558
643	0.201588	8.66599	0.871573	0.0282575	0.00321713
644	0.201902	8.67363	0.871689	0.0282866	0.00316886
645	0.202216	8.68031	0.871837	0.0283053	0.00311679
646	0.20253	8.68603	0.87202	0.0283142	0.00306341
647	0.202844	8.69077	0.87227	0.0283189	0.00302359
648	0.203158	8.69454	0.87256	0.0283154	0.00298138
649	0.203472	8.69733	0.872929	0.0283097	0.00295783
650	0.203786	8.69913	0.873372	0.0283023	0.00294901
651	0.2041	8.69995	0.873881	0.0282895	0.00294644
652	0.204414	8.69978	0.87446	0.0282727	0.00295496
653	0.204728	8.69862	0.875111	0.0282528	0.0029756
654	0.205042	8.69649	0.875847	0.0282317	0.00301421
655	0.205356	8.69337	0.876644	0.0282056	0.00305682
656	0.20567	8.68927	0.877505	0.0281745	0.00310725
657	0.205984	8.68419	0.878436	0.0281389	0.00316742
658	0.206298	8.67815	0.879417	0.028096	0.00322871
659	0.206612	8.67114	0.880442	0.028045	0.00328882
660	0.206926	8.66317	0.881538	0.0279927	0.00336287
661	0.20724	8.65425	0.882676	0.0279318	0.00343356
662	0.207554	8.64439	0.883871	0.0278657	0.00350964
663	0.207868	8.63361	0.885101	0.0277898	0.00358039
664	0.208182	8.6219	0.886365	0.0277064	0.00365015
665	0.208496	8.60928	0.88768	0.0276178	0.00372365
666	0.20881	8.59576	0.889022	0.0275199	0.00378928
667	0.209124	8.58137	0.890383	0.0274111	0.00384659
668	0.209438	8.5661	0.891793	0.0272972	0.00390964
669	0.209752	8.54998	0.893223	0.027173	0.00396489
670	0.210066	8.53302	0.894679	0.0270409	0.00401754
671	0.21038	8.51524	0.896156	0.026899	0.00406332
672	0.210694	8.49666	0.897657	0.02675	0.00410681
673	0.211008	8.47729	0.899185	0.0265935	0.00414685
674	0.211322	8.45716	0.900729	0.0264284	0.00418154
675	0.211636	8.43627	0.90228	0.0262536	0.00420871
676	0.21195	8.41467	0.903861	0.0260731	0.00423764
677	0.212264	8.39236	0.905446	0.025883	0.00425778
678	0.212578	8.36936	0.907049	0.0256873	0.00427458
679	0.212892	8.34571	0.908658	0.0254823	0.00428601
680	0.213206	8.32142	0.910272	0.02527	0.00429164
681	0.21352	8.29651	0.911901	0.0250517	0.00429579
682	0.213834	8.27102	0.913534	0.0248262	0.00429525
683	0.214148	8.24497	0.915175	0.0245947	0.00429066
684	0.214462	8.21837	0.916796	0.0243522	0.00427324
685	0.214776	8.19127	0.918439	0.0241085	0.00426182
686	0.21509	8.16368	0.920077	0.0238561	0.00424278
687	0.215404	8.13564	0.921701	0.023597	0.00421604
688	0.215718	8.10717	0.923329	0.0233334	0.0041882
689	0.216032	8.07829	0.924948	0.023064	0.00415495
690	0.216346	8.04904	0.926555	0.0227885	0.00411636
691	0.21666	8.01945	0.928149	0.0225061	0.00407086
692	0.216974	7.98954	0.929739	0.0222231	0.00402578
693	0.217288	7.95935	0.931312	0.0219339	0.00397453
694	0.217602	7.9289	0.932872	0.0216406	0.00391881
695	0.217916	7.89823	0.934411	0.0213422	0.00385738
696	0.21823	7.86736	0.935931	0.0210408	0.00379236
697	0.218544	7.83632	0.937435	0.0207364	0.00372372
698	0.218858	7.80515	0.938915	0.020428	0.00364982
699	0.219172	7.77388	0.940358	0.0201135	0.00356595
700	0.219486	7.74254	0.94179	0.0198006	0.00348474
701	0.2198	7.71115	0.943193	0.0194853	0.00339833
702	0.220114	7.67975	0.944574	0.0191683	0.00330947
703	0.220428	7.64837	0.945914	0.0188483	0.00321182
704	0.220742	7.61704	0.947232	0.0185294	0.00311493
705	0.221056	7.5858	0.948513	0.0182082	0.00301192
706	0.22137	7.55467	0.949759	0.0178838	0.00290381
707	0.221684	7.52368	0.950978	0.0175663	0.00279581
708	0.221998	7.49286	0.952147	0.0172412	0.00267817
709	0.222312	7.46225	0.953288	0.016924	0.00256158
710	0.222626	7.43187	0.954382	0.0166017	0.00243784
711	0.22294	7.40176	0.955441	0.0162845	0.00231466
712	0.223254	7.37194	0.956462	0.0159683	0.00218673
713	0.223568	7.34244	0.95744	0.0156548	0.00205516
714	0.223882	7.3133	0.958374	0.0153426	0.00192064
715	0.224196	7.28454	0.959264	0.0150335	0.00178295
716	0.22451	7.25619	0.960108	0.0147276	0.00164278
717	0.224824	7.22827	0.960904	0.0144249	0.00149903
718	0.225138	7.20082	0.961656	0.0141279	0.00135355
719	0.225452	7.17386	0.962359	0.0138341	0.00120496
720	0.225766	7.14742	0.963009	0.0135444	0.00105218
721	0.22608	7.12153	0.963612	0.0132598	0.000898544
722	0.226394	7.09621	0.964165	0.0129806	0.000742468
723	0.226708	7.07148	0.964668	0.0127073	0.000584915
724	0.227022	7.04737	0.965122	0.012441	0.000425286
725	0.227336	7.0239	0.965521	0.0121797	0.000263509
726	0.22765	7.0011	0.96668	0.0119196	0.000431994
727	0.227964	6.979	0.967608	0.0117482	0.000473668
728	0.228278	6.9576	0.968164	0.0115308	0.000337432
729	0.228592	6.93693	0.968349	0.0112665	5.69992e-05
730	0.228906	6.91701	0.968382	0.0109994	-0.000228247
731	0.22922	6.89787	0.968445	0.0107546	-0.000436169
732	0.229534	6.87952	0.968578	0.0105398	-0.000577248
733	0.229848	6.86198	0.968779	0.0103477	-0.000670551
734	0.230162	6.84526	0.968978	0.0101749	-0.000757745
735	0.230476	6.82938	0.969168	0.0100156	-0.000831416
736	0.23079	6.81437	0.969296	0.00986836	-0.000913919
737	0.231104	6.80023	0.969379	0.00973132	-0.000983832
738	0.231418	6.78697	0.969396	0.00960563	-0.00105396
739	0.231732	6.77461	0.969359	0.00949181	-0.00111828
740	0.232046	6.76317	0.969255	0.00938846	-0.00118489
741	0.23236	6.75265	0.969122	0.00929945	-0.0012328
742	0.232674	6.74307	0.968959	0.00922551	-0.00126745
743	0.232988	6.73442	0.968766	0.00916621	-0.00129278
744	0.233302	6.72673	0.968553	0.00912205	-0.00130401
745	0.233616	6.72	0.968301	0.00909014	-0.00131482
746	0.23393	6.71424	0.968027	0.00907233	-0.00131502
747	0.234244	6.70944	0.96772	0.00906683	-0.0013113
748	0.234558	6.70563	0.967373	0.0090725	-0.00130661
749	0.234872	6.70279	0.966978	0.00908796	-0.00130375
750	0.235186	6.70094	0.966542	0.00911391	-0.00130089
751	0.2355	6.70007	0.966056	0.00914924	-0.00130163
752	0.235814	6.70019	0.965503	0.00918956	-0.00131362
753	0.236128	6.70129	0.964912	0.00924319	-0.00132196
754	0.236442	6.70338	0.964264	0.00930445	-0.0013371
755	0.236756	6.70645	0.963558	0.00937379	-0.00135966
756	0.23707	6.7105	0.962775	0.00944668	-0.00139954
757	0.237384	6.71553	0.961958	0.00953265	-0.00142994
758	0.237698	6.72152	0.961058	0.00962016	-0.00148239
759	0.238012	6.72849	0.960117	0.00971837	-0.00153139
760	0.238326	6.7364	0.95911	0.0098233	-0.00159068
761	0.23864	6.74527	0.958051	0.00993592	-0.00165338
762	0.238954	6.75508	0.956946	0.0100579	-0.00171683
763	0.239268	6.76582	0.955784	0.0101865	-0.0017879
764	0.239582	6.77749	0.95458	0.0103238	-0.00185804
765	0.239896	6.79006	0.95333	0.010469	-0.00193115
766	0.24021	6.80353	0.95204	0.0106229	-0.00200341
767	0.240524	6.81788	0.95071	0.0107848	-0.00207545
768	0.240838	6.8331	0.94934	0.0109547	-0.00214831
769	0.241152	6.84918	0.947939	0.0111333	-0.00221787
770	0.241466	6.8661	0.946487	0.0113166	-0.0022939
771	0.24178	6.88384	0.945037	0.0115164	-0.00235214
772	0.242094	6.90238	0.943589	0.0117278	-0.00239911
773	0.242408	6.92171	0.942078	0.0119389	-0.00246053
774	0.242722	6.9418	0.940543	0.0121592	-0.00251536
775	0.243036	6.96265	0.939008	0.0123918	-0.00255623
776	0.24335	6.98422	0.937453	0.0126308	-0.00259502
777	0.243664	7.0065	0.935883	0.0128768	-0.00262772
778	0.243978	7.02946	0.934306	0.013133	-0.00265507
779	0.244292	7.05308	0.932718	0.0133962	-0.00267683
780	0.244606	7.07734	0.931123	0.0136663	-0.00269309
781	0.24492	7.10221	0.92953	0.0139437	-0.00270047
782	0.245234	7.12767	0.927923	0.0142268	-0.00270575
783	0.245548	7.1537	0.926331	0.0145215	-0.0026971
784	0.245862	7.18026	0.924712	0.0148125	-0.00269506
785	0.246176	7.20734	0.923115	0.0151186	-0.00267704
786	0.24649	7.23491	0.921521	0.0154278	-0.0026519
787	0.246804	7.26293	0.919912	0.0157381	-0.00263133
788	0.247118	7.29138	0.918305	0.0160493	-0.00260741
789	0.247432	7.32024	0.916721	0.0163728	-0.00256885
790	0.247746	7.34947	0.915137	0.0166959	-0.00252915
791	0.24806	7.37904	0.913564	0.0170233	-0.0024834
792	0.248374	7.40893	0.912003	0.0173549	-0.0024329
793	0.248688	7.43911	0.910469	0.0176947	-0.00237016
794	0.249002	7.46955	0.908939	0.0180303	-0.00230881
795	0.249316	7.50021	0.907414	0.018367	-0.00224666
796	0.24963	7.53107	0.905903	0.0187052	-0.00217955
797	0.249944	7.5621	0.904412	0.0190458	-0.00210553
798	0.250258	7.59326	0.902956	0.0193888	-0.00202447
799	0.250572	7.62453	0.901519	0.0197334	-0.00193929
800	0.250886	7.65587	0.900106	0.0200781	-0.00184937
801	0.2512	7.68726	0.898721	0.0204239	-0.0017536
802	0.251514	7.71866	0.897367	0.0207698	-0.00165307
803	0.251828	7.75004	0.896042	0.021115	-0.00154846
804	0.252142	7.78137	0.894754	0.0214606	-0.00143735
805	0.252456	7.81262	0.893501	0.0218056	-0.00132068
806	0.25277	7.84376	0.892282	0.022149	-0.00120083
807	0.253084	7.87476	0.8911	0.02249	-0.00107568
808	0.253398	7.90558	0.889955	0.0228298	-0.000946888
809	0.253712	7.93621	0.888852	0.0231692	-0.000812655
810	0.254026	7.9666	0.88779	0.0235046	-0.000674726
811	0.25434	7.99672	0.886772	0.0238381	-0.000532293
812	0.254654	8.02656	0.885796	0.0241685	-0.00038612
813	0.254968	8.05607	0.884861	0.0244952	-0.000236853
814	0.255282	8.08523	0.883971	0.0248187	-8.44274e-05
815	0.255596	8.11401	0.883126	0.0251387	7.05502e-05
816	0.25591	8.14239	0.88233	0.0254546	0.000229472
817	0.256224	8.17032	0.881579	0.025766	0.000391203
818	0.256538	8.1978	0.880876	0.0260722	0.000555248
819	0.256852	8.22478	0.880222	0.0263743	0.000721188
820	0.257166	8.25125	0.879618	0.026671	0.00088941
821	0.25748	8.27717	0.87906	0.0269621	0.00105965
822	0.257794	8.30252	0.878551	0.0272474	0.00123164
823	0.258108	8.32728	0.878092	0.027526	0.0014039
824	0.258422	8.35142	0.877682	0.0277992	0.00157768
825	0.258736	8.37492	0.877322	0.0280662	0.0017524
826	0.25905	8.39776	0.876214	0.0283239	0.00160679
827	0.259364	8.4199	0.875236	0.0284847	0.00152248
828	0.259678	8.44134	0.874413	0.028663	0.00149844
829	0.259992	8.46204	0.873963	0.0288964	0.00164209
830	0.260306	8.48199	0.873847	0.0291637	0.00190369
831	0.26062	8.50118	0.873864	0.0294267	0.00216424
832	0.260934	8.51957	0.873849	0.0296608	0.00235332
833	0.261248	8.53715	0.873741	0.0298607	0.00246531
834	0.261562	8.55391	0.873537	0.0300308	0.00251729
835	0.261876	8.56983	0.873297	0.0301822	0.00254299
836	0.26219	8.58489	0.873069	0.0303204	0.00256083
837	0.262504	8.59908	0.872932	0.0304575	0.00259774
838	0.262818	8.61238	0.872898	0.0305946	0.00265079
839	0.263132	8.62478	0.872981	0.030733	0.00272247
840	0.263446	8.63627	0.873158	0.0308673	0.00279999
841	0.26376	8.64684	0.873415	0.0309949	0.00288052
842	0.264074	8.65647	0.873724	0.0311118	0.00295356
843	0.264388	8.66516	0.874054	0.0312129	0.00300715
844	0.264702	8.6729	0.874413	0.0313002	0.00305182
845	0.265016	8.67968	0.874802	0.0313751	0.00308917
846	0.26533	8.68549	0.875216	0.0314364	0.00311674
847	0.265644	8.69034	0.875664	0.0314871	0.00313921
848	0.265958	8.6942	0.876149	0.0315261	0.00315734
849	0.266272	8.69709	0.876689	0.0315582	0.00317967
850	0.266586	8.69899	0.877291	0.0315841	0.00320709
851	0.2669	8.69991	0.877963	0.0316049	0.00324452
852	0.267214	8.69984	0.878678	0.031616	0.00327617
853	0.267528	8.69879	0.879463	0.0316223	0.00331932
854	0.267842	8.69675	0.880289	0.0316184	0.00335608
855	0.268156	8.69373	0.881183	0.0316096	0.00340157
856	0.26847	8.68973	0.882129	0.0315934	0.00344906
857	0.268784	8.68475	0.883133	0.0315699	0.00349986
858	0.269098	8.6788	0.884198	0.0315404	0.00355794
859	0.269412	8.67189	0.885316	0.0315025	0.00361758
860	0.269726	8.66402	0.886483	0.031457	0.00367608
861	0.27004	8.6552	0.887708	0.0314051	0.00374003
862	0.270354	8.64544	0.888984	0.0313468	0.00380701
863	0.270668	8.63474	0.890302	0.031278	0.00387013
864	0.270982	8.62313	0.891666	0.0312024	0.00393565
865	0.271296	8.6106	0.893109	0.0311235	0.00401426
866	0.27161	8.59718	0.894563	0.0310313	0.00407881
867	0.271924	8.58287	0.896039	0.0309284	0.00413889
868	0.272238	8.56769	0.897571	0.0308204	0.00420255
869	0.272552	8.55165	0.899141	0.0307054	0.00426546
870	0.272866	8.53478	0.900745	0.0305794	0.00432541
871	0.27318	8.51708	0.902374	0.0304457	0.00438189
872	0.273494	8.49858	0.904039	0.0303043	0.00443751
873	0.273808	8.47929	0.905736	0.0301562	0.00449185
874	0.274122	8.45923	0.907446	0.0299967	0.00453655
875	0.274436	8.43843	0.909179	0.0298281	0.00457876
876	0.27475	8.41689	0.910932	0.0296514	0.00461697
877	0.275064	8.39465	0.912704	0.0294665	0.00465085
878	0.275378	8.37172	0.914497	0.0292743	0.00468332
879	0.275692	8.34814	0.916296	0.0290722	0.00470661
880	0.276006	8.32391	0.918105	0.0288612	0.00472377
881	0.27632	8.29907	0.919932	0.0286447	0.00474064
882	0.276634	8.27363	0.921756	0.0284171	0.00474766
883	0.276948	8.24763	0.923583	0.0281814	0.00474943
884	0.277262	8.2211	0.925416	0.027939	0.00474776
885	0.277576	8.19404	0.927221	0.0276811	0.00472726
886	0.27789	8.1665	0.929048	0.0274237	0.0047133
887	0.278204	8.1385	0.93086	0.0271561	0.00468922
888	0.278518	8.11007	0.932689	0.0268873	0.00467017
889	0.278832	8.08124	0.934502	0.026609	0.00464
890	0.279146	8.05203	0.936296	0.0263232	0.00460154
891	0.27946	8.02247	0.938079	0.0260303	0.00455689
892	0.279774	7.99259	0.93985	0.0257323	0.00450852
893	0.280088	7.96242	0.941602	0.0254257	0.00445249
894	0.280402	7.932	0.943342	0.0251175	0.0043946
895	0.280716	7.90135	0.945065	0.024804	0.0043316
896	0.28103	7.8705	0.946768	0.0244862	0.00426383
897	0.281344	7.83948	0.948446	0.0241638	0.00418954
898	0.281658	7.80832	0.950119	0.0238414	0.00411692
899	0.281972	7.77706	0.951749	0.0235099	0.00403249
900	0.282286	7.74572	0.953343	0.0231731	0.00393994
901	0.2826	7.71433	0.954924	0.0228381	0.00384941
902	0.282914	7.68293	0.956471	0.0224989	0.00375264
903	0.283228	7.65155	0.957969	0.0221514	0.00364346
904	0.283542	7.62022	0.959458	0.0218127	0.00354234
905	0.283856	7.58896	0.9609	0.0214645	0.00342917
906	0.28417	7.55782	0.962305	0.0211187	0.00331304
907	0.284484	7.52681	0.963677	0.0207729	0.0031943
908	0.284798	7.49598	0.965014	0.0204265	0.00307114
909	0.285112	7.46534	0.966312	0.0200809	0.00294547
910	0.285426	7.43494	0.967564	0.0197354	0.00281401
911	0.28574	7.4048	0.968778	0.0193909	0.00268057
912	0.286054	7.37495	0.969942	0.0190462	0.00254091
913	0.286368	7.34542	0.971059	0.0187037	0.00239776
914	0.286682	7.31624	0.972131	0.0183632	0.00225114
915	0.286996	7.28744	0.973155	0.0180247	0.00210074
916	0.28731	7.25904	0.974136	0.0176908	0.00194903
917	0.287624	7.23108	0.975062	0.017359	0.00179306
918	0.287938	7.20358	0.975938	0.0170306	0.00163402
919	0.288252	7.17657	0.976762	0.0167059	0.00147162
920	0.288566	7.15008	0.977537	0.0163867	0.00130764
921	0.28888	7.12413	0.978257	0.0160717	0.00114042
922	0.289194	7.09875	0.978917	0.0157615	0.000968348
923	0.289508	7.07396	0.979525	0.0154564	0.00079519
924	0.289822	7.04979	0.980079	0.0151575	0.000620044
925	0.290136	7.02625	0.980577	0.014865	0.000442741
926	0.29045	7.00339	0.981848	0.0145758	0.000603945
927	0.290764	6.98121	0.982921	0.0143806	0.000664821
928	0.291078	6.95973	0.98368	0.0141489	0.000575447
929	0.291392	6.93899	0.984072	0.0138752	0.000335941
930	0.291706	6.919	0.984214	0.0135817	3.68945e-05
931	0.29202	6.89978	0.984283	0.0132987	-0.000233447
932	0.292334	6.88134	0.98438	0.0130399	-0.000442948
933	0.292648	6.86372	0.984544	0.012809	-0.000591454
934	0.292962	6.84692	0.98476	0.0126046	-0.000701668
935	0.293276	6.83096	0.984997	0.0124203	-0.000786654
936	0.29359	6.81585	0.985209	0.0122511	-0.000862542
937	0.293904	6.80162	0.985363	0.0120926	-0.000940496
938	0.294218	6.78827	0.985429	0.0119416	-0.00102638
939	0.294532	6.77583	0.985391	0.0117972	-0.00112721
940	0.294846	6.76429	0.985258	0.0116589	-0.00123233
941	0.29516	6.75368	0.98503	0.0115293	-0.00134649
942	0.295474	6.744	0.984729	0.0114099	-0.00145912
943	0.295788	6.73526	0.984337	0.0113016	-0.00158392
944	0.296102	6.72747	0.983882	0.0112056	-0.00170591
945	0.296416	6.72064	0.983367	0.0111228	-0.00182648
946	0.29673	6.71478	0.982808	0.0110552	-0.00193998
947	0.297044	6.70989	0.982196	0.0110012	-0.00205235
948	0.297358	6.70597	0.981535	0.0109614	-0.00216119
949	0.297672	6.70304	0.980827	0.0109358	-0.00226598
950	0.297986	6.70108	0.98007	0.0109239	-0.00236771
951	0.2983	6.70011	0.979249	0.0109232	-0.00247283
952	0.298614	6.70013	0.978394	0.0109373	-0.00256805
953	0.298928	6.70114	0.977486	0.0109642	-0.00266148
954	0.299242	6.70312	0.976538	0.0110063	-0.00274806
955	0.299556	6.7061	0.975532	0.0110595	-0.00283645
956	0.29987	6.71005	0.974477	0.0111262	-0.0029223
957	0.300184	6.71497	0.973374	0.0112058	-0.0030043
958	0.300498	6.72087	0.972218	0.011297	-0.0030853
959	0.300812	6.72774	0.971014	0.0114002	-0.00316393
960	0.301126	6.73556	0.969754	0.0115153	-0.00324264
961	0.30144	6.74433	0.968457	0.0116448	-0.00331483
962	0.301754	6.75405	0.967103	0.0117846	-0.00338891
963	0.302068	6.76469	0.965682	0.0119318	-0.00346894
964	0.302382	6.77626	0.964223	0.0120929	-0.00354266
965	0.302696	6.78874	0.962738	0.0122714	-0.00360451
966	0.30301	6.80212	0.961168	0.0124504	-0.00368414
967	0.303324	6.81639	0.959574	0.0126471	-0.00375044
968	0.303638	6.83152	0.957932	0.0128529	-0.00381718
969	0.303952	6.84751	0.956245	0.0130687	-0.00388309
970	0.304266	6.86434	0.954523	0.0132966	-0.00394461
971	0.30458	6.882	0.952759	0.013533	-0.00400438
972	0.304894	6.90046	0.950962	0.0137803	-0.00405939
973	0.305208	6.91971	0.949124	0.0140362	-0.00411488
974	0.305522	6.93973	0.947261	0.0143039	-0.00416242
975	0.305836	6.9605	0.945362	0.0145803	-0.00420843
976	0.30615	6.982	0.943462	0.0148726	-0.00423931
977	0.306464	7.0042	0.941517	0.015166	-0.00427469
978	0.306778	7.0271	0.93953	0.0154656	-0.00431354
979	0.307092	7.05065	0.937549	0.0157832	-0.00433402
980	0.307406	7.07485	0.935556	0.0161073	-0.00434681
981	0.30772	7.09966	0.933505	0.0164301	-0.00437146
982	0.308034	7.12506	0.931458	0.0167644	-0.00438114
983	0.308348	7.15103	0.929407	0.0171085	-0.00438185
984	0.308662	7.17755	0.927338	0.0174584	-0.00437868
985	0.308976	7.20457	0.925264	0.0178155	-0.00436856
986	0.30929	7.23209	0.923184	0.0181792	-0.0043525
987	0.309604	7.26006	0.921096	0.0185478	-0.00433183
988	0.309918	7.28848	0.919019	0.0189263	-0.00429802
989	0.310232	7.31729	0.916932	0.0193052	-0.00426485
990	0.310546	7.34648	0.914845	0.0196887	-0.0042257
991	0.31086	7.37603	0.912755	0.0200746	-0.00418145
992	0.311174	7.40589	0.91069	0.0204699	-0.00412369
993	0.311488	7.43604	0.908614	0.0208622	-0.0040667
994	0.311802	7.46645	0.906568	0.021266	-0.00399595
995	0.312116	7.49709	0.904525	0.0216679	-0.00392412
996	0.31243	7.52793	0.902501	0.0220733	-0.00384256
997	0.312744	7.55895	0.900492	0.0224814	-0.0037552
998	0.313058	7.5901	0.898515	0.0228935	-0.00365518
999	0.313372	7.62135	0.896567	0.02331	-0.00354821
1000	0.313686	7.65269	0.894616	0.0237169	-0.00344751
1001	0.314	7.68407	0.892699	0.0241284	-0.00333521
1002	0.314314	7.71547	0.890814	0.0245411	-0.00321472
1003	0.314628	7.74686	0.888964	0.0249551	-0.00308631
1004	0.314942	7.77819	0.887148	0.0253691	-0.00295167
1005	0.315256	7.80945	0.88539	0.0257891	-0.00280262
1006	0.31557	7.84061	0.883638	0.0261967	-0.00265911
1007	0.315884	7.87162	0.881934	0.0266068	-0.00250664
1008	0.316198	7.90246	0.880277	0.0270164	-0.00234664
1009	0.316512	7.93311	0.878682	0.0274308	-0.00217248
1010	0.316826	7.96352	0.877112	0.0278359	-0.00200007
1011	0.31714	7.99368	0.875583	0.0282364	-0.00182631
1012	0.317454	8.02354	0.874094	0.0286309	-0.00164839
1013	0.317768	8.05309	0.872665	0.0290295	-0.00145946
1014	0.318082	8.08229	0.871284	0.0294216	-0.0012682
1015	0.318396	8.11111	0.86995	0.0298086	-0.00107386
1016	0.31871	8.13953	0.868661	0.0301877	-0.000878171
1017	0.319024	8.16751	0.867433	0.0305692	-0.00067441
1018	0.319338	8.19503	0.866257	0.0309427	-0.0004684
1019	0.319652	8.22207	0.865131	0.0313101	-0.000260597
1020	0.319966	8.24859	0.864048	0.0316673	-5.32525e-05
1021	0.32028	8.27457	0.863029	0.0320226	0.00016067
1022	0.320594	8.29998	0.862063	0.0323711	0.000375123
1023	0.320908	8.3248	0.861156	0.0327132	0.000591951
1024	0.321222	8.349	0.860305	0.0330486	0.000811148
1025	0.321536	8.37257	0.859511	0.0333775	0.0010317
1026	0.32185	8.39547	0.857957	0.0336959	0.000927124
1027	0.322164	8.41769	0.856513	0.0339125	0.000863122
1028	0.322478	8.43919	0.855198	0.0341405	0.000847772
1029	0.322792	8.45997	0.854247	0.0344168	0.00100056
1030	0.323106	8.48	0.853647	0.0347284	0.00128273
1031	0.32342	8.49927	0.853246	0.0350456	0.00159382
1032	0.323734	8.51774	0.852892	0.0353453	0.00186532
1033	0.324048	8.53541	0.852487	0.0356164	0.00206873
1034	0.324362	8.55225	0.852007	0.0358566	0.00221383
1035	0.324676	8.56825	0.851468	0.0360723	0.00231188
1036	0.32499	8.5834	0.850915	0.0362703	0.00238649
1037	0.325304	8.59768	0.850403	0.0364586	0.00245897
1038	0.325618	8.61107	0.849979	0.0366432	0.00254378
1039	0.325932	8.62356	0.849667	0.0368271	0.00264615
1040	0.326246	8.63515	0.849479	0.0370104	0.00276781
1041	0.32656	8.64581	0.849407	0.0371908	0.0029034
1042	0.326874	8.65554	0.849435	0.0373652	0.00304754
1043	0.327188	8.66432	0.849545	0.0375318	0.00319446
1044	0.327502	8.67216	0.849719	0.0376878	0.00333668
1045	0.327816	8.67904	0.849946	0.0378315	0.00347295
1046	0.32813	8.68495	0.850222	0.0379628	0.00360346
1047	0.328444	8.68989	0.850538	0.038081	0.00372643
1048	0.328758	8.69385	0.850902	0.0381887	0.00384411
1049	0.329072	8.69684	0.851311	0.0382842	0.00395556
1050	0.329386	8.69884	0.851776	0.0383698	0.00407013
1051	0.3297	8.69986	0.852286	0.0384449	0.0041745
1052	0.330014	8.69989	0.852842	0.038509	0.00427293
1053	0.330328	8.69894	0.853446	0.0385626	0.0043687
1054	0.330642	8.697	0.854083	0.0386033	0.00445236
1055	0.330956	8.69408	0.854801	0.0386393	0.00455044
1056	0.33127	8.69018	0.855566	0.0386649	0.00464222
1057	0.331584	8.6853	0.856379	0.0386802	0.00472836
1058	0.331898	8.67945	0.857244	0.0386866	0.00481253
1059	0.332212	8.67264	0.858152	0.0386817	0.00489101
1060	0.332526	8.66486	0.859113	0.0386681	0.00497045
1061	0.33284	8.65614	0.86015	0.0386482	0.00505663
1062	0.333154	8.64647	0.861203	0.0386152	0.00512732
1063	0.333468	8.63587	0.862274	0.0385667	0.00518287
1064	0.333782	8.62435	0.863403	0.0385119	0.00524514
1065	0.334096	8.61191	0.864586	0.0384492	0.00530915
1066	0.33441	8.59858	0.865822	0.0383785	0.00537348
1067	0.334724	8.58436	0.867097	0.0382969	0.0054314
1068	0.335038	8.56927	0.868425	0.0382083	0.00549189
1069	0.335352	8.55332	0.869786	0.038109	0.00554515
1070	0.335666	8.53653	0.871194	0.0380016	0.00559831
1071	0.33598	8.51892	0.87263	0.0378831	0.00564456
1072	0.336294	8.50049	0.874116	0.0377576	0.00569288
1073	0.336608	8.48128	0.875626	0.0376211	0.00573342
1074	0.336922	8.4613	0.87717	0.0374746	0.00576957
1075	0.337236	8.44057	0.878744	0.0373184	0.00580137
1076	0.33755	8.41911	0.880353	0.0371538	0.00583143
1077	0.337864	8.39694	0.881989	0.0369799	0.00585696
1078	0.338178	8.37408	0.883618	0.0367903	0.00586488
1079	0.338492	8.35056	0.885301	0.0365971	0.00588005
1080	0.338806	8.32639	0.887005	0.0363942	0.00588964
1081	0.33912	8.30161	0.888734	0.0361836	0.00589615
1082	0.339434	8.27624	0.890477	0.0359633	0.00589547
1083	0.339748	8.2503	0.89223	0.0357323	0.00588666
1084	0.340062	8.22381	0.894001	0.0354932	0.00587478
1085	0.340376	8.19681	0.895778	0.0352446	0.00585583
1086	0.34069	8.16932	0.897566	0.034987	0.0058308
1087	0.341004	8.14136	0.899337	0.0347145	0.00579019
1088	0.341318	8.11298	0.901127	0.0344387	0.0057512
1089	0.341632	8.08418	0.90293	0.0341562	0.00570941
1090	0.341946	8.055	0.904753	0.0338716	0.00566995
1091	0.34226	8.02548	0.90655	0.033571	0.0056125
1092	0.342574	7.99563	0.908351	0.0332662	0.00555253
1093	0.342888	7.9655	0.910145	0.0329524	0.00548605
1094	0.343202	7.9351	0.911936	0.0326327	0.0054153
1095	0.343516	7.90447	0.913719	0.032307	0.00533977
1096	0.34383	7.87363	0.915493	0.0319749	0.00525896
1097	0.344144	7.84263	0.917247	0.0316354	0.00517036
1098	0.344458	7.81149	0.918991	0.0312912	0.00507731
1099	0.344772	7.78023	0.920716	0.0309408	0.00497828
1100	0.345086	7.7489	0.922422	0.0305856	0.00487382
1101	0.3454	7.71752	0.924117	0.0302279	0.00476715
1102	0.345714	7.68612	0.92578	0.0298632	0.00465197
1103	0.346028	7.65473	0.927416	0.029494	0.00453135
1104	0.346342	7.62339	0.929026	0.0291215	0.00440591
1105	0.346656	7.59213	0.930601	0.0287438	0.0042728
1106	0.34697	7.56097	0.932153	0.0283655	0.00413762
1107	0.347284	7.52995	0.933675	0.0279863	0.00399906
1108	0.347598	7.4991	0.935166	0.0276039	0.00385569
1109	0.347912	7.46844	0.936615	0.0272194	0.00370647
1110	0.348226	7.43801	0.938018	0.026831	0.00354878
1111	0.34854	7.40784	0.939396	0.0264465	0.00339248
1112	0.348854	7.37796	0.940728	0.0260597	0.00323011
1113	0.349168	7.3484	0.942027	0.025674	0.00306687
1114	0.349482	7.31918	0.943276	0.0252883	0.00289713
1115	0.349796	7.29034	0.944484	0.0249043	0.00272398
1116	0.35011	7.2619	0.94564	0.0245211	0.00254624
1117	0.350424	7.2339	0.946753	0.02414	0.00236607
1118	0.350738	7.20635	0.947814	0.0237593	0.00218076
1119	0.351052	7.17929	0.948831	0.0233844	0.00199475
1120	0.351366	7.15275	0.949793	0.0230098	0.00180394
1121	0.35168	7.12674	0.950695	0.0226374	0.00160879
1122	0.351994	7.1013	0.951557	0.0222726	0.00141396
1123	0.352308	7.07645	0.95236	0.0219104	0.00121449
1124	0.352622	7.05221	0.95311	0.0215532	0.00101304
1125	0.352936	7.02861	0.953805	0.0212007	0.000809112
1126	0.35325	7.00568	0.955288	0.0208526	0.000950701
1127	0.353564	6.98342	0.956584	0.0205971	0.00100011
1128	0.353878	6.96188	0.957606	0.0203118	0.000915457
1129	0.354192	6.94106	0.958264	0.0199835	0.000677022
1130	0.354506	6.92099	0.958669	0.0196363	0.00037463
1131	0.35482	6.90169	0.958972	0.0192933	8.59846e-05
1132	0.355134	6.88318	0.959273	0.0189684	-0.000153391
1133	0.355448	6.86547	0.959622	0.0186676	-0.000339471
1134	0.355762	6.84858	0.960025	0.0183928	-0.000483718
1135	0.356076	6.83254	0.960458	0.0181374	-0.000596261
1136	0.35639	6.81735	0.960888	0.0178981	-0.000692387
1137	0.356704	6.80302	0.961269	0.0176701	-0.000787252
1138	0.357018	6.78959	0.961577	0.0174506	-0.000887709
1139	0.357332	6.77705	0.961791	0.0172372	-0.00100121
1140	0.357646	6.76542	0.961905	0.017028	-0.00112417
1141	0.35796	6.75471	0.961922	0.0168252	-0.00125711
1142	0.358274	6.74493	0.96185	0.0166299	-0.00139853
1143	0.358588	6.7361	0.961695	0.0164437	-0.00154502
1144	0.358902	6.72822	0.961473	0.0162685	-0.00169276
1145	0.359216	6.72129	0.961194	0.0161057	-0.00183868
1146	0.35953	6.71533	0.96086	0.0159569	-0.0019824
1147	0.359844	6.71034	0.960475	0.0158212	-0.00212408
1148	0.360158	6.70632	0.960033	0.0156978	-0.00226735
1149	0.360472	6.70329	0.959557	0.0155888	-0.00239943
1150	0.360786	6.70124	0.959033	0.0154931	-0.00252963
1151	0.3611	6.70017	0.958462	0.0154103	-0.00265734
1152	0.361414	6.70009	0.957845	0.0153399	-0.00278192
1153	0.361728	6.70099	0.957177	0.0152813	-0.00290316
1154	0.362042	6.70288	0.956469	0.0152374	-0.00301961
1155	0.362356	6.70575	0.955718	0.015207	-0.00313151
1156	0.36267	6.7096	0.954922	0.0151893	-0.00324001
1157	0.362984	6.71443	0.954084	0.0151853	-0.00334464
1158	0.363298	6.72023	0.953199	0.0151921	-0.00344559
1159	0.363612	6.727	0.95227	0.0152111	-0.00354413
1160	0.363926	6.73472	0.951294	0.015242	-0.00363983
1161	0.36424	6.7434	0.950277	0.0152865	-0.00373156
1162	0.364554	6.75302	0.949217	0.0153432	-0.00381922
1163	0.364868	6.76357	0.948116	0.0154129	-0.00390346
1164	0.365182	6.77505	0.946964	0.0154923	-0.00398877
1165	0.365496	6.78744	0.94577	0.0155832	-0.00407105
1166	0.36581	6.80072	0.94454	0.0156865	-0.00414756
1167	0.366124	6.8149	0.943266	0.0158003	-0.00422279
1168	0.366438	6.82995	0.941962	0.0159276	-0.00429087
1169	0.366752	6.84585	0.940614	0.0160644	-0.00435867
1170	0.367066	6.8626	0.939226	0.0162115	-0.00442476
1171	0.36738	6.88017	0.937816	0.0163725	-0.00448154
1172	0.367694	6.89855	0.936355	0.0165408	-0.0045416
1173	0.368008	6.91772	0.934868	0.0167206	-0.00459495
1174	0.368322	6.93767	0.93335	0.0169109	-0.00464384
1175	0.368636	6.95836	0.931821	0.0171161	-0.00468008
1176	0.36895	6.97979	0.930237	0.0173225	-0.00472594
1177	0.369264	7.00192	0.928653	0.0175462	-0.00475478
1178	0.369578	7.02474	0.927037	0.0177764	-0.00478276
1179	0.369892	7.04823	0.925393	0.0180148	-0.00480781
1180	0.370206	7.07236	0.923734	0.0182629	-0.00482669
1181	0.37052	7.09712	0.922052	0.0185191	-0.00484086
1182	0.370834	7.12246	0.920359	0.0187853	-0.00484725
1183	0.371148	7.14837	0.918655	0.0190591	-0.00484782
1184	0.371462	7.17483	0.91694	0.0193426	-0.00484105
1185	0.371776	7.20181	0.915191	0.0196266	-0.004839
1186	0.37209	7.22928	0.913451	0.0199233	-0.00482157
1187	0.372404	7.25721	0.911687	0.0202224	-0.00480554
1188	0.372718	7.28557	0.909933	0.0205324	-0.00477652
1189	0.373032	7.31435	0.908168	0.0208467	-0.00474418
1190	0.373346	7.34351	0.906407	0.0211678	-0.00470424
1191	0.37366	7.37301	0.904648	0.0214945	-0.00465774
1192	0.373974	7.40284	0.902888	0.0218256	-0.00460582
1193	0.374288	7.43297	0.901136	0.0221618	-0.00454703
1194	0.374602	7.46335	0.899387	0.0225021	-0.00448277
1195	0.374916	7.49397	0.897664	0.0228514	-0.00440505
1196	0.37523	7.5248	0.895934	0.0231974	-0.00432908
1197	0.375544	7.55579	0.894233	0.0235538	-0.00423933
1198	0.375858	7.58693	0.89254	0.0239099	-0.00414656
1199	0.376172	7.61818	0.890845	0.024263	-0.00405541
1200	0.376486	7.64951	0.889194	0.0246272	-0.00394698
1201	0.3768	7.68089	0.88756	0.0249903	-0.00383389
1202	0.377114	7.71229	0.885945	0.0253548	-0.00371583
1203	0.377428	7.74367	0.884345	0.0257164	-0.00359698
1204	0.377742	7.77502	0.882794	0.0260864	-0.00346317
1205	0.378056	7.80629	0.88127	0.0264556	-0.00332298
1206	0.37837	7.83745	0.879767	0.02682	-0.0031835
1207	0.378684	7.86848	0.878318	0.027192	-0.00302912
1208	0.378998	7.89934	0.8769	0.0275604	-0.00287069
1209	0.379312	7.93001	0.875508	0.027924	-0.00271204
1210	0.379626	7.96045	0.874169	0.0282935	-0.00254109
1211	0.37994	7.99063	0.872869	0.0286595	-0.00236562
1212	0.380254	8.02053	0.87161	0.0290225	-0.00218548
1213	0.380568	8.05011	0.870386	0.0293807	-0.0020033
1214	0.380882	8.07934	0.869222	0.029743	-0.00180981
1215	0.381196	8.10821	0.8681	0.0300994	-0.00161429
1216	0.38151	8.13666	0.867013	0.0304483	-0.00141831
1217	0.381824	8.16469	0.865976	0.0307954	-0.00121773
1218	0.382138	8.19226	0.864985	0.0311388	-0.00101383
1219	0.382452	8.21935	0.864047	0.0314783	-0.000804794
1220	0.382766	8.24592	0.863158	0.0318138	-0.000593205
1221	0.38308	8.27196	0.862314	0.0321431	-0.00037998
1222	0.383394	8.29743	0.861524	0.0324675	-0.000164314
1223	0.383708	8.32231	0.860784	0.0327863	5.34424e-05
1224	0.384022	8.34658	0.860096	0.0330996	0.000273269
1225	0.384336	8.37021	0.859461	0.0334067	0.000494921
1226	0.38465	8.39318	0.858053	0.0337033	0.000384497
1227	0.384964	8.41546	0.856756	0.0338992	0.000319819
1228	0.385278	8.43705	0.855583	0.0341061	0.000305398
1229	0.385592	8.4579	0.854771	0.0343629	0.000458764
1230	0.385906	8.47801	0.854309	0.0346552	0.000741564
1231	0.38622	8.49735	0.854047	0.0349542	0.00105708
1232	0.386534	8.5159	0.853838	0.035239	0.00133707
1233	0.386848	8.53365	0.853585	0.0354976	0.00155266
1234	0.387162	8.55058	0.85325	0.0357274	0.00170641
1235	0.387476	8.56667	0.852857	0.0359315	0.00181819
1236	0.38779	8.58191	0.852441	0.0361201	0.00190043
1237	0.388104	8.59627	0.852061	0.0362979	0.00198049
1238	0.388418	8.60975	0.851766	0.0364713	0.0020772
1239	0.388732	8.62234	0.851581	0.0366453	0.00218926
1240	0.389046	8.63401	0.851516	0.0368187	0.00231971
1241	0.38936	8.64477	0.851563	0.0369903	0.0024646
1242	0.389674	8.65459	0.85171	0.0371567	0.00261816
1243	0.389988	8.66347	0.851938	0.0373157	0.0027754
1244	0.390302	8.67141	0.852233	0.0374647	0.00293097
1245	0.390616	8.67838	0.852581	0.0376024	0.00308156
1246	0.39093	8.68439	0.852976	0.0377282	0.00322549
1247	0.391244	8.68943	0.853416	0.0378419	0.00336529
1248	0.391558	8.6935	0.853897	0.0379441	0.00349678
1249	0.391872	8.69658	0.854425	0.0380354	0.00362456
1250	0.392186	8.69868	0.854998	0.0381157	0.00374718
1251	0.3925	8.6998	0.855616	0.0381854	0.00386526
1252	0.392814	8.69993	0.856279	0.0382446	0.00397881
1253	0.393128	8.69908	0.856992	0.0382941	0.00408964
1254	0.393442	8.69724	0.85775	0.0383334	0.00419611
1255	0.393756	8.69442	0.858556	0.0383628	0.00429864
1256	0.39407	8.69062	0.859408	0.0383823	0.00439783
1257	0.394384	8.68584	0.860305	0.0383915	0.00449291
1258	0.394698	8.68009	0.861248	0.038391	0.00458424
1259	0.395012	8.67337	0.862236	0.0383811	0.00467283
1260	0.395326	8.66569	0.863269	0.0383622	0.00475771
1261	0.39564	8.65707	0.864344	0.0383327	0.00483831
1262	0.395954	8.64749	0.865454	0.0382915	0.00491241
1263	0.396268	8.63699	0.866613	0.0382419	0.00498662
1264	0.396582	8.62556	0.867815	0.0381832	0.00505845
1265	0.396896	8.61321	0.869058	0.0381157	0.00512731
1266	0.39721	8.59997	0.870341	0.0380387	0.00519295
1267	0.397524	8.58584	0.871664	0.037952	0.00525521
1268	0.397838	8.57084	0.873008	0.0378516	0.00530733
1269	0.398152	8.55498	0.874397	0.0377449	0.00536
1270	0.398466	8.53827	0.875825	0.0376293	0.00541093
1271	0.39878	8.52074	0.877286	0.0375041	0.00545778
1272	0.399094	8.5024	0.878789	0.0373712	0.00550445
1273	0.399408	8.48327	0.88032	0.0372287	0.00554601
1274	0.399722	8.46336	0.881886	0.0370776	0.00558507
1275	0.400036	8.44271	0.883476	0.0369162	0.0056182
1276	0.40035	8.42132	0.88509	0.0367454	0.00564644
1277	0.400664	8.39922	0.886727	0.036565	0.00566905
1278	0.400978	8.37643	0.888388	0.0363764	0.00568723
1279	0.401292	8.35297	0.890063	0.0361761	0.00569889
1280	0.401606	8.32887	0.891758	0.0359683	0.00570667
1281	0.40192	8.30415	0.893471	0.0357517	0.00570918
1282	0.402234	8.27884	0.895201	0.0355273	0.00570808
1283	0.402548	8.25295	0.896934	0.0352915	0.0056968
1284	0.402862	8.22652	0.898679	0.0350475	0.0056815
1285	0.403176	8.19957	0.900435	0.0347956	0.00566189
1286	0.40349	8.17213	0.902186	0.0345316	0.00563105
1287	0.403804	8.14422	0.90395	0.0342628	0.00559878
1288	0.404118	8.11587	0.90574	0.033992	0.00557049
1289	0.404432	8.08712	0.90752	0.0337097	0.00553127
1290	0.404746	8.05798	0.909283	0.033415	0.00547808
1291	0.40506	8.02849	0.911048	0.0331151	0.00542267
1292	0.405374	7.99868	0.912809	0.0328083	0.00536244
1293	0.405688	7.96857	0.914563	0.0324952	0.00529707
1294	0.406002	7.93819	0.916313	0.0321762	0.00522741
1295	0.406316	7.90758	0.918048	0.03185	0.00515024
1296	0.40663	7.87677	0.919771	0.0315174	0.00506744
1297	0.406944	7.84578	0.921484	0.0311804	0.0049809
1298	0.407258	7.81465	0.923178	0.0308372	0.0048882
1299	0.407572	7.78341	0.924854	0.0304889	0.00479036
1300	0.407886	7.75208	0.926513	0.0301368	0.00468912
1301	0.4082	7.7207	0.928143	0.0297784	0.00457905
1302	0.408514	7.6893	0.92975	0.0294163	0.0044645
1303	0.408828	7.65792	0.931333	0.0290508	0.00434563
1304	0.409142	7.62657	0.93289	0.0286821	0.00422203
1305	0.409456	7.5953	0.934415	0.02831	0.00409284
1306	0.40977	7.56413	0.935911	0.027936	0.00395977
1307	0.410084	7.53309	0.937367	0.0275579	0.00381925
1308	0.410398	7.50222	0.938796	0.02718	0.00367673
1309	0.410712	7.47154	0.940183	0.0267992	0.00352771
1310	0.411026	7.44109	0.941533	0.0264182	0.00337435
1311	0.41134	7.41089	0.942845	0.026036	0.00321735
1312	0.411654	7.38098	0.944111	0.0256524	0.00305446
1313	0.411968	7.35138	0.945346	0.0252723	0.0028911
1314	0.412282	7.32213	0.946527	0.0248903	0.00272034
1315	0.412596	7.29325	0.947669	0.0245103	0.00254737
1316	0.41291	7.26477	0.948761	0.0241305	0.00236945
1317	0.413224	7.23672	0.94981	0.0237537	0.00218937
1318	0.413538	7.20912	0.950809	0.0233787	0.00200532
1319	0.413852	7.18201	0.951765	0.0230082	0.00181967
1320	0.414166	7.15541	0.952668	0.0226403	0.00163041
1321	0.41448	7.12935	0.953519	0.0222757	0.00143827
1322	0.414794	7.10385	0.954323	0.021916	0.00124537
1323	0.415108	7.07894	0.955076	0.0215606	0.00104943
1324	0.415422	7.05464	0.955776	0.0212098	0.000851443
1325	0.415736	7.03098	0.956425	0.020866	0.000652496
1326	0.41605	7.00797	0.957865	0.0205253	0.000799808
1327	0.416364	6.98565	0.959109	0.0202752	0.000850044
1328	0.416678	6.96403	0.960074	0.0199938	0.000764209
1329	0.416992	6.94314	0.960679	0.0196713	0.000527716
1330	0.417306	6.92299	0.961039	0.0193311	0.00022821
1331	0.41762	6.90361	0.961294	0.0189944	-5.86578e-05
1332	0.417934	6.88502	0.961546	0.0186754	-0.000297461
1333	0.418248	6.86723	0.961847	0.0183808	-0.00048262
1334	0.418562	6.85026	0.962202	0.0181092	-0.000623313
1335	0.418876	6.83413	0.962589	0.017859	-0.000734107
1336	0.41919	6.81885	0.96297	0.0176257	-0.000830081
1337	0.419504	6.80444	0.963304	0.0174042	-0.000927459
1338	0.419818	6.79091	0.963571	0.0171886	-0.00102398
1339	0.420132	6.77828	0.963743	0.0169798	-0.00113276
1340	0.420446	6.76656	0.963812	0.0167773	-0.00125882
1341	0.42076	6.75575	0.963793	0.0165801	-0.00138764
1342	0.421074	6.74588	0.963679	0.0163901	-0.00152696
1343	0.421388	6.73695	0.963487	0.0162095	-0.00167186
1344	0.421702	6.72897	0.963222	0.0160399	-0.00181868
1345	0.422016	6.72195	0.962904	0.0158834	-0.0019613
1346	0.42233	6.71589	0.962523	0.0157397	-0.00210761
1347	0.422644	6.7108	0.962088	0.0156087	-0.00225348
1348	0.422958	6.70669	0.961606	0.0154908	-0.00239311
1349	0.423272	6.70355	0.961075	0.0153856	-0.00252948
1350	0.423586	6.7014	0.960502	0.0152943	-0.00266155
1351	0.4239	6.70023	0.95988	0.0152163	-0.00279034
1352	0.424214	6.70005	0.959211	0.0151513	-0.00291624
1353	0.424528	6.70085	0.958496	0.0150991	-0.00303867
1354	0.424842	6.70264	0.957726	0.0150583	-0.00315999
1355	0.425156	6.70541	0.956925	0.0150331	-0.00327192
1356	0.42547	6.70917	0.956079	0.0150211	-0.00338033
1357	0.425784	6.7139	0.955186	0.0150215	-0.00348624
1358	0.426098	6.7196	0.954247	0.0150343	-0.00358929
1359	0.426412	6.72627	0.953259	0.0150596	-0.00369084
1360	0.426726	6.73389	0.952234	0.0150983	-0.0037849
1361	0.42704	6.74247	0.951164	0.0151488	-0.00387787
1362	0.427354	6.752	0.950044	0.0152104	-0.00396935
1363	0.427668	6.76246	0.948883	0.0152844	-0.00405608
1364	0.427982	6.77384	0.947681	0.0153708	-0.00413919
1365	0.428296	6.78614	0.946434	0.0154689	-0.00422019
1366	0.42861	6.79934	0.945164	0.0155835	-0.00428946
1367	0.428924	6.81342	0.943828	0.0157028	-0.00436876
1368	0.429238	6.82838	0.94247	0.0158387	-0.00443571
1369	0.429552	6.8442	0.941067	0.0159831	-0.00450303
1370	0.429866	6.86086	0.939625	0.0161388	-0.00456665
1371	0.43018	6.87835	0.938148	0.0163053	-0.0046269
1372	0.430494	6.89665	0.936642	0.0164837	-0.00468056
1373	0.430808	6.91574	0.935101	0.0166718	-0.00473164
1374	0.431122	6.93561	0.933531	0.0168716	-0.00477733
1375	0.431436	6.95623	0.931928	0.0170805	-0.00482033
1376	0.43175	6.97758	0.93029	0.0172976	-0.00486174
1377	0.432064	6.99964	0.928638	0.0175274	-0.00489342
1378	0.432378	7.0224	0.926953	0.017764	-0.00492355
1379	0.432692	7.04582	0.925264	0.0180151	-0.00494084
1380	0.433006	7.06989	0.923547	0.0182722	-0.00495665
1381	0.43332	7.09458	0.921807	0.0185369	-0.00496922
1382	0.433634	7.11986	0.920068	0.0188139	-0.00496977
1383	0.433948	7.14572	0.918296	0.0190958	-0.00497082
1384	0.434262	7.17212	0.916507	0.0193847	-0.00496724
1385	0.434576	7.19905	0.914707	0.0196811	-0.00495786
1386	0.43489	7.22647	0.912884	0.0199822	-0.00494741
1387	0.435204	7.25435	0.911067	0.0202928	-0.00492413
1388	0.435518	7.28268	0.909248	0.0206103	-0.00489385
1389	0.435832	7.31141	0.907422	0.0209335	-0.0048596
1390	0.436146	7.34053	0.905596	0.0212626	-0.00481844
1391	0.43646	7.37001	0.903771	0.0215972	-0.00477136
1392	0.436774	7.3998	0.901957	0.021939	-0.00471419
1393	0.437088	7.4299	0.900137	0.0222826	-0.00465484
1394	0.437402	7.46026	0.898334	0.0226333	-0.00458549
1395	0.437716	7.49086	0.896535	0.0229869	-0.00451121
1396	0.43803	7.52166	0.894746	0.0233439	-0.00443076
1397	0.438344	7.55264	0.892975	0.0237045	-0.00434247
1398	0.438658	7.58377	0.89122	0.0240697	-0.00424667
1399	0.438972	7.61501	0.889482	0.0244362	-0.00414544
1400	0.439286	7.64633	0.88776	0.0248051	-0.00403845
1401	0.4396	7.6777	0.886061	0.0251756	-0.00392494
1402	0.439914	7.7091	0.884391	0.0255493	-0.00380224
1403	0.440228	7.74049	0.882744	0.0259228	-0.00367552
1404	0.440542	7.77184	0.881127	0.0262967	-0.00354261
1405	0.440856	7.80312	0.879545	0.0266736	-0.00339975
1406	0.44117	7.8343	0.877995	0.0270493	-0.00325238
1407	0.441484	7.86534	0.87648	0.0274248	-0.0030986
1408	0.441798	7.89622	0.875002	0.0278	-0.0029382
1409	0.442112	7.92691	0.873561	0.0281743	-0.00277258
1410	0.442426	7.95737	0.872162	0.0285476	-0.00260073
1411	0.44274	7.98758	0.870804	0.0289194	-0.00242321
1412	0.443054	8.01751	0.869488	0.0292892	-0.00224044
1413	0.443368	8.04712	0.868219	0.0296562	-0.00205226
1414	0.443682	8.0764	0.866998	0.0300226	-0.00185757
1415	0.443996	8.1053	0.865819	0.0303849	-0.00165935
1416	0.44431	8.1338	0.864691	0.030744	-0.00145717
1417	0.444624	8.16187	0.86361	0.0310993	-0.00125098
1418	0.444938	8.18949	0.862573	0.0314489	-0.00104264
1419	0.445252	8.21662	0.861594	0.0317963	-0.000828334
1420	0.445566	8.24325	0.860655	0.032136	-0.000614418
1421	0.44588	8.26934	0.859769	0.0324715	-0.000397057
1422	0.446194	8.29487	0.858933	0.0328009	-0.000178331
1423	0.446508	8.31981	0.85815	0.0331252	4.29442e-05
1424	0.446822	8.34414	0.857421	0.0334441	0.000266826
1425	0.447136	8.36784	0.856742	0.0337564	0.000491657
1426	0.44745	8.39088	0.855287	0.0340577	0.000381963
1427	0.447764	8.41324	0.853952	0.0342589	0.000321267
1428	0.448078	8.43489	0.852745	0.0344728	0.000311689
1429	0.448392	8.45582	0.851894	0.0347325	0.000468385
1430	0.448706	8.476	0.851391	0.035029	0.000753245
1431	0.44902	8.49542	0.851091	0.035333	0.00107146
1432	0.449334	8.51406	0.850845	0.035622	0.00135382
1433	0.449648	8.53189	0.850554	0.0358848	0.00157179
1434	0.449962	8.5489	0.850188	0.0361196	0.00172937
1435	0.450276	8.56508	0.849763	0.0363289	0.00184325
1436	0.45059	8.5804	0.849318	0.0365208	0.00193084
1437	0.450904	8.59485	0.848909	0.0367028	0.00201464
1438	0.451218	8.60843	0.84858	0.0368808	0.00210934
1439	0.451532	8.6211	0.848361	0.037058	0.0022231
1440	0.451846	8.63287	0.848262	0.0372348	0.00235513
1441	0.45216	8.64372	0.848285	0.0374095	0.00250587
1442	0.452474	8.65364	0.8484	0.03758	0.00265938
1443	0.452788	8.66262	0.848606	0.0377424	0.00282245
1444	0.453102	8.67065	0.848876	0.037895	0.00298068
1445	0.453416	8.67772	0.849201	0.0380364	0.00313362
1446	0.45373	8.68383	0.849571	0.0381657	0.0032795
1447	0.454044	8.68897	0.849983	0.0382828	0.00341879
1448	0.454358	8.69313	0.850438	0.038388	0.0035516
1449	0.454672	8.69631	0.850938	0.0384819	0.00367963
1450	0.454986	8.69852	0.851484	0.0385651	0.0038027
1451	0.4553	8.69973	0.852077	0.0386377	0.00392177
1452	0.455614	8.69997	0.85272	0.0387004	0.00403823
1453	0.455928	8.69921	0.85341	0.0387528	0.00414933
1454	0.456242	8.69747	0.854152	0.038796	0.00425825
1455	0.456556	8.69475	0.854941	0.0388289	0.00436378
1456	0.45687	8.69105	0.855775	0.0388516	0.00446415
1457	0.457184	8.68637	0.856656	0.0388643	0.00456097
1458	0.457498	8.68072	0.857583	0.0388672	0.00465449
1459	0.457812	8.6741	0.858551	0.0388592	0.00474207
1460	0.458126	8.66652	0.859561	0.0388409	0.00482525
1461	0.45844	8.65798	0.860618	0.0388138	0.00490654
1462	0.458754	8.64851	0.86172	0.0387771	0.00498501
1463	0.459068	8.6381	0.862851	0.038728	0.00505315
1464	0.459382	8.62676	0.864032	0.0386711	0.00512273
1465	0.459696	8.61451	0.865258	0.0386057	0.00519125
1466	0.46001	8.60136	0.866531	0.0385318	0.00525867
1467	0.460324	8.58731	0.867845	0.038448	0.00532324
1468	0.460638	8.5724	0.869202	0.0383561	0.00538454
1469	0.460952	8.55662	0.870586	0.0382524	0.00543785
1470	0.461266	8.54	0.872012	0.0381403	0.0054902
1471	0.46158	8.52256	0.873479	0.0380205	0.00554245
1472	0.461894	8.5043	0.874974	0.0378896	0.00558849
1473	0.462208	8.48524	0.876497	0.037748	0.00562823
1474	0.462522	8.46542	0.878055	0.0375985	0.00566613
1475	0.462836	8.44484	0.879638	0.0374388	0.00569812
1476	0.46315	8.42352	0.881234	0.0372663	0.0057192
1477	0.463464	8.40149	0.882865	0.0370875	0.0057413
1478	0.463778	8.37877	0.884539	0.0369049	0.00576692
1479	0.464092	8.35538	0.88621	0.0367055	0.00577629
1480	0.464406	8.33135	0.887907	0.0364994	0.00578411
1481	0.46472	8.30669	0.889623	0.0362844	0.00578697
1482	0.465034	8.28143	0.891349	0.0360593	0.0057822
1483	0.465348	8.2556	0.89309	0.0358259	0.00577345
1484	0.465662	8.22923	0.894844	0.0355841	0.00575925
1485	0.465976	8.20233	0.896608	0.0353338	0.00573976
1486	0.46629	8.17493	0.898378	0.0350751	0.00571385
1487	0.466604	8.14707	0.900156	0.0348081	0.00568289
1488	0.466918	8.11877	0.901937	0.0345329	0.0056459
1489	0.467232	8.09005	0.903714	0.0342483	0.00560112
1490	0.467546	8.06095	0.905497	0.0339577	0.00555332
1491	0.46786	8.0315	0.907278	0.0336596	0.00549938
1492	0.468174	8.00171	0.909055	0.0333542	0.00543996
1493	0.468488	7.97163	0.910825	0.0330415	0.00537453
1494	0.468802	7.94129	0.912588	0.0327221	0.00530346
1495	0.469116	7.9107	0.914344	0.0323969	0.00522766
1496	0.46943	7.8799	0.91609	0.0320657	0.0051468
1497	0.469744	7.84893	0.917818	0.0317274	0.00505902
1498	0.470058	7.81782	0.919534	0.0313848	0.00496672
1499	0.470372	7.78658	0.92123	0.0310362	0.00486819
1500	0.470686	7.75526	0.922908	0.0306829	0.00476455
1501	0.471	7.72389	0.924569	0.0303256	0.00465794
1502	0.471314	7.69249	0.926202	0.0299637	0.00454435
1503	0.471628	7.6611	0.927797	0.0295934	0.00442014
1504	0.471942	7.62975	0.929373	0.0292225	0.00429428
1505	0.472256	7.59847	0.930937	0.0288535	0.00416992
1506	0.47257	7.56728	0.932464	0.0284789	0.00403807
1507	0.472884	7.53623	0.933944	0.0280971	0.00389505
1508	0.473198	7.50534	0.935396	0.027716	0.00374997
1509	0.473512	7.47464	0.936824	0.0273376	0.00360541
1510	0.473826	7.44417	0.938206	0.0269546	0.00345313
1511	0.47414	7.41394	0.939547	0.0265709	0.00329574
1512	0.474454	7.384	0.940852	0.0261869	0.00313461
1513	0.474768	7.35437	0.942108	0.0258013	0.00296745
1514	0.475082	7.32508	0.943323	0.0254171	0.00279746
1515	0.475396	7.29616	0.944495	0.0250347	0.0026243
1516	0.47571	7.26764	0.94562	0.0246529	0.00244667
1517	0.476024	7.23954	0.946699	0.0242727	0.00226533
1518	0.476338	7.2119	0.94773	0.023895	0.00208084
1519	0.476652	7.18474	0.94871	0.0235197	0.00189299
1520	0.476966	7.15809	0.949646	0.0231485	0.00170391
1521	0.47728	7.13197	0.950528	0.0227803	0.00151073
1522	0.477594	7.10641	0.95136	0.022416	0.00131513
1523	0.477908	7.08144	0.952145	0.0220575	0.00111903
1524	0.478222	7.05708	0.952867	0.0217014	0.000917997
1525	0.478536	7.03335	0.953546	0.0213524	0.000717295
1526	0.47885	7.01027	0.95502	0.0210075	0.000866324
1527	0.479164	6.98788	0.956293	0.0207537	0.000915703
1528	0.479478	6.96619	0.957293	0.0204699	0.000830706
1529	0.479792	6.94523	0.957932	0.0201437	0.000594111
1530	0.480106	6.925	0.958326	0.0198011	0.000294571
1531	0.48042	6.90554	0.958608	0.0194576	7.52769e-06
1532	0.480734	6.88687	0.958899	0.0191364	-0.000228909
1533	0.481048	6.869	0.959233	0.0188377	-0.000413501
1534	0.481362	6.85194	0.959619	0.0185623	-0.000554485
1535	0.481676	6.83572	0.960036	0.0183081	-0.000666075
1536	0.48199	6.82036	0.960449	0.0180698	-0.000762038
1537	0.482304	6.80586	0.960814	0.0178431	-0.000858075
1538	0.482618	6.79224	0.961106	0.017624	-0.000957944
1539	0.482932	6.77952	0.961306	0.0174105	-0.00106824
1540	0.483246	6.7677	0.961407	0.0172022	-0.00119054
1541	0.48356	6.75681	0.961408	0.0169999	-0.001326
1542	0.483874	6.74684	0.961325	0.0168042	-0.00146369
1543	0.484188	6.73782	0.961159	0.016619	-0.00160897
1544	0.484502	6.72974	0.960915	0.0164445	-0.0017617
1545	0.484816	6.72262	0.960613	0.0162817	-0.00190987
1546	0.48513	6.71646	0.960256	0.0161319	-0.00205653
1547	0.485444	6.71127	0.95985	0.0159951	-0.00219966
1548	0.485758	6.70706	0.959397	0.015872	-0.00233911
1549	0.486072	6.70382	0.958905	0.0157633	-0.0024714
1550	0.486386	6.70157	0.958356	0.0156667	-0.00260637
1551	0.4867	6.7003	0.95776	0.015583	-0.00273716
1552	0.487014	6.70002	0.957118	0.0155125	-0.00286313
1553	0.487328	6.70073	0.956424	0.0154537	-0.00298744
1554	0.487642	6.70242	0.955693	0.0154096	-0.00310483
1555	0.487956	6.70509	0.954915	0.0153782	-0.00321991
1556	0.48827	6.70874	0.954094	0.0153602	-0.0033308
1557	0.488584	6.71337	0.953227	0.0153551	-0.00343738
1558	0.488898	6.71897	0.952315	0.0153623	-0.00354084
1559	0.489212	6.72554	0.951357	0.0153818	-0.00364135
1560	0.489526	6.73308	0.950352	0.0154137	-0.00373945
1561	0.48984	6.74156	0.949306	0.015458	-0.00383292
1562	0.490154	6.75099	0.94823	0.0155179	-0.00391597
1563	0.490468	6.76135	0.947105	0.0155886	-0.00400019
1564	0.490782	6.77264	0.945932	0.0156706	-0.00408357
1565	0.491096	6.78485	0.944716	0.0157643	-0.00416396
1566	0.49141	6.79796	0.943454	0.0158686	-0.00424259
1567	0.491724	6.81195	0.94215	0.0159845	-0.00431847
1568	0.492038	6.82682	0.940806	0.0161116	-0.00439065
1569	0.492352	6.84256	0.939426	0.0162498	-0.0044591
1570	0.492666	6.85913	0.938013	0.0164007	-0.00452167
1571	0.49298	6.87654	0.936564	0.0165626	-0.0045808
1572	0.493294	6.89476	0.935077	0.0167342	-0.00463746
1573	0.493608	6.91377	0.933556	0.0169165	-0.0046914
1574	0.493922	6.93356	0.932021	0.0171138	-0.00473262
1575	0.494236	6.9541	0.930448	0.0173185	-0.00477404
1576	0.49455	6.97538	0.928843	0.0175321	-0.00481343
1577	0.494864	6.99737	0.927196	0.0177513	-0.00485377
1578	0.495178	7.02006	0.925541	0.0179858	-0.00488118
1579	0.495492	7.04341	0.923862	0.0182285	-0.00490389
1580	0.495806	7.06742	0.922165	0.0184806	-0.00492127
1581	0.49612	7.09204	0.920453	0.0187429	-0.00493131
1582	0.496434	7.11727	0.918726	0.0190126	-0.00493676
1583	0.496748	7.14307	0.91698	0.0192911	-0.0049366
1584	0.497062	7.16942	0.915211	0.0195751	-0.00493376
1585	0.497376	7.19629	0.913419	0.0198646	-0.00493024
1586	0.49769	7.22366	0.911628	0.0201631	-0.00491537
1587	0.498004	7.2515	0.909835	0.0204698	-0.00489139
1588	0.498318	7.27978	0.908032	0.0207827	-0.00486356
1589	0.498632	7.30848	0.90623	0.021103	-0.00482757
1590	0.498946	7.33756	0.904424	0.0214283	-0.00478715
1591	0.49926	7.367	0.90262	0.0217594	-0.00473967
1592	0.499574	7.39677	0.900815	0.0220947	-0.0046867
1593	0.499888	7.42683	0.899014	0.022435	-0.00462746
1594	0.500202	7.45717	0.897235	0.0227845	-0.00455496
1595	0.500516	7.48774	0.895443	0.0231315	-0.00448544
1596	0.50083	7.51853	0.893669	0.0234842	-0.00440629
1597	0.501144	7.54949	0.891906	0.0238405	-0.00432093
1598	0.501458	7.5806	0.890157	0.0242	-0.00422906
1599	0.501772	7.61183	0.88844	0.0245666	-0.00412505
1600	0.502086	7.64315	0.886737	0.0249332	-0.0040171
1601	0.5024	7.67452	0.885055	0.0253013	-0.00390338
1602	0.502714	7.70592	0.883387	0.0256687	-0.00378585
1603	0.503028	7.73731	0.881762	0.0260427	-0.00365601
1604	0.503342	7.76866	0.880158	0.0264152	-0.00352081
1605	0.503656	7.79995	0.878582	0.0267874	-0.00338242
1606	0.50397	7.83114	0.877037	0.0271599	-0.00323729
1607	0.504284	7.8622	0.875527	0.0275321	-0.00308539
1608	0.504598	7.8931	0.874042	0.0279007	-0.00293174
1609	0.504912	7.92381	0.872617	0.0282759	-0.0027632
1610	0.505226	7.95429	0.871216	0.0286449	-0.00259497
1611	0.50554	7.98453	0.869861	0.0290145	-0.00241922
1612	0.505854	8.01449	0.868547	0.0293814	-0.00223913
1613	0.506168	8.04414	0.867292	0.0297507	-0.00204723
1614	0.506482	8.07344	0.866076	0.0301149	-0.00185346
1615	0.506796	8.10238	0.864893	0.0304722	-0.00165986
1616	0.50711	8.13092	0.863765	0.0308287	-0.00145961
1617	0.507424	8.15904	0.862684	0.0311819	-0.00125498
1618	0.507738	8.18671	0.861653	0.0315314	-0.0010461
1619	0.508052	8.21389	0.860671	0.0318764	-0.000834016
1620	0.508366	8.24057	0.859739	0.0322164	-0.000619442
1621	0.50868	8.26672	0.858856	0.0325514	-0.00040246
1622	0.508994	8.29231	0.858024	0.0328808	-0.000183351
1623	0.509308	8.31731	0.857242	0.0332043	3.7481e-05
1624	0.509622	8.3417	0.856514	0.0335222	0.000260848
1625	0.509936	8.36547	0.855839	0.033834	0.000485596
1626	0.51025	8.38857	0.854379	0.0341335	0.000373565
1627	0.510564	8.411	0.853044	0.034335	0.000312224
1628	0.510878	8.43272	0.851833	0.0345474	0.000301711
1629	0.511192	8.45373	0.850981	0.0348079	0.000457241
1630	0.511506	8.47399	0.850476	0.0351037	0.00074103
1631	0.51182	8.49349	0.850174	0.0354073	0.0010584
1632	0.512134	8.5122	0.849921	0.0356942	0.0013403
1633	0.512448	8.53012	0.849629	0.0359574	0.0015578
1634	0.512762	8.54721	0.849263	0.0361921	0.00171527
1635	0.513076	8.56347	0.848836	0.0364021	0.00182778
1636	0.51339	8.57888	0.848388	0.0365937	0.00191626
1637	0.513704	8.59343	0.847974	0.0367752	0.00199944
1638	0.514018	8.60709	0.847641	0.0369537	0.00209398
1639	0.514332	8.61986	0.847421	0.0371314	0.00220739
1640	0.514646	8.63172	0.84732	0.0373087	0.00233927
1641	0.51496	8.64266	0.847335	0.0374838	0.00248616
1642	0.515274	8.65268	0.847448	0.0376536	0.00264175
1643	0.515588	8.66175	0.847644	0.0378161	0.00280098
1644	0.515902	8.66988	0.847912	0.0379691	0.0029608
1645	0.516216	8.67704	0.848227	0.0381105	0.00311072
1646	0.51653	8.68325	0.848592	0.03824	0.00325607
1647	0.516844	8.68849	0.849008	0.0383583	0.00340073
1648	0.517158	8.69275	0.849464	0.0384651	0.00353608
1649	0.517472	8.69604	0.849966	0.0385606	0.00366533
1650	0.517786	8.69834	0.85051	0.0386449	0.0037886
1651	0.5181	8.69965	0.8511	0.0387183	0.00390736
1652	0.518414	8.69999	0.851736	0.0387815	0.00402257
1653	0.518728	8.69933	0.852422	0.0388347	0.00413389
1654	0.519042	8.69769	0.853158	0.0388785	0.00424297
1655	0.519356	8.69507	0.85394	0.0389122	0.00434717
1656	0.51967	8.69147	0.854769	0.0389356	0.00444742
1657	0.519984	8.68689	0.855644	0.0389486	0.00454337
1658	0.520298	8.68133	0.856566	0.0389522	0.00463659
1659	0.520612	8.67481	0.857536	0.0389464	0.00472718
1660	0.520926	8.66733	0.858552	0.0389312	0.00481436
1661	0.52124	8.65889	0.859595	0.0389028	0.00488998
1662	0.521554	8.64951	0.860687	0.0388665	0.00496617
1663	0.521868	8.63919	0.861828	0.0388214	0.00504223
1664	0.522182	8.62795	0.863016	0.0387675	0.00511613
1665	0.522496	8.61579	0.864245	0.0387044	0.00518697
1666	0.52281	8.60273	0.865518	0.038632	0.00525511
1667	0.523124	8.58878	0.866833	0.0385501	0.00532099
1668	0.523438	8.57395	0.868179	0.0384579	0.00537883
1669	0.523752	8.55826	0.869565	0.0383571	0.00543534
1670	0.524066	8.54173	0.870989	0.0382464	0.00548888
1671	0.52438	8.52436	0.872445	0.0381259	0.00553782
1672	0.524694	8.50618	0.873939	0.0379968	0.0055844
1673	0.525008	8.48721	0.875466	0.0378587	0.00562846
1674	0.525322	8.46746	0.877004	0.0377066	0.00565878
1675	0.525636	8.44696	0.878591	0.037551	0.0056954
1676	0.52595	8.42572	0.88019	0.0373812	0.0057196
1677	0.526264	8.40376	0.881822	0.0372045	0.00574226
1678	0.526578	8.38111	0.883478	0.0370185	0.00576206
1679	0.526892	8.35779	0.885159	0.036824	0.0057778
1680	0.527206	8.33381	0.886851	0.0366186	0.00578462
1681	0.52752	8.30922	0.888567	0.0364059	0.00578874
1682	0.527834	8.28402	0.890294	0.0361835	0.00578647
1683	0.528148	8.25825	0.892027	0.0359502	0.00577529
1684	0.528462	8.23193	0.893779	0.03571	0.00576159
1685	0.528776	8.20508	0.895542	0.0354618	0.00574347
1686	0.52909	8.17774	0.897312	0.0352045	0.00571851
1687	0.529404	8.14992	0.899085	0.0349385	0.00568697
1688	0.529718	8.12166	0.900865	0.0346652	0.0056509
1689	0.530032	8.09298	0.902646	0.0343836	0.00560847
1690	0.530346	8.06392	0.904429	0.0340954	0.00556149
1691	0.53066	8.0345	0.906207	0.0337985	0.00550778
1692	0.530974	8.00475	0.907983	0.0334951	0.00544892
1693	0.531288	7.9747	0.909755	0.0331843	0.00538456
1694	0.531602	7.94438	0.911518	0.0328667	0.00531422
1695	0.531916	7.91381	0.913271	0.0325427	0.00523838
1696	0.53223	7.88304	0.915003	0.0322091	0.00515264
1697	0.532544	7.85208	0.916742	0.0318765	0.0050703
1698	0.532858	7.82098	0.918448	0.031532	0.00497496
1699	0.533172	7.78975	0.920146	0.0311852	0.00487733
1700	0.533486	7.75844	0.921822	0.030833	0.00477419
1701	0.5338	7.72707	0.923478	0.0304761	0.00466578
1702	0.534114	7.69568	0.925114	0.0301158	0.00455384
1703	0.534428	7.66428	0.926722	0.0297507	0.00443507
1704	0.534742	7.63293	0.928302	0.029382	0.0043113
1705	0.535056	7.60163	0.929858	0.0290111	0.00418324
1706	0.53537	7.57044	0.93138	0.0286367	0.0040497
1707	0.535684	7.53937	0.932869	0.0282594	0.00391069
1708	0.535998	7.50847	0.934327	0.0278807	0.00376814
1709	0.536312	7.47775	0.935748	0.0275003	0.00362073
1710	0.536626	7.44725	0.93713	0.0271183	0.00346797
1711	0.53694	7.417	0.938473	0.0267349	0.00331033
1712	0.537254	7.38702	0.939778	0.0263522	0.0031494
1713	0.537568	7.35736	0.941039	0.0259687	0.0029842
1714	0.537882	7.32804	0.942259	0.0255863	0.00281512
1715	0.538196	7.29908	0.943434	0.0252043	0.00264243
1716	0.53851	7.27051	0.944576	0.024828	0.00247006
1717	0.538824	7.24237	0.945652	0.0244464	0.00228696
1718	0.539138	7.21468	0.946692	0.024072	0.00210509
1719	0.539452	7.18747	0.947679	0.0236978	0.0019182
1720	0.539766	7.16077	0.948618	0.0233271	0.00172939
1721	0.54008	7.13459	0.949503	0.0229592	0.00153638
1722	0.540394	7.10898	0.950338	0.0225954	0.00134108
1723	0.540708	7.08394	0.951124	0.0222366	0.0011442
1724	0.541022	7.05952	0.951855	0.0218817	0.000944788
1725	0.541336	7.03572	0.952534	0.0215323	0.000743432
1726	0.54165	7.01258	0.954016	0.0211886	0.000893863
1727	0.541964	6.99012	0.955295	0.0209361	0.000943519
1728	0.542278	6.96836	0.956299	0.0206516	0.000858756
1729	0.542592	6.94732	0.956943	0.0203247	0.000622718
1730	0.542906	6.92702	0.957337	0.0199796	0.000323014
1731	0.54322	6.90748	0.957628	0.0196393	3.61848e-05
1732	0.543534	6.88873	0.957914	0.0193157	-0.000202188
1733	0.543848	6.87077	0.958255	0.0190182	-0.000387471
1734	0.544162	6.85363	0.958648	0.0187429	-0.000527572
1735	0.544476	6.83733	0.959076	0.018488	-0.000635086
1736	0.54479	6.82188	0.959497	0.0182501	-0.000730077
1737	0.545104	6.80729	0.95987	0.0180234	-0.000824821
1738	0.545418	6.79358	0.96017	0.0178036	-0.000923054
1739	0.545732	6.78077	0.960377	0.0175904	-0.00103459
1740	0.546046	6.76886	0.960483	0.0173818	-0.00115668
1741	0.54636	6.75787	0.960492	0.0171791	-0.0012888
1742	0.546674	6.74781	0.960411	0.0169839	-0.0014295
1743	0.546988	6.73869	0.96025	0.0167979	-0.00157523
1744	0.547302	6.73051	0.960013	0.0166229	-0.00172669
1745	0.547616	6.7233	0.959725	0.0164597	-0.00187035
1746	0.54793	6.71704	0.959372	0.0163095	-0.00201914
1747	0.548244	6.71175	0.95897	0.0161713	-0.0021634
1748	0.548558	6.70744	0.95852	0.0160467	-0.0023035
1749	0.548872	6.70411	0.958024	0.0159358	-0.00244067
1750	0.549186	6.70176	0.95748	0.0158382	-0.00257405
1751	0.5495	6.70039	0.956891	0.0157539	-0.00270395
1752	0.549814	6.70001	0.956255	0.0156826	-0.0028299
1753	0.550128	6.70061	0.955565	0.0156226	-0.00295484
1754	0.550442	6.7022	0.954837	0.0155772	-0.00307291
1755	0.550756	6.70477	0.954064	0.0155451	-0.00318721
1756	0.55107	6.70833	0.953251	0.0155264	-0.00329712
1757	0.551384	6.71286	0.952391	0.0155207	-0.00340304
1758	0.551698	6.71836	0.951487	0.0155274	-0.00350611
1759	0.552012	6.72483	0.950547	0.0155484	-0.00360099
1760	0.552326	6.73227	0.949546	0.0155785	-0.00370089
1761	0.55264	6.74066	0.948499	0.0156207	-0.00379779
1762	0.552954	6.74999	0.947427	0.0156797	-0.00388066
1763	0.553268	6.76026	0.946296	0.0157464	-0.00397024
1764	0.553582	6.77146	0.945134	0.0158285	-0.00404973
1765	0.553896	6.78357	0.943923	0.0159207	-0.00413012
1766	0.55421	6.79659	0.942663	0.0160233	-0.00421008
1767	0.554524	6.81049	0.941366	0.0161385	-0.00428487
1768	0.554838	6.82528	0.940025	0.0162636	-0.00435785
1769	0.555152	6.84092	0.938645	0.0164	-0.00442806
1770	0.555466	6.85741	0.937233	0.016549	-0.00449197
1771	0.55578	6.87474	0.935785	0.0167092	-0.00455216
1772	0.556094	6.89287	0.934299	0.0168796	-0.00460957
1773	0.556408	6.91181	0.932785	0.0170612	-0.00466227
1774	0.556722	6.93152	0.93125	0.0172564	-0.00470492
1775	0.557036	6.95198	0.929681	0.0174596	-0.00474638
1776	0.55735	6.97319	0.928077	0.0176716	-0.00478659
1777	0.557664	6.99511	0.926446	0.0178937	-0.00482143
1778	0.557978	7.01773	0.924785	0.0181241	-0.00485302
1779	0.558292	7.04102	0.923108	0.018365	-0.00487689
1780	0.558606	7.06495	0.921413	0.0186168	-0.00489308
1781	0.55892	7.08952	0.919706	0.0188781	-0.00490299
1782	0.559234	7.11469	0.917975	0.0191467	-0.00490976
1783	0.559548	7.14043	0.916223	0.0194222	-0.00491283
1784	0.559862	7.16672	0.914451	0.0197041	-0.00491268
1785	0.560176	7.19355	0.912664	0.0199929	-0.00490716
1786	0.56049	7.22087	0.910882	0.0202923	-0.00488927
1787	0.560804	7.24866	0.909087	0.0205973	-0.00486737
1788	0.561118	7.2769	0.907287	0.0209093	-0.0048395
1789	0.561432	7.30555	0.905484	0.0212275	-0.00480515
1790	0.561746	7.3346	0.90369	0.0215556	-0.00475982
1791	0.56206	7.364	0.901888	0.0218861	-0.00471202
1792	0.562374	7.39373	0.900073	0.0222172	-0.00466396
1793	0.562688	7.42377	0.898279	0.0225593	-0.00460161
1794	0.563002	7.45408	0.896486	0.0229037	-0.0045353
1795	0.563316	7.48463	0.894695	0.0232514	-0.00446448
1796	0.56363	7.5154	0.892926	0.023605	-0.00438317
1797	0.563944	7.54634	0.891165	0.0239609	-0.0042972
1798	0.564258	7.57744	0.889417	0.02432	-0.00420527
1799	0.564572	7.60866	0.887688	0.0246824	-0.00410585
1800	0.564886	7.63997	0.885977	0.0250469	-0.0040002
1801	0.5652	7.67134	0.884292	0.025415	-0.00388567
1802	0.565514	7.70273	0.882626	0.0257835	-0.00376712
1803	0.565828	7.73413	0.880989	0.0261541	-0.00364008
1804	0.566142	7.76549	0.879377	0.0265244	-0.00350926
1805	0.566456	7.79678	0.877797	0.0268959	-0.00337047
1806	0.56677	7.82798	0.876253	0.0272684	-0.00322424
1807	0.567084	7.85905	0.87474	0.0276406	-0.0030724
1808	0.567398	7.88997	0.873262	0.0280123	-0.00291483
1809	0.567712	7.9207	0.871824	0.0283839	-0.00275063
1810	0.568026	7.95121	0.870428	0.0287546	-0.00258004
1811	0.56834	7.98148	0.869074	0.0291245	-0.0024032
1812	0.568654	8.01146	0.867757	0.0294911	-0.0022228
1813	0.568968	8.04114	0.866488	0.0298568	-0.00203526
1814	0.569282	8.07049	0.865265	0.0302203	-0.00184249
1815	0.569596	8.09946	0.864089	0.0305808	-0.00164521
1816	0.56991	8.12805	0.862957	0.0309377	-0.00144437
1817	0.570224	8.15621	0.861872	0.0312902	-0.00124066
1818	0.570538	8.18392	0.860825	0.0316358	-0.00103625
1819	0.570852	8.21116	0.859836	0.0319801	-0.000825264
1820	0.571166	8.23789	0.858898	0.0323204	-0.000610882
1821	0.57148	8.26409	0.858009	0.0326549	-0.000394407
1822	0.571794	8.28974	0.857167	0.0329835	-0.000176505
1823	0.572108	8.3148	0.85638	0.0333073	4.42817e-05
1824	0.572422	8.33926	0.855647	0.0336255	0.000267314
1825	0.572736	8.36308	0.854968	0.0339381	0.000492599
1826	0.57305	8.38626	0.853506	0.0342388	0.000380606
1827	0.573364	8.40876	0.852164	0.0344391	0.000319312
1828	0.573678	8.43055	0.850949	0.0346517	0.000308863
1829	0.573992	8.45163	0.850093	0.0349131	0.000464721
1830	0.574306	8.47197	0.849583	0.0352097	0.000748279
1831	0.57462	8.49154	0.849273	0.0355127	0.00106486
1832	0.574934	8.51034	0.849017	0.0358011	0.00134562
1833	0.575248	8.52834	0.848716	0.0360633	0.00156247
1834	0.575562	8.54552	0.848342	0.0362964	0.00172073
1835	0.575876	8.56186	0.847905	0.036506	0.00183196
1836	0.57619	8.57736	0.847449	0.0366983	0.00191863
1837	0.576504	8.59199	0.847028	0.0368802	0.00200131
1838	0.576818	8.60574	0.846689	0.0370584	0.0020962
1839	0.577132	8.6186	0.846458	0.0372364	0.00220796
1840	0.577446	8.63056	0.84635	0.0374143	0.00233874
1841	0.57776	8.64159	0.846359	0.0375894	0.00248758
1842	0.578074	8.6517	0.846468	0.0377599	0.0026439
1843	0.578388	8.66087	0.84666	0.0379227	0.00280245
1844	0.578702	8.66909	0.846917	0.0380755	0.00295917
1845	0.579016	8.67636	0.84723	0.0382178	0.00311272
1846	0.57933	8.68267	0.847595	0.0383489	0.00326253
1847	0.579644	8.688	0.847996	0.0384676	0.00339938
1848	0.579958	8.69236	0.84844	0.0385742	0.00353182
1849	0.580272	8.69575	0.84894	0.0386707	0.00366552
1850	0.580586	8.69815	0.849483	0.0387567	0.00379153
1851	0.5809	8.69957	0.850071	0.0388316	0.00391128
1852	0.581214	8.7	0.850704	0.0388959	0.00402671
1853	0.581528	8.69944	0.851386	0.03895	0.00413824
1854	0.581842	8.69791	0.852115	0.038994	0.00424655
1855	0.582156	8.69538	0.852894	0.0390287	0.00435203
1856	0.58247	8.69188	0.853717	0.0390525	0.00445185
1857	0.582784	8.6874	0.854587	0.0390666	0.00454842
1858	0.583098	8.68194	0.855502	0.0390709	0.00464144
1859	0.583412	8.67552	0.856462	0.0390654	0.00473066
1860	0.583726	8.66813	0.857455	0.0390477	0.00480982
1861	0.58404	8.65979	0.858499	0.0390223	0.00489101
1862	0.584354	8.65051	0.859594	0.0389882	0.0049709
1863	0.584668	8.64028	0.860734	0.038945	0.00504805
1864	0.584982	8.62913	0.861918	0.0388925	0.00512224
1865	0.585296	8.61707	0.863145	0.0388306	0.00519347
1866	0.58561	8.6041	0.864415	0.0387591	0.00526312
1867	0.585924	8.59023	0.865717	0.0386771	0.00532426
1868	0.586238	8.5755	0.867061	0.0385864	0.00538452
1869	0.586552	8.55989	0.868443	0.0384865	0.00544201
1870	0.586866	8.54344	0.869864	0.0383772	0.00549649
1871	0.58718	8.52616	0.87132	0.0382583	0.00554677
1872	0.587494	8.50807	0.872796	0.0381272	0.0055875
1873	0.587808	8.48917	0.874326	0.0379925	0.00563503
1874	0.588122	8.4695	0.875872	0.0378434	0.00566998
1875	0.588436	8.44907	0.87745	0.0376869	0.00570332
1876	0.58875	8.4279	0.879058	0.0375213	0.00573331
1877	0.589064	8.40602	0.880696	0.0373476	0.00575941
1878	0.589378	8.38344	0.882356	0.0371638	0.00578089
1879	0.589692	8.36018	0.884038	0.0369707	0.00579703
1880	0.590006	8.33628	0.88573	0.0367672	0.00580452
1881	0.59032	8.31174	0.887441	0.0365546	0.00580724
1882	0.590634	8.2866	0.889164	0.0363321	0.00580334
1883	0.590948	8.26089	0.890902	0.0361014	0.00579516
1884	0.591262	8.23462	0.892657	0.0358628	0.00578305
1885	0.591576	8.20783	0.89442	0.0356153	0.00576481
1886	0.59189	8.18053	0.896188	0.0353587	0.00573966
1887	0.592204	8.15276	0.897963	0.035094	0.0057085
1888	0.592518	8.12455	0.899743	0.0348213	0.00567253
1889	0.592832	8.09591	0.901526	0.0345413	0.00563171
1890	0.593146	8.06689	0.903293	0.0342489	0.00557824
1891	0.59346	8.0375	0.905068	0.0339525	0.00552372
1892	0.593774	8.00778	0.906857	0.0336539	0.00547057
1893	0.594088	7.97776	0.908621	0.0333412	0.00540273
1894	0.594402	7.94746	0.910396	0.033028	0.00533719
1895	0.594716	7.91692	0.912145	0.0327023	0.00525872
1896	0.59503	7.88617	0.913886	0.0323723	0.00517674
1897	0.595344	7.85523	0.915615	0.0320368	0.00508976
1898	0.595658	7.82414	0.917332	0.0316961	0.00499794
1899	0.595972	7.79293	0.919034	0.0313507	0.00490201
1900	0.596286	7.76162	0.920714	0.0309993	0.00479906
1901	0.5966	7.73026	0.922373	0.0306431	0.00469052
1902	0.596914	7.69886	0.924012	0.0302836	0.00457898
1903	0.597228	7.66747	0.925625	0.0299197	0.00446095
1904	0.597542	7.6361	0.927212	0.0295521	0.0043384
1905	0.597856	7.6048	0.92877	0.029181	0.00421009
1906	0.59817	7.5736	0.930296	0.0288066	0.00407651
1907	0.598484	7.54252	0.93179	0.0284299	0.00393817
1908	0.598798	7.51159	0.933251	0.0280519	0.00379575
1909	0.599112	7.48085	0.934679	0.0276723	0.00364921
1910	0.599426	7.45033	0.936069	0.0272907	0.00349766
1911	0.59974	7.42005	0.93742	0.0269086	0.00334183
1912	0.600054	7.39005	0.93873	0.0265257	0.00318119
1913	0.600368	7.36035	0.94	0.0261431	0.00301678
1914	0.600682	7.33099	0.941227	0.0257606	0.00284808
1915	0.600996	7.302	0.942409	0.0253785	0.00267537
1916	0.60131	7.27339	0.94355	0.0249994	0.00250047
1917	0.601624	7.24521	0.944641	0.0246207	0.00232077
1918	0.601938	7.21747	0.945684	0.024244	0.00213784
1919	0.602252	7.19021	0.946688	0.0238728	0.00195453
1920	0.602566	7.16345	0.947635	0.0235018	0.00176572
1921	0.60288	7.13722	0.948532	0.0231341	0.00157432
1922	0.603194	7.11155	0.949376	0.0227701	0.00137937
1923	0.603508	7.08646	0.950167	0.02241	0.00118212
1924	0.603822	7.06197	0.950906	0.0220547	0.000982643
1925	0.604136	7.03811	0.951591	0.0217042	0.00078109
1926	0.60445	7.0149	0.95308	0.0213597	0.000931921
1927	0.604764	6.99237	0.954368	0.0211058	0.000981472
1928	0.605078	6.97053	0.95538	0.020821	0.000896591
1929	0.605392	6.94942	0.956034	0.0204947	0.000661136
1930	0.605706	6.92904	0.956439	0.020149	0.000362227
1931	0.60602	6.90943	0.95674	0.0198075	7.64861e-05
1932	0.606334	6.89059	0.957041	0.0194841	-0.000160728
1933	0.606648	6.87256	0.95739	0.0191854	-0.000345932
1934	0.606962	6.85533	0.957794	0.0189095	-0.000484948
1935	0.607276	6.83895	0.958233	0.0186541	-0.000592444
1936	0.60759	6.82341	0.958662	0.0184151	-0.00068737
1937	0.607904	6.80873	0.959046	0.0181869	-0.000780786
1938	0.608218	6.79493	0.959355	0.0179666	-0.000879971
1939	0.608532	6.78203	0.959571	0.0177521	-0.000991429
1940	0.608846	6.77003	0.959687	0.017542	-0.00111364
1941	0.60916	6.75894	0.959708	0.0173383	-0.00124497
1942	0.609474	6.74879	0.959637	0.017142	-0.0013858
1943	0.609788	6.73957	0.959485	0.0169546	-0.00153212
1944	0.610102	6.7313	0.959258	0.0167779	-0.00168372
1945	0.610416	6.72398	0.958977	0.0166125	-0.00182816
1946	0.61073	6.71763	0.958636	0.0164602	-0.00197672
1947	0.611044	6.71225	0.958245	0.0163205	-0.00212002
1948	0.611358	6.70783	0.957807	0.0161945	-0.00226013
1949	0.611672	6.7044	0.957322	0.0160821	-0.00239632
1950	0.611986	6.70195	0.95679	0.0159827	-0.00252965
1951	0.6123	6.70048	0.956209	0.0158962	-0.00266036
1952	0.612614	6.7	0.955575	0.0158213	-0.00278902
1953	0.612928	6.7005	0.954902	0.0157609	-0.00291123
1954	0.613242	6.70199	0.954185	0.0157136	-0.00302959
1955	0.613556	6.70447	0.953424	0.0156797	-0.00314413
1956	0.61387	6.70792	0.952617	0.0156587	-0.00325476
1957	0.614184	6.71235	0.951768	0.0156509	-0.00336092
1958	0.614498	6.71776	0.950873	0.0156554	-0.00346435
1959	0.614812	6.72413	0.949931	0.0156723	-0.00356452
1960	0.615126	6.73147	0.948944	0.0157012	-0.00366261
1961	0.61544	6.73976	0.947922	0.0157443	-0.00375169
1962	0.615754	6.749	0.946852	0.0157991	-0.00383979
1963	0.616068	6.75918	0.94574	0.0158662	-0.00392541
1964	0.616382	6.77028	0.944581	0.0159448	-0.0040091
1965	0.616696	6.7823	0.943376	0.0160342	-0.0040914
1966	0.61701	6.79522	0.942126	0.0161349	-0.00417152
1967	0.617324	6.80904	0.940837	0.016248	-0.00424658
1968	0.617638	6.82374	0.939513	0.0163732	-0.00431657
1969	0.617952	6.83929	0.938154	0.0165096	-0.00438255
1970	0.618266	6.8557	0.936744	0.016654	-0.00445135
1971	0.61858	6.87294	0.935301	0.0168106	-0.00451447
1972	0.618894	6.891	0.933838	0.0169824	-0.00456632
1973	0.619208	6.90985	0.932323	0.0171587	-0.00462383
1974	0.619522	6.92948	0.930794	0.0173509	-0.00466864
1975	0.619836	6.94987	0.929224	0.0175503	-0.00471412
1976	0.62015	6.971	0.927631	0.0177607	-0.00475329
1977	0.620464	6.99285	0.926007	0.0179803	-0.00478892
1978	0.620778	7.0154	0.924353	0.0182084	-0.00482177
1979	0.621092	7.03862	0.922688	0.0184484	-0.00484455
1980	0.621406	7.0625	0.920995	0.018696	-0.00486462
1981	0.62172	7.087	0.919299	0.0189559	-0.00487434
1982	0.622034	7.11211	0.917577	0.0192232	-0.00488071
1983	0.622348	7.13779	0.915833	0.019497	-0.00488382
1984	0.622662	7.16403	0.914071	0.0197771	-0.00488386
1985	0.622976	7.1908	0.912299	0.0200657	-0.00487566
1986	0.62329	7.21807	0.910517	0.0203614	-0.00486198
1987	0.623604	7.24582	0.908737	0.0206681	-0.00483674
1988	0.623918	7.27401	0.906936	0.0209755	-0.00481346
1989	0.624232	7.30263	0.905135	0.0212909	-0.00478166
1990	0.624546	7.33163	0.903334	0.0216133	-0.00474227
1991	0.62486	7.361	0.901533	0.0219409	-0.00469652
1992	0.625174	7.3907	0.899732	0.0222735	-0.004645
1993	0.625488	7.42071	0.897951	0.0226157	-0.00458058
1994	0.625802	7.45099	0.896168	0.0229592	-0.00451392
1995	0.626116	7.48152	0.894391	0.0233063	-0.00444185
1996	0.62643	7.51227	0.892622	0.0236574	-0.00436382
1997	0.626744	7.5432	0.890863	0.0240117	-0.00427923
1998	0.627058	7.57428	0.88912	0.0243691	-0.00418808
[truncated: 2 more rows]
