# Supplementary material for: Data regarding the computational fluid dynamics simulations of an airfoil with plasma actuator in unsteady flow
Source: Data Brief. 2020 Feb 13;29:105286. doi: 10.1016/j.dib.2020.105286 (PMC7044653; doi:10.1016/j.dib.2020.105286)
Supplement: Multimedia component 1 [file mmc1.zip › Allegati/w100_a1/Force_w100_a1_90/Force_w100_a1_90.xlsx]

## Sheet: Foglio1
Time Step	Time	Angle of attack	Lift coefficient	Drag coefficient	Moment coefficient
[]	[s]	[deg]	[]	[]	[]
1	0	7.7	3.89968	1.05413	1.03993
2	0.000314	7.73139	2.65557	0.579115	0.590436
3	0.000628	7.76276	1.65753	0.298382	0.274541
4	0.000942	7.79406	0.964716	0.134173	0.0785255
5	0.001256	7.82527	0.556894	0.0496109	-0.0218791
6	0.00157	7.85636	0.365508	0.0149876	-0.0595275
7	0.001884	7.88729	0.312543	0.00786641	-0.0627571
8	0.002198	7.91803	0.332787	0.0133052	-0.0510653
9	0.002512	7.94857	0.381624	0.0226421	-0.0355869
10	0.002826	7.97885	0.433576	0.0315796	-0.0216834
11	0.00314	8.00887	0.476817	0.0384216	-0.0114146
12	0.003454	8.03857	0.508563	0.0429797	-0.00466159
13	0.003768	8.06795	0.529913	0.0456171	-0.000777661
14	0.004082	8.09696	0.543741	0.0469161	0.00121031
15	0.004396	8.12558	0.552842	0.04741	0.00211117
16	0.00471	8.15378	0.559366	0.0474839	0.00246953
17	0.005024	8.18153	0.564762	0.0473845	0.00264967
18	0.005338	8.20881	0.569815	0.0472417	0.0028168
19	0.005652	8.23558	0.574903	0.0471185	0.00303498
20	0.005966	8.26183	0.580143	0.0470371	0.00333726
21	0.00628	8.28753	0.585467	0.0469847	0.00367261
22	0.006594	8.31264	0.590762	0.0469481	0.00399875
23	0.006908	8.33715	0.596047	0.0469148	0.00434519
24	0.007222	8.36104	0.601241	0.0468798	0.00467689
25	0.007536	8.38427	0.606302	0.0468369	0.00497763
26	0.00785	8.40683	0.61119	0.0467775	0.00524245
27	0.008164	8.42869	0.615937	0.0467072	0.00549051
28	0.008478	8.44983	0.620505	0.0466295	0.00569428
29	0.008792	8.47023	0.624946	0.0465351	0.00587873
30	0.009106	8.48987	0.629257	0.0464331	0.00604146
31	0.00942	8.50874	0.633409	0.0463175	0.00616652
32	0.009734	8.5268	0.637451	0.0461958	0.00627714
33	0.010048	8.54405	0.641359	0.0460637	0.00636238
34	0.010362	8.56047	0.645138	0.0459217	0.0064207
35	0.010676	8.57605	0.648779	0.0457711	0.00644534
36	0.01099	8.59075	0.652306	0.0456094	0.00645206
37	0.011304	8.60458	0.655719	0.0454392	0.00643643
38	0.011618	8.61752	0.65905	0.0452659	0.00641125
39	0.011932	8.62955	0.662244	0.045079	0.00635311
40	0.012246	8.64067	0.665348	0.0448909	0.006281
41	0.01256	8.65086	0.668345	0.0446931	0.00618962
42	0.012874	8.66011	0.67127	0.044493	0.00609511
43	0.013188	8.66842	0.67411	0.0442885	0.00598593
44	0.013502	8.67577	0.676862	0.0440788	0.0058617
45	0.013816	8.68216	0.679548	0.0438701	0.00573713
46	0.01413	8.68758	0.682166	0.0436562	0.00560769
47	0.014444	8.69202	0.684733	0.0434476	0.00548088
48	0.014758	8.69549	0.687246	0.043237	0.00535405
49	0.015072	8.69798	0.689711	0.0430284	0.00522784
50	0.015386	8.69948	0.692136	0.0428242	0.00511202
51	0.0157	8.7	0.693758	0.0426227	0.0046909
52	0.016014	8.69953	0.695418	0.0423301	0.00434352
53	0.016328	8.69808	0.697157	0.0420701	0.0040541
54	0.016642	8.69564	0.699179	0.0418712	0.00393036
55	0.016956	8.69222	0.701414	0.0417102	0.00391049
56	0.01727	8.68782	0.703652	0.0415481	0.0038743
57	0.017584	8.68245	0.705751	0.041365	0.00376261
58	0.017898	8.67611	0.70768	0.0411607	0.00358766
59	0.018212	8.66881	0.709482	0.0409437	0.00338491
60	0.018526	8.66056	0.711207	0.0407241	0.00317856
61	0.01884	8.65135	0.712893	0.0405061	0.00298268
62	0.019154	8.64121	0.714567	0.040295	0.00279862
63	0.019468	8.63014	0.716235	0.0400904	0.00262025
64	0.019782	8.61815	0.71788	0.0398884	0.00243597
65	0.020096	8.60526	0.719477	0.039684	0.00224106
66	0.02041	8.59148	0.721023	0.0394766	0.0020337
67	0.020724	8.57681	0.722512	0.0392653	0.00181392
68	0.021038	8.56128	0.723956	0.0390522	0.00158994
69	0.021352	8.54491	0.725368	0.0388394	0.00136866
70	0.021666	8.5277	0.726765	0.0386283	0.00115525
71	0.02198	8.50967	0.728171	0.0384244	0.000959486
72	0.022294	8.49085	0.729599	0.038228	0.000783803
73	0.022608	8.47124	0.731071	0.0380423	0.000634274
74	0.022922	8.45088	0.732591	0.0378669	0.000511662
75	0.023236	8.42977	0.73418	0.0377029	0.000417182
76	0.02355	8.40795	0.735851	0.0375536	0.00035327
77	0.023864	8.38543	0.737605	0.0374152	0.000318935
78	0.024178	8.36223	0.739456	0.0372901	0.00031455
79	0.024492	8.33838	0.741412	0.0371777	0.000339266
80	0.024806	8.3139	0.743486	0.0370789	0.000394239
81	0.02512	8.28882	0.745687	0.0369933	0.000480251
82	0.025434	8.26315	0.748024	0.0369199	0.000594966
83	0.025748	8.23693	0.750502	0.0368596	0.000738653
84	0.026062	8.21018	0.753123	0.0368087	0.00090644
85	0.026376	8.18293	0.755887	0.0367671	0.00109954
86	0.02669	8.1552	0.758808	0.0367345	0.00131651
87	0.027004	8.12702	0.761872	0.0367077	0.00155447
88	0.027318	8.09842	0.765087	0.0366864	0.00181107
89	0.027632	8.06943	0.768428	0.036665	0.00207807
90	0.027946	8.04007	0.771899	0.036644	0.00235847
91	0.02826	8.01038	0.775482	0.0366191	0.0026466
92	0.028574	7.98038	0.779163	0.0365885	0.00293623
93	0.028888	7.95011	0.782924	0.0365476	0.00322205
94	0.029202	7.91959	0.786746	0.0364931	0.00350101
95	0.029516	7.88885	0.790603	0.0364224	0.00376749
96	0.02983	7.85793	0.794479	0.0363351	0.00401716
97	0.030144	7.82685	0.798345	0.0362268	0.00424631
98	0.030458	7.79565	0.802189	0.0360948	0.00445072
99	0.030772	7.76435	0.805984	0.0359368	0.00462579
100	0.031086	7.73299	0.809716	0.0357529	0.00477157
101	0.0314	7.70159	0.813366	0.0355416	0.00488489
102	0.031714	7.6702	0.81693	0.0353027	0.00496685
103	0.032028	7.63883	0.820399	0.035041	0.00501578
104	0.032342	7.60752	0.823733	0.0347473	0.00502911
105	0.032656	7.57631	0.826977	0.0344339	0.00501703
106	0.03297	7.54522	0.830097	0.0340959	0.00497133
107	0.033284	7.51428	0.833094	0.0337352	0.00489741
108	0.033598	7.48352	0.835982	0.0333573	0.00480132
109	0.033912	7.45298	0.838759	0.0329621	0.00468116
110	0.034226	7.42268	0.841426	0.0325533	0.00454273
111	0.03454	7.39265	0.84398	0.0321324	0.00438977
112	0.034854	7.36293	0.84645	0.0317037	0.00421956
113	0.035168	7.33353	0.848803	0.0312654	0.00403279
114	0.035482	7.3045	0.851074	0.0308216	0.0038387
115	0.035796	7.27586	0.853267	0.030376	0.00363884
116	0.03611	7.24764	0.855366	0.0299267	0.00343042
117	0.036424	7.21987	0.857388	0.0294786	0.00321815
118	0.036738	7.19256	0.859335	0.0290327	0.00300118
119	0.037052	7.16576	0.861204	0.0285869	0.0027809
120	0.037366	7.13949	0.862993	0.0281444	0.00255903
121	0.03768	7.11376	0.864718	0.0277091	0.00233604
122	0.037994	7.08862	0.866371	0.0272769	0.00211308
123	0.038308	7.06407	0.867958	0.0268502	0.00188998
124	0.038622	7.04016	0.869467	0.026429	0.00166615
125	0.038936	7.01689	0.870907	0.0260149	0.00144163
126	0.03925	6.9943	0.872278	0.0256076	0.00121617
127	0.039564	6.97241	0.873568	0.0252058	0.000992543
128	0.039878	6.95123	0.874794	0.0248149	0.000768203
129	0.040192	6.93079	0.875942	0.0244299	0.000543211
130	0.040506	6.91111	0.877014	0.0240524	0.000317653
131	0.04082	6.8922	0.87801	0.0236833	9.25204e-05
132	0.041134	6.87409	0.87893	0.0233231	-0.000132322
133	0.041448	6.8568	0.879773	0.0229709	-0.000359908
134	0.041762	6.84034	0.880537	0.0226283	-0.000584275
135	0.042076	6.82472	0.881224	0.022296	-0.000808963
136	0.04239	6.80997	0.881838	0.0219734	-0.001033
137	0.042704	6.7961	0.882374	0.0216607	-0.00125701
138	0.043018	6.78311	0.88283	0.0213576	-0.00148154
139	0.043332	6.77103	0.883208	0.0210647	-0.00170453
140	0.043646	6.75987	0.883508	0.0207831	-0.00192719
141	0.04396	6.74963	0.883733	0.0205126	-0.00214656
142	0.044274	6.74034	0.883882	0.0202538	-0.00236631
143	0.044588	6.73198	0.883953	0.0200058	-0.00258625
144	0.044902	6.72458	0.88395	0.0197698	-0.00280333
145	0.045216	6.71815	0.88387	0.0195453	-0.0030188
146	0.04553	6.71268	0.88371	0.0193317	-0.00323623
147	0.045844	6.70818	0.883485	0.0191315	-0.00344521
148	0.046158	6.70466	0.883182	0.0189427	-0.00365519
149	0.046472	6.70212	0.882811	0.018768	-0.00386075
150	0.046786	6.70057	0.882374	0.0186064	-0.00406082
151	0.0471	6.7	0.882634	0.0184483	-0.0039454
152	0.047414	6.70042	0.882709	0.0183908	-0.00392361
153	0.047728	6.70182	0.882408	0.0182926	-0.00406839
154	0.048042	6.70421	0.881725	0.018157	-0.00435238
155	0.048356	6.70758	0.880898	0.0180245	-0.00462509
156	0.04867	6.71193	0.880069	0.0179172	-0.00483152
157	0.048984	6.71725	0.879319	0.0178451	-0.00495391
158	0.049298	6.72354	0.878621	0.0178032	-0.00503046
159	0.049612	6.73079	0.87793	0.0177834	-0.00508747
160	0.049926	6.739	0.877218	0.0177828	-0.00513377
161	0.05024	6.74816	0.876452	0.0177959	-0.00517733
162	0.050554	6.75825	0.875652	0.0178272	-0.00520255
163	0.050868	6.76928	0.87479	0.0178702	-0.00522282
164	0.051182	6.78122	0.873908	0.0179319	-0.00521587
165	0.051496	6.79406	0.872963	0.018004	-0.00520915
166	0.05181	6.8078	0.872014	0.018096	-0.0051731
167	0.052124	6.82242	0.871057	0.0182055	-0.00511531
168	0.052438	6.83791	0.870093	0.0183319	-0.00503855
169	0.052752	6.85424	0.869133	0.018475	-0.00494096
170	0.053066	6.87141	0.868199	0.0186384	-0.00481564
171	0.05338	6.88939	0.867199	0.0188031	-0.00471142
172	0.053694	6.90818	0.866208	0.0189857	-0.00458225
173	0.054008	6.92774	0.865193	0.0191767	-0.00444865
174	0.054322	6.94807	0.864132	0.0193731	-0.00432424
175	0.054636	6.96914	0.863049	0.0195803	-0.00419722
176	0.05495	6.99093	0.861924	0.0197922	-0.00407598
177	0.055264	7.01341	0.860754	0.0200075	-0.00396379
178	0.055578	7.03658	0.859548	0.0202282	-0.00385377
179	0.055892	7.06039	0.858281	0.0204486	-0.00375877
180	0.056206	7.08484	0.856959	0.0206701	-0.00367496
181	0.05652	7.1099	0.855584	0.0208926	-0.00360081
182	0.056834	7.13553	0.854162	0.0211171	-0.00353351
183	0.057148	7.16173	0.852695	0.0213431	-0.00347445
184	0.057462	7.18845	0.851183	0.0215701	-0.00342117
185	0.057776	7.21568	0.84963	0.0217976	-0.00337128
186	0.05809	7.24339	0.84805	0.0220277	-0.0033238
187	0.058404	7.27154	0.846451	0.0222626	-0.00327397
188	0.058718	7.30012	0.844824	0.0224989	-0.00322677
189	0.059032	7.32909	0.843179	0.0227391	-0.00317638
190	0.059346	7.35843	0.841525	0.0229819	-0.00312269
191	0.05966	7.38811	0.839876	0.02323	-0.00305964
192	0.059974	7.41809	0.838198	0.0234779	-0.00300317
193	0.060288	7.44835	0.836536	0.0237315	-0.00293369
194	0.060602	7.47886	0.834894	0.0239917	-0.00285216
195	0.060916	7.50958	0.833244	0.0242526	-0.00277202
196	0.06123	7.5405	0.831624	0.02452	-0.00267857
197	0.061544	7.57157	0.830031	0.0247916	-0.00257623
198	0.061858	7.60277	0.828456	0.025067	-0.00246623
199	0.062172	7.63406	0.826915	0.0253468	-0.00234629
200	0.062486	7.66542	0.825404	0.0256296	-0.00221896
201	0.0628	7.69681	0.823932	0.0259176	-0.00208238
202	0.063114	7.72821	0.822498	0.0262085	-0.00193788
203	0.063428	7.75958	0.821098	0.0265001	-0.00178727
204	0.063742	7.79089	0.819743	0.0267942	-0.00162741
205	0.064056	7.82211	0.818428	0.0270906	-0.00146232
206	0.06437	7.85321	0.817155	0.0273876	-0.00129244
207	0.064684	7.88416	0.815944	0.0276866	-0.00111219
208	0.064998	7.91492	0.814747	0.0279825	-0.000934282
209	0.065312	7.94548	0.813611	0.0282801	-0.000747995
210	0.065626	7.97579	0.81253	0.0285777	-0.000555724
211	0.06594	8.00583	0.811492	0.028873	-0.00036045
212	0.066254	8.03557	0.810504	0.0291653	-0.000161537
213	0.066568	8.06498	0.809558	0.0294553	3.84614e-05
214	0.066882	8.09403	0.80867	0.0297431	0.000243091
215	0.067196	8.12269	0.807826	0.0300266	0.000448721
216	0.06751	8.15094	0.807041	0.0303082	0.000658735
217	0.067824	8.17874	0.806303	0.030584	0.000868815
218	0.068138	8.20606	0.805624	0.0308577	0.00108289
219	0.068452	8.23289	0.804999	0.0311265	0.00129744
220	0.068766	8.2592	0.80443	0.0313922	0.00151427
221	0.06908	8.28495	0.803917	0.0316503	0.00173215
222	0.069394	8.31012	0.80346	0.0319038	0.00195025
223	0.069708	8.3347	0.803057	0.032151	0.00216915
224	0.070022	8.35864	0.802721	0.0323944	0.00239028
225	0.070336	8.38194	0.802442	0.0326309	0.00261107
226	0.07065	8.40457	0.802224	0.0328617	0.00283232
227	0.070964	8.4265	0.802068	0.0330859	0.00305424
228	0.071278	8.44772	0.801976	0.0333047	0.0032775
229	0.071592	8.46819	0.801949	0.0335172	0.00350073
230	0.071906	8.48791	0.801986	0.0337228	0.00372385
231	0.07222	8.50686	0.802087	0.0339223	0.0039468
232	0.072534	8.52501	0.802254	0.0341151	0.00416955
233	0.072848	8.54234	0.802486	0.0343007	0.0043918
234	0.073162	8.55885	0.802784	0.0344796	0.00461417
235	0.073476	8.57451	0.803146	0.0346508	0.00483353
236	0.07379	8.5893	0.803574	0.0348144	0.00505322
237	0.074104	8.60322	0.804065	0.03497	0.0052698
238	0.074418	8.61625	0.804623	0.0351177	0.00548636
239	0.074732	8.62837	0.80524	0.0352571	0.00569857
240	0.075046	8.63958	0.805926	0.0353887	0.00591031
241	0.07536	8.64987	0.806673	0.0355121	0.00611868
242	0.075674	8.65922	0.807481	0.0356271	0.00632427
243	0.075988	8.66762	0.808354	0.035734	0.00652858
244	0.076302	8.67507	0.809282	0.0358317	0.00672628
245	0.076616	8.68155	0.810273	0.0359209	0.00692231
246	0.07693	8.68707	0.811323	0.0360008	0.00711473
247	0.077244	8.69162	0.81243	0.0360716	0.00730264
248	0.077558	8.69518	0.813597	0.0361337	0.0074878
249	0.077872	8.69777	0.81482	0.0361869	0.00766872
250	0.078186	8.69937	0.816099	0.0362311	0.00784521
251	0.0785	8.69999	0.816685	0.0362704	0.00771758
252	0.078814	8.69962	0.817386	0.0362054	0.00764965
253	0.079128	8.69827	0.818252	0.0361588	0.00763108
254	0.079442	8.69593	0.819489	0.036163	0.00776945
255	0.079756	8.69261	0.821012	0.0361915	0.00799708
256	0.08007	8.68832	0.822604	0.036206	0.0081872
257	0.080384	8.68304	0.824104	0.0361832	0.00828066
258	0.080698	8.6768	0.825508	0.0361241	0.00830161
259	0.081012	8.6696	0.826846	0.0360373	0.00828153
260	0.081326	8.66144	0.828178	0.0359349	0.00825161
261	0.08164	8.65233	0.829549	0.0358243	0.00822598
262	0.081954	8.64228	0.830967	0.0357061	0.00819562
263	0.082268	8.6313	0.832438	0.0355816	0.00816258
264	0.082582	8.61941	0.833934	0.0354451	0.00811203
265	0.082896	8.60661	0.835462	0.0352982	0.00805164
266	0.08321	8.59291	0.836972	0.0351334	0.00796061
267	0.083524	8.57834	0.838473	0.0349525	0.00784476
268	0.083838	8.5629	0.839954	0.0347545	0.00770644
269	0.084152	8.54661	0.841446	0.0345454	0.00756519
270	0.084466	8.52948	0.842926	0.034321	0.00740824
271	0.08478	8.51154	0.84445	0.0340925	0.00725887
272	0.085094	8.49279	0.845971	0.0338524	0.00710658
273	0.085408	8.47327	0.847504	0.0336036	0.00695307
274	0.085722	8.45298	0.849106	0.0333577	0.00682426
275	0.086036	8.43195	0.850741	0.0331063	0.00669931
276	0.08635	8.4102	0.852417	0.0328518	0.0065863
277	0.086664	8.38774	0.854133	0.0325954	0.00648155
278	0.086978	8.36461	0.855888	0.0323361	0.00638643
279	0.087292	8.34083	0.857669	0.0320764	0.00629874
280	0.087606	8.31641	0.859491	0.0318105	0.0062197
281	0.08792	8.29139	0.861327	0.0315401	0.00614151
282	0.088234	8.26578	0.863178	0.0312643	0.00606513
283	0.088548	8.23961	0.865038	0.0309835	0.00598752
284	0.088862	8.21292	0.866928	0.0307028	0.00592128
285	0.089176	8.18571	0.868816	0.0304156	0.00584838
286	0.08949	8.15803	0.870724	0.0301267	0.00578148
287	0.089804	8.1299	0.872605	0.029828	0.00570243
288	0.090118	8.10134	0.874498	0.0295283	0.00562728
289	0.090432	8.07239	0.876374	0.0292211	0.00554378
290	0.090746	8.04306	0.878242	0.02891	0.00545835
291	0.09106	8.01341	0.880122	0.0285964	0.0053778
292	0.091374	7.98344	0.881974	0.0282768	0.00528727
293	0.091688	7.95319	0.883814	0.0279539	0.0051937
294	0.092002	7.92269	0.885629	0.0276263	0.00509337
295	0.092316	7.89198	0.887433	0.0272961	0.00499201
296	0.09263	7.86107	0.889218	0.0269625	0.00488744
297	0.092944	7.83001	0.890984	0.0266267	0.00477903
298	0.093258	7.79882	0.892731	0.0262875	0.00466852
299	0.093572	7.76753	0.894457	0.0259465	0.00455544
300	0.093886	7.73617	0.896164	0.0256045	0.00444104
301	0.0942	7.70478	0.897842	0.0252596	0.00432168
302	0.094514	7.67338	0.899485	0.0249124	0.00419696
303	0.094828	7.64201	0.901112	0.0245655	0.00407323
304	0.095142	7.6107	0.90271	0.0242175	0.00394621
305	0.095456	7.57947	0.904274	0.0238687	0.00381632
306	0.09577	7.54837	0.905804	0.0235188	0.00368193
307	0.096084	7.51741	0.907308	0.0231716	0.00354862
308	0.096398	7.48663	0.908786	0.0228245	0.00341387
309	0.096712	7.45606	0.910224	0.0224766	0.00327525
310	0.097026	7.42574	0.911624	0.0221307	0.00313426
311	0.09734	7.39568	0.912991	0.0217858	0.0029922
312	0.097654	7.36593	0.91432	0.0214423	0.00284786
313	0.097968	7.3365	0.915611	0.021101	0.00270165
314	0.098282	7.30743	0.91686	0.0207616	0.00255325
315	0.098596	7.27875	0.918072	0.0204248	0.00240321
316	0.09891	7.25049	0.919237	0.0200903	0.00225093
317	0.099224	7.22266	0.920358	0.0197585	0.00209618
318	0.099538	7.19531	0.921437	0.0194308	0.00193998
319	0.099852	7.16846	0.922468	0.0191065	0.00178198
320	0.100166	7.14213	0.923454	0.0187869	0.00162244
321	0.10048	7.11635	0.924392	0.0184706	0.00146086
322	0.100794	7.09114	0.925282	0.0181583	0.00129748
323	0.101108	7.06654	0.92612	0.0178509	0.00113254
324	0.101422	7.04256	0.926911	0.0175479	0.000965393
325	0.101736	7.01922	0.927648	0.0172512	0.000797669
326	0.10205	6.99656	0.928338	0.0169609	0.000628546
327	0.102364	6.9746	0.928977	0.0166763	0.000459724
328	0.102678	6.95334	0.929561	0.0163976	0.000288431
329	0.102992	6.93283	0.9301	0.0161266	0.000118426
330	0.103306	6.91307	0.930576	0.0158607	-5.47946e-05
331	0.10362	6.89408	0.931002	0.015602	-0.000228847
332	0.103934	6.87589	0.931375	0.0153507	-0.000403033
333	0.104248	6.85852	0.931693	0.0151065	-0.000577374
334	0.104562	6.84197	0.931957	0.0148698	-0.000752244
335	0.104876	6.82627	0.932165	0.0146411	-0.000927165
336	0.10519	6.81143	0.932319	0.0144202	-0.00110233
337	0.105504	6.79746	0.932418	0.0142075	-0.00127764
338	0.105818	6.78439	0.93246	0.0140039	-0.00145278
339	0.106132	6.77222	0.932448	0.0138079	-0.00162801
340	0.106446	6.76096	0.932379	0.0136209	-0.00180191
341	0.10676	6.75063	0.932254	0.0134431	-0.00197638
342	0.107074	6.74124	0.932074	0.0132742	-0.00215072
343	0.107388	6.73279	0.931838	0.013115	-0.00232367
344	0.107702	6.72529	0.931546	0.012965	-0.00249774
345	0.108016	6.71875	0.931196	0.0128243	-0.0026704
346	0.10833	6.71319	0.930795	0.0126929	-0.00284037
347	0.108644	6.70859	0.930339	0.0125726	-0.00301037
348	0.108958	6.70497	0.92983	0.0124625	-0.00317803
349	0.109272	6.70234	0.929269	0.0123627	-0.00334345
350	0.109586	6.70068	0.928656	0.0122731	-0.00350764
351	0.1099	6.70002	0.928767	0.0121847	-0.00335176
352	0.110214	6.70033	0.928693	0.0121942	-0.00330057
353	0.110528	6.70164	0.928239	0.0121573	-0.00342829
354	0.110842	6.70392	0.927424	0.0120798	-0.00369076
355	0.111156	6.70719	0.926486	0.012003	-0.00394445
356	0.11147	6.71144	0.925589	0.0119532	-0.00411425
357	0.111784	6.71667	0.924775	0.0119356	-0.00421253
358	0.112098	6.72286	0.924012	0.011943	-0.0042755
359	0.112412	6.73001	0.923283	0.0119721	-0.00431158
360	0.112726	6.73813	0.922537	0.0120158	-0.00434352
361	0.11304	6.74719	0.92176	0.0120725	-0.00436869
362	0.113354	6.75719	0.920925	0.0121384	-0.00439551
363	0.113668	6.76812	0.920091	0.0122248	-0.00438939
364	0.113982	6.77996	0.919183	0.0123153	-0.00439524
365	0.114296	6.79272	0.918297	0.0124286	-0.00435996
366	0.11461	6.80637	0.917366	0.0125506	-0.00432672
367	0.114924	6.8209	0.91645	0.0126907	-0.00426553
368	0.115238	6.8363	0.915541	0.0128466	-0.00418382
369	0.115552	6.85255	0.914649	0.0130186	-0.00408018
370	0.115866	6.86963	0.913753	0.0132051	-0.00396649
371	0.11618	6.88753	0.912855	0.0133994	-0.00384657
372	0.116494	6.90624	0.911939	0.0136011	-0.00372502
373	0.116808	6.92572	0.910999	0.013811	-0.00360376
374	0.117122	6.94597	0.910071	0.0140352	-0.00346582
375	0.117436	6.96697	0.909106	0.0142616	-0.00334045
376	0.11775	6.98868	0.908122	0.0144935	-0.00321607
377	0.118064	7.0111	0.907111	0.0147312	-0.00309429
378	0.118378	7.0342	0.906073	0.0149731	-0.0029781
379	0.118692	7.05795	0.904976	0.0152141	-0.00288097
380	0.119006	7.08233	0.90387	0.015462	-0.00277872
381	0.11932	7.10733	0.902707	0.0157071	-0.00269653
382	0.119634	7.13291	0.901524	0.0159572	-0.00261468
383	0.119948	7.15905	0.9003	0.0162067	-0.00254561
384	0.120262	7.18572	0.899059	0.0164604	-0.00247648
385	0.120576	7.2129	0.897798	0.0167174	-0.00240934
386	0.12089	7.24055	0.896511	0.0169749	-0.00235051
387	0.121204	7.26867	0.895211	0.0172355	-0.00229069
388	0.121518	7.2972	0.893887	0.0174953	-0.002238
389	0.121832	7.32614	0.892562	0.0177605	-0.00218028
390	0.122146	7.35544	0.891235	0.0180288	-0.00212227
391	0.12246	7.38508	0.889904	0.0182977	-0.00206021
392	0.122774	7.41503	0.888581	0.0185699	-0.00199539
393	0.123088	7.44527	0.887272	0.0188474	-0.00192218
394	0.123402	7.47575	0.885971	0.0191263	-0.00184728
395	0.123716	7.50646	0.884666	0.019405	-0.00177404
396	0.12403	7.53736	0.8834	0.0196912	-0.00168509
397	0.124344	7.56841	0.88215	0.019978	-0.0015926
398	0.124658	7.5996	0.880917	0.0202652	-0.00149676
399	0.124972	7.63088	0.879703	0.0205538	-0.00139475
400	0.125286	7.66224	0.878519	0.0208452	-0.00128722
401	0.1256	7.69363	0.877357	0.0211368	-0.0011759
402	0.125914	7.72503	0.876224	0.02143	-0.00105854
403	0.126228	7.7564	0.875125	0.021724	-0.000934424
404	0.126542	7.78772	0.874055	0.0220183	-0.000806535
405	0.126856	7.81895	0.873016	0.022312	-0.000674678
406	0.12717	7.85006	0.872012	0.022605	-0.000538294
407	0.127484	7.88103	0.871042	0.0228977	-0.000396847
408	0.127798	7.91181	0.870112	0.0231895	-0.00025141
409	0.128112	7.94239	0.86921	0.0234777	-0.000105564
410	0.128426	7.97273	0.868339	0.023762	4.13991e-05
411	0.12874	8.0028	0.867512	0.0240457	0.000193401
412	0.129054	8.03257	0.86672	0.0243263	0.000348725
413	0.129368	8.06202	0.865971	0.0246042	0.000506252
414	0.129682	8.0911	0.865264	0.0248791	0.000666754
415	0.129996	8.1198	0.8646	0.0251507	0.000830205
416	0.13031	8.14809	0.86397	0.0254157	0.00099249
417	0.130624	8.17594	0.863384	0.0256784	0.00115803
418	0.130938	8.20331	0.862842	0.0259363	0.0013251
419	0.131252	8.23019	0.862343	0.0261899	0.00149328
420	0.131566	8.25655	0.861889	0.026439	0.00166337
421	0.13188	8.28236	0.861475	0.0266811	0.00183329
422	0.132194	8.3076	0.861102	0.0269179	0.00200358
423	0.132508	8.33223	0.860782	0.0271516	0.00217609
424	0.132822	8.35624	0.8605	0.027377	0.00234784
425	0.133136	8.37961	0.860268	0.0275982	0.00252078
426	0.13345	8.4023	0.860081	0.0278127	0.00269352
427	0.133764	8.42431	0.859942	0.0280207	0.00286658
428	0.134078	8.4456	0.85985	0.0282225	0.0030397
429	0.134392	8.46615	0.859804	0.0284177	0.00321206
430	0.134706	8.48595	0.859804	0.0286048	0.00338468
431	0.13502	8.50497	0.859854	0.0287866	0.00355696
432	0.135334	8.5232	0.859951	0.028961	0.00372804
433	0.135648	8.54062	0.860096	0.0291284	0.00389809
434	0.135962	8.55721	0.860292	0.0292882	0.00406958
435	0.136276	8.57296	0.860538	0.0294418	0.00423992
436	0.13659	8.58784	0.860834	0.029588	0.00440897
437	0.136904	8.60185	0.861179	0.0297272	0.00457684
438	0.137218	8.61497	0.861575	0.029859	0.004744
439	0.137532	8.62719	0.862018	0.029983	0.00490805
440	0.137846	8.63849	0.862514	0.0300992	0.0050737
441	0.13816	8.64887	0.863059	0.0302077	0.00523707
442	0.138474	8.65831	0.863651	0.0303082	0.00539634
443	0.138788	8.66681	0.864297	0.030401	0.00555772
444	0.139102	8.67435	0.864991	0.0304857	0.00571636
445	0.139416	8.68094	0.865733	0.0305618	0.00587143
446	0.13973	8.68655	0.866522	0.0306297	0.00602486
447	0.140044	8.6912	0.867361	0.0306892	0.00617636
448	0.140358	8.69487	0.868244	0.0307399	0.00632489
449	0.140672	8.69755	0.869176	0.0307823	0.00647204
450	0.140986	8.69926	0.870147	0.0308146	0.0066128
451	0.1413	8.69997	0.870406	0.0308419	0.0064496
452	0.141614	8.69971	0.870795	0.0307684	0.00635683
453	0.141928	8.69845	0.871353	0.030717	0.00632263
454	0.142242	8.69622	0.872275	0.0307168	0.00644887
455	0.142556	8.69299	0.873472	0.0307418	0.00666267
456	0.14287	8.6888	0.874695	0.030746	0.00682289
457	0.143184	8.68362	0.875818	0.0307137	0.00688995
458	0.143498	8.67748	0.876842	0.0306489	0.00689014
459	0.143812	8.67037	0.877809	0.0305604	0.00685933
460	0.144126	8.66231	0.878761	0.0304556	0.00681961
461	0.14444	8.65329	0.879743	0.0303419	0.00678116
462	0.144754	8.64334	0.880785	0.0302252	0.0067517
463	0.145068	8.63246	0.88188	0.0301036	0.00672203
464	0.145382	8.62066	0.882988	0.029969	0.00666898
465	0.145696	8.60795	0.884116	0.0298242	0.00660404
466	0.14601	8.59434	0.885261	0.0296682	0.00652628
467	0.146324	8.57986	0.886367	0.0294914	0.00641138
468	0.146638	8.5645	0.88746	0.0292989	0.00628095
469	0.146952	8.5483	0.888552	0.0290959	0.00614288
470	0.147266	8.53126	0.889643	0.0288815	0.00599624
471	0.14758	8.51339	0.890754	0.0286598	0.00585195
472	0.147894	8.49473	0.89189	0.0284313	0.00571082
473	0.148208	8.47528	0.893053	0.0281965	0.00557605
474	0.148522	8.45507	0.894267	0.0279621	0.005456
475	0.148836	8.43412	0.895523	0.0277245	0.00534488
476	0.14915	8.41244	0.896822	0.0274848	0.00524525
477	0.149464	8.39005	0.898163	0.0272433	0.00515637
478	0.149778	8.36699	0.899533	0.0269967	0.00507149
479	0.150092	8.34327	0.900951	0.026751	0.00500078
480	0.150406	8.31892	0.902398	0.0265037	0.00493692
481	0.15072	8.29395	0.903871	0.0262498	0.00487595
482	0.151034	8.2684	0.905395	0.0259987	0.00483132
483	0.151348	8.24229	0.906925	0.0257396	0.00478134
484	0.151662	8.21565	0.908489	0.0254803	0.0047409
485	0.151976	8.18849	0.910055	0.025214	0.00469561
486	0.15229	8.16086	0.911633	0.0249434	0.00465161
487	0.152604	8.13277	0.913222	0.024669	0.0046076
488	0.152918	8.10425	0.914807	0.0243895	0.00456035
489	0.153232	8.07534	0.9164	0.0241052	0.00451344
490	0.153546	8.04606	0.917975	0.0238134	0.00445781
491	0.15386	8.01643	0.91955	0.0235195	0.00440153
492	0.154174	7.98649	0.921126	0.0232228	0.00434526
493	0.154488	7.95627	0.922675	0.0229181	0.00427849
494	0.154802	7.9258	0.924233	0.0226127	0.00421615
495	0.155116	7.8951	0.925751	0.0222991	0.00414066
496	0.15543	7.86422	0.927259	0.0219827	0.00406363
497	0.155744	7.83317	0.928754	0.0216633	0.00398354
498	0.156058	7.80199	0.930222	0.0213399	0.00389764
499	0.156372	7.7707	0.931671	0.0210137	0.00380837
500	0.156686	7.73935	0.933094	0.0206843	0.00371422
501	0.157	7.70796	0.934485	0.0203523	0.00361489
502	0.157314	7.67657	0.935855	0.0200189	0.00351298
503	0.157628	7.64519	0.937201	0.019684	0.00340774
504	0.157942	7.61387	0.938508	0.0193476	0.00329736
505	0.158256	7.58263	0.939773	0.0190067	0.00317906
506	0.15857	7.55151	0.941023	0.01867	0.00306381
507	0.158884	7.52054	0.942235	0.0183301	0.00294251
508	0.159198	7.48974	0.9434	0.0179885	0.00281489
509	0.159512	7.45915	0.944539	0.0176515	0.00268778
510	0.159826	7.4288	0.94564	0.0173136	0.00255683
511	0.16014	7.39872	0.946703	0.0169772	0.00242313
512	0.160454	7.36893	0.947723	0.016642	0.0022864
513	0.160768	7.33947	0.948705	0.0163094	0.00214653
514	0.161082	7.31036	0.949644	0.0159785	0.00200438
515	0.161396	7.28164	0.950542	0.0156522	0.00186047
516	0.16171	7.25333	0.951383	0.0153239	0.00170868
517	0.162024	7.22546	0.952187	0.0150027	0.00155894
518	0.162338	7.19806	0.952945	0.0146848	0.00140651
519	0.162652	7.17116	0.953667	0.0143728	0.00125551
520	0.162966	7.14477	0.954327	0.0140619	0.00109641
521	0.16328	7.11893	0.954942	0.0137564	0.000935742
522	0.163594	7.09367	0.955503	0.0134559	0.000773666
523	0.163908	7.069	0.956017	0.0131611	0.000609955
524	0.164222	7.04496	0.956477	0.0128714	0.000444129
525	0.164536	7.02156	0.956893	0.0125886	0.000277607
526	0.16485	6.99883	0.957252	0.0123115	0.000109325
527	0.165164	6.97679	0.957563	0.012043	-5.94391e-05
528	0.165478	6.95547	0.957823	0.0117808	-0.000229665
529	0.165792	6.93487	0.958029	0.0115254	-0.000400379
530	0.166106	6.91504	0.958183	0.0112779	-0.000572335
531	0.16642	6.89597	0.958283	0.0110384	-0.000745227
532	0.166734	6.8777	0.95833	0.0108074	-0.000918167
533	0.167048	6.86024	0.958325	0.0105848	-0.00109161
534	0.167362	6.84361	0.958266	0.0103707	-0.00126608
535	0.167676	6.82782	0.958155	0.0101659	-0.00143994
536	0.16799	6.81289	0.957991	0.00997084	-0.00161278
537	0.168304	6.79884	0.957782	0.00978688	-0.0017828
538	0.168618	6.78568	0.957518	0.00961217	-0.00195446
539	0.168932	6.77341	0.957201	0.00944702	-0.00212525
540	0.169246	6.76206	0.956829	0.0092909	-0.0022973
541	0.16956	6.75164	0.956409	0.00914674	-0.0024666
542	0.169874	6.74215	0.955936	0.00901234	-0.00263538
543	0.170188	6.7336	0.955407	0.00888731	-0.00280673
544	0.170502	6.72601	0.954835	0.00877428	-0.00297238
545	0.170816	6.71937	0.954213	0.00867247	-0.00313775
546	0.17113	6.71371	0.953542	0.00858173	-0.00330072
547	0.171444	6.70901	0.952827	0.00850327	-0.00346062
548	0.171758	6.7053	0.952063	0.00843452	-0.0036197
549	0.172072	6.70256	0.951254	0.00837714	-0.00377573
550	0.172386	6.70081	0.950392	0.00833001	-0.0039335
551	0.1727	6.70004	0.950274	0.0082867	-0.00376562
552	0.173014	6.70026	0.949959	0.00833966	-0.00371045
553	0.173328	6.70146	0.949289	0.00834988	-0.00382629
554	0.173642	6.70365	0.948254	0.00831606	-0.00408357
555	0.173956	6.70682	0.947098	0.00828514	-0.00432955
556	0.17427	6.71097	0.945994	0.00828076	-0.00449147
557	0.174584	6.71609	0.944962	0.00830498	-0.0045916
558	0.174898	6.72219	0.944023	0.00836029	-0.00463599
559	0.175212	6.72925	0.943079	0.0084304	-0.00467922
560	0.175526	6.73726	0.942156	0.00852105	-0.00469885
561	0.17584	6.74623	0.941179	0.00862012	-0.00472676
562	0.176154	6.75613	0.940185	0.00873331	-0.00473725
563	0.176468	6.76697	0.939162	0.00886168	-0.00473595
564	0.176782	6.77872	0.938116	0.00900333	-0.00472019
565	0.177096	6.79138	0.937048	0.00915777	-0.00469151
566	0.17741	6.80494	0.935977	0.00932617	-0.00464158
567	0.177724	6.81939	0.934918	0.00951149	-0.00457154
568	0.178038	6.8347	0.933834	0.00970522	-0.00450013
569	0.178352	6.85086	0.932795	0.00992031	-0.00439121
570	0.178666	6.86786	0.931725	0.0101415	-0.00428811
571	0.17898	6.88568	0.930674	0.0103769	-0.00416922
572	0.179294	6.9043	0.929644	0.0106252	-0.00402995
573	0.179608	6.92371	0.928592	0.0108787	-0.00389492
574	0.179922	6.94389	0.927523	0.0111384	-0.00376255
575	0.180236	6.9648	0.926424	0.0114	-0.0036371
576	0.18055	6.98645	0.925311	0.0116692	-0.00350893
577	0.180864	7.00879	0.924192	0.0119467	-0.00337502
578	0.181178	7.03182	0.923045	0.0122276	-0.00324987
579	0.181492	7.05551	0.921851	0.0125055	-0.00314332
580	0.181806	7.07983	0.920631	0.0127868	-0.00304303
581	0.18212	7.10477	0.919389	0.0130698	-0.00294425
582	0.182434	7.13029	0.91811	0.013353	-0.00285587
583	0.182748	7.15637	0.916813	0.0136394	-0.00277097
584	0.183062	7.18299	0.915479	0.0139259	-0.00269854
585	0.183376	7.21012	0.914123	0.0142129	-0.00262754
586	0.18369	7.23773	0.912761	0.0145029	-0.00255715
587	0.184004	7.26579	0.911359	0.0147895	-0.00250055
588	0.184318	7.29429	0.909966	0.0150822	-0.00243553
589	0.184632	7.32318	0.908578	0.0153788	-0.00236562
590	0.184946	7.35245	0.907169	0.015673	-0.00230383
591	0.18526	7.38206	0.90576	0.0159692	-0.0022406
592	0.185574	7.41198	0.904353	0.0162675	-0.00217385
593	0.185888	7.44219	0.902954	0.0165685	-0.00210297
594	0.186202	7.47265	0.901575	0.0168724	-0.00202656
595	0.186516	7.50333	0.900204	0.0171772	-0.00194632
596	0.18683	7.53421	0.898848	0.0174829	-0.00186159
597	0.187144	7.56526	0.89751	0.0177913	-0.00177112
598	0.187458	7.59643	0.896203	0.0181025	-0.00167284
599	0.187772	7.62771	0.894921	0.018414	-0.00156901
600	0.188086	7.65906	0.893662	0.0187272	-0.00146124
601	0.1884	7.69044	0.89243	0.0190401	-0.00134771
602	0.188714	7.72184	0.891231	0.0193543	-0.00122766
603	0.189028	7.75322	0.890066	0.0196687	-0.00110186
604	0.189342	7.78454	0.888927	0.0199819	-0.000973023
605	0.189656	7.81578	0.887822	0.0202946	-0.000839539
606	0.18997	7.84691	0.886755	0.0206073	-0.000700122
607	0.190284	7.87789	0.885718	0.020917	-0.000559595
608	0.190598	7.9087	0.88472	0.0212254	-0.00041402
609	0.190912	7.9393	0.883761	0.0215321	-0.000264656
610	0.191226	7.96966	0.882844	0.0218391	-0.000109349
611	0.19154	7.99976	0.881955	0.0221375	4.24375e-05
612	0.191854	8.02957	0.881107	0.0224353	0.000199451
613	0.192168	8.05904	0.880299	0.0227294	0.000358636
614	0.192482	8.08817	0.879535	0.0230206	0.00052098
615	0.192796	8.11691	0.878808	0.0233067	0.000683799
616	0.19311	8.14524	0.878131	0.0235914	0.000851357
617	0.193424	8.17313	0.877486	0.0238664	0.00101644
618	0.193738	8.20056	0.876893	0.024141	0.00118666
619	0.194052	8.22749	0.876335	0.0244065	0.00135502
620	0.194366	8.2539	0.875829	0.0246709	0.00152701
621	0.19468	8.27977	0.875362	0.0249265	0.0016984
622	0.194994	8.30506	0.874941	0.0251775	0.00187063
623	0.195308	8.32976	0.874564	0.0254219	0.00204302
624	0.195622	8.35384	0.874232	0.0256614	0.00221686
625	0.195936	8.37727	0.87395	0.0258948	0.00239083
626	0.19625	8.40003	0.873716	0.026122	0.00256531
627	0.196564	8.42211	0.873529	0.0263431	0.00274051
628	0.196878	8.44347	0.873392	0.0265579	0.00291569
629	0.197192	8.4641	0.873306	0.0267658	0.00309196
630	0.197506	8.48398	0.873267	0.0269669	0.00326722
631	0.19782	8.50308	0.873279	0.0271612	0.00344211
632	0.198134	8.52139	0.873341	0.0273486	0.00361717
633	0.198448	8.53889	0.873455	0.0275287	0.0037917
634	0.198762	8.55557	0.873619	0.0277016	0.00396575
635	0.199076	8.5714	0.873832	0.0278667	0.00413848
636	0.19939	8.58637	0.874098	0.0280245	0.00431128
637	0.199704	8.60047	0.874416	0.0281749	0.00448351
638	0.200018	8.61368	0.874784	0.0283173	0.00465377
639	0.200332	8.62599	0.875203	0.0284519	0.00482291
640	0.200646	8.63738	0.87567	0.0285781	0.0049899
641	0.20096	8.64786	0.87619	0.0286964	0.00515644
642	0.201274	8.6574	0.876757	0.0288062	0.00532003
643	0.201588	8.66599	0.877377	0.0289078	0.00548249
644	0.201902	8.67363	0.878045	0.0290007	0.00564264
645	0.202216	8.68031	0.878759	0.0290844	0.00579989
646	0.20253	8.68603	0.879522	0.0291596	0.00595544
647	0.202844	8.69077	0.88033	0.0292256	0.00610715
648	0.203158	8.69454	0.881186	0.0292831	0.0062572
649	0.203472	8.69733	0.882087	0.0293317	0.00640411
650	0.203786	8.69913	0.883036	0.0293721	0.00654914
651	0.2041	8.69995	0.883254	0.0294043	0.00637841
652	0.204414	8.69978	0.883619	0.0293381	0.00628986
653	0.204728	8.69862	0.884166	0.0292962	0.00626594
654	0.205042	8.69649	0.885076	0.0293056	0.00640015
655	0.205356	8.69337	0.886244	0.0293362	0.00661225
656	0.20567	8.68927	0.887447	0.0293472	0.00677487
657	0.205984	8.68419	0.888539	0.0293189	0.00683942
658	0.206298	8.67815	0.889549	0.029263	0.00684918
659	0.206612	8.67114	0.890479	0.0291789	0.00681583
660	0.206926	8.66317	0.891397	0.0290796	0.00677327
661	0.20724	8.65425	0.892368	0.0289748	0.006744
662	0.207554	8.64439	0.893383	0.0288646	0.00671607
663	0.207868	8.63361	0.894449	0.0287481	0.00668574
664	0.208182	8.6219	0.895558	0.0286245	0.00665225
665	0.208496	8.60928	0.896689	0.02849	0.00660069
666	0.20881	8.59576	0.897785	0.0283342	0.00650896
667	0.209124	8.58137	0.898878	0.0281664	0.00640522
668	0.209438	8.5661	0.899973	0.027986	0.00629114
669	0.209752	8.54998	0.901042	0.0277888	0.00615469
670	0.210066	8.53302	0.902125	0.0275825	0.00601711
671	0.21038	8.51524	0.903212	0.0273667	0.00587362
672	0.210694	8.49666	0.904339	0.0271482	0.00574324
673	0.211008	8.47729	0.90549	0.0269235	0.00561419
674	0.211322	8.45716	0.906665	0.0266924	0.00548966
675	0.211636	8.43627	0.907876	0.0264573	0.005371
676	0.21195	8.41467	0.909146	0.026225	0.00527423
677	0.212264	8.39236	0.910441	0.0259877	0.00518138
678	0.212578	8.36936	0.911775	0.0257487	0.00509757
679	0.212892	8.34571	0.913149	0.0255084	0.00502349
680	0.213206	8.32142	0.914561	0.0252663	0.00495824
681	0.21352	8.29651	0.915996	0.0250203	0.0048962
682	0.213834	8.27102	0.917454	0.0247718	0.00483923
683	0.214148	8.24497	0.918934	0.0245193	0.0047857
684	0.214462	8.21837	0.920433	0.0242636	0.00473537
685	0.214776	8.19127	0.921961	0.0240065	0.00469332
686	0.21509	8.16368	0.923497	0.0237446	0.00464841
687	0.215404	8.13564	0.925013	0.0234744	0.00459244
688	0.215718	8.10717	0.926556	0.0232056	0.00454799
689	0.216032	8.07829	0.928077	0.022927	0.00449005
690	0.216346	8.04904	0.929603	0.022646	0.00443552
691	0.21666	8.01945	0.931132	0.0223622	0.00438064
692	0.216974	7.98954	0.932647	0.022073	0.00431877
693	0.217288	7.95935	0.934162	0.0217819	0.0042588
694	0.217602	7.9289	0.935658	0.0214857	0.0041915
695	0.217916	7.89823	0.937121	0.0211811	0.00411281
696	0.21823	7.86736	0.938588	0.0208809	0.00404046
697	0.218544	7.83632	0.940033	0.020574	0.003961
698	0.218858	7.80515	0.941442	0.0202608	0.00387151
699	0.219172	7.77388	0.942841	0.019949	0.00378329
700	0.219486	7.74254	0.944215	0.0196335	0.0036906
701	0.2198	7.71115	0.945563	0.0193163	0.00359297
702	0.220114	7.67975	0.946886	0.0189968	0.00349253
703	0.220428	7.64837	0.94817	0.0186756	0.00338435
704	0.220742	7.61704	0.949427	0.0183538	0.00327487
705	0.221056	7.5858	0.950661	0.018033	0.00316424
706	0.22137	7.55467	0.951858	0.0177106	0.003049
707	0.221684	7.52368	0.953018	0.0173852	0.0029269
708	0.221998	7.49286	0.954151	0.0170672	0.00280713
709	0.222312	7.46225	0.955236	0.0167429	0.00267768
710	0.222626	7.43187	0.956287	0.0164225	0.00254729
711	0.22294	7.40176	0.957301	0.0161047	0.00241711
712	0.223254	7.37194	0.958276	0.0157882	0.00228177
713	0.223568	7.34244	0.959213	0.0154743	0.00214379
714	0.223882	7.3133	0.960107	0.0151627	0.00200366
715	0.224196	7.28454	0.960958	0.0148542	0.00186091
716	0.22451	7.25619	0.961764	0.0145488	0.00171531
717	0.224824	7.22827	0.962526	0.0142479	0.00156764
718	0.225138	7.20082	0.963241	0.0139503	0.00141725
719	0.225452	7.17386	0.96391	0.0136577	0.00126481
720	0.225766	7.14742	0.964528	0.0133694	0.00110852
721	0.22608	7.12153	0.965097	0.0130854	0.000950748
722	0.226394	7.09621	0.965625	0.0128088	0.000792509
723	0.226708	7.07148	0.966099	0.0125367	0.000631994
724	0.227022	7.04737	0.966522	0.0122712	0.000469706
725	0.227336	7.0239	0.966895	0.012012	0.00030496
726	0.22765	7.0011	0.967216	0.0117566	0.000138227
727	0.227964	6.979	0.967487	0.0115128	-2.81017e-05
728	0.228278	6.9576	0.967705	0.0112744	-0.000196607
729	0.228592	6.93693	0.967869	0.0110414	-0.00036722
730	0.228906	6.91701	0.967983	0.0108186	-0.000537133
731	0.22922	6.89787	0.968043	0.0106061	-0.000708333
732	0.229534	6.87952	0.968049	0.010398	-0.000880843
733	0.229848	6.86198	0.968003	0.0102002	-0.00105278
734	0.230162	6.84526	0.967904	0.0100129	-0.00122529
735	0.230476	6.82938	0.967753	0.00983179	-0.00139837
736	0.23079	6.81437	0.967548	0.00966332	-0.00157169
737	0.231104	6.80023	0.967291	0.00950145	-0.00174431
738	0.231418	6.78697	0.96698	0.00935258	-0.00191708
739	0.231732	6.77461	0.966617	0.00921218	-0.00208929
740	0.232046	6.76317	0.966202	0.00908216	-0.00226056
741	0.23236	6.75265	0.965737	0.008963	-0.00243196
742	0.232674	6.74307	0.965219	0.00885436	-0.00260176
743	0.232988	6.73442	0.964652	0.00875695	-0.00277024
744	0.233302	6.72673	0.964035	0.00867029	-0.00293765
745	0.233616	6.72	0.963367	0.00859443	-0.00310459
746	0.23393	6.71424	0.96265	0.00853002	-0.00326934
747	0.234244	6.70944	0.961885	0.00847678	-0.00343211
748	0.234558	6.70563	0.961074	0.00843463	-0.00359264
749	0.234872	6.70279	0.960214	0.008404	-0.00375234
750	0.235186	6.70094	0.95931	0.00838475	-0.0039093
751	0.2355	6.70007	0.959153	0.00837074	-0.00374089
752	0.235814	6.70019	0.958806	0.00845214	-0.0036752
753	0.236128	6.70129	0.9581	0.00849066	-0.0037835
754	0.236442	6.70338	0.957015	0.00848482	-0.00404415
755	0.236756	6.70645	0.955784	0.00847832	-0.00430946
756	0.23707	6.7105	0.954586	0.0084984	-0.00449623
757	0.237384	6.71553	0.953486	0.00855115	-0.00460515
758	0.237698	6.72152	0.952448	0.00862671	-0.00467569
759	0.238012	6.72849	0.951457	0.00872672	-0.00471459
760	0.238326	6.7364	0.950474	0.00884479	-0.00474114
761	0.23864	6.74527	0.949463	0.00897571	-0.00476151
762	0.238954	6.75508	0.948377	0.00911097	-0.00479197
763	0.239268	6.76582	0.94727	0.00926273	-0.00480532
764	0.239582	6.77749	0.94613	0.00942625	-0.00481023
765	0.239896	6.79006	0.944963	0.00960376	-0.00480326
766	0.24021	6.80353	0.943774	0.00979289	-0.00478559
767	0.240524	6.81788	0.942557	0.00999328	-0.00476104
768	0.240838	6.8331	0.941369	0.0102135	-0.00470559
769	0.241152	6.84918	0.940161	0.0104424	-0.00464869
770	0.241466	6.8661	0.938924	0.0106774	-0.00459315
771	0.24178	6.88384	0.937725	0.0109329	-0.00450668
772	0.242094	6.90238	0.936543	0.0112015	-0.00440985
773	0.242408	6.92171	0.935283	0.0114652	-0.00433717
774	0.242722	6.9418	0.934033	0.0117415	-0.00424599
775	0.243036	6.96265	0.932798	0.0120302	-0.00413941
776	0.24335	6.98422	0.931538	0.0123216	-0.00404066
777	0.243664	7.0065	0.930256	0.0126182	-0.00394251
778	0.243978	7.02946	0.928964	0.0129226	-0.00384435
779	0.244292	7.05308	0.927655	0.0132311	-0.00374702
780	0.244606	7.07734	0.926335	0.0135438	-0.00364938
781	0.24492	7.10221	0.924979	0.0138575	-0.00356199
782	0.245234	7.12767	0.923612	0.0141753	-0.00347358
783	0.245548	7.1537	0.922245	0.0145028	-0.00337986
784	0.245862	7.18026	0.920846	0.0148271	-0.00329709
785	0.246176	7.20734	0.91943	0.0151533	-0.0032183
786	0.24649	7.23491	0.918002	0.015481	-0.00314104
787	0.246804	7.26293	0.916548	0.0158085	-0.00307163
788	0.247118	7.29138	0.915088	0.0161404	-0.00299866
789	0.247432	7.32024	0.91361	0.0164698	-0.00293467
790	0.247746	7.34947	0.912127	0.0168015	-0.00287019
791	0.24806	7.37904	0.910673	0.0171424	-0.00279229
792	0.248374	7.40893	0.909195	0.0174778	-0.00272504
793	0.248688	7.43911	0.907723	0.0178149	-0.00265381
794	0.249002	7.46955	0.906254	0.0181528	-0.00258224
795	0.249316	7.50021	0.904786	0.0184896	-0.00251126
796	0.24963	7.53107	0.903335	0.0188278	-0.00243581
797	0.249944	7.5621	0.901901	0.0191686	-0.00235315
798	0.250258	7.59326	0.900489	0.0195104	-0.0022674
799	0.250572	7.62453	0.899097	0.0198537	-0.00217695
800	0.250886	7.65587	0.897729	0.0201972	-0.00208151
801	0.2512	7.68726	0.896386	0.0205411	-0.00198109
802	0.251514	7.71866	0.895075	0.0208856	-0.00187445
803	0.251828	7.75004	0.893795	0.0212299	-0.00176314
804	0.252142	7.78137	0.892547	0.0215736	-0.00164604
805	0.252456	7.81262	0.891339	0.021918	-0.00152151
806	0.25277	7.84376	0.890165	0.0222616	-0.00139332
807	0.253084	7.87476	0.889023	0.0226015	-0.00126176
808	0.253398	7.90558	0.887924	0.022943	-0.00112388
809	0.253712	7.93621	0.886857	0.0232793	-0.000984228
810	0.254026	7.9666	0.885848	0.023618	-0.000834721
811	0.25434	7.99672	0.884872	0.0239499	-0.000684332
812	0.254654	8.02656	0.883939	0.0242808	-0.000530001
813	0.254968	8.05607	0.883046	0.0246074	-0.00037311
814	0.255282	8.08523	0.882198	0.0249312	-0.0002126
815	0.255596	8.11401	0.881397	0.0252514	-4.91214e-05
816	0.25591	8.14239	0.88064	0.0255674	0.000117186
817	0.256224	8.17032	0.879929	0.0258789	0.000285839
818	0.256538	8.1978	0.879265	0.0261854	0.000456455
819	0.256852	8.22478	0.878647	0.0264872	0.000628664
820	0.257166	8.25125	0.878079	0.0267842	0.000802759
821	0.25748	8.27717	0.877552	0.027074	0.000977451
822	0.257794	8.30252	0.877077	0.0273586	0.00115424
823	0.258108	8.32728	0.876654	0.0276386	0.00133249
824	0.258422	8.35142	0.876273	0.0279096	0.00151046
825	0.258736	8.37492	0.875945	0.0281756	0.00168929
826	0.25905	8.39776	0.875666	0.0284351	0.00186895
827	0.259364	8.4199	0.875437	0.0286892	0.00204748
828	0.259678	8.44134	0.875255	0.0289345	0.00222614
829	0.259992	8.46204	0.875126	0.0291729	0.00240619
830	0.260306	8.48199	0.875056	0.0294051	0.00258933
831	0.26062	8.50118	0.875038	0.0296314	0.0027708
832	0.260934	8.51957	0.875072	0.0298505	0.00295234
833	0.261248	8.53715	0.875167	0.0300616	0.00313613
834	0.261562	8.55391	0.875312	0.0302657	0.00331678
835	0.261876	8.56983	0.875505	0.0304617	0.00349579
836	0.26219	8.58489	0.875751	0.0306493	0.00367286
837	0.262504	8.59908	0.876056	0.0308294	0.00385251
838	0.262818	8.61238	0.876417	0.0310016	0.00403129
839	0.263132	8.62478	0.876834	0.0311657	0.00420924
840	0.263446	8.63627	0.877305	0.0313214	0.00438627
841	0.26376	8.64684	0.877831	0.0314689	0.0045627
842	0.264074	8.65647	0.878411	0.0316075	0.00473508
843	0.264388	8.66516	0.879041	0.0317373	0.00490599
844	0.264702	8.6729	0.87973	0.0318587	0.00507715
845	0.265016	8.67968	0.880472	0.0319714	0.00524585
846	0.26533	8.68549	0.881275	0.032075	0.00541689
847	0.265644	8.69034	0.882123	0.0321695	0.00558074
848	0.265958	8.6942	0.883025	0.0322546	0.00574348
849	0.266272	8.69709	0.883981	0.0323312	0.00590677
850	0.266586	8.69899	0.884983	0.0323975	0.00606383
851	0.2669	8.69991	0.885239	0.0324523	0.00589957
852	0.267214	8.69984	0.885623	0.0324072	0.00579276
853	0.267528	8.69879	0.886132	0.0323743	0.00572785
854	0.267842	8.69675	0.887005	0.032391	0.00582894
855	0.268156	8.69373	0.88821	0.0324404	0.00605074
856	0.26847	8.68973	0.889556	0.0324854	0.00627595
857	0.268784	8.68475	0.890877	0.0325014	0.00643235
858	0.269098	8.6788	0.892086	0.0324801	0.00650293
859	0.269412	8.67189	0.893185	0.0324256	0.00650964
860	0.269726	8.66402	0.894216	0.0323463	0.00647564
861	0.27004	8.6552	0.895247	0.0322531	0.00643524
862	0.270354	8.64544	0.896347	0.0321574	0.00640881
863	0.270668	8.63474	0.897518	0.0320591	0.00639047
864	0.270982	8.62313	0.898793	0.0319614	0.00639222
865	0.271296	8.6106	0.900164	0.0318631	0.00640558
866	0.27161	8.59718	0.901577	0.0317532	0.00641017
867	0.271924	8.58287	0.903011	0.0316295	0.00640419
868	0.272238	8.56769	0.90447	0.0314934	0.00639014
869	0.272552	8.55165	0.905937	0.031345	0.0063629
870	0.272866	8.53478	0.907392	0.0311812	0.00631815
871	0.27318	8.51708	0.908853	0.0310046	0.00626492
872	0.273494	8.49858	0.910303	0.0308141	0.00619721
873	0.273808	8.47929	0.911784	0.0306171	0.00613422
874	0.274122	8.45923	0.913258	0.0304075	0.00605789
875	0.274436	8.43843	0.914761	0.0301921	0.00598675
876	0.27475	8.41689	0.916281	0.029967	0.00591307
877	0.275064	8.39465	0.917813	0.0297363	0.00583681
878	0.275378	8.37172	0.919386	0.0295036	0.00576988
879	0.275692	8.34814	0.920977	0.0292636	0.00570164
880	0.276006	8.32391	0.922588	0.0290172	0.00563334
881	0.27632	8.29907	0.924206	0.0287643	0.0055631
882	0.276634	8.27363	0.92584	0.0285048	0.00549275
883	0.276948	8.24763	0.927488	0.0282398	0.00542411
884	0.277262	8.2211	0.929134	0.0279664	0.00534935
885	0.277576	8.19404	0.930802	0.0276899	0.00528107
886	0.27789	8.1665	0.932474	0.0274081	0.00521021
887	0.278204	8.1385	0.934154	0.0271215	0.00514102
888	0.278518	8.11007	0.935841	0.0268313	0.00507333
889	0.278832	8.08124	0.937535	0.0265371	0.00500606
890	0.279146	8.05203	0.939223	0.0262374	0.00493585
891	0.27946	8.02247	0.940909	0.0259345	0.00486488
892	0.279774	7.99259	0.942592	0.0256265	0.0047924
893	0.280088	7.96242	0.944251	0.0253101	0.00471145
894	0.280402	7.932	0.945915	0.0249947	0.00463484
895	0.280716	7.90135	0.94755	0.024671	0.0045491
896	0.28103	7.8705	0.949195	0.0243513	0.00447208
897	0.281344	7.83948	0.950816	0.0240249	0.00438696
898	0.281658	7.80832	0.952422	0.0236958	0.00430013
899	0.281972	7.77706	0.953998	0.0233618	0.0042069
900	0.282286	7.74572	0.955543	0.0230239	0.00410706
901	0.2826	7.71433	0.957082	0.0226886	0.00401137
902	0.282914	7.68293	0.958559	0.0223403	0.00389716
903	0.283228	7.65155	0.960021	0.021996	0.0037868
904	0.283542	7.62022	0.961458	0.0216522	0.00367562
905	0.283856	7.58896	0.962862	0.0213067	0.00356033
906	0.28417	7.55782	0.964223	0.0209596	0.00343779
907	0.284484	7.52681	0.965561	0.0206138	0.00331495
908	0.284798	7.49598	0.966871	0.0202701	0.00319202
909	0.285112	7.46534	0.968122	0.0199219	0.00305651
910	0.285426	7.43494	0.96934	0.019576	0.00292129
911	0.28574	7.4048	0.970518	0.0192324	0.00278445
912	0.286054	7.37495	0.971649	0.0188887	0.00264104
913	0.286368	7.34542	0.972734	0.0185461	0.00249381
914	0.286682	7.31624	0.973771	0.0182051	0.00234258
915	0.286996	7.28744	0.974762	0.0178671	0.002188
916	0.28731	7.25904	0.975711	0.0175331	0.0020322
917	0.287624	7.23108	0.976607	0.0172016	0.00187227
918	0.287938	7.20358	0.977451	0.0168733	0.00170859
919	0.288252	7.17657	0.978244	0.0165489	0.00154227
920	0.288566	7.15008	0.978989	0.0162305	0.00137478
921	0.28888	7.12413	0.979679	0.0159162	0.00120355
922	0.289194	7.09875	0.980309	0.0156061	0.00102746
923	0.289508	7.07396	0.980891	0.0153022	0.000851563
924	0.289822	7.04979	0.981418	0.0150038	0.000673065
925	0.290136	7.02625	0.981891	0.0147125	0.000493186
926	0.29045	7.00339	0.982298	0.0144256	0.000306582
927	0.290764	6.98121	0.98266	0.0141483	0.000123919
928	0.291078	6.95973	0.982965	0.0138804	-5.96537e-05
929	0.291392	6.93899	0.983205	0.0136153	-0.000248131
930	0.291706	6.919	0.983395	0.0133622	-0.000434556
931	0.29202	6.89978	0.983526	0.0131168	-0.000624146
932	0.292334	6.88134	0.983596	0.0128797	-0.000812978
933	0.292648	6.86372	0.983611	0.0126535	-0.00100232
934	0.292962	6.84692	0.983561	0.0124355	-0.00119511
935	0.293276	6.83096	0.983452	0.012227	-0.00138802
936	0.29359	6.81585	0.983282	0.0120284	-0.00158095
937	0.293904	6.80162	0.983053	0.0118406	-0.00177405
938	0.294218	6.78827	0.982764	0.0116634	-0.00196678
939	0.294532	6.77583	0.982414	0.0114985	-0.00216061
940	0.294846	6.76429	0.982	0.0113423	-0.00235469
941	0.29516	6.75368	0.981531	0.0111989	-0.00254702
942	0.295474	6.744	0.981003	0.0110669	-0.00273788
943	0.295788	6.73526	0.980416	0.0109471	-0.00292779
944	0.296102	6.72747	0.979772	0.01084	-0.00311673
945	0.296416	6.72064	0.979066	0.0107445	-0.00330557
946	0.29673	6.71478	0.978298	0.0106615	-0.00349483
947	0.297044	6.70989	0.977476	0.0105908	-0.00367967
948	0.297358	6.70597	0.976596	0.0105334	-0.00386441
949	0.297672	6.70304	0.975662	0.0104896	-0.00404472
950	0.297986	6.70108	0.974671	0.0104581	-0.00422528
951	0.2983	6.70011	0.974453	0.0104376	-0.00406101
952	0.298614	6.70013	0.974042	0.0105149	-0.00399328
953	0.298928	6.70114	0.973334	0.0105634	-0.00406524
954	0.299242	6.70312	0.972256	0.0105741	-0.00428684
955	0.299556	6.7061	0.970937	0.0105724	-0.00456338
956	0.29987	6.71005	0.969535	0.010583	-0.00481381
957	0.300184	6.71497	0.968168	0.0106212	-0.00499989
958	0.300498	6.72087	0.966872	0.0106894	-0.00512552
959	0.300812	6.72774	0.965644	0.0107885	-0.00520109
960	0.301126	6.73556	0.964454	0.0109123	-0.00524613
961	0.30144	6.74433	0.963264	0.0110561	-0.00527272
962	0.301754	6.75405	0.962047	0.0112158	-0.00529279
963	0.302068	6.76469	0.960735	0.0113789	-0.00532753
964	0.302382	6.77626	0.959356	0.0115531	-0.00535992
965	0.302696	6.78874	0.957897	0.011735	-0.0053986
966	0.30301	6.80212	0.956356	0.011925	-0.00544328
967	0.303324	6.81639	0.954748	0.0121245	-0.00548952
968	0.303638	6.83152	0.953097	0.0123378	-0.00552847
969	0.303952	6.84751	0.951421	0.0125673	-0.00555628
970	0.304266	6.86434	0.949705	0.0128081	-0.00558316
971	0.30458	6.882	0.947949	0.0130581	-0.00560794
972	0.304894	6.90046	0.946162	0.0133191	-0.00562856
973	0.305208	6.91971	0.944341	0.013589	-0.00564586
974	0.305522	6.93973	0.942507	0.0138731	-0.00565288
975	0.305836	6.9605	0.940663	0.0141697	-0.00564872
976	0.30615	6.982	0.938803	0.0144762	-0.0056391
977	0.306464	7.0042	0.936935	0.014794	-0.00561849
978	0.306778	7.0271	0.935051	0.0151202	-0.00559372
979	0.307092	7.05065	0.933176	0.0154632	-0.00555051
980	0.307406	7.07485	0.931292	0.0158103	-0.00550319
981	0.30772	7.09966	0.929346	0.0161534	-0.00547117
982	0.308034	7.12506	0.927428	0.0165174	-0.00541294
983	0.308348	7.15103	0.925483	0.016879	-0.0053603
984	0.308662	7.17755	0.923541	0.0172525	-0.00529403
985	0.308976	7.20457	0.921596	0.0176338	-0.00522177
986	0.30929	7.23209	0.919643	0.01802	-0.00514643
987	0.309604	7.26006	0.917684	0.0184099	-0.00506795
988	0.309918	7.28848	0.915714	0.0188029	-0.00498779
989	0.310232	7.31729	0.913757	0.0192052	-0.00489573
990	0.310546	7.34648	0.911788	0.019607	-0.00480683
991	0.31086	7.37603	0.909812	0.0200098	-0.00471609
992	0.311174	7.40589	0.907845	0.0204182	-0.00461911
993	0.311488	7.43604	0.905881	0.0208284	-0.00451974
994	0.311802	7.46645	0.903945	0.0212467	-0.00440673
995	0.312116	7.49709	0.902002	0.0216629	-0.004296
996	0.31243	7.52793	0.900059	0.0220764	-0.0041865
997	0.312744	7.55895	0.898145	0.0224974	-0.0040668
998	0.313058	7.5901	0.896241	0.022916	-0.00394565
999	0.313372	7.62135	0.894361	0.0233397	-0.00381512
1000	0.313686	7.65269	0.892494	0.0237589	-0.00368651
1001	0.314	7.68407	0.890647	0.0241768	-0.00355444
1002	0.314314	7.71547	0.888828	0.0245958	-0.00341554
1003	0.314628	7.74686	0.887039	0.0250149	-0.00327131
1004	0.314942	7.77819	0.885282	0.0254338	-0.00312149
1005	0.315256	7.80945	0.883552	0.0258509	-0.00296869
1006	0.31557	7.84061	0.881859	0.0262658	-0.00281096
1007	0.315884	7.87162	0.880206	0.02668	-0.00264608
1008	0.316198	7.90246	0.878608	0.0270977	-0.00247023
1009	0.316512	7.93311	0.877038	0.0275077	-0.00229526
1010	0.316826	7.96352	0.875505	0.0279135	-0.00211711
1011	0.31714	7.99368	0.874012	0.0283157	-0.00193669
1012	0.317454	8.02354	0.872566	0.0287156	-0.0017495
1013	0.317768	8.05309	0.871167	0.0291117	-0.00155933
1014	0.318082	8.08229	0.869814	0.0295033	-0.00136471
1015	0.318396	8.11111	0.868509	0.0298901	-0.0011663
1016	0.31871	8.13953	0.867253	0.0302729	-0.000964585
1017	0.319024	8.16751	0.866038	0.030646	-0.000763962
1018	0.319338	8.19503	0.864881	0.0310174	-0.000557617
1019	0.319652	8.22207	0.863775	0.0313831	-0.000347983
1020	0.319966	8.24859	0.862733	0.0317454	-0.00013208
1021	0.32028	8.27457	0.861739	0.0321001	8.36923e-05
1022	0.320594	8.29998	0.860807	0.0324522	0.000304607
1023	0.320908	8.3248	0.859912	0.0327896	0.000520317
1024	0.321222	8.349	0.85909	0.0331275	0.00074399
1025	0.321536	8.37257	0.858309	0.0334518	0.000964087
1026	0.32185	8.39547	0.857588	0.0337721	0.00118714
1027	0.322164	8.41769	0.856928	0.0340861	0.00141208
1028	0.322478	8.43919	0.856328	0.0343928	0.00163796
1029	0.322792	8.45997	0.855784	0.0346918	0.00186392
1030	0.323106	8.48	0.855299	0.034983	0.00209022
1031	0.32342	8.49927	0.854869	0.0352654	0.00231565
1032	0.323734	8.51774	0.854507	0.0355428	0.00254268
1033	0.324048	8.53541	0.854198	0.0358089	0.00276831
1034	0.324362	8.55225	0.853957	0.0360684	0.00299633
1035	0.324676	8.56825	0.853776	0.0363196	0.00322309
1036	0.32499	8.5834	0.853653	0.0365611	0.0034471
1037	0.325304	8.59768	0.85359	0.0367947	0.00367067
1038	0.325618	8.61107	0.853588	0.0370193	0.00389335
1039	0.325932	8.62356	0.853645	0.0372352	0.00411406
1040	0.326246	8.63515	0.853766	0.0374424	0.00433406
1041	0.32656	8.64581	0.853944	0.0376397	0.00455085
1042	0.326874	8.65554	0.854181	0.0378275	0.00476498
1043	0.327188	8.66432	0.854477	0.0380057	0.00497741
1044	0.327502	8.67216	0.854834	0.0381749	0.00518741
1045	0.327816	8.67904	0.855251	0.0383343	0.00539521
1046	0.32813	8.68495	0.855727	0.0384837	0.0056004
1047	0.328444	8.68989	0.856262	0.0386238	0.00580285
1048	0.328758	8.69385	0.856856	0.0387546	0.00600362
1049	0.329072	8.69684	0.857502	0.0388745	0.00619768
1050	0.329386	8.69884	0.858201	0.0389835	0.00638649
1051	0.3297	8.69986	0.858144	0.03908	0.00624745
1052	0.330014	8.69989	0.858182	0.0390698	0.00614184
1053	0.330328	8.69894	0.858332	0.0390647	0.00607227
1054	0.330642	8.697	0.858842	0.0391073	0.00616961
1055	0.330956	8.69408	0.859713	0.0391849	0.00640057
1056	0.33127	8.69018	0.860774	0.0392659	0.0066547
1057	0.331584	8.6853	0.86187	0.0393269	0.00686375
1058	0.331898	8.67945	0.862899	0.0393554	0.00699724
1059	0.332212	8.67264	0.863834	0.0393516	0.00706324
1060	0.332526	8.66486	0.864696	0.0393202	0.00708117
1061	0.33284	8.65614	0.865552	0.039272	0.00707979
1062	0.333154	8.64647	0.866371	0.0392028	0.00704464
1063	0.333468	8.63587	0.8673	0.0391368	0.00704255
1064	0.333782	8.62435	0.868283	0.03906	0.00703267
1065	0.334096	8.61191	0.869393	0.0389864	0.00705202
1066	0.33441	8.59858	0.870602	0.0389095	0.00708432
1067	0.334724	8.58436	0.871892	0.0388267	0.00712197
1068	0.335038	8.56927	0.873241	0.0387346	0.00715737
1069	0.335352	8.55332	0.874615	0.0386283	0.00717907
1070	0.335666	8.53653	0.876024	0.0385106	0.00719591
1071	0.33598	8.51892	0.877458	0.038382	0.00720788
1072	0.336294	8.50049	0.878885	0.0382346	0.00719624
1073	0.336608	8.48128	0.880341	0.0380781	0.00718352
1074	0.336922	8.4613	0.881806	0.0379084	0.00715934
1075	0.337236	8.44057	0.883291	0.0377275	0.00712963
1076	0.33755	8.41911	0.884796	0.0375368	0.0070944
1077	0.337864	8.39694	0.886323	0.0373363	0.00705521
1078	0.338178	8.37408	0.88783	0.0371193	0.0069955
1079	0.338492	8.35056	0.889394	0.0368995	0.00694611
1080	0.338806	8.32639	0.89098	0.0366715	0.00689366
1081	0.33912	8.30161	0.892577	0.0364324	0.0068323
1082	0.339434	8.27624	0.894208	0.0361895	0.00677665
1083	0.339748	8.2503	0.895837	0.035933	0.00670711
1084	0.340062	8.22381	0.89749	0.0356712	0.00663946
1085	0.340376	8.19681	0.89915	0.0353999	0.0065652
1086	0.34069	8.16932	0.90082	0.0351206	0.00648753
1087	0.341004	8.14136	0.902499	0.0348338	0.00640683
1088	0.341318	8.11298	0.904162	0.0345327	0.00631161
1089	0.341632	8.08418	0.905851	0.0342305	0.00622367
1090	0.341946	8.055	0.907574	0.0339294	0.00614472
1091	0.34226	8.02548	0.909271	0.0336116	0.00604782
1092	0.342574	7.99563	0.910978	0.0332909	0.00595206
1093	0.342888	7.9655	0.912685	0.0329639	0.00585393
1094	0.343202	7.9351	0.914391	0.0326311	0.0057526
1095	0.343516	7.90447	0.916095	0.0322926	0.00564908
1096	0.34383	7.87363	0.917791	0.0319497	0.00554269
1097	0.344144	7.84263	0.919479	0.0316013	0.00543218
1098	0.344458	7.81149	0.921153	0.0312472	0.00531765
1099	0.344772	7.78023	0.922816	0.0308887	0.00520014
1100	0.345086	7.7489	0.924465	0.0305256	0.00507909
1101	0.3454	7.71752	0.926106	0.0301608	0.00495707
1102	0.345714	7.68612	0.927714	0.0297897	0.00482747
1103	0.346028	7.65473	0.929293	0.0294132	0.00469124
1104	0.346342	7.62339	0.930862	0.0290381	0.00455719
1105	0.346656	7.59213	0.932394	0.0286563	0.00441455
1106	0.34697	7.56097	0.933902	0.0282737	0.00426988
1107	0.347284	7.52995	0.935382	0.0278901	0.0041225
1108	0.347598	7.4991	0.936836	0.0275063	0.00397268
1109	0.347912	7.46844	0.938243	0.0271167	0.00381418
1110	0.348226	7.43801	0.939619	0.0267286	0.00365362
1111	0.34854	7.40784	0.940955	0.0263399	0.00348868
1112	0.348854	7.37796	0.942253	0.0259504	0.00332018
1113	0.349168	7.3484	0.943515	0.0255624	0.00315111
1114	0.349482	7.31918	0.944732	0.025175	0.00297619
1115	0.349796	7.29034	0.945907	0.0247894	0.00279858
1116	0.35011	7.2619	0.947037	0.0244052	0.00261748
1117	0.350424	7.2339	0.948127	0.0240253	0.0024358
1118	0.350738	7.20635	0.94916	0.0236444	0.00224716
1119	0.351052	7.17929	0.950145	0.0232668	0.00205601
1120	0.351366	7.15275	0.951074	0.0228899	0.00185951
1121	0.35168	7.12674	0.951965	0.0225212	0.00166592
1122	0.351994	7.1013	0.952795	0.0221537	0.00146588
1123	0.352308	7.07645	0.953576	0.0217919	0.00126443
1124	0.352622	7.05221	0.954303	0.0214348	0.00106075
1125	0.352936	7.02861	0.954977	0.0210831	0.000855599
1126	0.35325	7.00568	0.955595	0.020736	0.000647251
1127	0.353564	6.98342	0.956157	0.0203953	0.000438132
1128	0.353878	6.96188	0.956667	0.0200619	0.000228308
1129	0.354192	6.94106	0.957119	0.0197354	1.69961e-05
1130	0.354506	6.92099	0.957515	0.019416	-0.00019531
1131	0.35482	6.90169	0.957858	0.0191046	-0.000407529
1132	0.355134	6.88318	0.958139	0.0188004	-0.000621924
1133	0.355448	6.86547	0.958367	0.0185068	-0.000837163
1134	0.355762	6.84858	0.958534	0.0182198	-0.00105215
1135	0.356076	6.83254	0.958647	0.017942	-0.00126611
1136	0.35639	6.81735	0.958702	0.0176736	-0.00147976
1137	0.356704	6.80302	0.958703	0.0174154	-0.00169277
1138	0.357018	6.78959	0.958648	0.0171675	-0.00190496
1139	0.357332	6.77705	0.95854	0.0169311	-0.00211573
1140	0.357646	6.76542	0.958375	0.0167043	-0.00232586
1141	0.35796	6.75471	0.958153	0.0164882	-0.00253485
1142	0.358274	6.74493	0.957875	0.016283	-0.00274252
1143	0.358588	6.7361	0.95754	0.0160887	-0.00294859
1144	0.358902	6.72822	0.957154	0.0159067	-0.00315332
1145	0.359216	6.72129	0.956713	0.0157362	-0.00335553
1146	0.35953	6.71533	0.956219	0.0155784	-0.00355501
1147	0.359844	6.71034	0.955665	0.0154326	-0.00375517
1148	0.360158	6.70632	0.955058	0.0152979	-0.00395227
1149	0.360472	6.70329	0.954408	0.0151764	-0.00414291
1150	0.360786	6.70124	0.953706	0.015068	-0.00433116
1151	0.3611	6.70017	0.95379	0.0149706	-0.00417318
1152	0.361414	6.70009	0.953709	0.0149736	-0.00409583
1153	0.361728	6.70099	0.953339	0.014949	-0.00415635
1154	0.362042	6.70288	0.952613	0.0148878	-0.00436578
1155	0.362356	6.70575	0.951639	0.0148132	-0.004636
1156	0.36267	6.7096	0.950575	0.0147485	-0.00488654
1157	0.362984	6.71443	0.94952	0.0147078	-0.00508242
1158	0.363298	6.72023	0.948527	0.0146942	-0.00522085
1159	0.363612	6.727	0.947599	0.0147085	-0.00531123
1160	0.363926	6.73472	0.946717	0.0147494	-0.00536568
1161	0.36424	6.7434	0.945848	0.0148096	-0.00540086
1162	0.364554	6.75302	0.944956	0.0148855	-0.00542653
1163	0.364868	6.76357	0.943999	0.0149713	-0.00545691
1164	0.365182	6.77505	0.942971	0.0150655	-0.00549191
1165	0.365496	6.78744	0.94186	0.0151664	-0.00553414
1166	0.36581	6.80072	0.94067	0.0152745	-0.00558283
1167	0.366124	6.8149	0.939431	0.0153963	-0.00562439
1168	0.366438	6.82995	0.938119	0.0155241	-0.00567685
1169	0.366752	6.84585	0.936764	0.0156652	-0.00572319
1170	0.367066	6.8626	0.935365	0.0158175	-0.00576813
1171	0.36738	6.88017	0.933916	0.0159787	-0.00581527
1172	0.367694	6.89855	0.932449	0.0161547	-0.00585139
1173	0.368008	6.91772	0.93096	0.0163435	-0.0058786
1174	0.368322	6.93767	0.929451	0.0165441	-0.00590006
1175	0.368636	6.95836	0.927941	0.0167613	-0.00590578
1176	0.36895	6.97979	0.926399	0.0169849	-0.00591256
1177	0.369264	7.00192	0.92484	0.017219	-0.0059129
1178	0.369578	7.02474	0.92326	0.0174627	-0.005907
1179	0.369892	7.04823	0.921663	0.0177153	-0.00589491
1180	0.370206	7.07236	0.920056	0.0179784	-0.00587479
1181	0.37052	7.09712	0.918437	0.0182512	-0.00584663
1182	0.370834	7.12246	0.916807	0.0185322	-0.00581298
1183	0.371148	7.14837	0.915188	0.0188258	-0.00576549
1184	0.371462	7.17483	0.913549	0.0191249	-0.00571581
1185	0.371776	7.20181	0.911898	0.0194305	-0.00566136
1186	0.37209	7.22928	0.910224	0.0197376	-0.00561012
1187	0.372404	7.25721	0.908566	0.0200584	-0.00554124
1188	0.372718	7.28557	0.906903	0.0203837	-0.00546825
1189	0.373032	7.31435	0.905232	0.0207141	-0.00539177
1190	0.373346	7.34351	0.903563	0.0210506	-0.00531062
1191	0.37366	7.37301	0.901893	0.0213923	-0.00522326
1192	0.373974	7.40284	0.900226	0.0217385	-0.0051314
1193	0.374288	7.43297	0.898562	0.0220887	-0.005035
1194	0.374602	7.46335	0.8969	0.0224424	-0.00493449
1195	0.374916	7.49397	0.895244	0.0227995	-0.00482933
1196	0.37523	7.5248	0.893608	0.023162	-0.00471509
1197	0.375544	7.55579	0.891975	0.0235255	-0.00459968
1198	0.375858	7.58693	0.890368	0.0238952	-0.00447397
1199	0.376172	7.61818	0.888766	0.0242639	-0.00434852
1200	0.376486	7.64951	0.887159	0.024628	-0.00422723
1201	0.3768	7.68089	0.885596	0.025002	-0.00408953
1202	0.377114	7.71229	0.884035	0.0253696	-0.00395531
1203	0.377428	7.74367	0.882516	0.0257471	-0.00380672
1204	0.377742	7.77502	0.881004	0.0261157	-0.00366382
1205	0.378056	7.80629	0.879536	0.0264916	-0.00350763
1206	0.37837	7.83745	0.8781	0.0268656	-0.0033471
1207	0.378684	7.86848	0.876691	0.0272384	-0.00318278
1208	0.378998	7.89934	0.875309	0.0276095	-0.00301577
1209	0.379312	7.93001	0.873958	0.0279764	-0.00284665
1210	0.379626	7.96045	0.872658	0.0283484	-0.00266632
1211	0.37994	7.99063	0.871393	0.0287164	-0.00248316
1212	0.380254	8.02053	0.87017	0.0290822	-0.00229523
1213	0.380568	8.05011	0.868989	0.0294457	-0.00210247
1214	0.380882	8.07934	0.867852	0.0298069	-0.00190512
1215	0.381196	8.10821	0.866757	0.0301639	-0.00170526
1216	0.38151	8.13666	0.865709	0.0305175	-0.0015004
1217	0.381824	8.16469	0.8647	0.0308657	-0.00129538
1218	0.382138	8.19226	0.863738	0.0312097	-0.00108688
1219	0.382452	8.21935	0.862813	0.0315455	-0.000878699
1220	0.382766	8.24592	0.861945	0.0318806	-0.000664895
1221	0.38308	8.27196	0.861124	0.0322101	-0.000448573
1222	0.383394	8.29743	0.860358	0.032535	-0.000229043
1223	0.383708	8.32231	0.859645	0.0328546	-7.53788e-06
1224	0.384022	8.34658	0.858981	0.0331683	0.000216126
1225	0.384336	8.37021	0.858367	0.033475	0.000440002
1226	0.38465	8.39318	0.857806	0.0337758	0.000665011
1227	0.384964	8.41546	0.857298	0.0340698	0.000891118
1228	0.385278	8.43705	0.856839	0.0343564	0.0011172
1229	0.385592	8.4579	0.856445	0.0346385	0.00134633
1230	0.385906	8.47801	0.856098	0.0349112	0.00157417
1231	0.38622	8.49735	0.855812	0.0351783	0.00180357
1232	0.386534	8.5159	0.855583	0.0354382	0.00203329
1233	0.386848	8.53365	0.855409	0.0356904	0.00226281
1234	0.387162	8.55058	0.855297	0.035936	0.00249333
1235	0.387476	8.56667	0.855237	0.0361707	0.00272172
1236	0.38779	8.58191	0.85524	0.0364016	0.00295117
1237	0.388104	8.59627	0.855297	0.036621	0.00317828
1238	0.388418	8.60975	0.855418	0.0368355	0.00340606
1239	0.388732	8.62234	0.855591	0.0370381	0.00363126
1240	0.389046	8.63401	0.855824	0.0372335	0.00385615
1241	0.38936	8.64477	0.856116	0.0374206	0.00407865
1242	0.389674	8.65459	0.856466	0.037599	0.00429911
1243	0.389988	8.66347	0.856871	0.0377682	0.00451735
1244	0.390302	8.67141	0.857334	0.037928	0.0047336
1245	0.390616	8.67838	0.857855	0.0380787	0.0049477
1246	0.39093	8.68439	0.85843	0.0382196	0.00515814
1247	0.391244	8.68943	0.859059	0.0383505	0.0053661
1248	0.391558	8.6935	0.859743	0.038472	0.00556993
1249	0.391872	8.69658	0.860482	0.0385836	0.00577066
1250	0.392186	8.69868	0.861271	0.0386852	0.00596698
1251	0.3925	8.6998	0.861309	0.0387754	0.00583758
1252	0.392814	8.69993	0.86143	0.0387574	0.00573507
1253	0.393128	8.69908	0.861666	0.0387484	0.00567518
1254	0.393442	8.69724	0.862254	0.0387838	0.00577799
1255	0.393756	8.69442	0.863181	0.0388506	0.0060057
1256	0.39407	8.69062	0.864299	0.0389207	0.00625995
1257	0.394384	8.68584	0.865462	0.0389738	0.00647562
1258	0.394698	8.68009	0.866565	0.0389976	0.00662019
1259	0.395012	8.67337	0.86758	0.0389903	0.00670024
1260	0.395326	8.66569	0.868511	0.0389542	0.00672595
1261	0.39564	8.65707	0.869401	0.0388975	0.00672107
1262	0.395954	8.64749	0.87031	0.0388295	0.00670866
1263	0.396268	8.63699	0.871283	0.0387554	0.00670473
1264	0.396582	8.62556	0.87234	0.0386788	0.00671351
1265	0.396896	8.61321	0.873503	0.038601	0.00674051
1266	0.39721	8.59997	0.874758	0.0385194	0.00677835
1267	0.397524	8.58584	0.876087	0.0384313	0.00682049
1268	0.397838	8.57084	0.877472	0.0383339	0.00686186
1269	0.398152	8.55498	0.878873	0.0382209	0.00688525
1270	0.398466	8.53827	0.880308	0.0380981	0.00690641
1271	0.39878	8.52074	0.881763	0.0379625	0.0069182
1272	0.399094	8.5024	0.883243	0.0378161	0.00692482
1273	0.399408	8.48327	0.884728	0.037656	0.00691863
1274	0.399722	8.46336	0.886233	0.0374859	0.00690698
1275	0.400036	8.44271	0.887753	0.0373043	0.00688774
1276	0.40035	8.42132	0.889289	0.0371125	0.00686202
1277	0.400664	8.39922	0.890839	0.0369101	0.00682946
1278	0.400978	8.37643	0.892408	0.036699	0.00679169
1279	0.401292	8.35297	0.893993	0.0364784	0.00675047
1280	0.401606	8.32887	0.895587	0.0362463	0.00670053
1281	0.40192	8.30415	0.897195	0.0360073	0.00664733
1282	0.402234	8.27884	0.89882	0.0357601	0.00659074
1283	0.402548	8.25295	0.900451	0.0355034	0.00652777
1284	0.402862	8.22652	0.902091	0.0352379	0.00645975
1285	0.403176	8.19957	0.90374	0.0349648	0.0063884
1286	0.40349	8.17213	0.905399	0.0346842	0.00631363
1287	0.403804	8.14422	0.907063	0.034396	0.00623529
1288	0.404118	8.11587	0.908718	0.0340967	0.00614677
1289	0.404432	8.08712	0.910406	0.0337992	0.00606818
1290	0.404746	8.05798	0.912085	0.0334909	0.00598095
1291	0.40506	8.02849	0.913746	0.0331716	0.00588258
1292	0.405374	7.99868	0.915418	0.0328495	0.00578618
1293	0.405688	7.96857	0.917085	0.032522	0.00568737
1294	0.406002	7.93819	0.918755	0.0321899	0.00558716
1295	0.406316	7.90758	0.920413	0.0318514	0.00548183
1296	0.40663	7.87677	0.922064	0.0315077	0.00537357
1297	0.406944	7.84578	0.923708	0.0311603	0.00526311
1298	0.407258	7.81465	0.925334	0.0308071	0.00514836
1299	0.407572	7.78341	0.926946	0.0304496	0.00502967
1300	0.407886	7.75208	0.928546	0.0300894	0.00491052
1301	0.4082	7.7207	0.930118	0.0297233	0.00478271
1302	0.408514	7.6893	0.931671	0.0293546	0.00465298
1303	0.408828	7.65792	0.933201	0.0289822	0.00451919
1304	0.409142	7.62657	0.934706	0.0286073	0.00438193
1305	0.409456	7.5953	0.936184	0.02823	0.00424099
1306	0.40977	7.56413	0.937637	0.0278516	0.00409771
1307	0.410084	7.53309	0.939055	0.0274704	0.00394901
1308	0.410398	7.50222	0.94044	0.0270877	0.00379628
1309	0.410712	7.47154	0.941787	0.0267032	0.00363892
1310	0.411026	7.44109	0.943104	0.0263195	0.00347944
1311	0.41134	7.41089	0.944382	0.0259351	0.00331604
1312	0.411654	7.38098	0.94562	0.0255505	0.00314876
1313	0.411968	7.35138	0.946819	0.0251671	0.00297856
1314	0.412282	7.32213	0.947975	0.0247845	0.00280455
1315	0.412596	7.29325	0.949082	0.0244016	0.00262525
1316	0.41291	7.26477	0.950145	0.0240204	0.00244308
1317	0.413224	7.23672	0.951165	0.023642	0.00225855
1318	0.413538	7.20912	0.952136	0.0232661	0.0020704
1319	0.413852	7.18201	0.953064	0.0228942	0.00188087
1320	0.414166	7.15541	0.953943	0.0225257	0.00168914
1321	0.41448	7.12935	0.954771	0.0221609	0.00149469
1322	0.414794	7.10385	0.955548	0.0218002	0.00129731
1323	0.415108	7.07894	0.956276	0.0214445	0.00109806
1324	0.415422	7.05464	0.956953	0.0210936	0.000897418
1325	0.415736	7.03098	0.957574	0.0207477	0.000694951
1326	0.41605	7.00797	0.958147	0.0204098	0.000492118
1327	0.416364	6.98565	0.958661	0.0200754	0.000285194
1328	0.416678	6.96403	0.959118	0.0197475	7.6723e-05
1329	0.416992	6.94314	0.959519	0.0194261	-0.000133015
1330	0.417306	6.92299	0.959865	0.0191119	-0.00034468
1331	0.41762	6.90361	0.96016	0.0188063	-0.000554451
1332	0.417934	6.88502	0.960402	0.0185102	-0.000764168
1333	0.418248	6.86723	0.960585	0.0182206	-0.000975469
1334	0.418562	6.85026	0.96071	0.0179396	-0.00118708
1335	0.418876	6.83413	0.96078	0.0176682	-0.00139877
1336	0.41919	6.81885	0.960795	0.0174058	-0.00161008
1337	0.419504	6.80444	0.960753	0.0171535	-0.00182097
1338	0.419818	6.79091	0.960656	0.0169113	-0.0020313
1339	0.420132	6.77828	0.960503	0.0166808	-0.00224129
1340	0.420446	6.76656	0.960291	0.016459	-0.00245078
1341	0.42076	6.75575	0.960025	0.016248	-0.00265828
1342	0.421074	6.74588	0.959709	0.016048	-0.00286117
1343	0.421388	6.73695	0.959338	0.0158605	-0.00306557
1344	0.421702	6.72897	0.95891	0.0156835	-0.00326798
1345	0.422016	6.72195	0.958428	0.0155192	-0.00346813
1346	0.42233	6.71589	0.957892	0.0153668	-0.00366665
1347	0.422644	6.7108	0.957301	0.0152268	-0.00386466
1348	0.422958	6.70669	0.956654	0.0150983	-0.00405994
1349	0.423272	6.70355	0.955957	0.0149818	-0.00425239
1350	0.423586	6.7014	0.955206	0.0148778	-0.00444206
1351	0.4239	6.70023	0.955238	0.0147849	-0.00428619
1352	0.424214	6.70005	0.955106	0.0147928	-0.00420919
1353	0.424528	6.70085	0.954696	0.0147751	-0.00426753
1354	0.424842	6.70264	0.953924	0.0147196	-0.00447657
1355	0.425156	6.70541	0.952911	0.0146522	-0.00474328
1356	0.42547	6.70917	0.951795	0.0145925	-0.00499558
1357	0.425784	6.7139	0.950692	0.0145569	-0.00519267
1358	0.426098	6.7196	0.949649	0.0145497	-0.00533203
1359	0.426412	6.72627	0.948674	0.014572	-0.00542075
1360	0.426726	6.73389	0.947746	0.0146191	-0.0054747
1361	0.42704	6.74247	0.946817	0.014684	-0.00551443
1362	0.427354	6.752	0.945865	0.0147641	-0.00554427
1363	0.427668	6.76246	0.944858	0.0148567	-0.00557394
1364	0.427982	6.77384	0.943774	0.0149566	-0.00560974
1365	0.428296	6.78614	0.942611	0.0150643	-0.00565254
1366	0.42861	6.79934	0.941381	0.0151818	-0.00569575
1367	0.428924	6.81342	0.940072	0.0153064	-0.00574729
1368	0.429238	6.82838	0.938716	0.0154449	-0.00579313
1369	0.429552	6.8442	0.937299	0.0155918	-0.005843
1370	0.429866	6.86086	0.935842	0.0157504	-0.00588896
1371	0.43018	6.87835	0.934347	0.0159213	-0.00593078
1372	0.430494	6.89665	0.932833	0.0161069	-0.0059623
1373	0.430808	6.91574	0.93128	0.0163009	-0.00599378
1374	0.431122	6.93561	0.929712	0.0165099	-0.00601456
1375	0.431436	6.95623	0.928117	0.0167279	-0.00603177
1376	0.43175	6.97758	0.926515	0.0169612	-0.00603653
1377	0.432064	6.99964	0.924881	0.0172004	-0.00604147
1378	0.432378	7.0224	0.92323	0.0174509	-0.00603864
1379	0.432692	7.04582	0.921572	0.0177127	-0.00602538
1380	0.433006	7.06989	0.919917	0.0179886	-0.00599758
1381	0.43332	7.09458	0.918241	0.0182695	-0.00596837
1382	0.433634	7.11986	0.916571	0.0185631	-0.00592723
1383	0.433948	7.14572	0.914873	0.0188618	-0.00588542
1384	0.434262	7.17212	0.91316	0.0191669	-0.0058388
1385	0.434576	7.19905	0.911442	0.0194801	-0.00578481
1386	0.43489	7.22647	0.909715	0.0197997	-0.00572551
1387	0.435204	7.25435	0.907979	0.0201248	-0.00566233
1388	0.435518	7.28268	0.906236	0.0204559	-0.00559499
1389	0.435832	7.31141	0.904504	0.0207958	-0.0055153
1390	0.436146	7.34053	0.902773	0.0211421	-0.00542953
1391	0.43646	7.37001	0.90104	0.0214923	-0.00534017
1392	0.436774	7.3998	0.899305	0.0218454	-0.005248
1393	0.437088	7.4299	0.897581	0.0222053	-0.00514785
1394	0.437402	7.46026	0.895856	0.0225673	-0.00504542
1395	0.437716	7.49086	0.894138	0.0229327	-0.00493819
1396	0.43803	7.52166	0.892434	0.0233027	-0.00482291
1397	0.438344	7.55264	0.890736	0.0236739	-0.00470605
1398	0.438658	7.58377	0.889053	0.0240487	-0.00458291
1399	0.438972	7.61501	0.887385	0.0244247	-0.00445541
1400	0.439286	7.64633	0.885733	0.0248023	-0.00432358
1401	0.4396	7.6777	0.8841	0.0251814	-0.00418665
1402	0.439914	7.7091	0.882488	0.0255611	-0.00404529
1403	0.440228	7.74049	0.880904	0.0259427	-0.00389696
1404	0.440542	7.77184	0.879342	0.0263231	-0.00374623
1405	0.440856	7.80312	0.87781	0.0267037	-0.00359004
1406	0.44117	7.8343	0.87631	0.0270849	-0.00342775
1407	0.441484	7.86534	0.874841	0.0274649	-0.00326075
1408	0.441798	7.89622	0.873409	0.0278443	-0.00308805
1409	0.442112	7.92691	0.872013	0.0282224	-0.00291086
1410	0.442426	7.95737	0.870653	0.0285986	-0.00272946
1411	0.44274	7.98758	0.869336	0.0289736	-0.00254233
1412	0.443054	8.01751	0.868058	0.0293461	-0.00235094
1413	0.443368	8.04712	0.866822	0.0297149	-0.00215591
1414	0.443682	8.0764	0.865635	0.0300835	-0.00195444
1415	0.443996	8.1053	0.864488	0.0304474	-0.0017508
1416	0.44431	8.1338	0.863389	0.0308077	-0.0015428
1417	0.444624	8.16187	0.862336	0.031164	-0.00133193
1418	0.444938	8.18949	0.861327	0.0315147	-0.0011194
1419	0.445252	8.21662	0.86037	0.0318613	-0.00090268
1420	0.445566	8.24325	0.859464	0.0322042	-0.000682435
1421	0.44588	8.26934	0.858597	0.0325382	-0.000463426
1422	0.446194	8.29487	0.857785	0.0328682	-0.00024092
1423	0.446508	8.31981	0.857026	0.0331933	-1.62351e-05
1424	0.446822	8.34414	0.85632	0.0335124	0.00021051
1425	0.447136	8.36784	0.855664	0.0338248	0.000438362
1426	0.44745	8.39088	0.855059	0.0341299	0.000665608
1427	0.447764	8.41324	0.854507	0.0344283	0.000894092
1428	0.448078	8.43489	0.854013	0.034721	0.00112484
1429	0.448392	8.45582	0.853571	0.0350046	0.00135455
1430	0.448706	8.476	0.853189	0.0352833	0.00158639
1431	0.44902	8.49542	0.852868	0.0355556	0.00181948
1432	0.449334	8.51406	0.8526	0.035819	0.00205163
1433	0.449648	8.53189	0.852394	0.0360764	0.00228497
1434	0.449962	8.5489	0.852249	0.0363269	0.00251874
1435	0.450276	8.56508	0.852155	0.0365671	0.00275016
1436	0.45059	8.5804	0.852124	0.0368005	0.00298214
1437	0.450904	8.59485	0.852152	0.0370257	0.00321313
1438	0.451218	8.60843	0.85224	0.0372426	0.00344295
1439	0.451532	8.6211	0.852382	0.0374507	0.00367103
1440	0.451846	8.63287	0.852585	0.0376503	0.0038979
1441	0.45216	8.64372	0.852848	0.0378415	0.00412325
1442	0.452474	8.65364	0.85317	0.0380236	0.00434657
1443	0.452788	8.66262	0.853551	0.0381956	0.00456914
1444	0.453102	8.67065	0.853992	0.0383596	0.00478926
1445	0.453416	8.67772	0.854487	0.0385141	0.00500551
1446	0.45373	8.68383	0.855036	0.0386586	0.00521771
1447	0.454044	8.68897	0.85564	0.0387933	0.00542659
1448	0.454358	8.69313	0.856303	0.0389197	0.00563438
1449	0.454672	8.69631	0.857016	0.0390351	0.00583674
1450	0.454986	8.69852	0.857782	0.0391399	0.00603471
1451	0.4553	8.69973	0.85779	0.0392322	0.00590311
1452	0.455614	8.69997	0.857888	0.0392177	0.00580232
1453	0.455928	8.69921	0.858102	0.0392111	0.00574317
1454	0.456242	8.69747	0.858665	0.0392486	0.00584637
1455	0.456556	8.69475	0.859569	0.0393182	0.00607333
1456	0.45687	8.69105	0.860661	0.0393908	0.00632654
1457	0.457184	8.68637	0.861807	0.0394475	0.00654532
1458	0.457498	8.68072	0.8629	0.0394756	0.00669501
1459	0.457812	8.6741	0.863891	0.0394701	0.0067713
1460	0.458126	8.66652	0.864808	0.0394376	0.00679914
1461	0.45844	8.65798	0.865689	0.0393851	0.00679827
1462	0.458754	8.64851	0.866562	0.0393153	0.00677565
1463	0.459068	8.6381	0.867519	0.0392443	0.00677356
1464	0.459382	8.62676	0.868579	0.039174	0.0067915
1465	0.459696	8.61451	0.869717	0.0390959	0.00681126
1466	0.46001	8.60136	0.87095	0.0390153	0.00684501
1467	0.460324	8.58731	0.872266	0.0389297	0.0068879
1468	0.460638	8.5724	0.873645	0.0388366	0.00693084
1469	0.460952	8.55662	0.87506	0.0387313	0.00696536
1470	0.461266	8.54	0.876493	0.0386114	0.00698685
1471	0.46158	8.52256	0.87795	0.0384799	0.00700164
1472	0.461894	8.5043	0.879423	0.0383356	0.00700707
1473	0.462208	8.48524	0.880909	0.0381788	0.00700315
1474	0.462522	8.46542	0.88241	0.0380103	0.00699121
1475	0.462836	8.44484	0.883921	0.0378298	0.00696979
1476	0.46315	8.42352	0.885451	0.0376392	0.00694242
1477	0.463464	8.40149	0.886997	0.0374384	0.0069092
1478	0.463778	8.37877	0.888567	0.0372295	0.00687231
1479	0.464092	8.35538	0.890135	0.037006	0.00682294
1480	0.464406	8.33135	0.891727	0.0367766	0.00677335
1481	0.46472	8.30669	0.893336	0.0365387	0.00672024
1482	0.465034	8.28143	0.89496	0.0362921	0.00666193
1483	0.465348	8.2556	0.896595	0.0360366	0.00659919
1484	0.465662	8.22923	0.898239	0.0357726	0.00653118
1485	0.465976	8.20233	0.899895	0.0355013	0.00646002
1486	0.46629	8.17493	0.901557	0.0352213	0.00638383
1487	0.466604	8.14707	0.903237	0.0349361	0.00630793
1488	0.466918	8.11877	0.904913	0.0346416	0.00622467
1489	0.467232	8.09005	0.90659	0.0343389	0.00613642
1490	0.467546	8.06095	0.908278	0.0340314	0.00604838
1491	0.46786	8.0315	0.909965	0.0337171	0.00595636
1492	0.468174	8.00171	0.911654	0.0333965	0.00586151
1493	0.468488	7.97163	0.913342	0.0330704	0.00576404
1494	0.468802	7.94129	0.915025	0.032738	0.00566285
1495	0.469116	7.9107	0.916703	0.0324001	0.00555828
1496	0.46943	7.8799	0.918375	0.0320574	0.00545109
1497	0.469744	7.84893	0.920032	0.0317088	0.00533905
1498	0.470058	7.81782	0.921683	0.0313564	0.00522478
1499	0.470372	7.78658	0.923315	0.0309986	0.00510593
1500	0.470686	7.75526	0.92493	0.0306361	0.00498315
1501	0.471	7.72389	0.926528	0.0302706	0.00485739
1502	0.471314	7.69249	0.92811	0.0299021	0.00472976
1503	0.471628	7.6611	0.929667	0.0295298	0.00459663
1504	0.471942	7.62975	0.931199	0.0291539	0.00445934
1505	0.472256	7.59847	0.932705	0.0287755	0.00431871
1506	0.47257	7.56728	0.934171	0.0283917	0.00417011
1507	0.472884	7.53623	0.935616	0.0280088	0.00402078
1508	0.473198	7.50534	0.937043	0.0276287	0.00387316
1509	0.473512	7.47464	0.938427	0.0272439	0.0037181
1510	0.473826	7.44417	0.93977	0.0268579	0.00355762
1511	0.47414	7.41394	0.941078	0.0264717	0.00339392
1512	0.474454	7.384	0.942347	0.0260845	0.00322606
1513	0.474768	7.35437	0.943572	0.0256975	0.00305388
1514	0.475082	7.32508	0.944759	0.0253122	0.00287978
1515	0.475396	7.29616	0.945902	0.0249278	0.00270141
1516	0.47571	7.26764	0.946999	0.0245449	0.00252011
1517	0.476024	7.23954	0.948052	0.0241639	0.00233535
1518	0.476338	7.2119	0.949056	0.0237854	0.00214729
1519	0.476652	7.18474	0.95001	0.0234092	0.00195603
1520	0.476966	7.15809	0.950917	0.0230363	0.00176174
1521	0.47728	7.13197	0.951776	0.0226681	0.00156677
1522	0.477594	7.10641	0.952584	0.0223033	0.00136838
1523	0.477908	7.08144	0.953342	0.0219435	0.00116807
1524	0.478222	7.05708	0.954051	0.0215897	0.000967313
1525	0.478536	7.03335	0.9547	0.0212381	0.000762026
1526	0.47885	7.01027	0.955301	0.0208946	0.000557147
1527	0.479164	6.98788	0.955844	0.0205557	0.000349149
1528	0.479478	6.96619	0.956333	0.0202241	0.000140417
1529	0.479792	6.94523	0.956766	0.019899	-6.96461e-05
1530	0.480106	6.925	0.957143	0.0195809	-0.000280863
1531	0.48042	6.90554	0.957461	0.019269	-0.000494935
1532	0.480734	6.88687	0.957736	0.0189687	-0.000703755
1533	0.481048	6.869	0.957951	0.0186756	-0.000914575
1534	0.481362	6.85194	0.958108	0.0183907	-0.00112656
1535	0.481676	6.83572	0.95821	0.0181158	-0.00133822
1536	0.48199	6.82036	0.95825	0.0178474	-0.00155123
1537	0.482304	6.80586	0.958238	0.017591	-0.00176332
1538	0.482618	6.79224	0.958166	0.0173434	-0.00197502
1539	0.482932	6.77952	0.95804	0.0171061	-0.00218573
1540	0.483246	6.7677	0.957858	0.0168797	-0.00239483
1541	0.48356	6.75681	0.957623	0.0166637	-0.00260286
1542	0.483874	6.74684	0.957332	0.016459	-0.00280938
1543	0.484188	6.73782	0.956985	0.016266	-0.00301504
1544	0.484502	6.72974	0.956582	0.0160854	-0.00322009
1545	0.484816	6.72262	0.956121	0.0159146	-0.00342312
1546	0.48513	6.71646	0.955608	0.0157563	-0.00362354
1547	0.485444	6.71127	0.955042	0.01561	-0.00382145
1548	0.485758	6.70706	0.954425	0.0154762	-0.00401636
1549	0.486072	6.70382	0.953758	0.0153551	-0.00420807
1550	0.486386	6.70157	0.953038	0.0152465	-0.00439789
1551	0.4867	6.7003	0.953106	0.015149	-0.00423916
1552	0.487014	6.70002	0.953003	0.0151521	-0.00416205
1553	0.487328	6.70073	0.952616	0.015128	-0.00422265
1554	0.487642	6.70242	0.951877	0.0150683	-0.00442957
1555	0.487956	6.70509	0.950891	0.0149952	-0.00469723
1556	0.48827	6.70874	0.949803	0.0149302	-0.0049506
1557	0.488584	6.71337	0.948725	0.0148887	-0.00514873
1558	0.488898	6.71897	0.947708	0.0148756	-0.00528818
1559	0.489212	6.72554	0.946755	0.0148905	-0.00538022
1560	0.489526	6.73308	0.945846	0.0149311	-0.00543713
1561	0.48984	6.74156	0.944949	0.0149914	-0.00547451
1562	0.490154	6.75099	0.944044	0.0150708	-0.0054944
1563	0.490468	6.76135	0.943076	0.01516	-0.00551987
1564	0.490782	6.77264	0.942028	0.0152558	-0.00555386
1565	0.491096	6.78485	0.940893	0.0153583	-0.00559719
1566	0.49141	6.79796	0.939675	0.015467	-0.00564765
1567	0.491724	6.81195	0.938389	0.0155863	-0.00569914
1568	0.492038	6.82682	0.937042	0.0157158	-0.00575227
1569	0.492352	6.84256	0.935644	0.0158557	-0.00580421
1570	0.492666	6.85913	0.934214	0.0160107	-0.00584793
1571	0.49298	6.87654	0.932747	0.016177	-0.00588897
1572	0.493294	6.89476	0.931248	0.0163548	-0.00592556
1573	0.493608	6.91377	0.929725	0.0165453	-0.00595504
1574	0.493922	6.93356	0.928178	0.0167478	-0.00597791
1575	0.494236	6.9541	0.926629	0.0169666	-0.00598613
1576	0.49455	6.97538	0.92505	0.0171929	-0.00599285
1577	0.494864	6.99737	0.923448	0.0174291	-0.00599511
1578	0.495178	7.02006	0.921825	0.017675	-0.00599159
1579	0.495492	7.04341	0.920189	0.0179313	-0.00597964
1580	0.495806	7.06742	0.918541	0.0181979	-0.00595978
1581	0.49612	7.09204	0.916883	0.0184741	-0.00593227
1582	0.496434	7.11727	0.915232	0.0187626	-0.00589132
1583	0.496748	7.14307	0.91355	0.0190548	-0.00585169
1584	0.497062	7.16942	0.91186	0.0193556	-0.00580516
1585	0.497376	7.19629	0.910164	0.0196644	-0.00575119
1586	0.49769	7.22366	0.908458	0.01998	-0.00569184
1587	0.498004	7.2515	0.906748	0.020302	-0.0056271
1588	0.498318	7.27978	0.905034	0.0206308	-0.0055558
1589	0.498632	7.30848	0.903315	0.0209652	-0.00548047
1590	0.498946	7.33756	0.901602	0.0213069	-0.00539628
1591	0.49926	7.367	0.899885	0.0216518	-0.00530912
1592	0.499574	7.39677	0.898169	0.0220024	-0.00521668
1593	0.499888	7.42683	0.896469	0.0223607	-0.00511382
1594	0.500202	7.45717	0.894765	0.0227202	-0.00501045
1595	0.500516	7.48774	0.893054	0.0230787	-0.00490859
1596	0.50083	7.51853	0.891371	0.0234476	-0.00479163
1597	0.501144	7.54949	0.88969	0.0238156	-0.00467455
1598	0.501458	7.5806	0.888008	0.0241816	-0.00455925
1599	0.501772	7.61183	0.886345	0.0245526	-0.00443597
1600	0.502086	7.64315	0.884717	0.0249309	-0.00429972
1601	0.5024	7.67452	0.883102	0.025308	-0.00416201
1602	0.502714	7.70592	0.881507	0.0256862	-0.00401916
1603	0.503028	7.73731	0.879929	0.026063	-0.00387481
1604	0.503342	7.76866	0.878375	0.0264398	-0.00372588
1605	0.503656	7.79995	0.876849	0.0268168	-0.00357181
1606	0.50397	7.83114	0.875342	0.0271907	-0.00341649
1607	0.504284	7.8622	0.873885	0.0275704	-0.00324818
1608	0.504598	7.8931	0.872462	0.0279476	-0.00307591
1609	0.504912	7.92381	0.871062	0.0283199	-0.00290421
1610	0.505226	7.95429	0.869707	0.0286945	-0.00272375
1611	0.50554	7.98453	0.868404	0.0290708	-0.00253384
1612	0.505854	8.01449	0.867131	0.0294411	-0.00234428
1613	0.506168	8.04414	0.8659	0.029809	-0.00214905
1614	0.506482	8.07344	0.864704	0.0301712	-0.00195386
1615	0.506796	8.10238	0.863567	0.0305362	-0.00174842
1616	0.50711	8.13092	0.862462	0.0308915	-0.00154526
1617	0.507424	8.15904	0.861407	0.0312451	-0.00133673
1618	0.507738	8.18671	0.860401	0.0315952	-0.00112411
1619	0.508052	8.21389	0.859445	0.0319411	-0.00090827
1620	0.508366	8.24057	0.858538	0.0322816	-0.000689969
1621	0.50868	8.26672	0.857679	0.032617	-0.000469396
1622	0.508994	8.29231	0.856871	0.032947	-0.000246497
1623	0.509308	8.31731	0.856114	0.0332709	-2.22291e-05
1624	0.509622	8.3417	0.855408	0.033589	0.000203756
1625	0.509936	8.36547	0.854751	0.0338998	0.000430208
1626	0.51025	8.38857	0.854149	0.034205	0.000658291
1627	0.510564	8.411	0.8536	0.0345037	0.000887097
1628	0.510878	8.43272	0.853105	0.034796	0.00111684
1629	0.511192	8.45373	0.852668	0.0350814	0.00134777
1630	0.511506	8.47399	0.852286	0.0353598	0.00157924
1631	0.51182	8.49349	0.851961	0.0356313	0.00181125
1632	0.512134	8.5122	0.851692	0.0358938	0.00204272
1633	0.512448	8.53012	0.85148	0.0361507	0.002275
1634	0.512762	8.54721	0.85133	0.0364001	0.00250755
1635	0.513076	8.56347	0.851238	0.0366415	0.00273992
1636	0.51339	8.57888	0.851205	0.0368752	0.00297124
1637	0.513704	8.59343	0.851227	0.0371005	0.00320089
1638	0.514018	8.60709	0.851309	0.037317	0.00343017
1639	0.514332	8.61986	0.85145	0.0375254	0.00365824
1640	0.514646	8.63172	0.851651	0.037725	0.00388421
1641	0.51496	8.64266	0.851911	0.037916	0.00410941
1642	0.515274	8.65268	0.852229	0.0380981	0.00433278
1643	0.515588	8.66175	0.852602	0.0382709	0.00455317
1644	0.515902	8.66988	0.853036	0.0384344	0.00477254
1645	0.516216	8.67704	0.853525	0.0385895	0.00498759
1646	0.51653	8.68325	0.854068	0.038734	0.0051993
1647	0.516844	8.68849	0.85467	0.0388691	0.00541059
1648	0.517158	8.69275	0.855336	0.0389971	0.00562089
1649	0.517472	8.69604	0.856051	0.039114	0.00582476
1650	0.517786	8.69834	0.856816	0.0392203	0.00602324
1651	0.5181	8.69965	0.856821	0.0393135	0.00589178
1652	0.518414	8.69999	0.856917	0.0393005	0.00579261
1653	0.518728	8.69933	0.857122	0.0392932	0.00573007
1654	0.519042	8.69769	0.85768	0.0393314	0.00583205
1655	0.519356	8.69507	0.858579	0.039402	0.00605975
1656	0.51967	8.69147	0.859675	0.0394769	0.00631724
1657	0.519984	8.68689	0.860813	0.0395339	0.00653286
1658	0.520298	8.68133	0.861893	0.0395614	0.00667838
1659	0.520612	8.67481	0.862886	0.0395582	0.00675811
1660	0.520926	8.66733	0.863801	0.0395271	0.00678749
1661	0.52124	8.65889	0.864662	0.0394724	0.00677777
1662	0.521554	8.64951	0.865544	0.0394064	0.00676335
1663	0.521868	8.63919	0.866516	0.0393406	0.00677089
1664	0.522182	8.62795	0.867547	0.0392654	0.00677405
1665	0.522496	8.61579	0.868694	0.0391922	0.00680153
1666	0.52281	8.60273	0.869936	0.0391149	0.00684083
1667	0.523124	8.58878	0.871247	0.0390298	0.00688179
1668	0.523438	8.57395	0.87262	0.0389374	0.00692338
1669	0.523752	8.55826	0.874038	0.0388349	0.00696236
1670	0.524066	8.54173	0.875471	0.0387168	0.00698554
1671	0.52438	8.52436	0.876925	0.0385862	0.00700013
1672	0.524694	8.50618	0.878394	0.0384429	0.00700536
1673	0.525008	8.48721	0.879877	0.0382876	0.00700191
1674	0.525322	8.46746	0.88137	0.0381201	0.00698848
1675	0.525636	8.44696	0.882867	0.0379383	0.00696182
1676	0.52595	8.42572	0.884391	0.037749	0.00693447
1677	0.526264	8.40376	0.885938	0.0375507	0.00690302
1678	0.526578	8.38111	0.887503	0.0373425	0.00686693
1679	0.526892	8.35779	0.889086	0.0371253	0.00682605
1680	0.527206	8.33381	0.89068	0.0368978	0.00677749
1681	0.52752	8.30922	0.892287	0.0366612	0.00672363
1682	0.527834	8.28402	0.893908	0.0364164	0.00666576
1683	0.528148	8.25825	0.895533	0.0361608	0.00659989
1684	0.528462	8.23193	0.897176	0.0358988	0.0065331
1685	0.528776	8.20508	0.898834	0.0356298	0.00646403
1686	0.52909	8.17774	0.900497	0.0353523	0.00638965
1687	0.529404	8.14992	0.902165	0.0350666	0.00631097
1688	0.529718	8.12166	0.903843	0.0347739	0.00622895
1689	0.530032	8.09298	0.905523	0.0344742	0.00614337
1690	0.530346	8.06392	0.907212	0.0341688	0.00605655
1691	0.53066	8.0345	0.908899	0.0338561	0.00596534
1692	0.530974	8.00475	0.910588	0.0335375	0.00587151
1693	0.531288	7.9747	0.912276	0.0332129	0.00577453
1694	0.531602	7.94438	0.913943	0.0328778	0.00566754
1695	0.531916	7.91381	0.915614	0.0325406	0.00556186
1696	0.53223	7.88304	0.91728	0.0321989	0.00545439
1697	0.532544	7.85208	0.918942	0.0318529	0.00534487
1698	0.532858	7.82098	0.920606	0.031506	0.00523715
1699	0.533172	7.78975	0.922234	0.0311479	0.00511628
1700	0.533486	7.75844	0.92386	0.0307904	0.00499836
1701	0.5338	7.72707	0.925451	0.0304228	0.00486872
1702	0.534114	7.69568	0.92703	0.0300552	0.00474058
1703	0.534428	7.66428	0.928586	0.029684	0.00460767
1704	0.534742	7.63293	0.930116	0.0293093	0.00447053
1705	0.535056	7.60163	0.931623	0.0289328	0.00433035
1706	0.53537	7.57044	0.933101	0.0285536	0.0041863
1707	0.535684	7.53937	0.934549	0.0281725	0.00403821
1708	0.535998	7.50847	0.935967	0.0277903	0.00388724
1709	0.536312	7.47775	0.937352	0.0274068	0.00373238
1710	0.536626	7.44725	0.938697	0.0270214	0.0035721
1711	0.53694	7.417	0.940003	0.0266352	0.00340764
1712	0.537254	7.38702	0.941273	0.0262498	0.00324043
1713	0.537568	7.35736	0.942503	0.0258649	0.00306977
1714	0.537882	7.32804	0.943691	0.0254802	0.00289581
1715	0.538196	7.29908	0.944845	0.0250999	0.0027216
1716	0.53851	7.27051	0.945942	0.024716	0.00253854
1717	0.538824	7.24237	0.947004	0.024339	0.00235722
1718	0.539138	7.21468	0.948013	0.0239614	0.00217027
1719	0.539452	7.18747	0.948975	0.0235862	0.00198019
1720	0.539766	7.16077	0.949886	0.0232139	0.0017864
1721	0.54008	7.13459	0.95075	0.0228462	0.00159216
1722	0.540394	7.10898	0.951563	0.0224825	0.00139453
1723	0.540708	7.08394	0.952324	0.0221227	0.00119448
1724	0.541022	7.05952	0.953033	0.0217676	0.000992733
1725	0.541336	7.03572	0.953688	0.0214177	0.000788492
1726	0.54165	7.01258	0.95429	0.0210739	0.000582905
1727	0.541964	6.99012	0.954842	0.0207364	0.000376575
1728	0.542278	6.96836	0.955335	0.0204046	0.000168105
1729	0.542592	6.94732	0.955774	0.0200792	-4.16711e-05
1730	0.542906	6.92702	0.956157	0.0197613	-0.000252454
1731	0.54322	6.90748	0.956486	0.0194516	-0.00046351
1732	0.543534	6.88873	0.956759	0.0191504	-0.000675979
1733	0.543848	6.87077	0.956976	0.0188567	-0.000887664
1734	0.544162	6.85363	0.957138	0.0185713	-0.00109949
1735	0.544476	6.83733	0.957246	0.0182944	-0.00130952
1736	0.54479	6.82188	0.957296	0.0180275	-0.00152081
1737	0.545104	6.80729	0.957289	0.01777	-0.00173257
1738	0.545418	6.79358	0.957227	0.0175229	-0.00194319
1739	0.545732	6.78077	0.957111	0.0172866	-0.00215302
1740	0.546046	6.76886	0.956934	0.0170598	-0.00236269
1741	0.54636	6.75787	0.956703	0.0168437	-0.00257082
1742	0.546674	6.74781	0.956414	0.0166384	-0.00277793
1743	0.546988	6.73869	0.956074	0.0164444	-0.00298359
1744	0.547302	6.73051	0.955673	0.0162619	-0.00318902
1745	0.547616	6.7233	0.955222	0.0160902	-0.00339
1746	0.54793	6.71704	0.954716	0.0159318	-0.00359086
1747	0.548244	6.71175	0.954154	0.0157843	-0.00378953
1748	0.548558	6.70744	0.953541	0.0156494	-0.00398503
1749	0.548872	6.70411	0.952874	0.0155267	-0.00417858
1750	0.549186	6.70176	0.952156	0.0154165	-0.00436922
1751	0.5495	6.70039	0.952226	0.0153178	-0.00421145
1752	0.549814	6.70001	0.952128	0.0153198	-0.00413492
1753	0.550128	6.70061	0.951746	0.0152947	-0.00419492
1754	0.550442	6.7022	0.951009	0.0152336	-0.00440225
1755	0.550756	6.70477	0.950029	0.0151597	-0.00467035
1756	0.55107	6.70833	0.948959	0.0150959	-0.00491692
1757	0.551384	6.71286	0.947886	0.0150533	-0.00511677
1758	0.551698	6.71836	0.946874	0.0150391	-0.00525699
1759	0.552012	6.72483	0.945926	0.0150533	-0.00534896
1760	0.552326	6.73227	0.945022	0.015093	-0.00540611
1761	0.55264	6.74066	0.94415	0.0151563	-0.00543399
1762	0.552954	6.74999	0.943241	0.0152326	-0.00545976
1763	0.553268	6.76026	0.942259	0.0153164	-0.00549448
1764	0.553582	6.77146	0.941221	0.0154121	-0.00552439
1765	0.553896	6.78357	0.940092	0.0155136	-0.00556604
1766	0.55421	6.79659	0.93888	0.0156213	-0.00561658
1767	0.554524	6.81049	0.9376	0.0157393	-0.00566772
1768	0.554838	6.82528	0.936257	0.0158675	-0.0057209
1769	0.555152	6.84092	0.93487	0.0160075	-0.0057706
1770	0.555466	6.85741	0.933433	0.0161584	-0.00581891
1771	0.55578	6.87474	0.931966	0.0163226	-0.00586152
1772	0.556094	6.89287	0.930472	0.0164997	-0.0058972
1773	0.556408	6.91181	0.928952	0.0166886	-0.00592708
1774	0.556722	6.93152	0.927412	0.0168897	-0.00594936
1775	0.557036	6.95198	0.925862	0.0171064	-0.00595918
1776	0.55735	6.97319	0.924284	0.0173313	-0.00596692
1777	0.557664	6.99511	0.922684	0.0175663	-0.00596956
1778	0.557978	7.01773	0.921064	0.0178111	-0.00596576
1779	0.558292	7.04102	0.919431	0.0180666	-0.00595364
1780	0.558606	7.06495	0.917785	0.0183322	-0.00593361
1781	0.55892	7.08952	0.916146	0.0186102	-0.00590046
1782	0.559234	7.11469	0.914475	0.0188933	-0.00586744
1783	0.559548	7.14043	0.912795	0.0191851	-0.00582767
1784	0.559862	7.16672	0.911103	0.0194843	-0.00578208
1785	0.560176	7.19355	0.909407	0.0197918	-0.00572881
1786	0.56049	7.22087	0.907705	0.0201067	-0.0056694
1787	0.560804	7.24866	0.905997	0.0204281	-0.00560388
1788	0.561118	7.2769	0.904299	0.0207606	-0.00552603
1789	0.561432	7.30555	0.902569	0.02109	-0.00545679
1790	0.561746	7.3346	0.900863	0.0214335	-0.00536969
1791	0.56206	7.364	0.899152	0.0217786	-0.00528084
1792	0.562374	7.39373	0.897423	0.022124	-0.0051945
1793	0.562688	7.42377	0.895718	0.0224805	-0.00509396
1794	0.563002	7.45408	0.894009	0.022838	-0.00499173
1795	0.563316	7.48463	0.892309	0.0231998	-0.00488347
1796	0.56363	7.5154	0.890616	0.023564	-0.00477252
1797	0.563944	7.54634	0.888931	0.0239309	-0.00465726
1798	0.564258	7.57744	0.887256	0.0242999	-0.00453769
1799	0.564572	7.60866	0.885599	0.0246719	-0.00441155
1800	0.564886	7.63997	0.883959	0.0250461	-0.00428068
1801	0.5652	7.67134	0.882336	0.025421	-0.00414543
1802	0.565514	7.70273	0.880737	0.0257983	-0.00400347
1803	0.565828	7.73413	0.879153	0.0261738	-0.00386042
1804	0.566142	7.76549	0.877595	0.02655	-0.00371219
1805	0.566456	7.79678	0.876067	0.0269274	-0.00355782
1806	0.56677	7.82798	0.874571	0.027305	-0.00339746
1807	0.567084	7.85905	0.873105	0.0276812	-0.00323236
1808	0.567398	7.88997	0.871675	0.0280574	-0.00306186
1809	0.567712	7.9207	0.87028	0.0284324	-0.00288689
1810	0.568026	7.95121	0.868922	0.0288062	-0.00270674
1811	0.56834	7.98148	0.867605	0.0291785	-0.00252139
1812	0.568654	8.01146	0.866324	0.0295472	-0.0023336
1813	0.568968	8.04114	0.865088	0.0299149	-0.00213861
1814	0.569282	8.07049	0.863897	0.0302801	-0.00193988
1815	0.569596	8.09946	0.862749	0.030642	-0.00173696
1816	0.56991	8.12805	0.861646	0.0310001	-0.00153145
1817	0.570224	8.15621	0.860586	0.0313533	-0.00132344
1818	0.570538	8.18392	0.859568	0.0317	-0.00111455
1819	0.570852	8.21116	0.858604	0.0320449	-0.000899988
1820	0.571166	8.23789	0.857691	0.0323856	-0.000681722
1821	0.57148	8.26409	0.856825	0.0327209	-0.000461592
1822	0.571794	8.28974	0.856012	0.0330509	-0.00023912
1823	0.572108	8.3148	0.85525	0.0333756	-1.48464e-05
1824	0.572422	8.33926	0.85454	0.0336942	0.000211547
1825	0.572736	8.36308	0.853883	0.0340063	0.000438741
1826	0.57305	8.38626	0.853274	0.0343113	0.000666487
1827	0.573364	8.40876	0.852718	0.0346094	0.00089444
1828	0.573678	8.43055	0.852219	0.0349018	0.0011243
1829	0.573992	8.45163	0.851777	0.0351882	0.00135557
1830	0.574306	8.47197	0.851392	0.0354674	0.00158761
1831	0.57462	8.49154	0.851062	0.0357387	0.00181967
1832	0.574934	8.51034	0.850788	0.0360026	0.00205171
1833	0.575248	8.52834	0.850568	0.036257	0.00228235
1834	0.575562	8.54552	0.850409	0.0365059	0.0025141
1835	0.575876	8.56186	0.850311	0.0367474	0.00274591
1836	0.57619	8.57736	0.850272	0.0369815	0.00297765
1837	0.576504	8.59199	0.85029	0.0372074	0.00320777
1838	0.576818	8.60574	0.850366	0.0374243	0.00343693
1839	0.577132	8.6186	0.850503	0.0376335	0.00366524
1840	0.577446	8.63056	0.850696	0.0378334	0.00389114
1841	0.57776	8.64159	0.850948	0.0380245	0.00411606
1842	0.578074	8.6517	0.85126	0.0382071	0.00433901
1843	0.578388	8.66087	0.851629	0.0383804	0.00455989
1844	0.578702	8.66909	0.852056	0.0385448	0.00477839
1845	0.579016	8.67636	0.85254	0.0386999	0.00499419
1846	0.57933	8.68267	0.853076	0.0388451	0.00520609
1847	0.579644	8.688	0.853675	0.0389828	0.00541737
1848	0.579958	8.69236	0.854326	0.0391094	0.00562386
1849	0.580272	8.69575	0.855031	0.0392259	0.00582636
1850	0.580586	8.69815	0.855796	0.0393337	0.0060292
1851	0.5809	8.69957	0.855802	0.0394291	0.00590077
1852	0.581214	8.7	0.855896	0.0394173	0.00580177
1853	0.581528	8.69944	0.856094	0.0394104	0.00573836
1854	0.581842	8.69791	0.856646	0.0394492	0.00583997
1855	0.582156	8.69538	0.857538	0.0395198	0.00606663
1856	0.58247	8.69188	0.858627	0.0395951	0.00632372
1857	0.582784	8.6874	0.859761	0.039653	0.00654043
1858	0.583098	8.68194	0.860836	0.0396812	0.00668601
1859	0.583412	8.67552	0.861806	0.0396753	0.00675678
1860	0.583726	8.66813	0.862725	0.0396471	0.00679301
1861	0.58404	8.65979	0.863589	0.0395947	0.00678752
1862	0.584354	8.65051	0.864465	0.03953	0.00677204
1863	0.584668	8.64028	0.865417	0.0394621	0.00677118
1864	0.584982	8.62913	0.866453	0.0393901	0.00678117
1865	0.585296	8.61707	0.867596	0.0393179	0.00680941
1866	0.58561	8.6041	0.868838	0.0392428	0.00685162
1867	0.585924	8.59023	0.870145	0.0391593	0.0068909
1868	0.586238	8.5755	0.871513	0.0390675	0.00693221
1869	0.586552	8.55989	0.872922	0.0389647	0.00696827
1870	0.586866	8.54344	0.874358	0.0388491	0.00699585
1871	0.58718	8.52616	0.875811	0.0387204	0.0070121
1872	0.587494	8.50807	0.877275	0.0385783	0.00701688
1873	0.587808	8.48917	0.878744	0.0384213	0.00700755
1874	0.588122	8.4695	0.880246	0.0382582	0.00700076
1875	0.588436	8.44907	0.881745	0.0380785	0.00697646
1876	0.58875	8.4279	0.883268	0.0378904	0.00694964
1877	0.589064	8.40602	0.884814	0.0376933	0.00691819
1878	0.589378	8.38344	0.886378	0.0374866	0.00688277
1879	0.589692	8.36018	0.887962	0.0372713	0.00684296
1880	0.590006	8.33628	0.889557	0.0370457	0.00679549
1881	0.59032	8.31174	0.891164	0.0368104	0.00674211
1882	0.590634	8.2866	0.892779	0.0365651	0.00668221
1883	0.590948	8.26089	0.894411	0.0363123	0.00661954
1884	0.591262	8.23462	0.896056	0.0360518	0.00655397
1885	0.591576	8.20783	0.89771	0.0357829	0.00648364
1886	0.59189	8.18053	0.89937	0.0355055	0.00640831
1887	0.592204	8.15276	0.901042	0.0352218	0.00633119
1888	0.592518	8.12455	0.902723	0.034931	0.00625103
1889	0.592832	8.09591	0.904392	0.0346284	0.00616028
1890	0.593146	8.06689	0.906083	0.0343258	0.00607573
1891	0.59346	8.0375	0.907774	0.0340147	0.00598609
1892	0.593774	8.00778	0.909465	0.0336972	0.00589295
1893	0.594088	7.97776	0.911136	0.0333689	0.00578904
1894	0.594402	7.94746	0.912815	0.0330386	0.00568746
1895	0.594716	7.91692	0.914492	0.0327034	0.00558395
1896	0.59503	7.88617	0.916162	0.0323627	0.00547717
1897	0.595344	7.85523	0.917825	0.0320174	0.0053677
1898	0.595658	7.82414	0.919476	0.0316672	0.00525432
1899	0.595972	7.79293	0.921118	0.0313134	0.00513834
1900	0.596286	7.76162	0.922742	0.0309545	0.00501836
1901	0.5966	7.73026	0.924343	0.0305905	0.0048929
1902	0.596914	7.69886	0.925924	0.030223	0.00476365
1903	0.597228	7.66747	0.92749	0.0298537	0.00463356
1904	0.597542	7.6361	0.929029	0.0294808	0.0044983
1905	0.597856	7.6048	0.93054	0.0291047	0.00435883
1906	0.59817	7.5736	0.932024	0.0287259	0.00421514
1907	0.598484	7.54252	0.933476	0.028345	0.00406714
1908	0.598798	7.51159	0.9349	0.0279629	0.003916
1909	0.599112	7.48085	0.936292	0.02758	0.00376199
1910	0.599426	7.45033	0.937644	0.0271956	0.00360321
1911	0.59974	7.42005	0.938959	0.0268106	0.00344009
1912	0.600054	7.39005	0.940236	0.0264249	0.00327336
1913	0.600368	7.36035	0.941472	0.0260399	0.0031033
1914	0.600682	7.33099	0.942666	0.0256553	0.00292925
1915	0.600996	7.302	0.943819	0.0252719	0.00275205
1916	0.60131	7.27339	0.94493	0.0248907	0.00257245
1917	0.601624	7.24521	0.945994	0.0245112	0.00238958
1918	0.601938	7.21747	0.94701	0.0241336	0.00220283
1919	0.602252	7.19021	0.947978	0.0237583	0.00201267
1920	0.602566	7.16345	0.948904	0.0233886	0.00182229
1921	0.60288	7.13722	0.949776	0.0230205	0.001628
1922	0.603194	7.11155	0.950598	0.0226567	0.001431
1923	0.603508	7.08646	0.951368	0.0222966	0.00123142
1924	0.603822	7.06197	0.952085	0.0219411	0.00102989
1925	0.604136	7.03811	0.952747	0.0215906	0.000825742
1926	0.60445	7.0149	0.953358	0.0212455	0.000620116
1927	0.604764	6.99237	0.953915	0.0209069	0.000413387
1928	0.605078	6.97053	0.954418	0.0205748	0.000205407
1929	0.605392	6.94942	0.95487	0.0202502	-2.99836e-06
1930	0.605706	6.92904	0.955263	0.0199315	-0.000213226
1931	0.60602	6.90943	0.955602	0.0196204	-0.000423989
1932	0.606334	6.89059	0.955884	0.0193175	-0.00063548
1933	0.606648	6.87256	0.956105	0.0190215	-0.000849331
1934	0.606962	6.85533	0.956279	0.0187373	-0.00106039
1935	0.607276	6.83895	0.956398	0.0184597	-0.00126987
1936	0.60759	6.82341	0.956459	0.0181918	-0.0014809
1937	0.607904	6.80873	0.956462	0.0179334	-0.00169194
1938	0.608218	6.79493	0.956408	0.0176849	-0.00190265
1939	0.608532	6.78203	0.956301	0.0174469	-0.00211248
1940	0.608846	6.77003	0.956136	0.0172187	-0.00232181
1941	0.60916	6.75894	0.955914	0.0170012	-0.00253007
1942	0.609474	6.74879	0.955637	0.0167947	-0.00273718
1943	0.609788	6.73957	0.955302	0.016599	-0.00294321
1944	0.610102	6.7313	0.954916	0.0164149	-0.00314692
1945	0.610416	6.72398	0.954472	0.0162429	-0.00335061
1946	0.61073	6.71763	0.953978	0.0160818	-0.0035495
1947	0.611044	6.71225	0.953433	0.0159334	-0.00374537
1948	0.611358	6.70783	0.952833	0.0157972	-0.00394069
1949	0.611672	6.7044	0.952174	0.0156727	-0.00413653
1950	0.611986	6.70195	0.951463	0.0155601	-0.0043288
1951	0.6123	6.70048	0.951543	0.0154592	-0.00417036
1952	0.612614	6.7	0.951448	0.015458	-0.00409536
1953	0.612928	6.7005	0.951083	0.0154323	-0.0041533
1954	0.613242	6.70199	0.950356	0.0153694	-0.00436102
1955	0.613556	6.70447	0.949388	0.0152938	-0.00462831
1956	0.61387	6.70792	0.94832	0.0152263	-0.00487999
1957	0.614184	6.71235	0.94726	0.0151823	-0.00507722
1958	0.614498	6.71776	0.94626	0.0151666	-0.00521649
1959	0.614812	6.72413	0.945323	0.0151788	-0.00530819
1960	0.615126	6.73147	0.944429	0.0152162	-0.00536588
1961	0.61544	6.73976	0.943561	0.0152763	-0.00539553
1962	0.615754	6.749	0.942661	0.0153504	-0.00542218
1963	0.616068	6.75918	0.941702	0.0154352	-0.0054506
1964	0.616382	6.77028	0.940665	0.0155272	-0.00548547
1965	0.616696	6.7823	0.939541	0.0156258	-0.00552942
1966	0.61701	6.79522	0.938334	0.015731	-0.00558075
1967	0.617324	6.80904	0.93707	0.015849	-0.00562846
1968	0.617638	6.82374	0.935731	0.0159735	-0.00568529
1969	0.617952	6.83929	0.934351	0.016112	-0.00573554
1970	0.618266	6.8557	0.932928	0.0162613	-0.00578326
1971	0.61858	6.87294	0.931472	0.0164237	-0.00582594
1972	0.618894	6.891	0.930002	0.0166023	-0.00585465
1973	0.619208	6.90985	0.928484	0.0167868	-0.00588927
1974	0.619522	6.92948	0.926962	0.016989	-0.00590777
1975	0.619836	6.94987	0.925407	0.0171995	-0.00592471
1976	0.62015	6.971	0.923832	0.0174213	-0.00593513
1977	0.620464	6.99285	0.922237	0.0176537	-0.00593877
1978	0.620778	7.0154	0.920625	0.0178966	-0.00593535
1979	0.621092	7.03862	0.919	0.0181496	-0.00592366
1980	0.621406	7.0625	0.917372	0.0184153	-0.00590054
1981	0.62172	7.087	0.915738	0.0186908	-0.00586933
1982	0.622034	7.11211	0.914081	0.018973	-0.00583498
1983	0.622348	7.13779	0.912411	0.0192631	-0.00579539
1984	0.622662	7.16403	0.910727	0.0195603	-0.00575049
1985	0.622976	7.1908	0.909037	0.019865	-0.00569863
1986	0.62329	7.21807	0.907342	0.0201776	-0.0056404
1987	0.623604	7.24582	0.90564	0.0204973	-0.00557512
1988	0.623918	7.27401	0.903949	0.0208275	-0.00549851
1989	0.624232	7.30263	0.902232	0.0211562	-0.00542761
1990	0.624546	7.33163	0.90052	0.0214932	-0.00534762
1991	0.62486	7.361	0.898821	0.0218394	-0.0052558
1992	0.625174	7.3907	0.897102	0.0221838	-0.00516918
1993	0.625488	7.42071	0.895405	0.0225389	-0.00506883
1994	0.625802	7.45099	0.893702	0.0228945	-0.00496793
1995	0.626116	7.48152	0.892006	0.0232543	-0.00486132
1996	0.62643	7.51227	0.890317	0.0236165	-0.00475133
1997	0.626744	7.5432	0.888637	0.0239818	-0.00463656
1998	0.627058	7.57428	0.886967	0.0243493	-0.004518
[truncated: 2 more rows]
