# Supplementary material for: Data regarding the computational fluid dynamics simulations of an airfoil with plasma actuator in unsteady flow
Source: Data Brief. 2020 Feb 13;29:105286. doi: 10.1016/j.dib.2020.105286 (PMC7044653; doi:10.1016/j.dib.2020.105286)
Supplement: Multimedia component 1 [file mmc1.zip › Allegati/w20_a1/Clean_w20_a1.xlsx]

## Sheet: Foglio1
Time Step	Time	Angle of attack	Lift coefficient	Drag coefficient	Moment coefficient
[]	[s]	[deg]	[]	[]	[]
7004	2.19894	7.69654	0.895506	0.0303747	0.00107995
7005	2.19926	7.70282	0.896064	0.0303062	0.00107525
7006	2.19957	7.7091	0.896622	0.0302374	0.00107045
7007	2.19988	7.71538	0.89718	0.0301685	0.00106564
7008	2.2002	7.72166	0.897738	0.0300995	0.0010608
7009	2.20051	7.72794	0.898296	0.0300304	0.00105595
7010	2.20083	7.73422	0.898854	0.0299611	0.00105101
7011	2.20114	7.74049	0.899412	0.0298916	0.00104604
7012	2.20145	7.74677	0.89997	0.0298221	0.001041
7013	2.20177	7.75304	0.900528	0.0297524	0.00103594
7014	2.20208	7.75931	0.901086	0.0296826	0.00103084
7015	2.2024	7.76558	0.901643	0.0296125	0.0010256
7016	2.20271	7.77184	0.9022	0.0295423	0.0010203
7017	2.20302	7.7781	0.902757	0.029472	0.00101492
7018	2.20334	7.78436	0.903314	0.0294015	0.00100951
7019	2.20365	7.79062	0.90387	0.0293309	0.00100408
7020	2.20397	7.79687	0.904426	0.0292601	0.000998626
7021	2.20428	7.80312	0.904982	0.0291893	0.000993144
7022	2.20459	7.80936	0.905538	0.0291183	0.000987631
7023	2.20491	7.8156	0.906093	0.0290472	0.000982071
7024	2.20522	7.82184	0.906648	0.0289759	0.000976407
7025	2.20554	7.82807	0.907203	0.0289045	0.000970681
7026	2.20585	7.8343	0.907757	0.028833	0.000964935
7027	2.20616	7.84052	0.90831	0.0287614	0.000959174
7028	2.20648	7.84673	0.908864	0.0286897	0.00095339
7029	2.20679	7.85294	0.909417	0.0286179	0.000947577
7030	2.20711	7.85914	0.909969	0.028546	0.000941683
7031	2.20742	7.86534	0.910521	0.0284739	0.000935755
7032	2.20773	7.87153	0.911072	0.0284018	0.00092976
7033	2.20805	7.87771	0.911622	0.0283295	0.000923715
7034	2.20836	7.88389	0.912172	0.0282572	0.000917644
7035	2.20868	7.89006	0.912722	0.0281848	0.000911548
7036	2.20899	7.89622	0.913271	0.0281123	0.000905382
7037	2.2093	7.90238	0.913819	0.0280397	0.000899183
7038	2.20962	7.90852	0.914366	0.027967	0.000892951
7039	2.20993	7.91466	0.914913	0.0278942	0.000886681
7040	2.21025	7.92079	0.915459	0.0278213	0.000880312
7041	2.21056	7.92691	0.916004	0.0277484	0.0008739
7042	2.21087	7.93302	0.916548	0.0276753	0.000867399
7043	2.21119	7.93912	0.917092	0.0276022	0.000860863
7044	2.2115	7.94522	0.917634	0.027529	0.000854284
7045	2.21182	7.9513	0.918176	0.0274558	0.000847667
7046	2.21213	7.95737	0.918717	0.0273825	0.000841
7047	2.21244	7.96344	0.919257	0.0273091	0.000834287
7048	2.21276	7.96949	0.919795	0.0272357	0.000827488
7049	2.21307	7.97553	0.920333	0.0271621	0.000820611
7050	2.21339	7.98156	0.92087	0.0270885	0.000813689
7051	2.2137	7.98758	0.921406	0.027015	0.000806748
7052	2.21401	7.99359	0.921941	0.0269413	0.000799777
7053	2.21433	7.99959	0.922474	0.0268677	0.000792782
7054	2.21464	8.00558	0.923007	0.026794	0.000785754
7055	2.21496	8.01155	0.923539	0.0267203	0.000778704
7056	2.21527	8.01751	0.92407	0.0266466	0.000771621
7057	2.21558	8.02346	0.9246	0.0265729	0.000764552
7058	2.2159	8.0294	0.925128	0.0264991	0.000757271
7059	2.21621	8.03532	0.925655	0.0264253	0.000750065
7060	2.21653	8.04123	0.926182	0.0263515	0.000742851
7061	2.21684	8.04712	0.926707	0.0262777	0.000735632
7062	2.21715	8.05301	0.927231	0.0262039	0.000728386
7063	2.21747	8.05888	0.927754	0.0261301	0.000721121
7064	2.21778	8.06473	0.928276	0.0260564	0.00071382
7065	2.2181	8.07057	0.928797	0.0259826	0.000706491
7066	2.21841	8.0764	0.929316	0.0259088	0.000699107
7067	2.21872	8.08221	0.929834	0.0258349	0.000691685
7068	2.21904	8.088	0.930351	0.0257611	0.000684217
7069	2.21935	8.09378	0.930866	0.0256874	0.000676714
7070	2.21967	8.09955	0.93138	0.0256136	0.000669163
7071	2.21998	8.1053	0.931893	0.0255398	0.000661574
7072	2.22029	8.11103	0.932404	0.0254661	0.000653933
7073	2.22061	8.11675	0.932914	0.0253924	0.000646253
7074	2.22092	8.12245	0.933422	0.0253186	0.00063852
7075	2.22124	8.12813	0.933929	0.025245	0.000630747
7076	2.22155	8.1338	0.934435	0.0251713	0.000622919
7077	2.22186	8.13945	0.934939	0.0250977	0.00061505
7078	2.22218	8.14508	0.935441	0.0250241	0.000607133
7079	2.22249	8.15069	0.935942	0.0249506	0.000599239
7080	2.22281	8.15629	0.936441	0.0248771	0.000591295
7081	2.22312	8.16187	0.936939	0.0248037	0.000583301
7082	2.22343	8.16743	0.937435	0.0247303	0.000575236
7083	2.22375	8.17297	0.93793	0.0246569	0.000567126
7084	2.22406	8.1785	0.938422	0.0245836	0.000558962
7085	2.22438	8.184	0.938914	0.0245104	0.000550764
7086	2.22469	8.18949	0.939403	0.0244372	0.00054253
7087	2.225	8.19495	0.939891	0.0243641	0.00053425
7088	2.22532	8.2004	0.940377	0.024291	0.000525928
7089	2.22563	8.20583	0.940861	0.0242181	0.000517563
7090	2.22595	8.21124	0.941344	0.0241452	0.00050916
7091	2.22626	8.21662	0.941825	0.0240724	0.000500717
7092	2.22657	8.22199	0.942304	0.0239997	0.000492269
7093	2.22689	8.22734	0.942781	0.0239271	0.000483775
7094	2.2272	8.23266	0.943257	0.0238546	0.000475281
7095	2.22752	8.23797	0.94373	0.0237822	0.000466733
7096	2.22783	8.24325	0.944202	0.0237099	0.000458134
7097	2.22814	8.24851	0.944672	0.0236376	0.000449484
7098	2.22846	8.25375	0.94514	0.0235655	0.00044079
7099	2.22877	8.25897	0.945606	0.0234934	0.000432057
7100	2.22909	8.26417	0.94607	0.0234215	0.000423286
7101	2.2294	8.26934	0.946532	0.0233497	0.000414504
7102	2.22971	8.27449	0.946992	0.023278	0.00040568
7103	2.23003	8.27962	0.94745	0.0232065	0.000396812
7104	2.23034	8.28473	0.947906	0.0231351	0.00038792
7105	2.23066	8.28981	0.94836	0.0230638	0.000379006
7106	2.23097	8.29487	0.948812	0.0229927	0.000370056
7107	2.23128	8.29991	0.949262	0.0229217	0.000361059
7108	2.2316	8.30492	0.94971	0.0228508	0.00035201
7109	2.23191	8.30991	0.950156	0.02278	0.000342924
7110	2.23223	8.31487	0.9506	0.0227095	0.000333802
7111	2.23254	8.31981	0.951041	0.0226391	0.000324648
7112	2.23285	8.32473	0.95148	0.0225688	0.000315461
7113	2.23317	8.32962	0.951917	0.0224987	0.000306231
7114	2.23348	8.33449	0.952352	0.0224287	0.000296982
7115	2.2338	8.33933	0.952785	0.022359	0.00028772
7116	2.23411	8.34414	0.953216	0.0222894	0.000278424
7117	2.23442	8.34893	0.953644	0.02222	0.000269085
7118	2.23474	8.3537	0.95407	0.0221507	0.000259699
7119	2.23505	8.35844	0.954494	0.0220816	0.000250253
7120	2.23537	8.36315	0.954915	0.0220127	0.00024078
7121	2.23568	8.36784	0.955334	0.0219439	0.000231277
7122	2.23599	8.3725	0.955751	0.0218753	0.000221744
7123	2.23631	8.37714	0.956165	0.021807	0.000212192
7124	2.23662	8.38174	0.956577	0.0217388	0.000202588
7125	2.23694	8.38632	0.956987	0.0216709	0.00019298
7126	2.23725	8.39088	0.957394	0.0216032	0.000183379
7127	2.23756	8.3954	0.957799	0.0215357	0.000173747
7128	2.23788	8.3999	0.958201	0.0214684	0.000164044
7129	2.23819	8.40438	0.958601	0.0214013	0.000154305
7130	2.23851	8.40882	0.958998	0.0213344	0.000144528
7131	2.23882	8.41324	0.959393	0.0212677	0.000134717
7132	2.23913	8.41762	0.959785	0.0212013	0.000124891
7133	2.23945	8.42198	0.960175	0.0211351	0.000115022
7134	2.23976	8.42631	0.960562	0.0210691	0.00010512
7135	2.24008	8.43062	0.960947	0.0210034	9.52123e-05
7136	2.24039	8.43489	0.961329	0.0209379	8.5307e-05
7137	2.2407	8.43913	0.961709	0.0208727	7.53468e-05
7138	2.24102	8.44335	0.962086	0.0208077	6.53577e-05
7139	2.24133	8.44753	0.96246	0.0207429	5.53569e-05
7140	2.24165	8.45169	0.962832	0.0206784	4.5318e-05
7141	2.24196	8.45582	0.963201	0.0206142	3.52252e-05
7142	2.24227	8.45992	0.963567	0.0205503	2.5123e-05
7143	2.24259	8.46398	0.963931	0.0204865	1.49707e-05
7144	2.2429	8.46802	0.964292	0.0204231	4.83291e-06
7145	2.24322	8.47203	0.96465	0.02036	-5.30428e-06
7146	2.24353	8.476	0.965006	0.0202971	-1.54803e-05
7147	2.24384	8.47995	0.965359	0.0202345	-2.5754e-05
7148	2.24416	8.48386	0.965709	0.0201722	-3.5991e-05
7149	2.24447	8.48775	0.966056	0.0201102	-4.626e-05
7150	2.24479	8.4916	0.966401	0.0200484	-5.6515e-05
7151	2.2451	8.49542	0.966742	0.019987	-6.68728e-05
7152	2.24541	8.49921	0.967081	0.0199258	-7.72309e-05
7153	2.24573	8.50297	0.967417	0.019865	-8.75991e-05
7154	2.24604	8.5067	0.96775	0.0198044	-9.79942e-05
7155	2.24636	8.51039	0.968081	0.0197441	-0.000108416
7156	2.24667	8.51406	0.968408	0.0196842	-0.00011881
7157	2.24698	8.51769	0.968733	0.0196246	-0.000129201
7158	2.2473	8.52129	0.969055	0.0195654	-0.000139665
7159	2.24761	8.52485	0.969374	0.0195064	-0.000150134
7160	2.24793	8.52839	0.96969	0.0194477	-0.000160618
7161	2.24824	8.53189	0.970003	0.0193894	-0.00017111
7162	2.24855	8.53536	0.970314	0.0193315	-0.000181608
7163	2.24887	8.53879	0.970621	0.0192739	-0.000192052
7164	2.24918	8.5422	0.970925	0.0192165	-0.000202656
7165	2.2495	8.54557	0.971227	0.0191596	-0.000213221
7166	2.24981	8.5489	0.971525	0.019103	-0.00022379
7167	2.25012	8.5522	0.971821	0.0190468	-0.000234351
7168	2.25044	8.55547	0.972114	0.0189909	-0.000244925
7169	2.25075	8.55871	0.972403	0.0189354	-0.000255512
7170	2.25107	8.56191	0.97269	0.0188802	-0.000266169
7171	2.25138	8.56508	0.972973	0.0188254	-0.000276716
7172	2.25169	8.56821	0.973254	0.0187708	-0.000287418
7173	2.25201	8.57131	0.973531	0.0187168	-0.000297947
7174	2.25232	8.57437	0.973805	0.0186629	-0.000308721
7175	2.25264	8.5774	0.974077	0.0186097	-0.000319316
7176	2.25295	8.5804	0.974346	0.0185566	-0.000329938
7177	2.25326	8.58336	0.974611	0.018504	-0.000340657
7178	2.25358	8.58629	0.974873	0.0184518	-0.000351343
7179	2.25389	8.58918	0.975132	0.0183999	-0.000362039
7180	2.25421	8.59203	0.975388	0.0183485	-0.000372711
7181	2.25452	8.59485	0.975641	0.0182974	-0.000383374
7182	2.25483	8.59764	0.975891	0.0182467	-0.000394031
7183	2.25515	8.60039	0.976138	0.0181964	-0.000404724
7184	2.25546	8.6031	0.976382	0.0181465	-0.000415276
7185	2.25578	8.60578	0.976622	0.018097	-0.00042595
7186	2.25609	8.60843	0.97686	0.0180479	-0.000436633
7187	2.2564	8.61103	0.977094	0.0179992	-0.000447359
7188	2.25672	8.6136	0.977325	0.017951	-0.00045809
7189	2.25703	8.61614	0.977553	0.0179031	-0.00046883
7190	2.25735	8.61864	0.977777	0.0178556	-0.000479575
7191	2.25766	8.6211	0.977999	0.0178085	-0.000490375
7192	2.25797	8.62353	0.978217	0.0177618	-0.000501159
7193	2.25829	8.62592	0.978432	0.0177156	-0.000511936
7194	2.2586	8.62827	0.978643	0.0176698	-0.000522712
7195	2.25892	8.63059	0.978852	0.0176244	-0.000533432
7196	2.25923	8.63287	0.979057	0.0175794	-0.000544236
7197	2.25954	8.63511	0.979259	0.0175349	-0.000554939
7198	2.25986	8.63732	0.979458	0.0174908	-0.000565752
7199	2.26017	8.63949	0.979653	0.0174471	-0.000576527
7200	2.26049	8.64162	0.979846	0.0174038	-0.000587276
7201	2.2608	8.64372	0.980035	0.017361	-0.000598022
7202	2.26111	8.64578	0.98022	0.0173186	-0.000608844
7203	2.26143	8.6478	0.980403	0.0172767	-0.000619627
7204	2.26174	8.64978	0.980582	0.0172352	-0.000630409
7205	2.26206	8.65173	0.980758	0.0171941	-0.000641161
7206	2.26237	8.65364	0.98093	0.0171535	-0.000651929
7207	2.26268	8.65551	0.981099	0.0171134	-0.000662676
7208	2.263	8.65734	0.981265	0.0170737	-0.00067337
7209	2.26331	8.65914	0.981428	0.0170344	-0.000684082
7210	2.26363	8.6609	0.981587	0.0169957	-0.000694792
7211	2.26394	8.66262	0.981744	0.0169574	-0.000705527
7212	2.26425	8.6643	0.981896	0.0169196	-0.000716227
7213	2.26457	8.66594	0.982046	0.0168822	-0.000726923
7214	2.26488	8.66755	0.982192	0.0168453	-0.000737563
7215	2.2652	8.66912	0.982335	0.0168089	-0.000748177
7216	2.26551	8.67065	0.982474	0.016773	-0.000758842
7217	2.26582	8.67214	0.98261	0.0167375	-0.000769493
7218	2.26614	8.67359	0.982743	0.0167025	-0.000780072
7219	2.26645	8.675	0.982872	0.0166679	-0.000790729
7220	2.26677	8.67638	0.982999	0.0166339	-0.000801358
7221	2.26708	8.67772	0.983121	0.0166003	-0.00081196
7222	2.26739	8.67902	0.983241	0.0165672	-0.00082256
7223	2.26771	8.68028	0.983356	0.0165345	-0.000833173
7224	2.26802	8.6815	0.983469	0.0165024	-0.000843725
7225	2.26834	8.68268	0.983578	0.0164707	-0.000854263
7226	2.26865	8.68383	0.983685	0.0164396	-0.00086477
7227	2.26896	8.68493	0.983787	0.0164089	-0.000875272
7228	2.26928	8.686	0.983886	0.0163788	-0.000885719
7229	2.26959	8.68703	0.983982	0.016349	-0.000896206
7230	2.26991	8.68802	0.984075	0.0163198	-0.000906704
7231	2.27022	8.68897	0.984164	0.0162911	-0.000917185
7232	2.27053	8.68988	0.984249	0.0162629	-0.000927638
7233	2.27085	8.69075	0.984331	0.0162352	-0.000938122
7234	2.27116	8.69158	0.98441	0.0162079	-0.000948577
7235	2.27148	8.69237	0.984485	0.0161812	-0.000959058
7236	2.27179	8.69313	0.984557	0.016155	-0.000969471
7237	2.2721	8.69384	0.984626	0.0161292	-0.000979863
7238	2.27242	8.69452	0.984691	0.016104	-0.000990285
7239	2.27273	8.69516	0.984753	0.0160794	-0.00100059
7240	2.27305	8.69576	0.984811	0.0160552	-0.00101098
7241	2.27336	8.69631	0.984866	0.0160315	-0.0010213
7242	2.27367	8.69683	0.984917	0.0160084	-0.00103161
7243	2.27399	8.69731	0.984965	0.0159857	-0.0010419
7244	2.2743	8.69775	0.98501	0.0159636	-0.00105213
7245	2.27462	8.69815	0.985052	0.0159419	-0.00106232
7246	2.27493	8.69852	0.98509	0.0159209	-0.00107244
7247	2.27524	8.69884	0.985125	0.0159003	-0.00108249
7248	2.27556	8.69912	0.985156	0.0158803	-0.00109257
7249	2.27587	8.69936	0.985185	0.0158608	-0.00110251
7250	2.27619	8.69957	0.98521	0.0158419	-0.00111239
7251	2.2765	8.69973	0.985233	0.0158235	-0.00112214
7252	2.27681	8.69986	0.985252	0.0158057	-0.00113181
7253	2.27713	8.69994	0.985269	0.0157885	-0.00114126
7254	2.27744	8.69999	0.985283	0.0157719	-0.00115051
7255	2.27776	8.7	0.985294	0.0157558	-0.0011596
7256	2.27807	8.69997	0.985304	0.0157404	-0.00116835
7257	2.27838	8.69989	0.985311	0.0157257	-0.00117687
7258	2.2787	8.69978	0.985317	0.0157116	-0.00118502
7259	2.27901	8.69963	0.98532	0.0156981	-0.00119282
7260	2.27933	8.69944	0.985323	0.0156853	-0.00120014
7261	2.27964	8.69921	0.985325	0.0156732	-0.00120698
7262	2.27995	8.69894	0.985325	0.0156618	-0.00121337
7263	2.28027	8.69863	0.985325	0.0156511	-0.00121923
7264	2.28058	8.69829	0.985325	0.015641	-0.00122463
7265	2.2809	8.6979	0.985324	0.0156315	-0.00122955
7266	2.28121	8.69747	0.985322	0.0156226	-0.0012341
7267	2.28152	8.69701	0.985319	0.0156142	-0.00123835
7268	2.28184	8.6965	0.985315	0.0156063	-0.00124235
7269	2.28215	8.69596	0.985309	0.0155988	-0.00124628
7270	2.28247	8.69537	0.985301	0.0155916	-0.00125024
7271	2.28278	8.69475	0.98529	0.0155845	-0.00125445
7272	2.28309	8.69409	0.985275	0.0155776	-0.00125903
7273	2.28341	8.69339	0.985256	0.0155707	-0.00126428
7274	2.28372	8.69265	0.985232	0.0155637	-0.00127034
7275	2.28404	8.69187	0.985201	0.0155565	-0.00127744
7276	2.28435	8.69105	0.985162	0.0155491	-0.00128564
7277	2.28466	8.69019	0.985116	0.0155415	-0.00129516
7278	2.28498	8.68929	0.985062	0.0155337	-0.001306
7279	2.28529	8.68836	0.984998	0.0155256	-0.00131822
7280	2.28561	8.68738	0.984926	0.0155173	-0.00133182
7281	2.28592	8.68637	0.984844	0.0155089	-0.00134675
7282	2.28623	8.68532	0.984753	0.0155005	-0.0013628
7283	2.28655	8.68422	0.984653	0.0154922	-0.00137984
7284	2.28686	8.68309	0.984545	0.0154842	-0.00139763
7285	2.28718	8.68192	0.98443	0.0154767	-0.001416
7286	2.28749	8.68072	0.984308	0.0154697	-0.0014346
7287	2.2878	8.67947	0.98418	0.0154634	-0.00145327
7288	2.28812	8.67818	0.984047	0.0154581	-0.00147164
7289	2.28843	8.67686	0.98391	0.0154537	-0.00148961
7290	2.28875	8.6755	0.983771	0.0154505	-0.0015068
7291	2.28906	8.6741	0.983629	0.0154485	-0.00152318
7292	2.28937	8.67266	0.983485	0.0154478	-0.00153851
7293	2.28969	8.67118	0.98334	0.0154484	-0.0015528
7294	2.29	8.66966	0.983195	0.0154503	-0.0015659
7295	2.29032	8.66811	0.98305	0.0154535	-0.00157776
7296	2.29063	8.66652	0.982904	0.015458	-0.00158853
7297	2.29094	8.66489	0.982759	0.0154637	-0.00159822
7298	2.29126	8.66322	0.982613	0.0154705	-0.00160699
7299	2.29157	8.66151	0.982466	0.0154784	-0.0016148
7300	2.29189	8.65977	0.982319	0.0154873	-0.00162177
7301	2.2922	8.65798	0.982171	0.015497	-0.00162821
7302	2.29251	8.65616	0.982022	0.0155076	-0.00163407
7303	2.29283	8.65431	0.981871	0.0155189	-0.00163952
7304	2.29314	8.65241	0.981718	0.0155309	-0.00164467
7305	2.29346	8.65048	0.981563	0.0155435	-0.00164953
7306	2.29377	8.64851	0.981406	0.0155566	-0.00165436
7307	2.29408	8.6465	0.981245	0.0155702	-0.00165917
7308	2.2944	8.64445	0.981082	0.0155843	-0.00166402
7309	2.29471	8.64237	0.980916	0.0155989	-0.0016689
7310	2.29503	8.64025	0.980747	0.0156139	-0.00167378
7311	2.29534	8.6381	0.980574	0.0156293	-0.00167884
7312	2.29565	8.6359	0.980398	0.0156451	-0.00168408
7313	2.29597	8.63367	0.980219	0.0156612	-0.0016895
7314	2.29628	8.6314	0.980035	0.0156778	-0.0016951
7315	2.2966	8.6291	0.979849	0.0156948	-0.00170069
7316	2.29691	8.62676	0.97966	0.0157121	-0.00170644
7317	2.29722	8.62438	0.979466	0.0157299	-0.00171233
7318	2.29754	8.62197	0.97927	0.0157481	-0.00171834
7319	2.29785	8.61952	0.97907	0.0157667	-0.00172442
7320	2.29817	8.61703	0.978866	0.0157857	-0.00173057
7321	2.29848	8.61451	0.97866	0.0158052	-0.00173675
7322	2.29879	8.61195	0.97845	0.015825	-0.00174314
7323	2.29911	8.60935	0.978236	0.0158454	-0.00174941
7324	2.29942	8.60672	0.97802	0.0158662	-0.00175582
7325	2.29974	8.60406	0.9778	0.0158874	-0.00176221
7326	2.30005	8.60136	0.977576	0.0159091	-0.00176867
7327	2.30036	8.59862	0.97735	0.0159312	-0.00177506
7328	2.30068	8.59585	0.977121	0.0159539	-0.00178147
7329	2.30099	8.59304	0.976888	0.015977	-0.0017879
7330	2.30131	8.59019	0.976652	0.0160005	-0.00179426
7331	2.30162	8.58731	0.976413	0.0160246	-0.00180064
7332	2.30193	8.5844	0.976171	0.016049	-0.00180703
7333	2.30225	8.58145	0.975926	0.0160741	-0.00181325
7334	2.30256	8.57847	0.975678	0.0160996	-0.0018194
7335	2.30288	8.57545	0.975427	0.0161257	-0.00182545
7336	2.30319	8.5724	0.975173	0.0161521	-0.00183157
7337	2.3035	8.56931	0.974916	0.0161791	-0.0018376
7338	2.30382	8.56619	0.974656	0.0162066	-0.00184357
7339	2.30413	8.56304	0.974392	0.0162345	-0.00184947
7340	2.30445	8.55985	0.974127	0.0162629	-0.00185526
7341	2.30476	8.55662	0.973858	0.0162918	-0.00186101
7342	2.30507	8.55337	0.973586	0.0163212	-0.0018667
7343	2.30539	8.55008	0.973311	0.0163511	-0.00187228
7344	2.3057	8.54675	0.973034	0.0163815	-0.00187777
7345	2.30602	8.54339	0.972754	0.0164124	-0.00188318
7346	2.30633	8.54	0.972471	0.0164438	-0.0018885
7347	2.30664	8.53658	0.972185	0.0164756	-0.00189373
7348	2.30696	8.53312	0.971896	0.016508	-0.00189889
7349	2.30727	8.52963	0.971605	0.0165408	-0.00190396
7350	2.30759	8.52611	0.971311	0.0165741	-0.00190893
7351	2.3079	8.52256	0.971014	0.0166079	-0.00191384
7352	2.30821	8.51897	0.970715	0.0166422	-0.00191852
7353	2.30853	8.51535	0.970413	0.0166769	-0.00192315
7354	2.30884	8.5117	0.970108	0.0167122	-0.00192774
7355	2.30916	8.50801	0.9698	0.0167478	-0.00193228
7356	2.30947	8.5043	0.96949	0.016784	-0.0019367
7357	2.30978	8.50055	0.969176	0.0168205	-0.00194114
7358	2.3101	8.49677	0.968861	0.0168575	-0.00194546
7359	2.31041	8.49296	0.968542	0.016895	-0.00194969
7360	2.31073	8.48912	0.968221	0.016933	-0.00195376
7361	2.31104	8.48524	0.967898	0.0169714	-0.00195776
7362	2.31135	8.48134	0.967571	0.0170103	-0.00196173
7363	2.31167	8.47741	0.967242	0.0170495	-0.00196567
7364	2.31198	8.47344	0.96691	0.0170892	-0.00196957
7365	2.3123	8.46944	0.966576	0.0171294	-0.00197331
7366	2.31261	8.46542	0.966239	0.0171699	-0.00197703
7367	2.31292	8.46136	0.9659	0.017211	-0.00198054
7368	2.31324	8.45727	0.965558	0.0172525	-0.00198401
7369	2.31355	8.45316	0.965214	0.0172944	-0.00198744
7370	2.31387	8.44901	0.964867	0.0173367	-0.00199081
7371	2.31418	8.44484	0.964517	0.0173795	-0.0019941
7372	2.31449	8.44063	0.964165	0.0174226	-0.00199733
7373	2.31481	8.4364	0.963811	0.0174662	-0.0020005
7374	2.31512	8.43213	0.963454	0.0175102	-0.00200358
7375	2.31544	8.42784	0.963094	0.0175546	-0.00200659
7376	2.31575	8.42352	0.962732	0.0175994	-0.0020095
7377	2.31606	8.41917	0.962368	0.0176447	-0.00201232
7378	2.31638	8.41479	0.962002	0.0176904	-0.00201505
7379	2.31669	8.41039	0.961633	0.0177365	-0.00201761
7380	2.31701	8.40595	0.961262	0.0177831	-0.00202006
7381	2.31732	8.40149	0.960889	0.0178301	-0.0020224
7382	2.31763	8.397	0.960513	0.0178775	-0.00202467
7383	2.31795	8.39249	0.960135	0.0179253	-0.00202691
7384	2.31826	8.38794	0.959755	0.0179735	-0.00202906
7385	2.31858	8.38337	0.959372	0.0180219	-0.00203148
7386	2.31889	8.37877	0.958988	0.0180712	-0.00203305
7387	2.3192	8.37415	0.958602	0.0181206	-0.00203493
7388	2.31952	8.3695	0.958213	0.0181704	-0.00203672
7389	2.31983	8.36482	0.957822	0.0182206	-0.00203845
7390	2.32015	8.36011	0.957429	0.0182713	-0.00203988
7391	2.32046	8.35538	0.957034	0.0183223	-0.00204152
7392	2.32077	8.35063	0.956639	0.018374	-0.00204242
7393	2.32109	8.34585	0.956239	0.0184258	-0.00204387
7394	2.3214	8.34104	0.955841	0.0184784	-0.00204441
7395	2.32172	8.33621	0.955437	0.0185308	-0.00204585
7396	2.32203	8.33135	0.955035	0.0185843	-0.00204603
7397	2.32234	8.32647	0.954629	0.0186375	-0.00204701
7398	2.32266	8.32156	0.954222	0.0186915	-0.00204748
7399	2.32297	8.31663	0.953813	0.0187458	-0.00204772
7400	2.32329	8.31167	0.953403	0.0188004	-0.00204788
7401	2.3236	8.30669	0.952992	0.0188554	-0.00204794
7402	2.32391	8.30169	0.952578	0.0189107	-0.00204792
7403	2.32423	8.29666	0.952163	0.0189665	-0.00204774
7404	2.32454	8.29161	0.951747	0.0190224	-0.0020474
7405	2.32486	8.28653	0.951328	0.0190784	-0.0020474
7406	2.32517	8.28143	0.950908	0.0191349	-0.00204706
7407	2.32548	8.27631	0.950485	0.0191914	-0.00204689
7408	2.3258	8.27117	0.950062	0.0192483	-0.00204639
7409	2.32611	8.266	0.949635	0.0193051	-0.00204636
7410	2.32643	8.26081	0.949208	0.0193626	-0.00204567
7411	2.32674	8.2556	0.948778	0.0194201	-0.0020454
7412	2.32705	8.25037	0.948344	0.0194771	-0.00204575
7413	2.32737	8.24512	0.947911	0.0195352	-0.0020452
7414	2.32768	8.23984	0.947472	0.0195927	-0.00204555
7415	2.328	8.23455	0.947032	0.0196504	-0.00204592
7416	2.32831	8.22923	0.946588	0.0197082	-0.00204646
7417	2.32862	8.22389	0.946143	0.019766	-0.00204711
7418	2.32894	8.21853	0.945694	0.019824	-0.00204793
7419	2.32925	8.21315	0.945242	0.0198821	-0.00204886
7420	2.32957	8.20775	0.944788	0.0199405	-0.00204969
7421	2.32988	8.20233	0.944331	0.0199989	-0.00205087
7422	2.33019	8.19689	0.943871	0.0200572	-0.00205223
7423	2.33051	8.19143	0.943407	0.0201156	-0.00205386
7424	2.33082	8.18595	0.942943	0.0201747	-0.00205488
7425	2.33114	8.18045	0.942477	0.0202345	-0.00205541
7426	2.33145	8.17493	0.942008	0.0202939	-0.00205657
7427	2.33176	8.1694	0.941536	0.0203536	-0.00205754
7428	2.33208	8.16384	0.941062	0.0204131	-0.00205895
7429	2.33239	8.15827	0.940587	0.0204737	-0.00205938
7430	2.33271	8.15268	0.940113	0.020535	-0.00205911
7431	2.33302	8.14707	0.939633	0.0205955	-0.00205986
7432	2.33333	8.14145	0.939155	0.0206573	-0.00205944
7433	2.33365	8.1358	0.938677	0.0207198	-0.00205837
7434	2.33396	8.13014	0.938195	0.0207816	-0.00205817
7435	2.33428	8.12446	0.937714	0.0208446	-0.00205676
7436	2.33459	8.11877	0.937233	0.0209084	-0.00205475
7437	2.3349	8.11306	0.936747	0.0209713	-0.00205381
7438	2.33522	8.10733	0.936263	0.0210354	-0.0020517
7439	2.33553	8.10159	0.935779	0.0210999	-0.00204938
7440	2.33585	8.09583	0.935293	0.0211649	-0.00204659
7441	2.33616	8.09005	0.934804	0.0212293	-0.00204462
7442	2.33647	8.08426	0.934318	0.0212952	-0.00204128
7443	2.33679	8.07846	0.933827	0.0213601	-0.00203901
7444	2.3371	8.07264	0.933336	0.0214259	-0.00203611
7445	2.33742	8.0668	0.932844	0.0214918	-0.00203326
7446	2.33773	8.06095	0.932352	0.0215582	-0.00202995
7447	2.33804	8.05509	0.931861	0.0216257	-0.00202563
7448	2.33836	8.04921	0.931365	0.0216919	-0.00202273
7449	2.33867	8.04332	0.930872	0.0217596	-0.00201843
7450	2.33899	8.03742	0.930373	0.021826	-0.00201568
7451	2.3393	8.0315	0.929877	0.0218938	-0.00201161
7452	2.33961	8.02557	0.929379	0.0219615	-0.00200778
7453	2.33993	8.01962	0.928877	0.0220286	-0.00200462
7454	2.34024	8.01366	0.928377	0.0220967	-0.00200067
7455	2.34056	8.0077	0.927875	0.0221646	-0.00199697
7456	2.34087	8.00171	0.927375	0.0222335	-0.00199226
7457	2.34118	7.99572	0.92687	0.0223013	-0.00198871
7458	2.3415	7.98972	0.926367	0.0223702	-0.00198421
7459	2.34181	7.9837	0.925863	0.0224392	-0.00197963
7460	2.34213	7.97767	0.925356	0.0225079	-0.00197547
7461	2.34244	7.97163	0.924848	0.0225766	-0.00197136
7462	2.34275	7.96558	0.924338	0.0226449	-0.00196786
7463	2.34307	7.95952	0.92383	0.0227146	-0.001963
7464	2.34338	7.95345	0.923318	0.0227829	-0.00195956
7465	2.3437	7.94737	0.922806	0.0228522	-0.00195529
7466	2.34401	7.94129	0.922294	0.0229217	-0.00195086
7467	2.34432	7.93519	0.92178	0.0229909	-0.00194674
7468	2.34464	7.92908	0.921266	0.0230605	-0.00194236
7469	2.34495	7.92296	0.920751	0.0231303	-0.00193775
7470	2.34527	7.91683	0.920235	0.0232001	-0.00193307
7471	2.34558	7.9107	0.919717	0.0232696	-0.00192885
7472	2.34589	7.90456	0.919201	0.02334	-0.00192375
7473	2.34621	7.8984	0.918682	0.0234097	-0.00191945
7474	2.34652	7.89225	0.918164	0.0234802	-0.00191428
7475	2.34684	7.88608	0.917643	0.02355	-0.00190981
7476	2.34715	7.8799	0.917124	0.0236208	-0.00190447
7477	2.34746	7.87372	0.916602	0.0236908	-0.0018998
7478	2.34778	7.86754	0.916082	0.0237618	-0.00189422
7479	2.34809	7.86134	0.91556	0.0238321	-0.0018893
7480	2.34841	7.85514	0.915039	0.0239036	-0.00188324
7481	2.34872	7.84893	0.914516	0.0239739	-0.00187825
7482	2.34903	7.84272	0.913991	0.0240444	-0.00187332
7483	2.34935	7.8365	0.913467	0.0241156	-0.00186753
7484	2.34966	7.83028	0.912944	0.024187	-0.00186161
7485	2.34998	7.82405	0.912417	0.0242576	-0.00185646
7486	2.35029	7.81782	0.911891	0.0243286	-0.001851
7487	2.3506	7.81158	0.911364	0.0243997	-0.00184538
7488	2.35092	7.80533	0.910837	0.0244709	-0.00183976
7489	2.35123	7.79909	0.910308	0.024542	-0.00183416
7490	2.35155	7.79284	0.909779	0.0246132	-0.00182855
7491	2.35186	7.78658	0.90925	0.0246844	-0.00182288
7492	2.35217	7.78032	0.908719	0.0247555	-0.00181741
7493	2.35249	7.77406	0.90819	0.0248273	-0.00181117
7494	2.3528	7.7678	0.907658	0.0248982	-0.00180578
7495	2.35312	7.76153	0.907125	0.0249693	-0.00180033
7496	2.35343	7.75526	0.906593	0.0250408	-0.00179444
7497	2.35374	7.74899	0.90606	0.0251122	-0.00178856
7498	2.35406	7.74272	0.905527	0.0251837	-0.0017826
7499	2.35437	7.73644	0.904993	0.0252552	-0.00177661
7500	2.35469	7.73017	0.904459	0.0253267	-0.00177057
7501	2.355	7.72389	0.903925	0.0253982	-0.00176454
7502	2.35531	7.71761	0.903389	0.0254696	-0.00175866
7503	2.35563	7.71133	0.902853	0.0255409	-0.00175275
7504	2.35594	7.70505	0.902318	0.0256126	-0.00174652
7505	2.35626	7.69877	0.901782	0.0256842	-0.00174018
7506	2.35657	7.69249	0.901246	0.0257559	-0.00173376
7507	2.35688	7.68621	0.900711	0.0258281	-0.00172679
7508	2.3572	7.67993	0.900175	0.0258997	-0.00172035
7509	2.35751	7.67365	0.899638	0.0259713	-0.00171392
7510	2.35783	7.66738	0.899102	0.0260434	-0.00170683
7511	2.35814	7.6611	0.898566	0.0261154	-0.00169977
7512	2.35845	7.65483	0.898029	0.0261871	-0.00169305
7513	2.35877	7.64855	0.897492	0.0262588	-0.00168618
7514	2.35908	7.64228	0.896955	0.0263306	-0.00167921
7515	2.3594	7.63601	0.896418	0.0264024	-0.00167217
7516	2.35971	7.62975	0.895881	0.0264742	-0.00166521
7517	2.36002	7.62348	0.895343	0.0265457	-0.00165834
7518	2.36034	7.61722	0.894807	0.0266177	-0.00165078
7519	2.36065	7.61097	0.894271	0.0266897	-0.0016432
7520	2.36097	7.60471	0.893734	0.0267612	-0.00163612
7521	2.36128	7.59847	0.893198	0.0268333	-0.00162824
7522	2.36159	7.59222	0.892661	0.0269046	-0.00162108
7523	2.36191	7.58598	0.892126	0.0269766	-0.00161323
7524	2.36222	7.57974	0.891591	0.0270484	-0.00160535
7525	2.36254	7.57351	0.891054	0.0271198	-0.0015979
7526	2.36285	7.56728	0.89052	0.0271917	-0.00158982
7527	2.36316	7.56106	0.889986	0.0272638	-0.00158132
7528	2.36348	7.55484	0.889452	0.0273355	-0.00157323
7529	2.36379	7.54863	0.888917	0.027407	-0.00156525
7530	2.36411	7.54243	0.888383	0.0274783	-0.00155725
7531	2.36442	7.53623	0.887849	0.0275497	-0.00154917
7532	2.36473	7.53004	0.887315	0.027621	-0.00154105
7533	2.36505	7.52385	0.886782	0.0276923	-0.00153291
7534	2.36536	7.51768	0.886249	0.0277634	-0.00152471
7535	2.36568	7.5115	0.885716	0.0278346	-0.00151648
7536	2.36599	7.50534	0.885182	0.0279051	-0.00150874
7537	2.3663	7.49918	0.88465	0.0279759	-0.00150056
7538	2.36662	7.49304	0.884117	0.0280463	-0.00149281
7539	2.36693	7.4869	0.883587	0.0281176	-0.00148395
7540	2.36725	7.48077	0.883056	0.028188	-0.00147584
7541	2.36756	7.47464	0.882524	0.0282582	-0.0014679
7542	2.36787	7.46853	0.881994	0.0283286	-0.00145953
7543	2.36819	7.46242	0.881466	0.0283998	-0.00145028
7544	2.3685	7.45633	0.880936	0.0284694	-0.00144236
7545	2.36882	7.45024	0.880407	0.0285396	-0.00143383
7546	2.36913	7.44417	0.879879	0.0286094	-0.0014255
7547	2.36944	7.4381	0.879351	0.0286794	-0.00141691
7548	2.36976	7.43204	0.878825	0.0287493	-0.00140817
7549	2.37007	7.426	0.878299	0.028819	-0.0013994
7550	2.37039	7.41997	0.877775	0.0288886	-0.00139058
7551	2.3707	7.41394	0.877253	0.028959	-0.00138083
7552	2.37101	7.40793	0.876729	0.0290279	-0.00137223
7553	2.37133	7.40193	0.876206	0.029097	-0.00136345
7554	2.37164	7.39594	0.875683	0.029166	-0.00135464
7555	2.37196	7.38996	0.875165	0.0292357	-0.00134476
7556	2.37227	7.384	0.874643	0.029304	-0.00133621
7557	2.37258	7.37805	0.874123	0.0293724	-0.0013274
7558	2.3729	7.37211	0.873603	0.0294407	-0.00131856
7559	2.37321	7.36618	0.873086	0.029509	-0.00130947
7560	2.37353	7.36027	0.872572	0.0295786	-0.00129892
7561	2.37384	7.35437	0.872056	0.0296462	-0.00129008
7562	2.37415	7.34848	0.87154	0.029714	-0.00128102
7563	2.37447	7.34261	0.871026	0.0297819	-0.0012717
7564	2.37478	7.33675	0.870509	0.0298483	-0.00126359
7565	2.3751	7.33091	0.869997	0.0299162	-0.00125415
7566	2.37541	7.32508	0.869487	0.0299837	-0.00124447
7567	2.37572	7.31927	0.868975	0.0300506	-0.00123538
7568	2.37604	7.31347	0.868465	0.0301174	-0.00122618
7569	2.37635	7.30768	0.867956	0.0301841	-0.00121697
7570	2.37667	7.30191	0.867448	0.0302506	-0.00120772
7571	2.37698	7.29616	0.866941	0.0303169	-0.00119845
7572	2.37729	7.29042	0.866435	0.0303831	-0.00118913
7573	2.37761	7.2847	0.86593	0.0304492	-0.00117976
7574	2.37792	7.279	0.865427	0.0305151	-0.00117034
7575	2.37824	7.27331	0.864925	0.0305808	-0.00116086
7576	2.37855	7.26764	0.864424	0.0306466	-0.00115115
7577	2.37886	7.26198	0.863925	0.030712	-0.00114154
7578	2.37918	7.25635	0.863427	0.0307773	-0.00113189
7579	2.37949	7.25073	0.86293	0.0308424	-0.00112218
7580	2.37981	7.24513	0.862434	0.0309068	-0.00111284
7581	2.38012	7.23954	0.861941	0.0309719	-0.00110279
7582	2.38043	7.23398	0.861449	0.0310367	-0.0010927
7583	2.38075	7.22843	0.860958	0.0311007	-0.00108315
7584	2.38106	7.2229	0.860469	0.031165	-0.00107312
7585	2.38138	7.21739	0.859981	0.0312291	-0.00106313
7586	2.38169	7.2119	0.859495	0.0312929	-0.00105313
7587	2.382	7.20643	0.85901	0.0313565	-0.00104309
7588	2.38232	7.20098	0.858527	0.0314199	-0.00103301
7589	2.38263	7.19555	0.858043	0.0314823	-0.00102385
7590	2.38295	7.19013	0.857568	0.0315467	-0.00101221
7591	2.38326	7.18474	0.857089	0.0316093	-0.0010024
7592	2.38357	7.17937	0.856612	0.0316717	-0.000992397
7593	2.38389	7.17402	0.856134	0.0317331	-0.000983176
7594	2.3842	7.16869	0.855665	0.0317967	-0.000971498
7595	2.38452	7.16338	0.855194	0.0318585	-0.000961267
7596	2.38483	7.15809	0.854722	0.0319196	-0.000951779
7597	2.38514	7.15282	0.854251	0.0319803	-0.000942293
7598	2.38546	7.14758	0.853785	0.0320413	-0.000932245
7599	2.38577	7.14235	0.853325	0.0321039	-0.000920394
7600	2.38609	7.13715	0.852863	0.0321646	-0.000910079
7601	2.3864	7.13197	0.852401	0.032225	-0.000899864
7602	2.38671	7.12681	0.851942	0.0322852	-0.000889641
7603	2.38703	7.12168	0.851484	0.0323452	-0.000879395
7604	2.38734	7.11657	0.851024	0.0324034	-0.000870696
7605	2.38766	7.11148	0.850575	0.0324645	-0.000858899
7606	2.38797	7.10641	0.850124	0.0325239	-0.000848493
7607	2.38828	7.10137	0.849674	0.0325828	-0.000838197
7608	2.3886	7.09635	0.849225	0.0326414	-0.000828174
7609	2.38891	7.09136	0.848778	0.0326996	-0.000818127
7610	2.38923	7.08639	0.848334	0.0327581	-0.000807699
7611	2.38954	7.08144	0.847892	0.0328159	-0.000797503
7612	2.38985	7.07652	0.847449	0.0328727	-0.000788071
7613	2.39017	7.07162	0.847014	0.0329315	-0.000776575
7614	2.39048	7.06675	0.846578	0.0329886	-0.000766331
7615	2.3908	7.0619	0.846142	0.033045	-0.000756617
7616	2.39111	7.05708	0.845709	0.0331018	-0.000746316
7617	2.39142	7.05228	0.845278	0.033158	-0.000736242
7618	2.39174	7.04751	0.844847	0.0332134	-0.000726757
7619	2.39205	7.04276	0.844424	0.0332702	-0.000715557
7620	2.39237	7.03804	0.843998	0.0333255	-0.000705677
7621	2.39268	7.03335	0.843574	0.0333803	-0.000695927
7622	2.39299	7.02868	0.843153	0.0334354	-0.000685805
7623	2.39331	7.02404	0.842734	0.0334899	-0.000675853
7624	2.39362	7.01942	0.842318	0.0335447	-0.000665572
7625	2.39394	7.01484	0.841905	0.0335989	-0.000655196
7626	2.39425	7.01027	0.84149	0.0336521	-0.000645828
7627	2.39456	7.00574	0.841079	0.0337056	-0.000635867
7628	2.39488	7.00123	0.840671	0.033759	-0.000625784
7629	2.39519	6.99676	0.840264	0.0338119	-0.000615805
7630	2.39551	6.99231	0.83986	0.0338647	-0.000605803
7631	2.39582	6.98788	0.839458	0.033917	-0.000595892
7632	2.39613	6.98349	0.839059	0.0339694	-0.000585641
7633	2.39645	6.97912	0.838662	0.0340215	-0.000575393
7634	2.39676	6.97478	0.838267	0.0340729	-0.000565379
7635	2.39708	6.97047	0.837875	0.0341245	-0.000555077
7636	2.39739	6.96619	0.837486	0.0341758	-0.000544688
7637	2.3977	6.96194	0.837099	0.0342268	-0.0005343
7638	2.39802	6.95772	0.836715	0.0342775	-0.000523825
7639	2.39833	6.95352	0.836334	0.0343279	-0.000513281
7640	2.39865	6.94936	0.835955	0.0343781	-0.000502652
7641	2.39896	6.94523	0.83558	0.034428	-0.000491938
7642	2.39927	6.94112	0.835207	0.0344778	-0.000481112
7643	2.39959	6.93705	0.834837	0.034527	-0.000470421
7644	2.3999	6.933	0.834469	0.0345761	-0.000459601
7645	2.40022	6.92899	0.834104	0.034625	-0.000448746
7646	2.40053	6.925	0.833742	0.0346735	-0.000437927
7647	2.40084	6.92105	0.833382	0.0347217	-0.000427141
7648	2.40116	6.91713	0.833025	0.0347696	-0.000416406
7649	2.40147	6.91324	0.832671	0.0348174	-0.000405534
7650	2.40179	6.90937	0.832317	0.0348641	-0.000395364
7651	2.4021	6.90554	0.831968	0.0349114	-0.000384543
7652	2.40241	6.90175	0.83162	0.0349577	-0.000374305
7653	2.40273	6.89798	0.831274	0.0350038	-0.000364131
7654	2.40304	6.89424	0.830929	0.0350491	-0.000354355
7655	2.40336	6.89054	0.830588	0.0350949	-0.00034416
7656	2.40367	6.88687	0.830248	0.0351398	-0.000334471
7657	2.40398	6.88323	0.829911	0.0351844	-0.000324847
7658	2.4043	6.87962	0.829575	0.0352287	-0.000315323
7659	2.40461	6.87605	0.829242	0.0352726	-0.000305872
7660	2.40493	6.87251	0.828911	0.0353162	-0.000296466
7661	2.40524	6.869	0.828583	0.0353596	-0.000287075
7662	2.40555	6.86552	0.828256	0.0354021	-0.000278072
7663	2.40587	6.86207	0.827933	0.0354447	-0.000268732
7664	2.40618	6.85866	0.827613	0.0354873	-0.000259233
7665	2.4065	6.85529	0.827296	0.0355296	-0.000249638
7666	2.40681	6.85194	0.826982	0.0355716	-0.000239937
7667	2.40712	6.84863	0.826671	0.0356134	-0.000230129
7668	2.40744	6.84535	0.826363	0.0356549	-0.0002202
7669	2.40775	6.84211	0.82606	0.0356969	-0.000209708
7670	2.40807	6.8389	0.825758	0.0357374	-0.000199888
7671	2.40838	6.83572	0.825461	0.0357784	-0.0001895
7672	2.40869	6.83258	0.825167	0.0358192	-0.000178974
7673	2.40901	6.82947	0.824874	0.0358591	-0.000168885
7674	2.40932	6.8264	0.824587	0.0358992	-0.000158258
7675	2.40964	6.82336	0.824301	0.0359387	-0.000147883
7676	2.40995	6.82036	0.824021	0.0359788	-0.000136871
7677	2.41026	6.81739	0.823741	0.0360173	-0.000126625
7678	2.41058	6.81445	0.823467	0.0360563	-0.000115877
7679	2.41089	6.81155	0.823195	0.0360949	-0.000105196
7680	2.41121	6.80869	0.822926	0.0361331	-9.45975e-05
7681	2.41152	6.80586	0.822659	0.0361706	-8.41852e-05
7682	2.41183	6.80306	0.822397	0.0362083	-7.35639e-05
7683	2.41215	6.80031	0.822136	0.0362452	-6.32816e-05
7684	2.41246	6.79758	0.821879	0.0362818	-5.29736e-05
7685	2.41278	6.79489	0.821625	0.0363183	-4.26258e-05
7686	2.41309	6.79224	0.821373	0.0363543	-3.24671e-05
7687	2.4134	6.78962	0.821124	0.0363897	-2.24793e-05
7688	2.41372	6.78704	0.820879	0.0364251	-1.23762e-05
7689	2.41403	6.7845	0.820636	0.03646	-2.55519e-06
7690	2.41435	6.78199	0.820395	0.0364942	7.04834e-06
7691	2.41466	6.77952	0.820157	0.0365283	1.65957e-05
7692	2.41497	6.77708	0.819923	0.0365625	2.62573e-05
7693	2.41529	6.77468	0.819689	0.0365955	3.53317e-05
7694	2.4156	6.77232	0.819458	0.0366281	4.43064e-05
7695	2.41592	6.76999	0.81923	0.0366606	5.32109e-05
7696	2.41623	6.7677	0.819005	0.036693	6.21304e-05
7697	2.41654	6.76545	0.818782	0.0367246	7.07995e-05
7698	2.41686	6.76323	0.818562	0.0367559	7.93934e-05
7699	2.41717	6.76106	0.818344	0.0367871	8.79588e-05
7700	2.41749	6.75891	0.818129	0.0368177	9.631e-05
7701	2.4178	6.75681	0.817917	0.0368482	0.000104783
7702	2.41811	6.75474	0.817708	0.0368782	0.000113144
7703	2.41843	6.75271	0.817502	0.036908	0.000121532
7704	2.41874	6.75072	0.817299	0.0369375	0.000129959
7705	2.41906	6.74876	0.817099	0.0369667	0.000138446
7706	2.41937	6.74684	0.816902	0.0369957	0.000147043
7707	2.41968	6.74496	0.816709	0.0370244	0.000155726
7708	2.42	6.74312	0.81652	0.0370529	0.000164488
7709	2.42031	6.74131	0.816334	0.037081	0.000173312
7710	2.42063	6.73955	0.816151	0.0371089	0.00018229
7711	2.42094	6.73782	0.815972	0.0371367	0.000191386
7712	2.42125	6.73612	0.815797	0.0371643	0.000200604
7713	2.42157	6.73447	0.815625	0.0371912	0.00020972
7714	2.42188	6.73285	0.815457	0.0372181	0.000219032
7715	2.4222	6.73128	0.815293	0.0372446	0.00022842
7716	2.42251	6.72974	0.815132	0.0372713	0.000237984
7717	2.42282	6.72824	0.814974	0.0372969	0.000247306
7718	2.42314	6.72677	0.81482	0.0373227	0.000256828
7719	2.42345	6.72535	0.81467	0.0373481	0.000266297
7720	2.42377	6.72396	0.814523	0.0373731	0.000275716
7721	2.42408	6.72262	0.814379	0.0373978	0.000285145
7722	2.42439	6.72131	0.814239	0.0374222	0.000294529
7723	2.42471	6.72004	0.814102	0.0374462	0.000303865
7724	2.42502	6.71881	0.813969	0.0374702	0.000313228
7725	2.42534	6.71761	0.813837	0.0374931	0.000322336
7726	2.42565	6.71646	0.81371	0.0375162	0.000331516
7727	2.42596	6.71534	0.813587	0.0375389	0.000340636
7728	2.42628	6.71427	0.813466	0.0375611	0.000349586
7729	2.42659	6.71323	0.813348	0.0375829	0.000358555
7730	2.42691	6.71223	0.813234	0.0376044	0.000367437
7731	2.42722	6.71127	0.813123	0.0376256	0.000376304
7732	2.42753	6.71035	0.813015	0.0376464	0.00038505
7733	2.42785	6.70947	0.812911	0.0376668	0.000393738
7734	2.42816	6.70863	0.81281	0.037687	0.000402378
7735	2.42848	6.70782	0.812712	0.0377067	0.000411008
7736	2.42879	6.70706	0.812617	0.037726	0.000419598
7737	2.4291	6.70633	0.812526	0.0377451	0.000428178
7738	2.42942	6.70565	0.812439	0.0377638	0.000436735
7739	2.42973	6.705	0.812355	0.0377822	0.000445258
7740	2.43005	6.70439	0.812275	0.0378003	0.00045377
7741	2.43036	6.70382	0.812198	0.037818	0.000462259
7742	2.43067	6.7033	0.812124	0.0378354	0.000470712
7743	2.43099	6.70281	0.812054	0.0378525	0.000479171
7744	2.4313	6.70236	0.811987	0.0378692	0.000487567
7745	2.43162	6.70194	0.811924	0.0378855	0.000495964
7746	2.43193	6.70157	0.811864	0.0379014	0.00050431
7747	2.43224	6.70124	0.811808	0.037917	0.000512595
7748	2.43256	6.70095	0.811755	0.0379323	0.000520814
7749	2.43287	6.70069	0.811705	0.0379472	0.000528961
7750	2.43319	6.70048	0.811659	0.0379617	0.00053704
7751	2.4335	6.7003	0.811615	0.0379759	0.00054505
7752	2.43381	6.70017	0.811576	0.0379897	0.000552992
7753	2.43413	6.70007	0.811539	0.0380031	0.000560868
7754	2.43444	6.70002	0.811506	0.0380161	0.00056873
7755	2.43476	6.7	0.811476	0.0380288	0.000576534
7756	2.43507	6.70002	0.81145	0.0380412	0.000584275
7757	2.43538	6.70008	0.811426	0.0380532	0.000591961
7758	2.4357	6.70019	0.811407	0.0380649	0.000599615
7759	2.43601	6.70033	0.811391	0.0380762	0.000607238
7760	2.43633	6.70051	0.811378	0.0380871	0.000614839
7761	2.43664	6.70073	0.811368	0.0380978	0.000622431
7762	2.43695	6.70099	0.811363	0.0381081	0.000630007
7763	2.43727	6.70128	0.811361	0.0381181	0.000637589
7764	2.43758	6.70162	0.811362	0.0381277	0.000645251
7765	2.4379	6.702	0.811368	0.0381371	0.000652925
7766	2.43821	6.70242	0.811377	0.0381461	0.000660603
7767	2.43852	6.70287	0.811389	0.0381548	0.000668281
7768	2.43884	6.70337	0.811406	0.0381632	0.00067596
7769	2.43915	6.7039	0.811426	0.0381713	0.000683635
7770	2.43947	6.70447	0.811449	0.038179	0.000691305
7771	2.43978	6.70509	0.811476	0.0381863	0.000698961
7772	2.44009	6.70574	0.811507	0.0381933	0.000706597
7773	2.44041	6.70643	0.811542	0.0382	0.000714201
7774	2.44072	6.70716	0.81158	0.0382063	0.000721765
7775	2.44104	6.70793	0.811621	0.0382123	0.000729307
7776	2.44135	6.70874	0.811666	0.0382179	0.000736788
7777	2.44166	6.70959	0.811715	0.0382231	0.000744227
7778	2.44198	6.71048	0.811767	0.038228	0.00075158
7779	2.44229	6.7114	0.811822	0.0382324	0.00075883
7780	2.44261	6.71237	0.811881	0.0382365	0.000765982
7781	2.44292	6.71337	0.811943	0.0382402	0.000773074
7782	2.44323	6.71441	0.812008	0.0382435	0.000780062
7783	2.44355	6.7155	0.812077	0.0382465	0.000786953
7784	2.44386	6.71662	0.812149	0.038249	0.000793747
7785	2.44418	6.71778	0.812224	0.0382512	0.000800456
7786	2.44449	6.71897	0.812303	0.038253	0.000807089
7787	2.4448	6.72021	0.812385	0.0382544	0.000813656
7788	2.44512	6.72149	0.81247	0.0382555	0.000820165
7789	2.44543	6.7228	0.812559	0.0382562	0.000826625
7790	2.44575	6.72415	0.812651	0.0382565	0.000833044
7791	2.44606	6.72554	0.812746	0.0382565	0.000839431
7792	2.44637	6.72697	0.812846	0.0382561	0.000845795
7793	2.44669	6.72844	0.812948	0.0382554	0.000852139
7794	2.447	6.72995	0.813054	0.0382544	0.000858463
7795	2.44732	6.73149	0.813164	0.038253	0.000864778
7796	2.44763	6.73308	0.813277	0.0382512	0.000871081
7797	2.44794	6.7347	0.813394	0.0382492	0.000877375
7798	2.44826	6.73636	0.813515	0.0382467	0.000883658
7799	2.44857	6.73805	0.813639	0.0382439	0.000889927
7800	2.44889	6.73979	0.813766	0.0382408	0.000896176
7801	2.4492	6.74156	0.813898	0.0382374	0.000902401
7802	2.44951	6.74337	0.814032	0.0382335	0.000908595
7803	2.44983	6.74522	0.81417	0.0382293	0.000914752
7804	2.45014	6.7471	0.814312	0.0382248	0.000920865
7805	2.45046	6.74903	0.814457	0.0382199	0.000926927
7806	2.45077	6.75099	0.814605	0.0382146	0.000932935
7807	2.45108	6.75299	0.814757	0.0382089	0.000938882
7808	2.4514	6.75502	0.814912	0.0382029	0.000944766
7809	2.45171	6.7571	0.815071	0.0381965	0.000950585
7810	2.45203	6.75921	0.815233	0.0381898	0.00095634
7811	2.45234	6.76135	0.815398	0.0381826	0.000962032
7812	2.45265	6.76354	0.815567	0.0381751	0.000967657
7813	2.45297	6.76576	0.815739	0.0381672	0.000973225
7814	2.45328	6.76802	0.815914	0.038159	0.000978745
7815	2.4536	6.77031	0.816093	0.0381504	0.000984222
7816	2.45391	6.77264	0.816275	0.0381414	0.00098967
7817	2.45422	6.77501	0.81646	0.0381321	0.000995077
7818	2.45454	6.77742	0.816649	0.0381225	0.00100046
7819	2.45485	6.77986	0.816842	0.0381124	0.00100581
7820	2.45517	6.78234	0.817038	0.0381021	0.00101115
7821	2.45548	6.78485	0.817237	0.0380913	0.00101646
7822	2.45579	6.7874	0.81744	0.0380802	0.00102175
7823	2.45611	6.78998	0.817647	0.0380688	0.001027
7824	2.45642	6.79261	0.817856	0.038057	0.00103221
7825	2.45674	6.79526	0.818069	0.0380448	0.00103737
7826	2.45705	6.79796	0.818286	0.0380322	0.00104248
7827	2.45736	6.80068	0.818505	0.0380192	0.0010475
7828	2.45768	6.80345	0.818728	0.0380059	0.00105244
7829	2.45799	6.80625	0.818954	0.0379921	0.00105728
7830	2.45831	6.80908	0.819183	0.0379779	0.001062
7831	2.45862	6.81195	0.819415	0.0379634	0.0010666
7832	2.45893	6.81486	0.81965	0.0379484	0.00107107
7833	2.45925	6.8178	0.819887	0.037933	0.00107541
7834	2.45956	6.82077	0.820128	0.0379171	0.0010796
7835	2.45988	6.82378	0.820371	0.0379009	0.00108366
7836	2.46019	6.82682	0.820617	0.0378842	0.00108757
7837	2.4605	6.8299	0.820866	0.0378672	0.00109136
7838	2.46082	6.83301	0.821118	0.0378497	0.00109502
7839	2.46113	6.83616	0.821372	0.0378319	0.00109857
7840	2.46145	6.83934	0.821629	0.0378136	0.00110201
7841	2.46176	6.84256	0.821889	0.037795	0.00110538
7842	2.46207	6.8458	0.822151	0.0377761	0.00110867
7843	2.46239	6.84909	0.822417	0.0377568	0.00111192
7844	2.4627	6.8524	0.822686	0.0377371	0.00111513
7845	2.46302	6.85575	0.822957	0.0377172	0.00111834
7846	2.46333	6.85913	0.823232	0.0376969	0.00112154
7847	2.46364	6.86255	0.823509	0.0376762	0.00112466
7848	2.46396	6.866	0.82379	0.0376553	0.0011278
7849	2.46427	6.86948	0.824074	0.037634	0.00113101
7850	2.46459	6.87299	0.824361	0.0376125	0.00113428
7851	2.4649	6.87654	0.824651	0.0375907	0.0011376
7852	2.46521	6.88012	0.824945	0.0375686	0.00114099
7853	2.46553	6.88373	0.825242	0.0375463	0.00114443
7854	2.46584	6.88737	0.825542	0.0375236	0.00114785
7855	2.46616	6.89105	0.825845	0.0375006	0.00115131
7856	2.46647	6.89476	0.826151	0.0374773	0.00115481
7857	2.46678	6.8985	0.826461	0.0374538	0.00115833
7858	2.4671	6.90227	0.826774	0.0374299	0.00116187
7859	2.46741	6.90607	0.82709	0.0374057	0.00116541
7860	2.46773	6.90991	0.827409	0.0373812	0.00116893
7861	2.46804	6.91377	0.827731	0.0373563	0.00117244
7862	2.46835	6.91767	0.828056	0.0373311	0.00117582
7863	2.46867	6.92159	0.828383	0.0373055	0.00117917
7864	2.46898	6.92555	0.828714	0.0372796	0.0011825
7865	2.4693	6.92954	0.829048	0.0372533	0.00118581
7866	2.46961	6.93356	0.829384	0.0372268	0.00118908
7867	2.46992	6.93761	0.829724	0.0371998	0.0011923
7868	2.47024	6.94169	0.830066	0.0371726	0.00119546
7869	2.47055	6.9458	0.830411	0.0371449	0.00119854
7870	2.47087	6.94993	0.830759	0.0371169	0.00120156
7871	2.47118	6.9541	0.831109	0.0370885	0.00120444
7872	2.47149	6.9583	0.831462	0.0370597	0.00120725
7873	2.47181	6.96253	0.831817	0.0370305	0.00120991
7874	2.47212	6.96678	0.832175	0.037001	0.0012125
7875	2.47244	6.97107	0.832536	0.0369712	0.00121506
7876	2.47275	6.97538	0.832899	0.036941	0.00121757
7877	2.47306	6.97972	0.833265	0.0369104	0.00122003
7878	2.47338	6.98409	0.833634	0.0368795	0.00122243
7879	2.47369	6.98849	0.834005	0.0368482	0.00122476
7880	2.47401	6.99292	0.834378	0.0368166	0.00122702
7881	2.47432	6.99737	0.834754	0.0367847	0.00122921
7882	2.47463	7.00186	0.835133	0.0367524	0.00123133
7883	2.47495	7.00637	0.835514	0.0367197	0.00123337
7884	2.47526	7.0109	0.835897	0.0366866	0.00123524
7885	2.47558	7.01547	0.836282	0.0366531	0.00123703
7886	2.47589	7.02006	0.83667	0.0366193	0.00123881
7887	2.4762	7.02468	0.837061	0.0365852	0.00124055
7888	2.47652	7.02932	0.837454	0.0365508	0.00124223
7889	2.47683	7.03399	0.837849	0.036516	0.00124383
7890	2.47715	7.03869	0.838246	0.0364808	0.00124537
7891	2.47746	7.04341	0.838646	0.0364454	0.00124686
7892	2.47777	7.04816	0.839048	0.0364095	0.00124831
7893	2.47809	7.05294	0.839453	0.0363734	0.00124971
7894	2.4784	7.05774	0.83986	0.036337	0.00125116
7895	2.47872	7.06257	0.840269	0.0363001	0.00125237
7896	2.47903	7.06742	0.84068	0.0362629	0.0012536
7897	2.47934	7.07229	0.841093	0.0362254	0.00125478
7898	2.47966	7.0772	0.841509	0.0361875	0.00125583
7899	2.47997	7.08212	0.841927	0.0361493	0.00125683
7900	2.48029	7.08707	0.842347	0.0361107	0.00125782
7901	2.4806	7.09204	0.842769	0.0360718	0.00125869
7902	2.48091	7.09704	0.843193	0.0360325	0.00125954
7903	2.48123	7.10206	0.84362	0.035993	0.00126039
7904	2.48154	7.10711	0.844049	0.0359532	0.00126124
7905	2.48186	7.11218	0.84448	0.035913	0.00126205
7906	2.48217	7.11727	0.844913	0.0358725	0.00126284
7907	2.48248	7.12239	0.845348	0.0358316	0.00126355
7908	2.4828	7.12752	0.845786	0.0357905	0.00126422
7909	2.48311	7.13268	0.846225	0.035749	0.00126486
7910	2.48343	7.13787	0.846667	0.0357072	0.00126547
7911	2.48374	7.14307	0.847111	0.0356651	0.00126605
7912	2.48405	7.1483	0.847557	0.0356226	0.00126659
7913	2.48437	7.15355	0.848005	0.0355799	0.0012671
7914	2.48468	7.15882	0.848454	0.0355367	0.00126748
7915	2.485	7.16411	0.848906	0.0354932	0.00126782
7916	2.48531	7.16942	0.84936	0.0354495	0.00126813
7917	2.48562	7.17476	0.849816	0.0354053	0.00126834
7918	2.48594	7.18011	0.850274	0.0353609	0.00126852
7919	2.48625	7.18548	0.850734	0.0353162	0.00126869
7920	2.48657	7.19088	0.851196	0.0352711	0.00126884
7921	2.48688	7.19629	0.851659	0.0352258	0.00126895
7922	2.48719	7.20173	0.852125	0.0351801	0.00126904
7923	2.48751	7.20718	0.852593	0.0351342	0.00126911
7924	2.48782	7.21266	0.853063	0.0350879	0.00126913
7925	2.48814	7.21815	0.853535	0.0350413	0.00126911
7926	2.48845	7.22366	0.854009	0.0349944	0.00126903
7927	2.48876	7.2292	0.854484	0.0349472	0.00126891
7928	2.48908	7.23475	0.854962	0.0348996	0.00126876
7929	2.48939	7.24031	0.855441	0.0348518	0.00126859
7930	2.48971	7.2459	0.855923	0.0348036	0.0012683
7931	2.49002	7.2515	0.856406	0.0347551	0.00126797
7932	2.49033	7.25713	0.856891	0.0347062	0.00126757
7933	2.49065	7.26276	0.857378	0.0346571	0.00126714
7934	2.49096	7.26842	0.857866	0.0346076	0.00126669
7935	2.49128	7.27409	0.858357	0.0345578	0.00126622
7936	2.49159	7.27978	0.85885	0.0345078	0.00126572
7937	2.4919	7.28549	0.859344	0.0344574	0.00126517
7938	2.49222	7.29121	0.85984	0.0344067	0.00126456
7939	2.49253	7.29695	0.860337	0.0343556	0.00126388
7940	2.49285	7.30271	0.860837	0.0343043	0.00126314
7941	2.49316	7.30848	0.861337	0.0342526	0.00126232
7942	2.49347	7.31427	0.86184	0.0342005	0.00126135
7943	2.49379	7.32007	0.862343	0.0341482	0.00126031
7944	2.4941	7.32588	0.862849	0.0340955	0.00125922
7945	2.49442	7.33172	0.863356	0.0340425	0.00125807
7946	2.49473	7.33756	0.863864	0.0339892	0.00125684
7947	2.49504	7.34342	0.864374	0.0339355	0.00125554
7948	2.49536	7.3493	0.864886	0.0338815	0.00125413
7949	2.49567	7.35518	0.865398	0.0338272	0.00125266
7950	2.49599	7.36109	0.865913	0.0337726	0.00125114
7951	2.4963	7.367	0.866429	0.0337177	0.00124959
7952	2.49661	7.37293	0.866946	0.0336626	0.001248
7953	2.49693	7.37887	0.867465	0.0336071	0.00124637
7954	2.49724	7.38482	0.867985	0.0335512	0.00124461
7955	2.49756	7.39079	0.868506	0.0334951	0.00124282
7956	2.49787	7.39677	0.869029	0.0334387	0.001241
7957	2.49818	7.40276	0.869553	0.033382	0.00123917
7958	2.4985	7.40876	0.870079	0.033325	0.00123731
7959	2.49881	7.41477	0.870606	0.0332677	0.00123545
7960	2.49913	7.4208	0.871135	0.0332101	0.00123353
7961	2.49944	7.42683	0.871665	0.0331522	0.00123156
7962	2.49975	7.43288	0.872196	0.0330941	0.00122954
7963	2.50007	7.43894	0.872728	0.0330356	0.00122745
7964	2.50038	7.44501	0.873262	0.0329768	0.00122526
7965	2.5007	7.45108	0.873796	0.0329177	0.00122297
7966	2.50101	7.45717	0.874332	0.0328582	0.00122058
7967	2.50132	7.46327	0.874869	0.0327985	0.00121815
7968	2.50164	7.46937	0.875406	0.0327385	0.00121568
7969	2.50195	7.47549	0.875945	0.0326782	0.00121317
7970	2.50227	7.48161	0.876485	0.0326177	0.0012106
7971	2.50258	7.48774	0.877026	0.0325569	0.00120798
7972	2.50289	7.49389	0.877568	0.0324957	0.00120528
7973	2.50321	7.50003	0.878111	0.0324344	0.00120251
7974	2.50352	7.50619	0.878654	0.0323727	0.00119967
7975	2.50384	7.51236	0.879199	0.0323108	0.00119675
7976	2.50415	7.51853	0.879744	0.0322485	0.00119369
7977	2.50446	7.52471	0.88029	0.032186	0.00119055
7978	2.50478	7.53089	0.880836	0.0321232	0.00118737
7979	2.50509	7.53709	0.881384	0.0320602	0.00118414
7980	2.50541	7.54329	0.881932	0.0319969	0.00118085
7981	2.50572	7.54949	0.882481	0.0319333	0.00117746
7982	2.50603	7.5557	0.88303	0.0318695	0.001174
7983	2.50635	7.56192	0.88358	0.0318055	0.00117049
7984	2.50666	7.56814	0.884131	0.0317412	0.00116694
7985	2.50698	7.57437	0.884682	0.0316767	0.00116333
7986	2.50729	7.5806	0.885234	0.0316119	0.00115959
7987	2.5076	7.58684	0.885786	0.0315469	0.00115579
7988	2.50792	7.59308	0.886339	0.0314817	0.00115195
7989	2.50823	7.59933	0.886892	0.0314163	0.00114807
7990	2.50855	7.60558	0.887446	0.0313507	0.00114409
7991	2.50886	7.61183	0.888	0.0312848	0.00114007
7992	2.50917	7.61809	0.888555	0.0312188	0.00113601
7993	2.50949	7.62435	0.88911	0.0311525	0.00113192
7994	2.5098	7.63061	0.889665	0.0310861	0.00112778
7995	2.51012	7.63688	0.890221	0.0310194	0.00112356
7996	2.51043	7.64315	0.890777	0.0309526	0.00111927
7997	2.51074	7.64942	0.891333	0.0308855	0.00111488
7998	2.51106	7.65569	0.891889	0.0308182	0.00111047
7999	2.51137	7.66197	0.892446	0.0307508	0.00110603
8000	2.51169	7.66824	0.893003	0.0306833	0.00110155
8001	2.512	7.67452	0.893561	0.0306155	0.00109704
8002	2.51231	7.6808	0.894118	0.0305476	0.00109251
8003	2.51263	7.68708	0.894676	0.0304794	0.00108788
8004	2.51294	7.69336	0.895233	0.0304111	0.00108322
8005	2.51326	7.69964	0.895791	0.0303427	0.00107853
8006	2.51357	7.70592	0.896349	0.0302741	0.0010738
8007	2.51388	7.7122	0.896907	0.0302052	0.00106894
8008	2.5142	7.71848	0.897465	0.0301362	0.00106405
8009	2.51451	7.72476	0.898023	0.0300671	0.00105913
8010	2.51483	7.73103	0.898581	0.0299978	0.00105418
8011	2.51514	7.73731	0.899139	0.0299284	0.00104915
8012	2.51545	7.74358	0.899697	0.0298588	0.00104408
8013	2.51577	7.74986	0.900254	0.029789	0.00103894
8014	2.51608	7.75613	0.900812	0.0297192	0.00103382
8015	2.5164	7.7624	0.90137	0.0296492	0.00102865
8016	2.51671	7.76866	0.901927	0.0295789	0.00102336
8017	2.51702	7.77493	0.902484	0.0295085	0.00101798
8018	2.51734	7.78119	0.903041	0.029438	0.00101258
8019	2.51765	7.78745	0.903597	0.0293674	0.00100716
8020	2.51797	7.7937	0.904154	0.0292967	0.00100172
8021	2.51828	7.79995	0.90471	0.0292259	0.000996251
8022	2.51859	7.8062	0.905266	0.0291549	0.000990744
8023	2.51891	7.81244	0.905821	0.0290838	0.000985228
8024	2.51922	7.81868	0.906376	0.0290125	0.000979574
8025	2.51954	7.82491	0.90693	0.0289411	0.000973871
8026	2.51985	7.83114	0.907485	0.0288696	0.000968116
8027	2.52016	7.83736	0.908039	0.028798	0.000962345
8028	2.52048	7.84358	0.908592	0.0287263	0.000956558
8029	2.52079	7.84979	0.909145	0.0286545	0.000950749
8030	2.52111	7.856	0.909697	0.0285826	0.000944867
8031	2.52142	7.8622	0.910249	0.0285106	0.000938949
8032	2.52173	7.86839	0.910801	0.0284385	0.000932967
8033	2.52205	7.87458	0.911351	0.0283663	0.000926939
8034	2.52236	7.88076	0.911902	0.028294	0.000920887
8035	2.52268	7.88693	0.912452	0.0282216	0.00091481
8036	2.52299	7.8931	0.913	0.0281491	0.000908662
8037	2.5233	7.89925	0.913549	0.0280765	0.000902484
8038	2.52362	7.90541	0.914097	0.0280039	0.000896274
8039	2.52393	7.91155	0.914644	0.0279311	0.000890003
8040	2.52425	7.91768	0.91519	0.0278583	0.000883659
8041	2.52456	7.92381	0.915735	0.0277853	0.000877268
8042	2.52487	7.92992	0.91628	0.0277123	0.000870793
8043	2.52519	7.93603	0.916823	0.0276392	0.000864275
8044	2.5255	7.94213	0.917366	0.0275661	0.000857722
8045	2.52582	7.94822	0.917908	0.0274928	0.000851122
8046	2.52613	7.95429	0.91845	0.0274196	0.000844478
8047	2.52644	7.96036	0.91899	0.0273462	0.000837781
8048	2.52676	7.96642	0.919529	0.0272728	0.000831038
8049	2.52707	7.97247	0.920067	0.0271993	0.000824181
8050	2.52739	7.97851	0.920604	0.0271257	0.000817279
8051	2.5277	7.98453	0.921141	0.0270522	0.000810344
8052	2.52801	7.99055	0.921676	0.0269786	0.000803391
8053	2.52833	7.99655	0.92221	0.0269049	0.000796407
8054	2.52864	8.00254	0.922743	0.0268313	0.000789403
8055	2.52896	8.00852	0.923276	0.0267576	0.000782369
8056	2.52927	8.01449	0.923807	0.0266839	0.000775313
8057	2.52958	8.02044	0.924337	0.0266102	0.000768227
8058	2.5299	8.02639	0.924866	0.0265364	0.000761087
8059	2.53021	8.03232	0.925394	0.0264627	0.000753878
8060	2.53053	8.03823	0.925921	0.0263889	0.00074667
8061	2.53084	8.04414	0.926447	0.0263151	0.000739451
8062	2.53115	8.05002	0.926972	0.0262413	0.000732224
8063	2.53147	8.0559	0.927495	0.0261675	0.00072497
8064	2.53178	8.06176	0.928018	0.0260937	0.000717693
8065	2.5321	8.06761	0.928539	0.0260199	0.000710379
8066	2.53241	8.07344	0.929059	0.0259461	0.000703025
8067	2.53272	8.07926	0.929577	0.0258723	0.000695621
8068	2.53304	8.08506	0.930095	0.0257985	0.000688182
8069	2.53335	8.09085	0.930611	0.0257247	0.000680693
8070	2.53367	8.09663	0.931125	0.0256509	0.000673168
8071	2.53398	8.10238	0.931639	0.0255772	0.000665593
8072	2.53429	8.10812	0.932151	0.0255034	0.000657978
8073	2.53461	8.11385	0.932661	0.0254297	0.000650312
8074	2.53492	8.11956	0.93317	0.0253559	0.000642605
8075	2.53524	8.12525	0.933678	0.0252822	0.000634845
8076	2.53555	8.13092	0.934184	0.0252086	0.000627046
8077	2.53586	8.13658	0.934689	0.0251349	0.000619189
8078	2.53618	8.14222	0.935192	0.0250613	0.000611295
8079	2.53649	8.14785	0.935693	0.0249877	0.000603348
8080	2.53681	8.15345	0.936194	0.0249143	0.000595432
8081	2.53712	8.15904	0.936692	0.0248408	0.000587475
8082	2.53743	8.16461	0.937189	0.0247674	0.000579452
8083	2.53775	8.17016	0.937684	0.024694	0.00057137
8084	2.53806	8.1757	0.938178	0.0246207	0.000563233
8085	2.53838	8.18121	0.93867	0.0245474	0.00055504
8086	2.53869	8.18671	0.93916	0.0244742	0.000546845
8087	2.539	8.19218	0.939649	0.0244011	0.000538583
8088	2.53932	8.19764	0.940136	0.024328	0.000530274
8089	2.53963	8.20308	0.940621	0.024255	0.000521925
8090	2.53995	8.2085	0.941104	0.024182	0.000513537
8091	2.54026	8.21389	0.941586	0.0241092	0.000505112
8092	2.54057	8.21927	0.942066	0.0240364	0.000496677
8093	2.54089	8.22463	0.942544	0.0239638	0.000488203
8094	2.5412	8.22996	0.943021	0.0238913	0.000479721
8095	2.54152	8.23528	0.943495	0.0238188	0.000471197
8096	2.54183	8.24057	0.943968	0.0237464	0.000462612
8097	2.54214	8.24585	0.944438	0.0236741	0.000453981
8098	2.54246	8.2511	0.944907	0.0236019	0.000445304
8099	2.54277	8.25633	0.945374	0.0235298	0.000436588
8100	2.54309	8.26153	0.945839	0.0234578	0.000427835
8101	2.5434	8.26672	0.946302	0.023386	0.000419042
8102	2.54371	8.27188	0.946763	0.0233142	0.000410243
8103	2.54403	8.27702	0.947222	0.0232426	0.000401395
8104	2.54434	8.28214	0.94768	0.0231712	0.000392528
8105	2.54466	8.28723	0.948135	0.0230998	0.000383613
8106	2.54497	8.29231	0.948588	0.0230286	0.000374682
8107	2.54528	8.29735	0.949039	0.0229575	0.000365707
8108	2.5456	8.30238	0.949488	0.0228866	0.000356692
8109	2.54591	8.30738	0.949935	0.0228158	0.000347624
8110	2.54623	8.31236	0.950379	0.0227451	0.000338541
8111	2.54654	8.31731	0.950822	0.0226746	0.000329399
8112	2.54685	8.32224	0.951262	0.0226043	0.000320219
8113	2.54717	8.32714	0.9517	0.0225341	0.000311002
8114	2.54748	8.33202	0.952136	0.022464	0.000301757
8115	2.5478	8.33687	0.95257	0.0223942	0.000292485
8116	2.54811	8.3417	0.953002	0.0223245	0.000283208
8117	2.54842	8.34651	0.953431	0.022255	0.000273884
8118	2.54874	8.35129	0.953859	0.0221857	0.000264528
8119	2.54905	8.35604	0.954283	0.0221165	0.000255117
8120	2.54937	8.36077	0.954706	0.0220475	0.000245668
8121	2.54968	8.36547	0.955126	0.0219786	0.000236179
8122	2.54999	8.37014	0.955544	0.0219099	0.000226661
8123	2.55031	8.37479	0.955959	0.0218415	0.000217112
8124	2.55062	8.37941	0.956372	0.0217732	0.000207531
8125	2.55094	8.384	0.956783	0.0217052	0.000197938
8126	2.55125	8.38857	0.957192	0.0216374	0.00018835
8127	2.55156	8.39311	0.957598	0.0215698	0.000178723
8128	2.55188	8.39763	0.958001	0.0215024	0.000169052
8129	2.55219	8.40211	0.958402	0.0214352	0.000159319
8130	2.55251	8.40657	0.958801	0.0213682	0.000149557
8131	2.55282	8.411	0.959197	0.0213014	0.000139761
8132	2.55313	8.4154	0.959591	0.0212348	0.000129942
8133	2.55345	8.41977	0.959982	0.0211685	0.000120092
8134	2.55376	8.42412	0.96037	0.0211024	0.0001102
8135	2.55408	8.42844	0.960756	0.0210365	0.000100316
8136	2.55439	8.43272	0.96114	0.0209709	9.04111e-05
8137	2.5547	8.43698	0.961521	0.0209056	8.04705e-05
8138	2.55502	8.44121	0.961899	0.0208405	7.0501e-05
8139	2.55533	8.44542	0.962274	0.0207756	6.05032e-05
8140	2.55565	8.44959	0.962647	0.020711	5.04525e-05
8141	2.55596	8.45373	0.963018	0.0206466	4.03788e-05
8142	2.55627	8.45784	0.963385	0.0205825	3.02787e-05
8143	2.55659	8.46192	0.96375	0.0205187	2.01646e-05
8144	2.5569	8.46598	0.964113	0.0204551	1.00148e-05
8145	2.55722	8.47	0.964472	0.0203918	-1.48083e-07
8146	2.55753	8.47399	0.964829	0.0203288	-1.03072e-05
8147	2.55784	8.47795	0.965184	0.0202661	-2.05085e-05
8148	2.55816	8.48188	0.965535	0.0202036	-3.07673e-05
8149	2.55847	8.48578	0.965884	0.0201414	-4.09791e-05
8150	2.55879	8.48965	0.96623	0.0200795	-5.13021e-05
8151	2.5591	8.49349	0.966573	0.0200179	-6.16081e-05
8152	2.55941	8.49729	0.966913	0.0199566	-7.19397e-05
8153	2.55973	8.50107	0.967251	0.0198956	-8.23071e-05
8154	2.56004	8.50481	0.967585	0.0198349	-9.26849e-05
8155	2.56036	8.50852	0.967917	0.0197745	-0.000103104
8156	2.56067	8.5122	0.968246	0.0197144	-0.000113519
8157	2.56098	8.51585	0.968572	0.0196546	-0.000123946
8158	2.5613	8.51947	0.968896	0.0195952	-0.000134372
8159	2.56161	8.52305	0.969216	0.0195361	-0.000144814
8160	2.56193	8.5266	0.969534	0.0194773	-0.000155282
8161	2.56224	8.53012	0.969848	0.0194188	-0.00016578
8162	2.56255	8.5336	0.97016	0.0193606	-0.000176278
8163	2.56287	8.53705	0.970469	0.0193029	-0.000186775
8164	2.56318	8.54047	0.970775	0.0192455	-0.000197234
8165	2.5635	8.54386	0.971078	0.0191883	-0.00020785
8166	2.56381	8.54721	0.971377	0.0191315	-0.000218428
8167	2.56412	8.55053	0.971675	0.0190751	-0.00022894
8168	2.56444	8.55382	0.971969	0.0190191	-0.000239511
8169	2.56475	8.55707	0.97226	0.0189633	-0.000250135
8170	2.56507	8.56029	0.972548	0.018908	-0.000260714
8171	2.56538	8.56347	0.972833	0.0188529	-0.000271389
8172	2.56569	8.56662	0.973115	0.0187983	-0.000281948
8173	2.56601	8.56974	0.973394	0.018744	-0.000292586
8174	2.56632	8.57282	0.97367	0.01869	-0.000303297
8175	2.56664	8.57587	0.973943	0.0186365	-0.000313854
8176	2.56695	8.57888	0.974213	0.0185833	-0.000324567
8177	2.56726	8.58186	0.974479	0.0185304	-0.0003353
8178	2.56758	8.58481	0.974743	0.0184781	-0.000345917
8179	2.56789	8.58771	0.975004	0.018426	-0.000356586
8180	2.56821	8.59059	0.975262	0.0183743	-0.000367339
8181	2.56852	8.59343	0.975516	0.0183231	-0.00037793
8182	2.56883	8.59623	0.975768	0.0182721	-0.000388644
8183	2.56915	8.599	0.976016	0.0182217	-0.00039927
8184	2.56946	8.60173	0.976262	0.0181716	-0.000409862
8185	2.56978	8.60443	0.976503	0.0181218	-0.000420575
8186	2.57009	8.60709	0.976743	0.0180726	-0.00043121
8187	2.5704	8.60972	0.976979	0.0180237	-0.000441861
8188	2.57072	8.6123	0.977211	0.0179753	-0.00045264
8189	2.57103	8.61486	0.977441	0.0179272	-0.000463349
8190	2.57135	8.61738	0.977667	0.0178795	-0.000474086
8191	2.57166	8.61986	0.977889	0.0178322	-0.000484896
8192	2.57197	8.6223	0.978109	0.0177853	-0.000495642
8193	2.57229	8.62471	0.978326	0.0177388	-0.000506439
8194	2.5726	8.62708	0.978539	0.0176928	-0.000517204
8195	2.57292	8.62942	0.978749	0.0176472	-0.000527988
8196	2.57323	8.63172	0.978956	0.017602	-0.000538716
8197	2.57354	8.63398	0.97916	0.0175573	-0.000549493
8198	2.57386	8.63621	0.97936	0.0175129	-0.000560255
8199	2.57417	8.6384	0.979557	0.017469	-0.00057103
8200	2.57449	8.64055	0.979751	0.0174255	-0.000581797
8201	2.5748	8.64266	0.979942	0.0173825	-0.000592583
8202	2.57511	8.64474	0.980129	0.0173399	-0.000603346
8203	2.57543	8.64678	0.980313	0.0172977	-0.000614131
8204	2.57574	8.64878	0.980494	0.017256	-0.000624892
8205	2.57606	8.65075	0.980671	0.0172147	-0.000635711
8206	2.57637	8.65268	0.980845	0.0171739	-0.00064646
8207	2.57668	8.65457	0.981016	0.0171335	-0.000657219
8208	2.577	8.65642	0.981184	0.0170936	-0.000667965
8209	2.57731	8.65823	0.981348	0.0170541	-0.000678693
8210	2.57763	8.66001	0.981509	0.0170151	-0.000689376
8211	2.57794	8.66175	0.981667	0.0169766	-0.000700093
8212	2.57825	8.66345	0.981821	0.0169385	-0.000710816
8213	2.57857	8.66511	0.981972	0.0169009	-0.000721521
8214	2.57888	8.66674	0.98212	0.0168638	-0.000732144
8215	2.5792	8.66833	0.982265	0.0168272	-0.000742811
8216	2.57951	8.66988	0.982406	0.016791	-0.000753439
8217	2.57982	8.67139	0.982544	0.0167553	-0.000764066
8218	2.58014	8.67286	0.982678	0.01672	-0.000774691
8219	2.58045	8.67429	0.982809	0.0166853	-0.000785305
8220	2.58077	8.67569	0.982937	0.016651	-0.00079593
8221	2.58108	8.67704	0.983062	0.0166172	-0.000806532
8222	2.58139	8.67836	0.983183	0.0165838	-0.000817156
8223	2.58171	8.67964	0.983301	0.0165509	-0.000827678
8224	2.58202	8.68088	0.983415	0.0165185	-0.000838228
8225	2.58234	8.68209	0.983526	0.0164866	-0.000848772
8226	2.58265	8.68325	0.983634	0.0164553	-0.00085925
8227	2.58296	8.68438	0.983738	0.0164244	-0.000869801
8228	2.58328	8.68546	0.983839	0.0163939	-0.000880255
8229	2.58359	8.68651	0.983937	0.016364	-0.000890713
8230	2.58391	8.68752	0.984031	0.0163345	-0.00090118
8231	2.58422	8.68849	0.984122	0.0163056	-0.00091163
8232	2.58453	8.68942	0.984209	0.0162771	-0.000922125
8233	2.58485	8.69031	0.984293	0.0162491	-0.000932589
8234	2.58516	8.69116	0.984374	0.0162216	-0.000943074
8235	2.58548	8.69198	0.984451	0.0161946	-0.000953538
8236	2.58579	8.69275	0.984524	0.0161681	-0.000964024
8237	2.5861	8.69349	0.984595	0.0161421	-0.000974469
8238	2.58642	8.69418	0.984661	0.0161166	-0.000984896
8239	2.58673	8.69484	0.984725	0.0160916	-0.000995286
8240	2.58705	8.69546	0.984785	0.0160672	-0.00100568
8241	2.58736	8.69604	0.984841	0.0160433	-0.00101605
8242	2.58767	8.69657	0.984894	0.0160198	-0.00102643
8243	2.58799	8.69707	0.984944	0.0159969	-0.00103676
8244	2.5883	8.69753	0.98499	0.0159744	-0.00104709
8245	2.58862	8.69796	0.985033	0.0159525	-0.00105735
8246	2.58893	8.69834	0.985072	0.0159312	-0.00106752
8247	2.58924	8.69868	0.985109	0.0159104	-0.00107762
8248	2.58956	8.69898	0.985142	0.0158901	-0.00108775
8249	2.58987	8.69925	0.985172	0.0158703	-0.00109776
8250	2.59019	8.69947	0.985199	0.0158511	-0.00110773
8251	2.5905	8.69965	0.985222	0.0158324	-0.00111759
8252	2.59081	8.6998	0.985243	0.0158143	-0.0011273
8253	2.59113	8.69991	0.985261	0.0157967	-0.00113694
8254	2.59144	8.69997	0.985276	0.0157798	-0.00114637
8255	2.59176	8.7	0.985288	0.0157635	-0.0011556
8256	2.59207	8.69999	0.985298	0.0157477	-0.00116461
8257	2.59238	8.69994	0.985306	0.0157326	-0.00117338
8258	2.5927	8.69984	0.985312	0.0157181	-0.0011818
8259	2.59301	8.69971	0.985315	0.0157043	-0.00118998
8260	2.59333	8.69954	0.985318	0.0156911	-0.00119771
8261	2.59364	8.69933	0.985319	0.0156786	-0.00120494
8262	2.59395	8.69908	0.985319	0.0156667	-0.0012118
8263	2.59427	8.6988	0.985318	0.0156556	-0.00121815
8264	2.59458	8.69847	0.985316	0.0156451	-0.00122397
8265	2.5949	8.6981	0.985314	0.0156353	-0.00122938
8266	2.59521	8.69769	0.985311	0.0156261	-0.00123428
8267	2.59552	8.69725	0.985308	0.0156175	-0.00123876
8268	2.59584	8.69676	0.985303	0.0156094	-0.001243
8269	2.59615	8.69624	0.985297	0.0156017	-0.00124696
8270	2.59647	8.69567	0.98529	0.0155944	-0.00125091
8271	2.59678	8.69507	0.98528	0.0155875	-0.00125484
8272	2.59709	8.69443	0.985267	0.0155807	-0.00125903
8273	2.59741	8.69375	0.985251	0.015574	-0.00126367
8274	2.59772	8.69303	0.98523	0.0155673	-0.0012689
8275	2.59804	8.69227	0.985204	0.0155606	-0.001275
8276	2.59835	8.69147	0.985171	0.0155537	-0.00128206
8277	2.59866	8.69063	0.985131	0.0155466	-0.00129028
8278	2.59898	8.68975	0.985083	0.0155393	-0.00129976
8279	2.59929	8.68884	0.985027	0.0155317	-0.00131058
8280	2.59961	8.68788	0.984962	0.0155238	-0.0013228
8281	2.59992	8.68689	0.984888	0.0155158	-0.00133643
8282	2.60023	8.68585	0.984804	0.0155077	-0.00135128
8283	2.60055	8.68478	0.984711	0.0154996	-0.00136733
8284	2.60086	8.68367	0.98461	0.0154916	-0.0013843
8285	2.60118	8.68252	0.9845	0.0154839	-0.00140209
8286	2.60149	8.68133	0.984383	0.0154766	-0.0014204
8287	2.6018	8.68011	0.98426	0.0154699	-0.00143894
8288	2.60212	8.67884	0.98413	0.0154639	-0.00145754
8289	2.60243	8.67754	0.983996	0.0154588	-0.00147591
8290	2.60275	8.67619	0.983858	0.0154547	-0.00149384
8291	2.60306	8.67481	0.983716	0.0154518	-0.00151104
8292	2.60337	8.67339	0.983573	0.0154501	-0.00152737
8293	2.60369	8.67193	0.983428	0.0154497	-0.00154263
8294	2.604	8.67044	0.983282	0.0154505	-0.00155689
8295	2.60432	8.6689	0.983135	0.0154527	-0.00156991
8296	2.60463	8.66733	0.982988	0.0154562	-0.00158179
8297	2.60494	8.66572	0.982841	0.0154609	-0.00159252
8298	2.60526	8.66407	0.982694	0.0154669	-0.00160218
8299	2.60557	8.66238	0.982546	0.0154739	-0.00161088
8300	2.60589	8.66066	0.982398	0.0154821	-0.00161864
8301	2.6062	8.65889	0.982249	0.0154912	-0.00162568
8302	2.60651	8.65709	0.9821	0.0155012	-0.00163206
8303	2.60683	8.65525	0.981949	0.0155121	-0.00163785
8304	2.60714	8.65338	0.981796	0.0155236	-0.00164328
8305	2.60746	8.65146	0.981642	0.0155359	-0.00164846
8306	2.60777	8.64951	0.981485	0.0155487	-0.00165339
8307	2.60808	8.64752	0.981326	0.0155621	-0.00165811
8308	2.6084	8.6455	0.981165	0.015576	-0.00166286
8309	2.60871	8.64343	0.981	0.0155904	-0.00166768
8310	2.60903	8.64133	0.980832	0.0156052	-0.00167251
8311	2.60934	8.63919	0.980661	0.0156205	-0.00167744
8312	2.60965	8.63702	0.980487	0.0156361	-0.00168252
8313	2.60997	8.63481	0.980309	0.0156521	-0.00168771
8314	2.61028	8.63256	0.980128	0.0156685	-0.00169314
8315	2.6106	8.63027	0.979944	0.0156854	-0.00169863
8316	2.61091	8.62795	0.979756	0.0157025	-0.00170432
8317	2.61122	8.62559	0.979565	0.0157202	-0.00170997
8318	2.61154	8.6232	0.97937	0.0157382	-0.00171581
8319	2.61185	8.62076	0.979172	0.0157566	-0.00172179
8320	2.61217	8.6183	0.97897	0.0157755	-0.00172784
8321	2.61248	8.61579	0.978765	0.0157948	-0.00173396
8322	2.61279	8.61325	0.978557	0.0158145	-0.00174014
8323	2.61311	8.61068	0.978346	0.0158347	-0.00174639
8324	2.61342	8.60806	0.978131	0.0158553	-0.00175273
8325	2.61374	8.60541	0.977913	0.0158763	-0.00175909
8326	2.61405	8.60273	0.977691	0.0158978	-0.00176546
8327	2.61436	8.60001	0.977466	0.0159197	-0.00177186
8328	2.61468	8.59726	0.977238	0.0159421	-0.00177829
8329	2.61499	8.59447	0.977007	0.015965	-0.00178466
8330	2.61531	8.59164	0.976773	0.0159883	-0.00179101
8331	2.61562	8.58878	0.976536	0.0160121	-0.00179738
8332	2.61593	8.58588	0.976295	0.0160364	-0.00180373
8333	2.61625	8.58295	0.976052	0.0160612	-0.00181003
8334	2.61656	8.57999	0.975805	0.0160865	-0.00181624
8335	2.61688	8.57699	0.975556	0.0161123	-0.00182236
8336	2.61719	8.57395	0.975303	0.0161385	-0.00182845
8337	2.6175	8.57088	0.975048	0.0161652	-0.0018345
8338	2.61782	8.56778	0.974789	0.0161925	-0.00184049
8339	2.61813	8.56464	0.974528	0.0162202	-0.00184637
8340	2.61845	8.56147	0.974263	0.0162483	-0.00185227
8341	2.61876	8.55826	0.973996	0.016277	-0.00185805
8342	2.61907	8.55502	0.973726	0.0163062	-0.00186376
8343	2.61939	8.55175	0.973452	0.0163358	-0.00186937
8344	2.6197	8.54844	0.973176	0.016366	-0.00187492
8345	2.62002	8.5451	0.972898	0.0163966	-0.00188037
8346	2.62033	8.54173	0.972616	0.0164277	-0.00188578
8347	2.62064	8.53832	0.972332	0.0164593	-0.00189103
8348	2.62096	8.53488	0.972044	0.0164914	-0.00189627
8349	2.62127	8.53141	0.971754	0.016524	-0.00190138
8350	2.62159	8.5279	0.971462	0.0165571	-0.00190639
8351	2.6219	8.52436	0.971166	0.0165906	-0.00191132
8352	2.62221	8.52079	0.970868	0.0166246	-0.00191612
8353	2.62253	8.51719	0.970567	0.0166592	-0.00192079
8354	2.62284	8.51355	0.970264	0.0166942	-0.0019254
8355	2.62316	8.50988	0.969958	0.0167296	-0.00192994
8356	2.62347	8.50618	0.969649	0.0167655	-0.00193444
8357	2.62378	8.50245	0.969337	0.0168018	-0.00193886
8358	2.6241	8.49869	0.969022	0.0168386	-0.00194324
8359	2.62441	8.4949	0.968705	0.0168759	-0.00194752
8360	2.62473	8.49107	0.968386	0.0169137	-0.00195162
8361	2.62504	8.48721	0.968063	0.0169518	-0.00195571
8362	2.62535	8.48332	0.967738	0.0169905	-0.00195972
8363	2.62567	8.4794	0.96741	0.0170295	-0.00196371
8364	2.62598	8.47545	0.96708	0.017069	-0.0019676
8365	2.6263	8.47147	0.966747	0.0171089	-0.00197142
8366	2.62661	8.46746	0.966412	0.0171493	-0.00197516
8367	2.62692	8.46342	0.966074	0.0171901	-0.00197876
8368	2.62724	8.45935	0.965733	0.0172314	-0.00198226
8369	2.62755	8.45525	0.96539	0.017273	-0.00198574
8370	2.62787	8.45112	0.965044	0.0173151	-0.00198913
8371	2.62818	8.44696	0.964696	0.0173577	-0.00199249
8372	2.62849	8.44277	0.964345	0.0174006	-0.00199576
8373	2.62881	8.43855	0.963992	0.0174439	-0.00199897
8374	2.62912	8.4343	0.963636	0.0174877	-0.00200209
8375	2.62944	8.43002	0.963278	0.0175319	-0.00200514
8376	2.62975	8.42572	0.962917	0.0175765	-0.0020081
8377	2.63006	8.42138	0.962554	0.0176215	-0.00201099
8378	2.63038	8.41702	0.962189	0.017667	-0.00201371
8379	2.63069	8.41263	0.961821	0.0177129	-0.00201634
8380	2.63101	8.40821	0.961451	0.0177593	-0.00201883
8381	2.63132	8.40376	0.961079	0.0178061	-0.00202124
8382	2.63163	8.39928	0.960705	0.0178533	-0.00202358
8383	2.63195	8.39478	0.960328	0.0179008	-0.00202584
8384	2.63226	8.39025	0.959949	0.0179488	-0.00202809
8385	2.63258	8.38569	0.959567	0.0179971	-0.00203036
8386	2.63289	8.38111	0.959184	0.018046	-0.00203222
8387	2.6332	8.3765	0.958798	0.0180951	-0.00203426
8388	2.63352	8.37186	0.958411	0.0181449	-0.00203591
8389	2.63383	8.36719	0.958021	0.0181949	-0.00203759
8390	2.63415	8.3625	0.957628	0.0182452	-0.00203946
8391	2.63446	8.35779	0.957235	0.018296	-0.00204091
8392	2.63477	8.35304	0.95684	0.0183475	-0.00204203
8393	2.63509	8.34827	0.956442	0.0183992	-0.00204326
8394	2.6354	8.34348	0.956042	0.0184513	-0.00204445
8395	2.63572	8.33866	0.955642	0.0185039	-0.0020452
8396	2.63603	8.33381	0.955238	0.0185566	-0.00204636
8397	2.63634	8.32894	0.954833	0.0186099	-0.00204703
8398	2.63666	8.32405	0.954427	0.0186638	-0.00204743
8399	2.63697	8.31913	0.95402	0.018718	-0.00204761
8400	2.63729	8.31419	0.95361	0.0187722	-0.00204818
8401	2.6376	8.30922	0.953199	0.0188272	-0.00204817
8402	2.63791	8.30423	0.952786	0.0188821	-0.00204839
8403	2.63823	8.29921	0.952371	0.0189377	-0.00204823
8404	2.63854	8.29417	0.951955	0.0189933	-0.00204828
8405	2.63886	8.28911	0.951537	0.0190495	-0.00204797
8406	2.63917	8.28402	0.951118	0.0191058	-0.00204777
8407	2.63948	8.27891	0.950697	0.0191624	-0.00204723
8408	2.6398	8.27378	0.950273	0.0192191	-0.00204704
8409	2.64011	8.26863	0.949849	0.0192762	-0.00204654
8410	2.64043	8.26345	0.949421	0.0193332	-0.00204634
8411	2.64074	8.25825	0.948992	0.0193906	-0.00204603
8412	2.64105	8.25303	0.948561	0.0194481	-0.00204581
8413	2.64137	8.24779	0.948128	0.0195059	-0.00204554
8414	2.64168	8.24252	0.947692	0.0195635	-0.00204556
8415	2.642	8.23723	0.947253	0.0196213	-0.00204574
8416	2.64231	8.23193	0.946811	0.0196791	-0.00204608
8417	2.64262	8.2266	0.946367	0.0197371	-0.00204657
8418	2.64294	8.22125	0.94592	0.0197951	-0.00204717
8419	2.64325	8.21588	0.945471	0.0198532	-0.00204793
8420	2.64357	8.21049	0.945018	0.0199115	-0.00204884
8421	2.64388	8.20508	0.944564	0.0199701	-0.00204957
8422	2.64419	8.19965	0.944104	0.020028	-0.00205133
8423	2.64451	8.1942	0.943644	0.0200871	-0.00205213
8424	2.64482	8.18873	0.94318	0.0201454	-0.00205376
8425	2.64514	8.18324	0.942717	0.0202055	-0.00205385
8426	2.64545	8.17774	0.942249	0.0202647	-0.00205502
8427	2.64576	8.17221	0.941777	0.0203237	-0.00205666
8428	2.64608	8.16666	0.941306	0.0203839	-0.00205722
8429	2.64639	8.1611	0.940833	0.0204445	-0.00205754
8430	2.64671	8.15552	0.940358	0.020505	-0.00205813
8431	2.64702	8.14992	0.939881	0.0205659	-0.00205839
8432	2.64733	8.1443	0.939403	0.0206273	-0.00205837
8433	2.64765	8.13867	0.938924	0.020689	-0.00205807
8434	2.64796	8.13302	0.938443	0.0207511	-0.00205747
8435	2.64828	8.12735	0.937963	0.0208137	-0.00205648
8436	2.64859	8.12166	0.93748	0.0208767	-0.00205522
8437	2.6489	8.11596	0.936996	0.0209394	-0.00205433
8438	2.64922	8.11024	0.936512	0.0210033	-0.00205246
8439	2.64953	8.1045	0.936028	0.0210675	-0.0020503
8440	2.64985	8.09875	0.935541	0.0211317	-0.00204826
8441	2.65016	8.09298	0.935054	0.0211965	-0.00204586
8442	2.65047	8.0872	0.934566	0.0212616	-0.00204325
8443	2.65079	8.0814	0.934077	0.0213269	-0.0020405
8444	2.6511	8.07559	0.933587	0.0213925	-0.00203765
8445	2.65142	8.06976	0.933096	0.0214584	-0.00203467
8446	2.65173	8.06392	0.932604	0.0215246	-0.00203156
8447	2.65204	8.05807	0.932112	0.0215914	-0.00202787
8448	2.65236	8.05219	0.931617	0.0216577	-0.00202489
8449	2.65267	8.04631	0.931124	0.0217253	-0.00202064
8450	2.65299	8.04041	0.930626	0.0217916	-0.00201793
8451	2.6533	8.0345	0.93013	0.0218593	-0.00201392
8452	2.65361	8.02858	0.929632	0.0219268	-0.00201014
8453	2.65393	8.02264	0.929131	0.0219939	-0.00200704
8454	2.65424	8.01669	0.928631	0.0220618	-0.00200313
8455	2.65456	8.01072	0.928129	0.0221296	-0.00199949
8456	2.65487	8.00475	0.927629	0.0221984	-0.00199482
8457	2.65518	7.99876	0.927126	0.0222669	-0.00199057
8458	2.6555	7.99276	0.926623	0.0223353	-0.00198646
8459	2.65581	7.98675	0.926117	0.0224039	-0.00198234
8460	2.65613	7.98073	0.925611	0.0224726	-0.00197822
8461	2.65644	7.9747	0.925104	0.0225413	-0.00197407
8462	2.65675	7.96865	0.924594	0.0226095	-0.00197073
8463	2.65707	7.9626	0.924086	0.0226788	-0.00196617
8464	2.65738	7.95653	0.923575	0.0227478	-0.00196204
8465	2.6577	7.95046	0.923064	0.0228169	-0.00195776
8466	2.65801	7.94438	0.922553	0.0228864	-0.00195324
8467	2.65832	7.93828	0.922041	0.0229563	-0.00194849
8468	2.65864	7.93218	0.921527	0.0230256	-0.00194423
8469	2.65895	7.92606	0.921011	0.0230947	-0.00194037
8470	2.65927	7.91994	0.920496	0.0231646	-0.00193569
8471	2.65958	7.91381	0.91998	0.0232347	-0.00193073
8472	2.65989	7.90767	0.919463	0.0233046	-0.001926
8473	2.66021	7.90153	0.918948	0.0233753	-0.0019206
8474	2.66052	7.89537	0.918428	0.023445	-0.00191615
8475	2.66084	7.88921	0.917909	0.023515	-0.00191151
8476	2.66115	7.88304	0.917389	0.0235853	-0.00190663
8477	2.66146	7.87686	0.916869	0.023656	-0.00190138
8478	2.66178	7.87068	0.916349	0.0237266	-0.00189608
8479	2.66209	7.86448	0.915827	0.023797	-0.00189114
8480	2.66241	7.85829	0.915305	0.0238676	-0.00188587
8481	2.66272	7.85208	0.914782	0.0239383	-0.00188056
8482	2.66303	7.84587	0.914259	0.0240091	-0.0018752
8483	2.66335	7.83966	0.913735	0.0240799	-0.00186981
8484	2.66366	7.83344	0.913211	0.0241508	-0.00186441
8485	2.66398	7.82721	0.912685	0.0242218	-0.00185894
8486	2.66429	7.82098	0.91216	0.0242928	-0.00185344
8487	2.6646	7.81474	0.911633	0.0243638	-0.00184794
8488	2.66492	7.8085	0.911106	0.0244349	-0.00184233
8489	2.66523	7.80226	0.910578	0.0245061	-0.00183675
8490	2.66555	7.79601	0.910049	0.0245772	-0.00183118
8491	2.66586	7.78975	0.90952	0.0246484	-0.00182556
8492	2.66617	7.7835	0.90899	0.0247194	-0.00182015
8493	2.66649	7.77724	0.90846	0.0247911	-0.00181409
8494	2.6668	7.77098	0.907928	0.024862	-0.00180869
8495	2.66712	7.76471	0.907396	0.0249333	-0.00180306
8496	2.66743	7.75844	0.906864	0.0250046	-0.00179734
8497	2.66774	7.75217	0.906332	0.0250762	-0.00179134
8498	2.66806	7.7459	0.905798	0.0251473	-0.00178573
8499	2.66837	7.73962	0.905265	0.0252189	-0.00177977
8500	2.66869	7.73335	0.90473	0.0252902	-0.00177394
8501	2.669	7.72707	0.904195	0.0253615	-0.00176806
8502	2.66931	7.72079	0.903661	0.0254331	-0.00176193
8503	2.66963	7.71451	0.903126	0.0255047	-0.00175573
8504	2.66994	7.70824	0.902591	0.0255764	-0.0017494
8505	2.67026	7.70196	0.902056	0.0256481	-0.00174302
8506	2.67057	7.69568	0.901521	0.0257198	-0.00173654
8507	2.67088	7.6894	0.900987	0.0257923	-0.0017292
8508	2.6712	7.68312	0.900451	0.0258637	-0.00172288
8509	2.67151	7.67684	0.899914	0.0259351	-0.0017166
8510	2.67183	7.67056	0.89938	0.0260077	-0.00170906
8511	2.67214	7.66428	0.898843	0.0260791	-0.00170258
8512	2.67245	7.65801	0.898305	0.0261505	-0.00169615
8513	2.67277	7.65173	0.897769	0.0262226	-0.00168895
8514	2.67308	7.64546	0.897232	0.026294	-0.00168242
8515	2.6734	7.63919	0.896695	0.0263659	-0.00167541
8516	2.67371	7.63293	0.896158	0.0264379	-0.00166816
8517	2.67402	7.62666	0.895621	0.0265096	-0.00166125
8518	2.67434	7.6204	0.895084	0.0265814	-0.00165419
8519	2.67465	7.61414	0.894546	0.0266531	-0.00164705
8520	2.67497	7.60789	0.894008	0.0267243	-0.00164026
8521	2.67528	7.60163	0.893471	0.0267963	-0.00163275
8522	2.67559	7.59539	0.892932	0.0268675	-0.00162591
8523	2.67591	7.58914	0.892395	0.0269393	-0.00161837
8524	2.67622	7.5829	0.891859	0.027011	-0.00161084
8525	2.67654	7.57667	0.891321	0.0270822	-0.00160372
8526	2.67685	7.57044	0.890785	0.0271541	-0.00159583
8527	2.67716	7.56422	0.890249	0.0272258	-0.00158795
8528	2.67748	7.558	0.889715	0.0272979	-0.00157964
8529	2.67779	7.55178	0.889179	0.0273694	-0.00157168
8530	2.67811	7.54558	0.888644	0.0274409	-0.0015637
8531	2.67842	7.53937	0.88811	0.0275124	-0.00155558
8532	2.67873	7.53318	0.887576	0.0275839	-0.00154736
8533	2.67905	7.52699	0.887042	0.0276553	-0.00153905
8534	2.67936	7.52081	0.88651	0.0277267	-0.00153062
8535	2.67968	7.51463	0.885977	0.027798	-0.00152213
8536	2.67999	7.50847	0.885444	0.0278688	-0.00151406
8537	2.6803	7.50231	0.884913	0.0279399	-0.00150556
8538	2.68062	7.49615	0.884381	0.0280105	-0.00149741
8539	2.68093	7.49001	0.883852	0.0280823	-0.00148793
8540	2.68125	7.48387	0.883321	0.0281526	-0.00147981
8541	2.68156	7.47775	0.882792	0.0282235	-0.00147108
8542	2.68187	7.47163	0.882263	0.0282942	-0.00146238
8543	2.68219	7.46552	0.881734	0.0283647	-0.00145372
8544	2.6825	7.45942	0.881208	0.0284361	-0.00144406
8545	2.68282	7.45333	0.880678	0.0285054	-0.00143636
8546	2.68313	7.44725	0.88015	0.0285753	-0.001428
8547	2.68344	7.44118	0.879623	0.0286453	-0.00141939
8548	2.68376	7.43511	0.879096	0.0287152	-0.0014107
8549	2.68407	7.42906	0.878571	0.0287849	-0.00140198
8550	2.68439	7.42302	0.878045	0.0288545	-0.00139327
8551	2.6847	7.417	0.877521	0.028924	-0.00138455
8552	2.68501	7.41098	0.876997	0.0289932	-0.00137597
8553	2.68533	7.40497	0.876477	0.0290637	-0.00136589
8554	2.68564	7.39898	0.875953	0.0291321	-0.00135759
8555	2.68596	7.39299	0.87543	0.0292008	-0.00134901
8556	2.68627	7.38702	0.87491	0.0292699	-0.0013398
8557	2.68658	7.38107	0.874392	0.0293392	-0.00133021
8558	2.6869	7.37512	0.873871	0.0294074	-0.0013216
8559	2.68721	7.36919	0.873353	0.0294757	-0.00131268
8560	2.68753	7.36327	0.872835	0.0295439	-0.00130374
8561	2.68784	7.35736	0.872317	0.0296119	-0.00129477
8562	2.68815	7.35147	0.8718	0.0296795	-0.00128601
8563	2.68847	7.34559	0.871285	0.0297473	-0.00127698
8564	2.68878	7.33972	0.87077	0.0298148	-0.00126793
8565	2.6891	7.33387	0.870257	0.0298822	-0.00125887
8566	2.68941	7.32804	0.869744	0.0299493	-0.00124982
8567	2.68972	7.32221	0.869232	0.0300164	-0.00124066
8568	2.69004	7.31641	0.868721	0.0300833	-0.00123151
8569	2.69035	7.31061	0.868211	0.0301501	-0.00122235
8570	2.69067	7.30484	0.867702	0.0302167	-0.00121315
8571	2.69098	7.29908	0.867194	0.0302831	-0.00120392
8572	2.69129	7.29333	0.866688	0.0303494	-0.00119463
8573	2.69161	7.2876	0.866182	0.0304155	-0.00118528
8574	2.69192	7.28189	0.865678	0.0304815	-0.00117586
8575	2.69224	7.27619	0.865175	0.0305473	-0.00116637
8576	2.69255	7.27051	0.864671	0.0306121	-0.00115775
8577	2.69286	7.26485	0.864175	0.0306788	-0.00114679
8578	2.69318	7.2592	0.863675	0.0307439	-0.00113758
8579	2.69349	7.25358	0.863178	0.0308094	-0.0011276
8580	2.69381	7.24797	0.862683	0.0308745	-0.00111776
8581	2.69412	7.24237	0.862187	0.0309389	-0.00110831
8582	2.69443	7.2368	0.861695	0.0310039	-0.00109816
8583	2.69475	7.23124	0.861203	0.0310682	-0.00108848
8584	2.69506	7.2257	0.860716	0.0311332	-0.00107767
8585	2.69538	7.22018	0.860225	0.0311968	-0.00106832
8586	2.69569	7.21468	0.859738	0.0312607	-0.00105832
8587	2.696	7.2092	0.859253	0.0313245	-0.00104824
8588	2.69632	7.20374	0.858769	0.0313881	-0.00103812
8589	2.69663	7.1983	0.858288	0.0314514	-0.00102796
8590	2.69695	7.19288	0.857807	0.0315145	-0.00101792
8591	2.69726	7.18747	0.857328	0.0315775	-0.00100767
8592	2.69757	7.18209	0.856851	0.0316401	-0.000997603
8593	2.69789	7.17673	0.856375	0.0317026	-0.000987377
8594	2.6982	7.17139	0.855901	0.0317649	-0.000977118
8595	2.69852	7.16607	0.855429	0.0318273	-0.000966744
8596	2.69883	7.16077	0.854962	0.0318896	-0.000955653
8597	2.69914	7.15549	0.854493	0.0319511	-0.000945453
8598	2.69946	7.15023	0.854023	0.0320117	-0.000936081
8599	2.69977	7.145	0.853558	0.0320729	-0.00092578
8600	2.70009	7.13979	0.853097	0.0321348	-0.000914539
8601	2.7004	7.13459	0.852636	0.0321951	-0.000904208
8602	2.70071	7.12943	0.852171	0.0322538	-0.000895582
8603	2.70103	7.12428	0.851718	0.0323156	-0.000883763
8604	2.70134	7.11916	0.851262	0.0323755	-0.000873346
8605	2.70166	7.11406	0.850807	0.0324351	-0.000863063
8606	2.70197	7.10898	0.850355	0.0324944	-0.000852795
8607	2.70228	7.10392	0.849904	0.0325538	-0.000842482
8608	2.7026	7.09889	0.849456	0.0326125	-0.000832138
8609	2.70291	7.09389	0.849008	0.032671	-0.000821985
8610	2.70323	7.0889	0.848562	0.032729	-0.000812139
8611	2.70354	7.08394	0.84812	0.0327874	-0.000801536
8612	2.70385	7.07901	0.847677	0.0328448	-0.000791797
8613	2.70417	7.0741	0.847234	0.0329012	-0.000782637
8614	2.70448	7.06921	0.846801	0.03296	-0.000771028
8615	2.7048	7.06435	0.846366	0.0330169	-0.000760858
8616	2.70511	7.05952	0.84593	0.0330732	-0.000751283
8617	2.70542	7.05471	0.845495	0.0331287	-0.000742058
8618	2.70574	7.04992	0.845069	0.0331861	-0.000730741
8619	2.70605	7.04516	0.84464	0.0332417	-0.00072108
8620	2.70637	7.04043	0.844211	0.0332964	-0.000711924
8621	2.70668	7.03572	0.84379	0.0333527	-0.000700899
8622	2.70699	7.03104	0.843366	0.0334074	-0.000691279
8623	2.70731	7.02639	0.842947	0.0334626	-0.000680998
8624	2.70762	7.02176	0.842529	0.0335169	-0.00067104
8625	2.70794	7.01716	0.84211	0.0335705	-0.000661702
8626	2.70825	7.01258	0.841696	0.0336245	-0.00065175
8627	2.70856	7.00804	0.841284	0.0336782	-0.000641767
8628	2.70888	7.00352	0.840874	0.0337317	-0.000631657
8629	2.70919	6.99902	0.840467	0.0337848	-0.000621633
8630	2.70951	6.99456	0.840062	0.0338377	-0.000611567
8631	2.70982	6.99012	0.839659	0.0338904	-0.000601445
8632	2.71013	6.98571	0.839257	0.0339423	-0.000591754
8633	2.71045	6.98133	0.838862	0.0339953	-0.000580641
8634	2.71076	6.97698	0.838465	0.0340469	-0.000570691
8635	2.71108	6.97266	0.838073	0.0340987	-0.000560176
8636	2.71139	6.96836	0.837683	0.0341502	-0.000549699
8637	2.7117	6.96409	0.837295	0.0342013	-0.000539286
8638	2.71202	6.95986	0.836911	0.0342519	-0.000528768
8639	2.71233	6.95565	0.836529	0.0343029	-0.000517943
8640	2.71265	6.95147	0.83615	0.0343534	-0.000507101
8641	2.71296	6.94732	0.835773	0.0344033	-0.000496471
8642	2.71327	6.9432	0.835399	0.0344531	-0.000485684
8643	2.71359	6.93911	0.835028	0.0345027	-0.000474861
8644	2.7139	6.93505	0.834659	0.0345518	-0.000464135
8645	2.71422	6.93102	0.834293	0.0346008	-0.000453362
8646	2.71453	6.92702	0.833929	0.0346494	-0.000442613
8647	2.71484	6.92305	0.833568	0.0346977	-0.000431933
8648	2.71516	6.91911	0.833209	0.0347456	-0.000421333
8649	2.71547	6.91521	0.832853	0.0347932	-0.000410814
8650	2.71579	6.91133	0.832499	0.0348407	-0.00040018
8651	2.7161	6.90748	0.832145	0.0348868	-0.000390488
8652	2.71641	6.90367	0.831797	0.0349341	-0.000379711
8653	2.71673	6.89989	0.831449	0.03498	-0.000369777
8654	2.71704	6.89613	0.831103	0.0350256	-0.000359982
8655	2.71736	6.89242	0.830759	0.035071	-0.000350178
8656	2.71767	6.88873	0.830419	0.0351167	-0.000339994
8657	2.71798	6.88507	0.830079	0.0351607	-0.000330929
8658	2.7183	6.88145	0.829742	0.0352051	-0.000321346
8659	2.71861	6.87786	0.829407	0.0352491	-0.000311941
8660	2.71893	6.8743	0.829075	0.0352929	-0.000302428
8661	2.71924	6.87077	0.828747	0.0353367	-0.000292785
8662	2.71955	6.86728	0.82842	0.0353798	-0.000283384
8663	2.71987	6.86382	0.828096	0.0354229	-0.000273707
8664	2.72018	6.86039	0.827775	0.0354656	-0.000264114
8665	2.7205	6.857	0.827457	0.035508	-0.000254458
8666	2.72081	6.85363	0.827142	0.0355502	-0.000244714
8667	2.72112	6.85031	0.826829	0.0355921	-0.000234875
8668	2.72144	6.84701	0.826521	0.0356338	-0.000224924
8669	2.72175	6.84375	0.826215	0.0356753	-0.000214863
8670	2.72207	6.84052	0.825913	0.0357167	-0.000204598
8671	2.72238	6.83733	0.825614	0.0357578	-0.000194281
8672	2.72269	6.83417	0.825318	0.0357984	-0.000183949
8673	2.72301	6.83105	0.825024	0.0358387	-0.000173694
8674	2.72332	6.82796	0.824735	0.0358791	-0.000163058
8675	2.72364	6.8249	0.824449	0.0359188	-0.000152691
8676	2.72395	6.82188	0.824165	0.0359584	-0.00014217
8677	2.72426	6.81889	0.823885	0.0359978	-0.000131537
8678	2.72458	6.81594	0.823609	0.0360369	-0.000120885
8679	2.72489	6.81302	0.823334	0.0360753	-0.000110542
8680	2.72521	6.81014	0.823063	0.0361135	-0.000100133
8681	2.72552	6.80729	0.822794	0.0361512	-8.98819e-05
8682	2.72583	6.80448	0.822528	0.0361888	-7.95715e-05
8683	2.72615	6.8017	0.822266	0.0362259	-6.93151e-05
8684	2.72646	6.79896	0.822006	0.0362627	-5.9139e-05
8685	2.72678	6.79625	0.821751	0.0362995	-4.87631e-05
8686	2.72709	6.79358	0.821496	0.0363353	-3.88927e-05
8687	2.7274	6.79095	0.821246	0.0363712	-2.88023e-05
8688	2.72772	6.78835	0.820998	0.0364066	-1.88607e-05
8689	2.72803	6.78579	0.820752	0.0364415	-9.07537e-06
8690	2.72835	6.78326	0.820511	0.0364767	9.99551e-07
8691	2.72866	6.78077	0.820271	0.0365107	1.05264e-05
8692	2.72897	6.77831	0.820035	0.0365446	2.00613e-05
8693	2.72929	6.7759	0.819801	0.0365783	2.95668e-05
8694	2.7296	6.77351	0.819569	0.0366115	3.89126e-05
8695	2.72992	6.77117	0.819341	0.0366443	4.81247e-05
8696	2.73023	6.76886	0.819115	0.0366767	5.72492e-05
8697	2.73054	6.76659	0.818891	0.0367088	6.62867e-05
8698	2.73086	6.76435	0.818671	0.0367406	7.52665e-05
8699	2.73117	6.76216	0.818453	0.0367719	8.40381e-05
8700	2.73149	6.76	0.818238	0.0368028	9.27378e-05
8701	2.7318	6.75787	0.818025	0.0368335	0.000101364
8702	2.73211	6.75578	0.817815	0.0368638	0.000109935
8703	2.73243	6.75373	0.817608	0.0368938	0.000118472
8704	2.73274	6.75172	0.817404	0.0369235	0.00012699
8705	2.73306	6.74975	0.817204	0.0369528	0.000135514
8706	2.73337	6.74781	0.817006	0.0369819	0.000144095
8707	2.73368	6.74591	0.816811	0.0370107	0.000152721
8708	2.734	6.74405	0.81662	0.0370392	0.000161388
8709	2.73431	6.74222	0.816432	0.0370675	0.000170101
8710	2.73463	6.74044	0.816248	0.0370957	0.000178963
8711	2.73494	6.73869	0.816067	0.0371233	0.000187834
8712	2.73525	6.73698	0.815889	0.0371508	0.000196785
8713	2.73557	6.7353	0.815715	0.0371779	0.000205804
8714	2.73588	6.73367	0.815545	0.0372046	0.000214803
8715	2.7362	6.73207	0.815378	0.0372314	0.000224014
8716	2.73651	6.73051	0.815215	0.0372579	0.000233328
8717	2.73682	6.72899	0.815055	0.0372837	0.000242533
8718	2.73714	6.72751	0.814899	0.0373095	0.000251939
8719	2.73745	6.72607	0.814747	0.0373353	0.000261394
8720	2.73777	6.72466	0.814597	0.0373602	0.000270646
8721	2.73808	6.7233	0.814452	0.0373851	0.000280084
8722	2.73839	6.72197	0.81431	0.0374098	0.000289482
8723	2.73871	6.72068	0.81417	0.0374337	0.000298687
8724	2.73902	6.71943	0.814034	0.0374575	0.000307969
8725	2.73934	6.71821	0.813902	0.037481	0.000317228
8726	2.73965	6.71704	0.813773	0.0375041	0.000326429
8727	2.73996	6.71591	0.813648	0.0375269	0.000335577
8728	2.74028	6.71481	0.813525	0.0375495	0.000344657
8729	2.74059	6.71375	0.813407	0.0375718	0.000353714
8730	2.74091	6.71273	0.81329	0.0375932	0.000362604
8731	2.74122	6.71175	0.813178	0.0376147	0.000371516
8732	2.74153	6.71081	0.813068	0.0376355	0.00038036
8733	2.74185	6.70991	0.812963	0.0376565	0.000389187
8734	2.74216	6.70905	0.81286	0.0376767	0.000397799
8735	2.74248	6.70823	0.81276	0.0376967	0.000406431
8736	2.74279	6.70744	0.812664	0.0377162	0.000415046
8737	2.7431	6.7067	0.812571	0.0377354	0.000423633
8738	2.74342	6.70599	0.812482	0.0377543	0.000432213
8739	2.74373	6.70532	0.812396	0.0377729	0.00044075
8740	2.74405	6.7047	0.812314	0.0377911	0.000449254
8741	2.74436	6.70411	0.812235	0.037809	0.000457749
8742	2.74467	6.70356	0.81216	0.0378266	0.000466211
8743	2.74499	6.70305	0.812088	0.0378439	0.00047469
8744	2.7453	6.70258	0.81202	0.0378607	0.000483108
8745	2.74562	6.70215	0.811955	0.0378772	0.000491531
8746	2.74593	6.70176	0.811893	0.0378934	0.000499909
8747	2.74624	6.7014	0.811835	0.0379092	0.000508229
8748	2.74656	6.70109	0.81178	0.0379247	0.000516486
8749	2.74687	6.70082	0.811729	0.0379398	0.000524675
8750	2.74719	6.70058	0.811681	0.0379545	0.00053279
8751	2.7475	6.70039	0.811636	0.0379688	0.00054083
8752	2.74781	6.70023	0.811594	0.0379828	0.000548796
8753	2.74813	6.70012	0.811556	0.0379964	0.000556689
8754	2.74844	6.70004	0.811521	0.0380096	0.00056456
8755	2.74876	6.7	0.811489	0.0380225	0.000572367
8756	2.74907	6.70001	0.811461	0.038035	0.000580107
8757	2.74938	6.70005	0.811436	0.0380472	0.000587789
8758	2.7497	6.70013	0.811414	0.038059	0.000595439
8759	2.75001	6.70025	0.811396	0.0380705	0.000603062
8760	2.75033	6.70041	0.811381	0.0380816	0.000610671
8761	2.75064	6.70061	0.81137	0.0380924	0.000618279
8762	2.75095	6.70085	0.811363	0.0381029	0.000625898
8763	2.75127	6.70113	0.811359	0.0381131	0.000633524
8764	2.75158	6.70145	0.811359	0.038123	0.000641235
8765	2.7519	6.7018	0.811362	0.0381325	0.000648975
8766	2.75221	6.7022	0.81137	0.0381418	0.00065673
8767	2.75252	6.70263	0.811381	0.0381507	0.000664492
8768	2.75284	6.70311	0.811396	0.0381593	0.000672258
8769	2.75315	6.70362	0.811414	0.0381675	0.000680021
8770	2.75347	6.70418	0.811436	0.0381755	0.000687773
8771	2.75378	6.70477	0.811462	0.038183	0.000695503
8772	2.75409	6.7054	0.811491	0.0381902	0.000703201
8773	2.75441	6.70608	0.811524	0.0381971	0.000710854
8774	2.75472	6.70679	0.811561	0.0382036	0.000718453
8775	2.75504	6.70754	0.8116	0.0382097	0.000725988
8776	2.75535	6.70833	0.811644	0.0382155	0.000733481
8777	2.75566	6.70915	0.811691	0.0382209	0.000740897
8778	2.75598	6.71002	0.811741	0.0382259	0.00074826
8779	2.75629	6.71093	0.811794	0.0382305	0.000755532
8780	2.75661	6.71187	0.811851	0.0382348	0.000762703
8781	2.75692	6.71286	0.811912	0.0382387	0.000769786
8782	2.75723	6.71388	0.811975	0.0382422	0.000776818
8783	2.75755	6.71494	0.812042	0.0382453	0.00078377
8784	2.75786	6.71604	0.812113	0.0382481	0.00079064
8785	2.75818	6.71718	0.812187	0.0382505	0.000797435
8786	2.75849	6.71836	0.812264	0.0382525	0.000804161
8787	2.7588	6.71958	0.812344	0.0382541	0.000810824
8788	2.75912	6.72084	0.812428	0.0382554	0.000817427
8789	2.75943	6.72213	0.812516	0.0382563	0.000823974
8790	2.75975	6.72346	0.812606	0.0382568	0.00083046
8791	2.76006	6.72483	0.812701	0.038257	0.000836891
8792	2.76037	6.72624	0.812798	0.0382568	0.000843268
8793	2.76069	6.72769	0.812899	0.0382562	0.00084959
8794	2.761	6.72918	0.813003	0.0382553	0.000855853
8795	2.76132	6.7307	0.813111	0.038254	0.000862064
8796	2.76163	6.73227	0.813222	0.0382524	0.000868224
8797	2.76194	6.73387	0.813337	0.0382503	0.000874338
8798	2.76226	6.73551	0.813454	0.038248	0.000880409
8799	2.76257	6.73719	0.813576	0.0382452	0.000886443
8800	2.76289	6.7389	0.8137	0.0382421	0.000892443
8801	2.7632	6.74066	0.813829	0.0382387	0.000898414
8802	2.76351	6.74245	0.81396	0.0382349	0.000904363
8803	2.76383	6.74428	0.814095	0.0382308	0.000910293
8804	2.76414	6.74614	0.814234	0.0382263	0.00091621
8805	2.76446	6.74805	0.814376	0.0382215	0.000922116
8806	2.76477	6.74999	0.814522	0.0382164	0.000928017
8807	2.76508	6.75197	0.814671	0.0382109	0.000933912
8808	2.7654	6.75399	0.814824	0.0382051	0.000939805
8809	2.76571	6.75604	0.814981	0.0381989	0.000945695
8810	2.76603	6.75813	0.815141	0.0381925	0.000951583
8811	2.76634	6.76026	0.815305	0.0381856	0.000957466
8812	2.76665	6.76243	0.815472	0.0381784	0.000963334
8813	2.76697	6.76463	0.815643	0.0381709	0.000969194
8814	2.76728	6.76687	0.815817	0.038163	0.000975041
8815	2.7676	6.76914	0.815995	0.0381548	0.000980872
8816	2.76791	6.77146	0.816177	0.0381462	0.000986689
8817	2.76822	6.77381	0.816362	0.0381373	0.000992472
8818	2.76854	6.77619	0.81655	0.038128	0.000998215
8819	2.76885	6.77862	0.816742	0.0381183	0.00100392
8820	2.76917	6.78107	0.816938	0.0381083	0.00100957
8821	2.76948	6.78357	0.817137	0.0380979	0.00101516
8822	2.76979	6.7861	0.817339	0.038087	0.00102068
8823	2.77011	6.78867	0.817545	0.0380758	0.00102612
8824	2.77042	6.79127	0.817754	0.0380642	0.00103147
8825	2.77074	6.79391	0.817966	0.0380522	0.00103672
8826	2.77105	6.79659	0.818181	0.0380398	0.00104187
8827	2.77136	6.7993	0.818399	0.038027	0.00104689
8828	2.77168	6.80204	0.81862	0.0380138	0.00105179
8829	2.77199	6.80482	0.818845	0.0380001	0.00105655
8830	2.77231	6.80764	0.819072	0.0379861	0.00106118
8831	2.77262	6.81049	0.819302	0.0379716	0.00106566
8832	2.77293	6.81338	0.819535	0.0379567	0.00107
8833	2.77325	6.8163	0.819771	0.0379414	0.0010742
8834	2.77356	6.81926	0.820009	0.0379256	0.00107826
8835	2.77388	6.82225	0.820251	0.0379095	0.00108219
8836	2.77419	6.82528	0.820495	0.0378929	0.00108598
8837	2.7745	6.82834	0.820741	0.037876	0.00108966
8838	2.77482	6.83143	0.820991	0.0378586	0.00109323
8839	2.77513	6.83456	0.821244	0.0378409	0.00109669
8840	2.77545	6.83772	0.821499	0.0378228	0.00110007
8841	2.77576	6.84092	0.821757	0.0378043	0.00110337
8842	2.77607	6.84415	0.822018	0.0377855	0.00110661
8843	2.77639	6.84742	0.822281	0.0377664	0.00110982
8844	2.7767	6.85072	0.822548	0.0377469	0.001113
8845	2.77702	6.85405	0.822818	0.0377271	0.00111618
8846	2.77733	6.85741	0.823091	0.0377069	0.00111937
8847	2.77764	6.86081	0.823367	0.0376865	0.00112257
8848	2.77796	6.86424	0.823646	0.0376657	0.00112571
8849	2.77827	6.86771	0.823928	0.0376446	0.00112889
8850	2.77859	6.87121	0.824213	0.0376233	0.00113214
8851	2.7789	6.87474	0.824502	0.0376016	0.00113546
8852	2.77921	6.8783	0.824794	0.0375797	0.00113885
8853	2.77953	6.8819	0.825089	0.0375575	0.00114229
8854	2.77984	6.88552	0.825388	0.037535	0.00114574
8855	2.78016	6.88918	0.82569	0.0375122	0.00114922
8856	2.78047	6.89287	0.825995	0.0374891	0.00115275
8857	2.78078	6.8966	0.826303	0.0374657	0.00115632
8858	2.7811	6.90035	0.826614	0.037442	0.0011599
8859	2.78141	6.90414	0.826929	0.037418	0.00116348
8860	2.78173	6.90796	0.827246	0.0373936	0.00116704
8861	2.78204	6.91181	0.827567	0.0373689	0.00117059
8862	2.78235	6.91569	0.82789	0.0373439	0.00117401
8863	2.78267	6.9196	0.828217	0.0373185	0.0011774
8864	2.78298	6.92354	0.828546	0.0372927	0.00118077
8865	2.7833	6.92751	0.828878	0.0372667	0.00118412
8866	2.78361	6.93152	0.829213	0.0372403	0.00118743
8867	2.78392	6.93555	0.829551	0.0372135	0.00119069
8868	2.78424	6.93961	0.829892	0.0371864	0.00119388
8869	2.78455	6.94371	0.830236	0.037159	0.001197
8870	2.78487	6.94783	0.830582	0.0371311	0.00120005
8871	2.78518	6.95198	0.830931	0.0371029	0.00120298
8872	2.78549	6.95617	0.831282	0.0370743	0.00120582
8873	2.78581	6.96038	0.831636	0.0370454	0.0012086
8874	2.78612	6.96462	0.831993	0.037016	0.00121123
8875	2.78644	6.96889	0.832352	0.0369863	0.00121379
8876	2.78675	6.97319	0.832714	0.0369563	0.00121631
8877	2.78706	6.97752	0.833079	0.0369259	0.00121878
8878	2.78738	6.98187	0.833446	0.0368952	0.0012212
8879	2.78769	6.98626	0.833816	0.0368641	0.00122355
8880	2.78801	6.99067	0.834188	0.0368326	0.00122584
8881	2.78832	6.99511	0.834563	0.0368008	0.00122806
8882	2.78863	6.99958	0.83494	0.0367687	0.00123021
8883	2.78895	7.00407	0.83532	0.0367362	0.00123228
8884	2.78926	7.0086	0.835702	0.0367033	0.00123429
8885	2.78958	7.01315	0.836086	0.0366701	0.00123613
8886	2.78989	7.01773	0.836473	0.0366364	0.00123788
8887	2.7902	7.02233	0.836862	0.0366025	0.00123963
8888	2.79052	7.02696	0.837253	0.0365682	0.00124133
8889	2.79083	7.03162	0.837647	0.0365336	0.00124295
8890	2.79115	7.03631	0.838044	0.0364986	0.00124451
8891	2.79146	7.04102	0.838442	0.0364633	0.00124603
8892	2.79177	7.04575	0.838843	0.0364277	0.00124751
8893	2.79209	7.05051	0.839247	0.0363917	0.00124894
8894	2.7924	7.0553	0.839652	0.0363555	0.00125042
8895	2.79272	7.06012	0.84006	0.0363187	0.00125166
8896	2.79303	7.06495	0.84047	0.0362817	0.00125292
8897	2.79334	7.06982	0.840883	0.0362444	0.00125413
8898	2.79366	7.07471	0.841297	0.0362067	0.00125521
8899	2.79397	7.07962	0.841714	0.0361686	0.00125624
8900	2.79429	7.08456	0.842132	0.0361303	0.00125725
8901	2.7946	7.08952	0.842553	0.0360915	0.00125816
8902	2.79491	7.0945	0.842977	0.0360524	0.00125904
8903	2.79523	7.09951	0.843402	0.0360131	0.00125991
8904	2.79554	7.10455	0.84383	0.0359734	0.00126078
8905	2.79586	7.10961	0.84426	0.0359334	0.00126162
8906	2.79617	7.11469	0.844692	0.0358931	0.00126244
8907	2.79648	7.11979	0.845127	0.0358525	0.00126321
8908	2.7968	7.12492	0.845563	0.0358115	0.00126391
8909	2.79711	7.13006	0.846001	0.0357701	0.00126457
8910	2.79743	7.13524	0.846442	0.0357285	0.00126521
8911	2.79774	7.14043	0.846885	0.0356866	0.00126581
8912	2.79805	7.14565	0.84733	0.0356443	0.00126637
8913	2.79837	7.15088	0.847777	0.0356017	0.00126691
8914	2.79868	7.15614	0.848225	0.0355587	0.00126732
8915	2.799	7.16142	0.848676	0.0355154	0.00126768
8916	2.79931	7.16672	0.849129	0.0354718	0.00126802
8917	2.79962	7.17205	0.849584	0.0354279	0.00126834
8918	2.79994	7.17739	0.850041	0.0353836	0.00126854
8919	2.80025	7.18276	0.8505	0.035339	0.00126871
8920	2.80057	7.18814	0.850961	0.0352942	0.00126886
8921	2.80088	7.19355	0.851424	0.035249	0.00126898
8922	2.80119	7.19897	0.851889	0.0352034	0.00126908
8923	2.80151	7.20442	0.852355	0.0351576	0.00126915
8924	2.80182	7.20988	0.852824	0.0351115	0.00126919
8925	2.80214	7.21536	0.853295	0.0350651	0.00126919
8926	2.80245	7.22087	0.853768	0.0350183	0.00126912
8927	2.80276	7.22639	0.854243	0.0349712	0.00126901
8928	2.80308	7.23193	0.854719	0.0349239	0.00126887
8929	2.80339	7.23749	0.855198	0.0348762	0.0012687
8930	2.80371	7.24306	0.855678	0.0348281	0.00126842
8931	2.80402	7.24866	0.85616	0.0347797	0.00126811
8932	2.80433	7.25427	0.856644	0.034731	0.00126772
8933	2.80465	7.2599	0.85713	0.034682	0.0012673
8934	2.80496	7.26555	0.857618	0.0346327	0.00126687
8935	2.80528	7.27121	0.858107	0.0345831	0.00126642
8936	2.80559	7.2769	0.858599	0.0345331	0.00126593
8937	2.8059	7.2826	0.859092	0.0344829	0.0012654
8938	2.80622	7.28831	0.859587	0.0344323	0.00126481
8939	2.80653	7.29404	0.860084	0.0343815	0.00126416
8940	2.80685	7.29979	0.860582	0.0343303	0.00126344
8941	2.80716	7.30555	0.861082	0.0342787	0.00126266
8942	2.80747	7.31133	0.861584	0.0342268	0.00126172
8943	2.80779	7.31712	0.862087	0.0341746	0.00126071
8944	2.8081	7.32293	0.862591	0.0341221	0.00125966
8945	2.80842	7.32876	0.863097	0.0340693	0.00125855
8946	2.80873	7.3346	0.863605	0.0340161	0.00125738
8947	2.80904	7.34045	0.864114	0.0339626	0.00125613
8948	2.80936	7.34632	0.864625	0.0339089	0.00125481
8949	2.80967	7.3522	0.865137	0.0338547	0.00125337
8950	2.80999	7.35809	0.865651	0.0338003	0.00125188
8951	2.8103	7.364	0.866166	0.0337456	0.00125035
8952	2.81061	7.36992	0.866682	0.0336905	0.00124879
8953	2.81093	7.37586	0.8672	0.0336352	0.00124719
8954	2.81124	7.3818	0.86772	0.0335796	0.00124546
8955	2.81156	7.38776	0.86824	0.0335236	0.00124371
8956	2.81187	7.39373	0.868763	0.0334674	0.00124194
8957	2.81218	7.39972	0.869286	0.0334108	0.00124014
8958	2.8125	7.40571	0.869812	0.033354	0.00123831
8959	2.81281	7.41172	0.870338	0.0332969	0.00123649
8960	2.81313	7.41774	0.870866	0.0332395	0.00123462
8961	2.81344	7.42377	0.871396	0.0331818	0.00123269
8962	2.81375	7.42981	0.871926	0.0331238	0.0012307
8963	2.81407	7.43586	0.872458	0.0330655	0.00122866
8964	2.81438	7.44193	0.872991	0.0330069	0.00122655
8965	2.8147	7.448	0.873525	0.032948	0.00122433
8966	2.81501	7.45408	0.87406	0.0328886	0.00122196
8967	2.81532	7.46017	0.874596	0.0328291	0.00121954
8968	2.81564	7.46627	0.875134	0.0327692	0.00121709
8969	2.81595	7.47238	0.875672	0.0327091	0.00121461
8970	2.81627	7.4785	0.876211	0.0326487	0.00121207
8971	2.81658	7.48463	0.876752	0.032588	0.00120947
8972	2.81689	7.49077	0.877293	0.032527	0.00120681
8973	2.81721	7.49691	0.877836	0.0324658	0.00120407
8974	2.81752	7.50307	0.878379	0.0324042	0.00120125
8975	2.81784	7.50923	0.878923	0.0323424	0.00119836
8976	2.81815	7.5154	0.879468	0.0322803	0.0011954
8977	2.81846	7.52157	0.880013	0.0322179	0.00119229
8978	2.81878	7.52776	0.880559	0.0321552	0.00118911
8979	2.81909	7.53395	0.881106	0.0320923	0.00118588
8980	2.81941	7.54014	0.881654	0.0320291	0.0011826
8981	2.81972	7.54634	0.882202	0.0319656	0.00117922
8982	2.82003	7.55255	0.882752	0.031902	0.00117579
8983	2.82035	7.55877	0.883301	0.031838	0.0011723
8984	2.82066	7.56499	0.883852	0.0317739	0.00116876
8985	2.82098	7.57121	0.884403	0.0317095	0.00116518
8986	2.82129	7.57744	0.884954	0.0316449	0.00116153
8987	2.8216	7.58368	0.885506	0.03158	0.00115776
8988	2.82192	7.58992	0.886059	0.0315148	0.00115393
8989	2.82223	7.59616	0.886612	0.0314495	0.00115005
8990	2.82255	7.60241	0.887165	0.031384	0.00114614
8991	2.82286	7.60866	0.887719	0.0313182	0.00114213
8992	2.82317	7.61492	0.888273	0.0312523	0.00113808
8993	2.82349	7.62117	0.888828	0.0311861	0.00113399
8994	2.8238	7.62744	0.889383	0.0311198	0.00112987
8995	2.82412	7.6337	0.889939	0.0310532	0.00112566
8996	2.82443	7.63997	0.890495	0.0309864	0.00112141
8997	2.82474	7.64624	0.891051	0.0309195	0.00111712
8998	2.82506	7.65251	0.891607	0.0308523	0.00111272
8999	2.82537	7.65878	0.892164	0.030785	0.00110828
9000	2.82569	7.66506	0.892721	0.0307175	0.00110382
9001	2.826	7.67134	0.893278	0.0306498	0.00109932
[truncated: 3,005 more rows]
