# Supplementary material for: Data regarding the computational fluid dynamics simulations of an airfoil with plasma actuator in unsteady flow
Source: Data Brief. 2020 Feb 13;29:105286. doi: 10.1016/j.dib.2020.105286 (PMC7044653; doi:10.1016/j.dib.2020.105286)
Supplement: Multimedia component 1 [file mmc1.zip › Allegati/w20_a1/Force_w20_a1_0/Force_w20_a1_0.xlsx]

## Sheet: Foglio1
Time Step	Time	Angle of attack	Lift coefficient	Drag coefficient	Moment coefficient
[]	[s]	[deg]	[]	[]	[]
7004	2.19894	7.69654	0.896262	0.0303478	0.00138739
7005	2.19926	7.70282	0.897484	0.0303635	0.00165107
7006	2.19957	7.7091	0.898522	0.0303487	0.00179885
7007	2.19988	7.71538	0.899243	0.0302834	0.00178018
7008	2.2002	7.72166	0.898903	0.0301795	0.00133821
7009	2.20051	7.72794	0.898507	0.029967	0.000919761
7010	2.20083	7.73422	0.898257	0.029789	0.000616768
7011	2.20114	7.74049	0.898447	0.0296851	0.000552102
7012	2.20145	7.74677	0.899048	0.0296397	0.000657179
7013	2.20177	7.75304	0.899871	0.0296173	0.000815241
7014	2.20208	7.75931	0.900759	0.0296005	0.000957514
7015	2.2024	7.76558	0.901577	0.0295698	0.00104803
7016	2.20271	7.77184	0.902268	0.0295197	0.00108119
7017	2.20302	7.7781	0.902818	0.0294494	0.00106497
7018	2.20334	7.78436	0.903276	0.0293698	0.00102191
7019	2.20365	7.79062	0.903658	0.0292788	0.000957232
7020	2.20397	7.79687	0.904034	0.029191	0.00089706
7021	2.20428	7.80312	0.904426	0.0291062	0.000844273
7022	2.20459	7.80936	0.90486	0.0290288	0.000806828
7023	2.20491	7.8156	0.905315	0.0289522	0.000773484
7024	2.20522	7.82184	0.905813	0.0288827	0.000753276
7025	2.20554	7.82807	0.906325	0.0288126	0.000733473
7026	2.20585	7.8343	0.906846	0.0287422	0.000714022
7027	2.20616	7.84052	0.907369	0.0286709	0.000693373
7028	2.20648	7.84673	0.907886	0.0285978	0.000669889
7029	2.20679	7.85294	0.908399	0.0285231	0.000645336
7030	2.20711	7.85914	0.908906	0.0284468	0.000618731
7031	2.20742	7.86534	0.909409	0.0283697	0.000591657
7032	2.20773	7.87153	0.909909	0.0282918	0.000564521
7033	2.20805	7.87771	0.910407	0.0282138	0.000537752
7034	2.20836	7.88389	0.910905	0.0281356	0.000511476
7035	2.20868	7.89006	0.911402	0.0280577	0.000486101
7036	2.20899	7.89622	0.911899	0.0279796	0.000460656
7037	2.2093	7.90238	0.912394	0.0279014	0.000435045
7038	2.20962	7.90852	0.912889	0.0278232	0.00040972
7039	2.20993	7.91466	0.913381	0.0277447	0.000384225
7040	2.21025	7.92079	0.913866	0.0276642	0.000356589
7041	2.21056	7.92691	0.914359	0.0275874	0.000332586
7042	2.21087	7.93302	0.914843	0.0275072	0.000305331
7043	2.21119	7.93912	0.915334	0.0274305	0.000281523
7044	2.2115	7.94522	0.915817	0.0273517	0.000255791
7045	2.21182	7.9513	0.916299	0.0272726	0.000230041
7046	2.21213	7.95737	0.916781	0.0271937	0.000204692
7047	2.21244	7.96344	0.917259	0.0271151	0.000179658
7048	2.21276	7.96949	0.917735	0.0270349	0.000153649
7049	2.21307	7.97553	0.918215	0.0269568	0.000130172
7050	2.21339	7.98156	0.918701	0.0268809	0.0001091
7051	2.2137	7.98758	0.919183	0.0268035	8.73778e-05
7052	2.21401	7.99359	0.919663	0.0267262	6.59428e-05
7053	2.21433	7.99959	0.920146	0.0266492	4.56341e-05
7054	2.21464	8.00558	0.92063	0.0265727	2.60973e-05
7055	2.21496	8.01155	0.921113	0.0264962	7.37059e-06
7056	2.21527	8.01751	0.921597	0.0264202	-1.08486e-05
7057	2.21558	8.02346	0.922081	0.0263444	-2.82261e-05
7058	2.2159	8.0294	0.92256	0.0262671	-4.65016e-05
7059	2.21621	8.03532	0.923049	0.0261938	-6.11707e-05
7060	2.21653	8.04123	0.923532	0.026117	-7.78408e-05
7061	2.21684	8.04712	0.924021	0.026044	-9.12723e-05
7062	2.21715	8.05301	0.924507	0.0259692	-0.000105516
7063	2.21747	8.05888	0.924993	0.0258945	-0.000119166
7064	2.21778	8.06473	0.925478	0.0258206	-0.000132307
7065	2.2181	8.07057	0.925962	0.0257464	-0.000145269
7066	2.21841	8.0764	0.926447	0.0256726	-0.00015787
7067	2.21872	8.08221	0.926933	0.0255989	-0.000169895
7068	2.21904	8.088	0.927415	0.0255253	-0.000181949
7069	2.21935	8.09378	0.9279	0.0254518	-0.000193497
7070	2.21967	8.09955	0.928383	0.0253787	-0.000204573
7071	2.21998	8.1053	0.928866	0.0253058	-0.000215137
7072	2.22029	8.11103	0.92935	0.0252328	-0.000225737
7073	2.22061	8.11675	0.929831	0.0251599	-0.000235859
7074	2.22092	8.12245	0.930315	0.0250875	-0.000245519
7075	2.22124	8.12813	0.930797	0.0250151	-0.000255187
7076	2.22155	8.1338	0.931277	0.024943	-0.000264578
7077	2.22186	8.13945	0.931755	0.0248694	-0.000274848
7078	2.22218	8.14508	0.932238	0.0247987	-0.000283013
7079	2.22249	8.15069	0.932716	0.0247269	-0.000292245
7080	2.22281	8.15629	0.933193	0.0246551	-0.000301319
7081	2.22312	8.16187	0.93367	0.0245833	-0.000310257
7082	2.22343	8.16743	0.934146	0.0245115	-0.000319062
7083	2.22375	8.17297	0.93462	0.0244397	-0.000327963
7084	2.22406	8.1785	0.935091	0.024368	-0.000336957
7085	2.22438	8.184	0.935564	0.0242965	-0.000345742
7086	2.22469	8.18949	0.936035	0.0242254	-0.000353983
7087	2.225	8.19495	0.936507	0.0241544	-0.000362165
7088	2.22532	8.2004	0.936977	0.0240836	-0.000370601
7089	2.22563	8.20583	0.937445	0.0240124	-0.000379089
7090	2.22595	8.21124	0.93791	0.0239414	-0.000387698
7091	2.22626	8.21662	0.938374	0.0238702	-0.00039684
7092	2.22657	8.22199	0.938837	0.0237991	-0.000405655
7093	2.22689	8.22734	0.939297	0.0237282	-0.000414609
7094	2.2272	8.23266	0.939757	0.0236573	-0.000423312
7095	2.22752	8.23797	0.940215	0.0235868	-0.000432
7096	2.22783	8.24325	0.940673	0.0235164	-0.000440662
7097	2.22814	8.24851	0.941127	0.0234458	-0.000449533
7098	2.22846	8.25375	0.94158	0.0233757	-0.000458482
7099	2.22877	8.25897	0.942029	0.0233039	-0.000468122
7100	2.22909	8.26417	0.942484	0.0232358	-0.000475767
7101	2.2294	8.26934	0.942934	0.0231658	-0.000484792
7102	2.22971	8.27449	0.943378	0.0230959	-0.000493679
7103	2.23003	8.27962	0.943823	0.023026	-0.000502997
7104	2.23034	8.28473	0.944266	0.0229565	-0.000511804
7105	2.23066	8.28981	0.944708	0.0228874	-0.000520547
7106	2.23097	8.29487	0.945148	0.0228182	-0.000529538
7107	2.23128	8.29991	0.945588	0.022749	-0.000538335
7108	2.2316	8.30492	0.946024	0.0226801	-0.000547038
7109	2.23191	8.30991	0.946454	0.0226097	-0.000556983
7110	2.23223	8.31487	0.946891	0.0225426	-0.000565014
7111	2.23254	8.31981	0.947322	0.0224739	-0.000574223
7112	2.23285	8.32473	0.94775	0.0224055	-0.000583269
7113	2.23317	8.32962	0.948179	0.0223373	-0.000592027
7114	2.23348	8.33449	0.948604	0.0222694	-0.000600851
7115	2.2338	8.33933	0.949027	0.0222012	-0.000609938
7116	2.23411	8.34414	0.949446	0.0221319	-0.000619976
7117	2.23442	8.34893	0.949868	0.0220657	-0.000628409
7118	2.23474	8.3537	0.950285	0.0219982	-0.000637627
7119	2.23505	8.35844	0.950702	0.0219307	-0.000646456
7120	2.23537	8.36315	0.951115	0.0218635	-0.000655424
7121	2.23568	8.36784	0.951528	0.0217965	-0.000664373
7122	2.23599	8.3725	0.951936	0.0217293	-0.00067372
7123	2.23631	8.37714	0.952343	0.0216625	-0.000682826
7124	2.23662	8.38174	0.952749	0.0215957	-0.000691795
7125	2.23694	8.38632	0.953151	0.0215291	-0.000701241
7126	2.23725	8.39088	0.953551	0.0214626	-0.000710688
7127	2.23756	8.3954	0.95395	0.0213962	-0.000720252
7128	2.23788	8.3999	0.954344	0.0213299	-0.000729753
7129	2.23819	8.40438	0.954736	0.0212641	-0.000739256
7130	2.23851	8.40882	0.955127	0.0211984	-0.000748812
7131	2.23882	8.41324	0.955515	0.0211325	-0.000758458
7132	2.23913	8.41762	0.955898	0.021067	-0.000768542
7133	2.23945	8.42198	0.956279	0.0210015	-0.00077875
7134	2.23976	8.42631	0.956659	0.0209362	-0.000789069
7135	2.24008	8.43062	0.957033	0.0208711	-0.000799587
7136	2.24039	8.43489	0.957407	0.0208064	-0.000809998
7137	2.2407	8.43913	0.957778	0.0207419	-0.000820075
7138	2.24102	8.44335	0.958147	0.020678	-0.000829717
7139	2.24133	8.44753	0.958515	0.0206142	-0.000839589
7140	2.24165	8.45169	0.95888	0.0205508	-0.000849525
7141	2.24196	8.45582	0.959242	0.0204874	-0.000859381
7142	2.24227	8.45992	0.959603	0.0204247	-0.000868902
7143	2.24259	8.46398	0.959962	0.0203622	-0.000878859
7144	2.2429	8.46802	0.960315	0.0202999	-0.000888488
7145	2.24322	8.47203	0.960669	0.0202378	-0.000898293
7146	2.24353	8.476	0.961018	0.0201761	-0.000908205
7147	2.24384	8.47995	0.961366	0.0201145	-0.000918006
7148	2.24416	8.48386	0.961709	0.0200532	-0.00092816
7149	2.24447	8.48775	0.962051	0.0199922	-0.000938228
7150	2.24479	8.4916	0.96239	0.0199316	-0.000948064
7151	2.2451	8.49542	0.962726	0.0198709	-0.000958357
7152	2.24541	8.49921	0.963059	0.0198107	-0.0009685
7153	2.24573	8.50297	0.963389	0.0197508	-0.000978701
7154	2.24604	8.5067	0.963717	0.0196913	-0.00098893
7155	2.24636	8.51039	0.964042	0.019632	-0.000998931
7156	2.24667	8.51406	0.964365	0.0195731	-0.00100925
7157	2.24698	8.51769	0.964685	0.0195143	-0.00101943
7158	2.2473	8.52129	0.965	0.0194555	-0.00102978
7159	2.24761	8.52485	0.965316	0.0193982	-0.00103951
7160	2.24793	8.52839	0.965628	0.0193408	-0.0010496
7161	2.24824	8.53189	0.965935	0.0192829	-0.00105995
7162	2.24855	8.53536	0.966241	0.0192262	-0.00107014
7163	2.24887	8.53879	0.966543	0.0191692	-0.0010807
7164	2.24918	8.5422	0.966841	0.0191125	-0.00109133
7165	2.2495	8.54557	0.967136	0.0190563	-0.00110206
7166	2.24981	8.5489	0.96743	0.0190005	-0.00111236
7167	2.25012	8.5522	0.96772	0.0189449	-0.00112275
7168	2.25044	8.55547	0.968007	0.0188899	-0.00113335
7169	2.25075	8.55871	0.968293	0.0188359	-0.00114337
7170	2.25107	8.56191	0.968571	0.0187807	-0.00115434
7171	2.25138	8.56508	0.96885	0.0187267	-0.00116461
7172	2.25169	8.56821	0.969126	0.0186732	-0.00117529
7173	2.25201	8.57131	0.9694	0.0186207	-0.0011855
7174	2.25232	8.57437	0.969669	0.0185672	-0.00119611
7175	2.25264	8.5774	0.969938	0.0185155	-0.00120598
7176	2.25295	8.5804	0.970202	0.0184634	-0.00121621
7177	2.25326	8.58336	0.970464	0.0184119	-0.00122631
7178	2.25358	8.58629	0.970722	0.0183601	-0.00123671
7179	2.25389	8.58918	0.97098	0.0183101	-0.00124681
7180	2.25421	8.59203	0.971232	0.0182595	-0.00125724
7181	2.25452	8.59485	0.971479	0.0182086	-0.00126781
7182	2.25483	8.59764	0.971726	0.018159	-0.00127818
7183	2.25515	8.60039	0.971971	0.0181101	-0.00128828
7184	2.25546	8.6031	0.97221	0.0180608	-0.00129903
7185	2.25578	8.60578	0.972447	0.0180121	-0.00130946
7186	2.25609	8.60843	0.972681	0.0179638	-0.00131972
7187	2.2564	8.61103	0.972912	0.0179159	-0.00133002
7188	2.25672	8.6136	0.973139	0.0178681	-0.00134072
7189	2.25703	8.61614	0.973362	0.0178207	-0.00135153
7190	2.25735	8.61864	0.973582	0.0177739	-0.00136223
7191	2.25766	8.6211	0.973799	0.0177274	-0.00137271
7192	2.25797	8.62353	0.974015	0.0176815	-0.00138335
7193	2.25829	8.62592	0.974226	0.0176358	-0.00139421
7194	2.2586	8.62827	0.974434	0.0175907	-0.00140462
7195	2.25892	8.63059	0.974638	0.017546	-0.00141538
7196	2.25923	8.63287	0.97484	0.0175018	-0.00142571
7197	2.25954	8.63511	0.975039	0.017458	-0.00143637
7198	2.25986	8.63732	0.975235	0.0174147	-0.00144698
7199	2.26017	8.63949	0.975427	0.0173717	-0.00145742
7200	2.26049	8.64162	0.975615	0.017329	-0.00146828
7201	2.2608	8.64372	0.9758	0.0172868	-0.00147904
7202	2.26111	8.64578	0.975981	0.0172448	-0.00149016
7203	2.26143	8.6478	0.97616	0.0172037	-0.00150059
7204	2.26174	8.64978	0.976336	0.0171632	-0.00151102
7205	2.26206	8.65173	0.97651	0.017123	-0.00152121
7206	2.26237	8.65364	0.97668	0.0170832	-0.00153189
7207	2.26268	8.65551	0.976846	0.0170439	-0.00154238
7208	2.263	8.65734	0.977009	0.0170049	-0.00155291
7209	2.26331	8.65914	0.97717	0.0169664	-0.00156332
7210	2.26363	8.6609	0.977326	0.0169283	-0.00157376
7211	2.26394	8.66262	0.977479	0.0168908	-0.0015842
7212	2.26425	8.6643	0.977631	0.0168537	-0.0015945
7213	2.26457	8.66594	0.977777	0.0168167	-0.00160507
7214	2.26488	8.66755	0.97792	0.0167806	-0.00161566
7215	2.2652	8.66912	0.97806	0.0167446	-0.00162645
7216	2.26551	8.67065	0.978196	0.0167093	-0.00163724
7217	2.26582	8.67214	0.978328	0.016674	-0.00164776
7218	2.26614	8.67359	0.978459	0.0166398	-0.00165841
7219	2.26645	8.675	0.978585	0.0166056	-0.00166888
7220	2.26677	8.67638	0.978708	0.016572	-0.00167931
7221	2.26708	8.67772	0.978829	0.016539	-0.00168972
7222	2.26739	8.67902	0.978945	0.0165064	-0.00170025
7223	2.26771	8.68028	0.979059	0.0164745	-0.00171061
7224	2.26802	8.6815	0.979169	0.0164428	-0.00172132
7225	2.26834	8.68268	0.979276	0.0164117	-0.00173148
7226	2.26865	8.68383	0.979379	0.016381	-0.0017418
7227	2.26896	8.68493	0.979479	0.0163508	-0.00175221
7228	2.26928	8.686	0.979577	0.0163212	-0.00176261
7229	2.26959	8.68703	0.979669	0.0162919	-0.0017729
7230	2.26991	8.68802	0.97976	0.0162634	-0.00178309
7231	2.27022	8.68897	0.979846	0.0162352	-0.00179349
7232	2.27053	8.68988	0.979931	0.0162078	-0.00180346
7233	2.27085	8.69075	0.980011	0.0161805	-0.00181387
7234	2.27116	8.69158	0.980087	0.0161536	-0.00182429
7235	2.27148	8.69237	0.98016	0.0161274	-0.00183456
7236	2.27179	8.69313	0.980231	0.0161019	-0.00184455
7237	2.2721	8.69384	0.980297	0.0160767	-0.0018553
7238	2.27242	8.69452	0.98036	0.0160519	-0.00186569
7239	2.27273	8.69516	0.980418	0.0160272	-0.0018761
7240	2.27305	8.69576	0.980473	0.0160036	-0.00188659
7241	2.27336	8.69631	0.980524	0.0159801	-0.00189723
7242	2.27367	8.69683	0.980575	0.0159575	-0.00190716
7243	2.27399	8.69731	0.980621	0.0159353	-0.00191727
7244	2.2743	8.69775	0.980663	0.0159135	-0.00192752
7245	2.27462	8.69815	0.980703	0.0158922	-0.00193756
7246	2.27493	8.69852	0.98074	0.0158718	-0.00194745
7247	2.27524	8.69884	0.980771	0.0158515	-0.00195774
7248	2.27556	8.69912	0.980801	0.0158317	-0.00196801
7249	2.27587	8.69936	0.980826	0.0158125	-0.00197795
7250	2.27619	8.69957	0.980849	0.0157938	-0.00198775
7251	2.2765	8.69973	0.980868	0.0157756	-0.00199777
7252	2.27681	8.69986	0.980885	0.0157583	-0.00200746
7253	2.27713	8.69994	0.980899	0.0157414	-0.00201699
7254	2.27744	8.69999	0.980912	0.0157254	-0.00202605
7255	2.27776	8.7	0.98092	0.0157096	-0.00203528
7256	2.27807	8.69997	0.980926	0.0156945	-0.00204442
7257	2.27838	8.69989	0.980929	0.0156801	-0.00205337
7258	2.2787	8.69978	0.980931	0.0156663	-0.00206185
7259	2.27901	8.69963	0.980931	0.0156531	-0.00206995
7260	2.27933	8.69944	0.98093	0.0156405	-0.00207752
7261	2.27964	8.69921	0.980927	0.0156289	-0.00208462
7262	2.27995	8.69894	0.980924	0.0156177	-0.00209152
7263	2.28027	8.69863	0.98092	0.0156073	-0.00209756
7264	2.28058	8.69829	0.980915	0.0155974	-0.00210327
7265	2.2809	8.6979	0.98091	0.0155882	-0.0021087
7266	2.28121	8.69747	0.980904	0.0155796	-0.00211333
7267	2.28152	8.69701	0.980897	0.0155716	-0.00211744
7268	2.28184	8.6965	0.98089	0.0155642	-0.00212141
7269	2.28215	8.69596	0.980881	0.015557	-0.00212545
7270	2.28247	8.69537	0.98087	0.0155502	-0.00212959
7271	2.28278	8.69475	0.980855	0.0155435	-0.00213392
7272	2.28309	8.69409	0.98084	0.0155373	-0.00213774
7273	2.28341	8.69339	0.980819	0.015531	-0.00214232
7274	2.28372	8.69265	0.980793	0.0155247	-0.00214822
7275	2.28404	8.69187	0.980763	0.0155182	-0.00215414
7276	2.28435	8.69105	0.980726	0.0155117	-0.0021617
7277	2.28466	8.69019	0.980682	0.015505	-0.00217001
7278	2.28498	8.68929	0.980632	0.0154983	-0.00217913
7279	2.28529	8.68836	0.980572	0.0154915	-0.00218993
7280	2.28561	8.68738	0.980503	0.0154842	-0.00220248
7281	2.28592	8.68637	0.980424	0.0154766	-0.00221615
7282	2.28623	8.68532	0.980336	0.0154689	-0.00223137
7283	2.28655	8.68422	0.98024	0.0154614	-0.00224754
7284	2.28686	8.68309	0.980135	0.0154539	-0.0022646
7285	2.28718	8.68192	0.980021	0.0154467	-0.00228247
7286	2.28749	8.68072	0.979901	0.0154402	-0.00230071
7287	2.2878	8.67947	0.979773	0.015434	-0.00231922
7288	2.28812	8.67818	0.979639	0.0154282	-0.00233805
7289	2.28843	8.67686	0.9795	0.0154235	-0.00235702
7290	2.28875	8.6755	0.979356	0.0154197	-0.00237551
7291	2.28906	8.6741	0.979209	0.015417	-0.00239341
7292	2.28937	8.67266	0.979062	0.0154159	-0.00240973
7293	2.28969	8.67118	0.978913	0.0154158	-0.00242497
7294	2.29	8.66966	0.978762	0.0154171	-0.00243924
7295	2.29032	8.66811	0.978611	0.01542	-0.00245257
7296	2.29063	8.66652	0.978463	0.0154242	-0.00246392
7297	2.29094	8.66489	0.978313	0.0154298	-0.00247411
7298	2.29126	8.66322	0.978162	0.0154363	-0.00248396
7299	2.29157	8.66151	0.978013	0.0154442	-0.00249211
7300	2.29189	8.65977	0.977863	0.0154528	-0.0024996
7301	2.2922	8.65798	0.97771	0.0154624	-0.00250673
7302	2.29251	8.65616	0.977558	0.0154729	-0.0025132
7303	2.29283	8.65431	0.977403	0.0154843	-0.00251893
7304	2.29314	8.65241	0.977247	0.0154961	-0.00252469
7305	2.29346	8.65048	0.977087	0.0155085	-0.00253011
7306	2.29377	8.64851	0.976927	0.0155217	-0.00253551
7307	2.29408	8.6465	0.976764	0.0155355	-0.00254057
7308	2.2944	8.64445	0.976595	0.0155495	-0.00254622
7309	2.29471	8.64237	0.976429	0.0155643	-0.00255054
7310	2.29503	8.64025	0.976257	0.0155793	-0.00255548
7311	2.29534	8.6381	0.976082	0.0155949	-0.00256047
7312	2.29565	8.6359	0.975905	0.0156109	-0.00256578
7313	2.29597	8.63367	0.975722	0.0156273	-0.00257122
7314	2.29628	8.6314	0.975536	0.0156439	-0.00257686
7315	2.2966	8.6291	0.975348	0.0156611	-0.00258263
7316	2.29691	8.62676	0.975156	0.0156787	-0.00258837
7317	2.29722	8.62438	0.974961	0.0156968	-0.00259443
7318	2.29754	8.62197	0.974761	0.015715	-0.00260048
7319	2.29785	8.61952	0.974558	0.015734	-0.0026069
7320	2.29817	8.61703	0.974353	0.0157534	-0.00261287
7321	2.29848	8.61451	0.974146	0.0157732	-0.00261906
7322	2.29879	8.61195	0.973933	0.0157934	-0.0026255
7323	2.29911	8.60935	0.973718	0.0158139	-0.00263189
7324	2.29942	8.60672	0.973498	0.0158349	-0.00263858
7325	2.29974	8.60406	0.973275	0.0158563	-0.00264512
7326	2.30005	8.60136	0.973051	0.0158782	-0.00265143
7327	2.30036	8.59862	0.972824	0.0159006	-0.00265761
7328	2.30068	8.59585	0.972594	0.0159236	-0.00266374
7329	2.30099	8.59304	0.972361	0.0159471	-0.00266993
7330	2.30131	8.59019	0.972123	0.0159707	-0.00267649
7331	2.30162	8.58731	0.971882	0.0159949	-0.0026829
7332	2.30193	8.5844	0.971639	0.0160195	-0.00268931
7333	2.30225	8.58145	0.971392	0.0160447	-0.00269555
7334	2.30256	8.57847	0.971143	0.0160701	-0.00270201
7335	2.30288	8.57545	0.970889	0.0160963	-0.00270822
7336	2.30319	8.5724	0.970634	0.016123	-0.00271438
7337	2.3035	8.56931	0.970375	0.01615	-0.00272049
7338	2.30382	8.56619	0.970116	0.0161777	-0.00272619
7339	2.30413	8.56304	0.969848	0.0162053	-0.00273284
7340	2.30445	8.55985	0.969582	0.0162339	-0.00273875
7341	2.30476	8.55662	0.969311	0.0162628	-0.0027447
7342	2.30507	8.55337	0.969037	0.0162922	-0.00275064
7343	2.30539	8.55008	0.968761	0.0163221	-0.00275642
7344	2.3057	8.54675	0.968482	0.0163525	-0.00276208
7345	2.30602	8.54339	0.968201	0.0163835	-0.0027678
7346	2.30633	8.54	0.967916	0.0164149	-0.00277331
7347	2.30664	8.53658	0.967628	0.0164467	-0.00277875
7348	2.30696	8.53312	0.967337	0.016479	-0.00278437
7349	2.30727	8.52963	0.967044	0.0165117	-0.00278989
7350	2.30759	8.52611	0.966747	0.0165449	-0.00279515
7351	2.3079	8.52256	0.966449	0.0165788	-0.00280022
7352	2.30821	8.51897	0.966149	0.0166133	-0.00280496
7353	2.30853	8.51535	0.965844	0.0166479	-0.00280998
7354	2.30884	8.5117	0.965538	0.0166831	-0.00281487
7355	2.30916	8.50801	0.965227	0.0167185	-0.00281988
7356	2.30947	8.5043	0.964915	0.0167547	-0.0028246
7357	2.30978	8.50055	0.964599	0.0167913	-0.00282932
7358	2.3101	8.49677	0.96428	0.0168281	-0.00283427
7359	2.31041	8.49296	0.963959	0.0168656	-0.00283888
7360	2.31073	8.48912	0.963636	0.0169032	-0.00284341
7361	2.31104	8.48524	0.96331	0.0169416	-0.00284778
7362	2.31135	8.48134	0.962981	0.0169803	-0.0028524
7363	2.31167	8.47741	0.96265	0.0170195	-0.00285665
7364	2.31198	8.47344	0.962318	0.0170593	-0.00286044
7365	2.3123	8.46944	0.961983	0.0170996	-0.002864
7366	2.31261	8.46542	0.961644	0.01714	-0.00286803
7367	2.31292	8.46136	0.961306	0.0171814	-0.00287119
7368	2.31324	8.45727	0.960959	0.0172221	-0.0028757
7369	2.31355	8.45316	0.960617	0.0172647	-0.00287861
7370	2.31387	8.44901	0.960268	0.0173067	-0.00288227
7371	2.31418	8.44484	0.959916	0.0173493	-0.00288612
7372	2.31449	8.44063	0.959561	0.0173922	-0.00289012
7373	2.31481	8.4364	0.959201	0.017435	-0.0028945
7374	2.31512	8.43213	0.958841	0.0174787	-0.00289819
7375	2.31544	8.42784	0.958483	0.0175234	-0.00290115
7376	2.31575	8.42352	0.958116	0.0175676	-0.00290502
7377	2.31606	8.41917	0.957753	0.0176134	-0.00290728
7378	2.31638	8.41479	0.957381	0.0176582	-0.00291106
7379	2.31669	8.41039	0.957015	0.0177049	-0.00291328
7380	2.31701	8.40595	0.956641	0.017751	-0.00291642
7381	2.31732	8.40149	0.956264	0.0177976	-0.00291946
7382	2.31763	8.397	0.955886	0.0178446	-0.00292232
7383	2.31795	8.39249	0.955505	0.017892	-0.00292501
7384	2.31826	8.38794	0.955122	0.01794	-0.0029277
7385	2.31858	8.38337	0.954739	0.0179884	-0.00292999
7386	2.31889	8.37877	0.954354	0.0180376	-0.00293189
7387	2.3192	8.37415	0.953966	0.018087	-0.00293397
7388	2.31952	8.3695	0.953576	0.0181368	-0.00293599
7389	2.31983	8.36482	0.953183	0.0181868	-0.00293788
7390	2.32015	8.36011	0.952788	0.0182371	-0.00293993
7391	2.32046	8.35538	0.952391	0.0182882	-0.00294196
7392	2.32077	8.35063	0.951993	0.0183395	-0.00294387
7393	2.32109	8.34585	0.951592	0.0183911	-0.00294553
7394	2.3214	8.34104	0.951189	0.0184431	-0.00294737
7395	2.32172	8.33621	0.950784	0.0184954	-0.00294864
7396	2.32203	8.33135	0.950378	0.0185482	-0.00294974
7397	2.32234	8.32647	0.949971	0.0186015	-0.00295073
7398	2.32266	8.32156	0.949562	0.0186549	-0.00295166
7399	2.32297	8.31663	0.949151	0.0187086	-0.00295279
7400	2.32329	8.31167	0.948736	0.0187628	-0.00295377
7401	2.3236	8.30669	0.948324	0.0188175	-0.00295409
7402	2.32391	8.30169	0.947907	0.0188724	-0.0029546
7403	2.32423	8.29666	0.947491	0.0189279	-0.00295467
7404	2.32454	8.29161	0.947074	0.0189835	-0.00295469
7405	2.32486	8.28653	0.946654	0.0190395	-0.00295474
7406	2.32517	8.28143	0.946233	0.0190957	-0.00295457
7407	2.32548	8.27631	0.945812	0.0191524	-0.00295404
7408	2.3258	8.27117	0.945387	0.0192092	-0.00295387
7409	2.32611	8.266	0.94496	0.019266	-0.00295401
7410	2.32643	8.26081	0.94453	0.0193227	-0.00295428
7411	2.32674	8.2556	0.944097	0.0193797	-0.0029547
7412	2.32705	8.25037	0.943662	0.0194371	-0.00295541
7413	2.32737	8.24512	0.943224	0.0194944	-0.00295619
7414	2.32768	8.23984	0.942783	0.0195516	-0.00295702
7415	2.328	8.23455	0.94234	0.0196091	-0.00295786
7416	2.32831	8.22923	0.941895	0.0196668	-0.00295896
7417	2.32862	8.22389	0.941447	0.0197245	-0.0029602
7418	2.32894	8.21853	0.941	0.0197833	-0.00296017
7419	2.32925	8.21315	0.940543	0.0198399	-0.00296297
7420	2.32957	8.20775	0.940089	0.0198988	-0.0029636
7421	2.32988	8.20233	0.939631	0.0199568	-0.00296505
7422	2.33019	8.19689	0.939168	0.020015	-0.00296695
7423	2.33051	8.19143	0.938703	0.0200734	-0.00296892
7424	2.33082	8.18595	0.938236	0.0201319	-0.00297089
7425	2.33114	8.18045	0.937765	0.0201906	-0.00297291
7426	2.33145	8.17493	0.937294	0.0202499	-0.00297453
7427	2.33176	8.1694	0.936822	0.0203093	-0.00297571
7428	2.33208	8.16384	0.936347	0.0203693	-0.00297693
7429	2.33239	8.15827	0.935871	0.0204296	-0.00297778
7430	2.33271	8.15268	0.935392	0.0204901	-0.00297884
7431	2.33302	8.14707	0.934913	0.0205511	-0.00297947
7432	2.33333	8.14145	0.934432	0.0206125	-0.0029797
7433	2.33365	8.1358	0.93395	0.020674	-0.00297978
7434	2.33396	8.13014	0.933468	0.0207361	-0.00297918
7435	2.33428	8.12446	0.932985	0.0207986	-0.00297831
7436	2.33459	8.11877	0.932501	0.0208614	-0.00297721
7437	2.3349	8.11306	0.932016	0.0209244	-0.00297608
7438	2.33522	8.10733	0.931529	0.0209878	-0.00297485
7439	2.33553	8.10159	0.931041	0.0210517	-0.00297338
7440	2.33585	8.09583	0.930554	0.0211159	-0.00297149
7441	2.33616	8.09005	0.930065	0.0211805	-0.00296915
7442	2.33647	8.08426	0.929575	0.0212453	-0.00296694
7443	2.33679	8.07846	0.929083	0.0213103	-0.00296469
7444	2.3371	8.07264	0.928591	0.0213759	-0.00296199
7445	2.33742	8.0668	0.928097	0.0214416	-0.00295936
7446	2.33773	8.06095	0.927602	0.0215075	-0.00295662
7447	2.33804	8.05509	0.927107	0.0215737	-0.00295393
7448	2.33836	8.04921	0.92661	0.0216401	-0.00295087
7449	2.33867	8.04332	0.926113	0.0217068	-0.00294773
7450	2.33899	8.03742	0.925615	0.0217733	-0.00294475
7451	2.3393	8.0315	0.925115	0.0218402	-0.00294172
7452	2.33961	8.02557	0.924614	0.021908	-0.00293836
7453	2.33993	8.01962	0.924114	0.0219753	-0.0029348
7454	2.34024	8.01366	0.923612	0.0220428	-0.00293121
7455	2.34056	8.0077	0.923107	0.0221102	-0.00292804
7456	2.34087	8.00171	0.922601	0.022178	-0.00292494
7457	2.34118	7.99572	0.922097	0.0222459	-0.00292136
7458	2.3415	7.98972	0.921588	0.0223136	-0.00291815
7459	2.34181	7.9837	0.921081	0.0223818	-0.00291475
7460	2.34213	7.97767	0.92057	0.0224501	-0.00291129
7461	2.34244	7.97163	0.920062	0.0225185	-0.00290734
7462	2.34275	7.96558	0.919553	0.0225872	-0.00290328
7463	2.34307	7.95952	0.919041	0.0226558	-0.00289959
7464	2.34338	7.95345	0.918529	0.0227248	-0.0028953
7465	2.3437	7.94737	0.918016	0.0227936	-0.00289164
7466	2.34401	7.94129	0.917501	0.0228626	-0.00288784
7467	2.34432	7.93519	0.916985	0.0229318	-0.00288401
7468	2.34464	7.92908	0.91647	0.0230011	-0.00287994
7469	2.34495	7.92296	0.915952	0.0230701	-0.0028764
7470	2.34527	7.91683	0.915433	0.0231393	-0.00287249
7471	2.34558	7.9107	0.914914	0.0232086	-0.00286851
7472	2.34589	7.90456	0.914393	0.0232781	-0.00286475
7473	2.34621	7.8984	0.913873	0.0233479	-0.00286043
7474	2.34652	7.89225	0.913353	0.023418	-0.00285591
7475	2.34684	7.88608	0.91283	0.0234878	-0.00285152
7476	2.34715	7.8799	0.912309	0.0235582	-0.00284682
7477	2.34746	7.87372	0.911786	0.0236282	-0.00284231
7478	2.34778	7.86754	0.911264	0.0236987	-0.00283722
7479	2.34809	7.86134	0.910741	0.0237691	-0.0028324
7480	2.34841	7.85514	0.910217	0.0238394	-0.00282756
7481	2.34872	7.84893	0.909697	0.0239116	-0.00282107
7482	2.34903	7.84272	0.909168	0.0239805	-0.00281752
7483	2.34935	7.8365	0.908641	0.0240508	-0.00281278
7484	2.34966	7.83028	0.908113	0.0241215	-0.00280779
7485	2.34998	7.82405	0.907588	0.0241924	-0.00280266
7486	2.35029	7.81782	0.907061	0.024263	-0.00279732
7487	2.3506	7.81158	0.906532	0.0243334	-0.00279224
7488	2.35092	7.80533	0.906002	0.0244041	-0.00278746
7489	2.35123	7.79909	0.905472	0.0244748	-0.00278252
7490	2.35155	7.79284	0.90494	0.0245455	-0.0027772
7491	2.35186	7.78658	0.904409	0.0246165	-0.00277228
7492	2.35217	7.78032	0.903877	0.0246874	-0.002767
7493	2.35249	7.77406	0.903344	0.0247583	-0.0027615
7494	2.3528	7.7678	0.902813	0.0248294	-0.0027561
7495	2.35312	7.76153	0.902279	0.0249002	-0.00275093
7496	2.35343	7.75526	0.901744	0.0249709	-0.00274605
7497	2.35374	7.74899	0.901209	0.0250418	-0.00274075
7498	2.35406	7.74272	0.900677	0.0251145	-0.0027342
7499	2.35437	7.73644	0.900137	0.0251836	-0.0027301
7500	2.35469	7.73017	0.899604	0.0252563	-0.0027233
7501	2.355	7.72389	0.899063	0.0253253	-0.00271923
7502	2.35531	7.71761	0.898525	0.0253964	-0.00271386
7503	2.35563	7.71133	0.897988	0.0254677	-0.0027081
7504	2.35594	7.70505	0.89745	0.0255388	-0.00270244
7505	2.35626	7.69877	0.896913	0.02561	-0.00269646
7506	2.35657	7.69249	0.896376	0.0256816	-0.0026904
7507	2.35688	7.68621	0.89584	0.0257545	-0.00268317
7508	2.3572	7.67993	0.896138	0.02582	-0.00233404
7509	2.35751	7.67365	0.896314	0.0259787	-0.00206896
7510	2.35783	7.66738	0.896298	0.0261036	-0.00192498
7511	2.35814	7.6611	0.895985	0.0261799	-0.00192963
7512	2.35845	7.65483	0.895453	0.0262249	-0.00200996
7513	2.35877	7.64855	0.894869	0.0262675	-0.00207787
7514	2.35908	7.64228	0.894346	0.0263224	-0.00209285
7515	2.3594	7.63601	0.893905	0.026388	-0.00206381
7516	2.35971	7.62975	0.893603	0.0264761	-0.00197491
7517	2.36002	7.62348	0.893386	0.026575	-0.00185764
7518	2.36034	7.61722	0.893228	0.0266814	-0.00172383
7519	2.36065	7.61097	0.893071	0.0267874	-0.001593
7520	2.36097	7.60471	0.892912	0.0268947	-0.00146048
7521	2.36128	7.59847	0.892716	0.0269973	-0.00134004
7522	2.36159	7.59222	0.892474	0.0270941	-0.00123365
7523	2.36191	7.58598	0.892188	0.0271857	-0.00113996
7524	2.36222	7.57974	0.891865	0.0272734	-0.00105655
7525	2.36254	7.57351	0.891513	0.0273584	-0.000980726
7526	2.36285	7.56728	0.891146	0.0274427	-0.000909104
7527	2.36316	7.56106	0.890782	0.0275301	-0.000833358
7528	2.36348	7.55484	0.890406	0.0276154	-0.000764043
7529	2.36379	7.54863	0.890031	0.0277012	-0.000694974
7530	2.36411	7.54243	0.889662	0.027788	-0.000624539
7531	2.36442	7.53623	0.889289	0.027873	-0.000558072
7532	2.36473	7.53004	0.888935	0.027962	-0.000484362
7533	2.36505	7.52385	0.888594	0.0280536	-0.000405917
7534	2.36536	7.51768	0.888245	0.0281411	-0.000334972
7535	2.36568	7.5115	0.887917	0.0282338	-0.00025455
7536	2.36599	7.50534	0.887581	0.0283222	-0.000181716
7537	2.3663	7.49918	0.887252	0.0284125	-0.000105151
7538	2.36662	7.49304	0.886931	0.0285028	-2.78627e-05
7539	2.36693	7.4869	0.88662	0.0285954	5.29954e-05
7540	2.36725	7.48077	0.886294	0.0286826	0.000124954
7541	2.36756	7.47464	0.885975	0.0287715	0.000199253
7542	2.36787	7.46853	0.885657	0.02886	0.000272529
7543	2.36819	7.46242	0.885339	0.0289479	0.000344532
7544	2.3685	7.45633	0.88502	0.0290351	0.000414723
7545	2.36882	7.45024	0.884699	0.0291213	0.000482589
7546	2.36913	7.44417	0.884373	0.0292064	0.000547712
7547	2.36944	7.4381	0.884054	0.029293	0.000614184
7548	2.36976	7.43204	0.883714	0.0293736	0.000670693
7549	2.37007	7.426	0.883374	0.0294549	0.00072691
7550	2.37039	7.41997	0.883031	0.0295356	0.000781234
7551	2.3707	7.41394	0.882684	0.0296153	0.000832749
7552	2.37101	7.40793	0.882334	0.029694	0.000882034
7553	2.37133	7.40193	0.881977	0.0297713	0.000927776
7554	2.37164	7.39594	0.881615	0.0298475	0.000971252
7555	2.37196	7.38996	0.881249	0.0299225	0.00101256
7556	2.37227	7.384	0.880881	0.0299968	0.00105185
7557	2.37258	7.37805	0.880506	0.0300699	0.00108845
7558	2.3729	7.37211	0.880127	0.030142	0.00112268
7559	2.37321	7.36618	0.879742	0.0302132	0.00115475
7560	2.37353	7.36027	0.879355	0.0302834	0.0011854
7561	2.37384	7.35437	0.878965	0.030353	0.00121413
7562	2.37415	7.34848	0.878569	0.0304216	0.00124124
7563	2.37447	7.34261	0.878174	0.0304898	0.00126744
7564	2.37478	7.33675	0.877774	0.0305573	0.00129192
7565	2.3751	7.33091	0.877372	0.0306241	0.00131545
7566	2.37541	7.32508	0.876969	0.0306905	0.00133794
7567	2.37572	7.31927	0.876561	0.030756	0.00135911
7568	2.37604	7.31347	0.876151	0.0308214	0.00137943
7569	2.37635	7.30768	0.875743	0.0308862	0.00139954
7570	2.37667	7.30191	0.875332	0.0309502	0.00141834
7571	2.37698	7.29616	0.874916	0.0310138	0.00143628
7572	2.37729	7.29042	0.874502	0.0310774	0.00145411
7573	2.37761	7.2847	0.874088	0.0311407	0.00147161
7574	2.37792	7.279	0.873669	0.0312032	0.00148813
7575	2.37824	7.27331	0.873254	0.0312658	0.00150464
7576	2.37855	7.26764	0.872836	0.031328	0.00152075
7577	2.37886	7.26198	0.872417	0.0313897	0.00153641
7578	2.37918	7.25635	0.872	0.0314516	0.00155204
7579	2.37949	7.25073	0.871581	0.0315131	0.00156749
7580	2.37981	7.24513	0.871163	0.0315746	0.0015827
7581	2.38012	7.23954	0.870745	0.0316355	0.00159771
7582	2.38043	7.23398	0.870326	0.0316963	0.00161236
7583	2.38075	7.22843	0.869907	0.0317565	0.00162659
7584	2.38106	7.2229	0.869487	0.0318168	0.00164078
7585	2.38138	7.21739	0.869068	0.0318768	0.00165498
7586	2.38169	7.2119	0.868651	0.031937	0.00166929
7587	2.382	7.20643	0.868238	0.0319983	0.00168516
7588	2.38232	7.20098	0.867821	0.0320568	0.00169869
7589	2.38263	7.19555	0.867405	0.0321164	0.00171293
7590	2.38295	7.19013	0.86699	0.0321758	0.00172698
7591	2.38326	7.18474	0.866575	0.0322347	0.0017407
7592	2.38357	7.17937	0.866162	0.0322935	0.0017546
7593	2.38389	7.17402	0.865748	0.0323522	0.00176857
7594	2.3842	7.16869	0.865335	0.0324106	0.00178202
7595	2.38452	7.16338	0.864925	0.032469	0.00179581
7596	2.38483	7.15809	0.864513	0.0325269	0.00180915
7597	2.38514	7.15282	0.864103	0.0325847	0.00182257
7598	2.38546	7.14758	0.863691	0.0326422	0.00183548
7599	2.38577	7.14235	0.863281	0.0326993	0.00184834
7600	2.38609	7.13715	0.862871	0.0327563	0.00186074
7601	2.3864	7.13197	0.862463	0.032813	0.00187367
7602	2.38671	7.12681	0.862056	0.0328697	0.00188651
7603	2.38703	7.12168	0.861649	0.032926	0.00189902
7604	2.38734	7.11657	0.861245	0.0329821	0.00191161
7605	2.38766	7.11148	0.86084	0.0330378	0.00192396
7606	2.38797	7.10641	0.860438	0.0330936	0.00193675
7607	2.38828	7.10137	0.860035	0.0331493	0.00194931
7608	2.3886	7.09635	0.859637	0.0332048	0.00196174
7609	2.38891	7.09136	0.859238	0.0332599	0.00197416
7610	2.38923	7.08639	0.858841	0.0333147	0.00198674
7611	2.38954	7.08144	0.858446	0.0333694	0.00199923
7612	2.38985	7.07652	0.858049	0.0334239	0.00201152
7613	2.39017	7.07162	0.857656	0.0334781	0.00202347
7614	2.39048	7.06675	0.857262	0.033532	0.00203523
7615	2.3908	7.0619	0.856869	0.0335857	0.00204714
7616	2.39111	7.05708	0.85648	0.0336398	0.00205929
7617	2.39142	7.05228	0.856087	0.0336924	0.00207032
7618	2.39174	7.04751	0.855698	0.0337452	0.00208159
7619	2.39205	7.04276	0.855309	0.0337974	0.00209253
7620	2.39237	7.03804	0.854922	0.0338496	0.00210343
7621	2.39268	7.03335	0.854535	0.0339017	0.00211468
7622	2.39299	7.02868	0.854151	0.0339537	0.00212583
7623	2.39331	7.02404	0.853769	0.0340057	0.0021372
7624	2.39362	7.01942	0.853389	0.0340573	0.00214862
7625	2.39394	7.01484	0.85301	0.0341086	0.00215998
7626	2.39425	7.01027	0.852633	0.0341598	0.00217087
7627	2.39456	7.00574	0.852257	0.0342109	0.0021823
7628	2.39488	7.00123	0.851884	0.0342619	0.00219378
7629	2.39519	6.99676	0.851513	0.0343125	0.00220521
7630	2.39551	6.99231	0.851145	0.0343629	0.00221682
7631	2.39582	6.98788	0.850778	0.0344133	0.00222838
7632	2.39613	6.98349	0.850413	0.0344633	0.00223993
7633	2.39645	6.97912	0.850049	0.0345129	0.00225139
7634	2.39676	6.97478	0.849689	0.0345624	0.00226289
7635	2.39708	6.97047	0.849329	0.0346114	0.00227425
7636	2.39739	6.96619	0.848972	0.0346604	0.00228581
7637	2.3977	6.96194	0.848616	0.0347091	0.0022972
7638	2.39802	6.95772	0.848262	0.0347574	0.00230834
7639	2.39833	6.95352	0.847911	0.034806	0.00231987
7640	2.39865	6.94936	0.847559	0.0348533	0.00233067
7641	2.39896	6.94523	0.84721	0.0349009	0.00234184
7642	2.39927	6.94112	0.846864	0.0349482	0.0023529
7643	2.39959	6.93705	0.846521	0.034996	0.0023646
7644	2.3999	6.933	0.84618	0.0350428	0.00237593
7645	2.40022	6.92899	0.84584	0.0350891	0.00238694
7646	2.40053	6.925	0.845504	0.035136	0.00239841
7647	2.40084	6.92105	0.84517	0.0351823	0.00240984
7648	2.40116	6.91713	0.844839	0.0352281	0.0024214
7649	2.40147	6.91324	0.844511	0.0352741	0.0024334
7650	2.40179	6.90937	0.844185	0.0353197	0.00244501
7651	2.4021	6.90554	0.843862	0.0353656	0.00245691
7652	2.40241	6.90175	0.84354	0.0354104	0.00246834
7653	2.40273	6.89798	0.843221	0.0354553	0.00247991
7654	2.40304	6.89424	0.842905	0.0354996	0.00249125
7655	2.40336	6.89054	0.842589	0.0355438	0.0025026
7656	2.40367	6.88687	0.842274	0.0355871	0.00251349
7657	2.40398	6.88323	0.841963	0.0356306	0.0025244
7658	2.4043	6.87962	0.841654	0.0356733	0.00253505
7659	2.40461	6.87605	0.841345	0.0357159	0.00254555
7660	2.40493	6.87251	0.84104	0.0357583	0.00255611
7661	2.40524	6.869	0.840734	0.0357999	0.0025661
7662	2.40555	6.86552	0.840432	0.0358414	0.00257628
7663	2.40587	6.86207	0.840133	0.0358831	0.00258671
7664	2.40618	6.85866	0.839835	0.0359239	0.00259701
7665	2.4065	6.85529	0.839542	0.035965	0.00260768
7666	2.40681	6.85194	0.83925	0.0360056	0.00261813
7667	2.40712	6.84863	0.838961	0.0360461	0.00262857
7668	2.40744	6.84535	0.838676	0.0360865	0.00263935
7669	2.40775	6.84211	0.838394	0.0361266	0.00265032
7670	2.40807	6.8389	0.838114	0.0361659	0.00266103
7671	2.40838	6.83572	0.837839	0.0362062	0.00267233
7672	2.40869	6.83258	0.837565	0.0362451	0.0026831
7673	2.40901	6.82947	0.837294	0.0362841	0.00269423
7674	2.40932	6.8264	0.837026	0.0363224	0.0027052
7675	2.40964	6.82336	0.836762	0.0363609	0.00271652
7676	2.40995	6.82036	0.836501	0.0363991	0.00272784
7677	2.41026	6.81739	0.836244	0.0364371	0.0027392
7678	2.41058	6.81445	0.835988	0.0364748	0.00275051
7679	2.41089	6.81155	0.835735	0.0365118	0.00276155
7680	2.41121	6.80869	0.835485	0.0365485	0.00277242
7681	2.41152	6.80586	0.835237	0.0365849	0.00278301
7682	2.41183	6.80306	0.834992	0.0366211	0.00279389
7683	2.41215	6.80031	0.834748	0.0366566	0.00280438
7684	2.41246	6.79758	0.834508	0.036692	0.00281499
7685	2.41278	6.79489	0.834272	0.036727	0.00282569
7686	2.41309	6.79224	0.834038	0.0367618	0.00283615
7687	2.4134	6.78962	0.833807	0.0367963	0.00284687
7688	2.41372	6.78704	0.833578	0.0368302	0.00285715
7689	2.41403	6.7845	0.833353	0.0368642	0.00286785
7690	2.41435	6.78199	0.833131	0.0368978	0.00287827
7691	2.41466	6.77952	0.83291	0.0369308	0.00288833
7692	2.41497	6.77708	0.832693	0.0369635	0.00289826
7693	2.41529	6.77468	0.832477	0.0369958	0.00290831
7694	2.4156	6.77232	0.832266	0.0370281	0.00291873
7695	2.41592	6.76999	0.832057	0.03706	0.00292865
7696	2.41623	6.7677	0.83185	0.0370915	0.00293841
7697	2.41654	6.76545	0.831644	0.0371221	0.00294748
7698	2.41686	6.76323	0.831441	0.0371527	0.00295692
7699	2.41717	6.76106	0.831241	0.0371829	0.00296609
7700	2.41749	6.75891	0.831044	0.0372126	0.00297528
7701	2.4178	6.75681	0.83085	0.0372422	0.00298447
7702	2.41811	6.75474	0.830657	0.0372713	0.00299334
7703	2.41843	6.75271	0.830467	0.0372999	0.00300226
7704	2.41874	6.75072	0.830279	0.0373279	0.00301099
7705	2.41906	6.74876	0.830096	0.0373565	0.0030197
7706	2.41937	6.74684	0.829914	0.0373842	0.00302847
7707	2.41968	6.74496	0.829736	0.0374119	0.00303718
7708	2.42	6.74312	0.829559	0.0374388	0.00304609
7709	2.42031	6.74131	0.829388	0.037466	0.00305485
7710	2.42063	6.73955	0.829218	0.0374927	0.00306371
7711	2.42094	6.73782	0.829051	0.0375188	0.00307259
7712	2.42125	6.73612	0.82889	0.0375455	0.00308189
7713	2.42157	6.73447	0.828731	0.0375714	0.00309127
7714	2.42188	6.73285	0.828577	0.0375974	0.00310049
7715	2.4222	6.73128	0.828424	0.0376228	0.00310988
7716	2.42251	6.72974	0.828276	0.0376481	0.0031195
7717	2.42282	6.72824	0.828131	0.0376729	0.00312922
7718	2.42314	6.72677	0.82799	0.0376977	0.00313887
7719	2.42345	6.72535	0.827852	0.0377223	0.00314809
7720	2.42377	6.72396	0.827717	0.0377462	0.003158
7721	2.42408	6.72262	0.827587	0.0377701	0.00316749
7722	2.42439	6.72131	0.827458	0.0377936	0.00317745
7723	2.42471	6.72004	0.827334	0.0378169	0.00318709
7724	2.42502	6.71881	0.827214	0.0378398	0.00319654
7725	2.42534	6.71761	0.827096	0.0378625	0.00320635
7726	2.42565	6.71646	0.826983	0.0378849	0.0032162
7727	2.42596	6.71534	0.826872	0.0379068	0.00322562
7728	2.42628	6.71427	0.826763	0.0379282	0.00323479
7729	2.42659	6.71323	0.826658	0.0379492	0.00324394
7730	2.42691	6.71223	0.826556	0.03797	0.00325353
7731	2.42722	6.71127	0.826459	0.0379906	0.00326257
7732	2.42753	6.71035	0.826363	0.0380103	0.00327144
7733	2.42785	6.70947	0.826271	0.03803	0.00328056
7734	2.42816	6.70863	0.826183	0.0380494	0.00328959
7735	2.42848	6.70782	0.826097	0.0380683	0.00329844
7736	2.42879	6.70706	0.826015	0.0380868	0.00330758
7737	2.4291	6.70633	0.825937	0.0381052	0.00331675
7738	2.42942	6.70565	0.825862	0.0381231	0.00332589
7739	2.42973	6.705	0.825791	0.0381409	0.00333444
7740	2.43005	6.70439	0.825722	0.0381581	0.00334367
7741	2.43036	6.70382	0.825656	0.0381749	0.00335168
7742	2.43067	6.7033	0.825593	0.0381913	0.00335993
7743	2.43099	6.70281	0.825533	0.0382071	0.0033682
7744	2.4313	6.70236	0.825477	0.0382229	0.00337656
7745	2.43162	6.70194	0.825422	0.0382378	0.00338447
7746	2.43193	6.70157	0.825372	0.0382526	0.00339287
7747	2.43224	6.70124	0.825325	0.0382672	0.00340083
7748	2.43256	6.70095	0.82528	0.0382812	0.00340858
7749	2.43287	6.70069	0.825238	0.0382951	0.00341627
7750	2.43319	6.70048	0.8252	0.0383084	0.00342402
7751	2.4335	6.7003	0.825165	0.0383214	0.00343175
7752	2.43381	6.70017	0.825134	0.0383342	0.00343939
7753	2.43413	6.70007	0.825106	0.0383465	0.00344698
7754	2.43444	6.70002	0.825081	0.0383585	0.00345447
7755	2.43476	6.7	0.82506	0.0383704	0.00346247
7756	2.43507	6.70002	0.825043	0.038382	0.00347017
7757	2.43538	6.70008	0.825029	0.0383931	0.00347779
7758	2.4357	6.70019	0.825018	0.038404	0.00348549
7759	2.43601	6.70033	0.825011	0.0384145	0.00349305
7760	2.43633	6.70051	0.825008	0.0384248	0.00350068
7761	2.43664	6.70073	0.825008	0.0384348	0.00350853
7762	2.43695	6.70099	0.825011	0.0384443	0.0035163
7763	2.43727	6.70128	0.825018	0.0384535	0.00352396
7764	2.43758	6.70162	0.825028	0.0384625	0.00353147
7765	2.4379	6.702	0.825042	0.0384711	0.00353909
7766	2.43821	6.70242	0.825061	0.0384794	0.00354696
7767	2.43852	6.70287	0.825083	0.0384876	0.00355481
7768	2.43884	6.70337	0.825108	0.0384952	0.00356235
7769	2.43915	6.7039	0.825136	0.0385022	0.00356985
7770	2.43947	6.70447	0.825169	0.0385092	0.00357744
7771	2.43978	6.70509	0.825205	0.0385158	0.00358518
7772	2.44009	6.70574	0.825243	0.0385219	0.00359265
7773	2.44041	6.70643	0.825284	0.0385274	0.00359965
7774	2.44072	6.70716	0.82533	0.0385328	0.00360686
7775	2.44104	6.70793	0.825378	0.0385377	0.00361408
7776	2.44135	6.70874	0.82543	0.0385423	0.00362095
7777	2.44166	6.70959	0.825484	0.0385464	0.00362759
7778	2.44198	6.71048	0.825542	0.03855	0.00363429
7779	2.44229	6.7114	0.825605	0.0385536	0.00364128
7780	2.44261	6.71237	0.82567	0.0385567	0.0036484
7781	2.44292	6.71337	0.825739	0.0385594	0.00365524
7782	2.44323	6.71441	0.825812	0.0385617	0.00366186
7783	2.44355	6.7155	0.825888	0.0385637	0.00366878
7784	2.44386	6.71662	0.825967	0.0385654	0.00367515
7785	2.44418	6.71778	0.82605	0.0385666	0.00368176
7786	2.44449	6.71897	0.826135	0.0385674	0.00368791
7787	2.4448	6.72021	0.826224	0.0385679	0.00369441
7788	2.44512	6.72149	0.826318	0.0385681	0.00370148
7789	2.44543	6.7228	0.826415	0.0385678	0.00370774
7790	2.44575	6.72415	0.826513	0.038567	0.00371381
7791	2.44606	6.72554	0.826615	0.0385659	0.00371984
7792	2.44637	6.72697	0.82672	0.0385644	0.00372568
7793	2.44669	6.72844	0.826828	0.0385625	0.00373148
7794	2.447	6.72995	0.82694	0.0385602	0.0037373
7795	2.44732	6.73149	0.827056	0.0385578	0.00374308
7796	2.44763	6.73308	0.827174	0.0385548	0.00374873
7797	2.44794	6.7347	0.827296	0.0385514	0.00375431
7798	2.44826	6.73636	0.827422	0.038548	0.00376001
7799	2.44857	6.73805	0.827551	0.0385442	0.0037659
7800	2.44889	6.73979	0.827684	0.03854	0.00377176
7801	2.4492	6.74156	0.827818	0.0385353	0.00377685
7802	2.44951	6.74337	0.827959	0.0385306	0.00378267
7803	2.44983	6.74522	0.828103	0.0385253	0.00378859
7804	2.45014	6.7471	0.828248	0.0385195	0.00379376
7805	2.45046	6.74903	0.828399	0.0385136	0.00379968
7806	2.45077	6.75099	0.82855	0.0385071	0.00380475
7807	2.45108	6.75299	0.828707	0.0385004	0.00381012
7808	2.4514	6.75502	0.82887	0.0384935	0.00381614
7809	2.45171	6.7571	0.829032	0.0384862	0.00382131
7810	2.45203	6.75921	0.8292	0.0384784	0.00382667
7811	2.45234	6.76135	0.829371	0.0384704	0.00383217
7812	2.45265	6.76354	0.829546	0.038462	0.0038378
7813	2.45297	6.76576	0.829723	0.0384531	0.00384268
7814	2.45328	6.76802	0.829902	0.0384437	0.00384764
7815	2.4536	6.77031	0.830088	0.0384343	0.00385294
7816	2.45391	6.77264	0.830276	0.0384244	0.00385805
7817	2.45422	6.77501	0.830466	0.0384139	0.00386303
7818	2.45454	6.77742	0.83066	0.0384032	0.00386786
7819	2.45485	6.77986	0.830857	0.0383923	0.00387271
7820	2.45517	6.78234	0.831058	0.0383809	0.0038774
7821	2.45548	6.78485	0.831263	0.038369	0.00388208
7822	2.45579	6.7874	0.83147	0.0383567	0.00388664
7823	2.45611	6.78998	0.831681	0.0383442	0.0038915
7824	2.45642	6.79261	0.831895	0.0383311	0.0038959
7825	2.45674	6.79526	0.832113	0.0383177	0.00390061
7826	2.45705	6.79796	0.832333	0.0383039	0.0039049
7827	2.45736	6.80068	0.832556	0.0382897	0.00390894
7828	2.45768	6.80345	0.832781	0.0382748	0.00391278
7829	2.45799	6.80625	0.833011	0.0382598	0.00391686
7830	2.45831	6.80908	0.833243	0.0382442	0.00392078
7831	2.45862	6.81195	0.833477	0.0382282	0.00392436
7832	2.45893	6.81486	0.833715	0.0382118	0.00392767
7833	2.45925	6.8178	0.833952	0.0381947	0.0039304
7834	2.45956	6.82077	0.834198	0.0381778	0.0039341
7835	2.45988	6.82378	0.834445	0.0381603	0.00393754
7836	2.46019	6.82682	0.834691	0.038142	0.00393999
7837	2.4605	6.8299	0.834943	0.0381236	0.00394298
7838	2.46082	6.83301	0.835197	0.0381049	0.00394559
7839	2.46113	6.83616	0.835455	0.0380859	0.00394818
7840	2.46145	6.83934	0.835714	0.0380663	0.00395105
7841	2.46176	6.84256	0.835977	0.0380464	0.00395375
7842	2.46207	6.8458	0.836242	0.0380261	0.00395634
7843	2.46239	6.84909	0.83651	0.0380057	0.00395872
7844	2.4627	6.8524	0.836783	0.0379849	0.00396116
7845	2.46302	6.85575	0.837057	0.0379638	0.00396377
7846	2.46333	6.85913	0.837332	0.037942	0.00396563
7847	2.46364	6.86255	0.837612	0.03792	0.00396785
7848	2.46396	6.866	0.837894	0.0378978	0.00396995
7849	2.46427	6.86948	0.83818	0.0378754	0.00397221
7850	2.46459	6.87299	0.83847	0.0378525	0.00397458
7851	2.4649	6.87654	0.838763	0.0378295	0.00397741
7852	2.46521	6.88012	0.839059	0.0378062	0.00397986
7853	2.46553	6.88373	0.839359	0.0377827	0.00398274
7854	2.46584	6.88737	0.839662	0.0377588	0.00398543
7855	2.46616	6.89105	0.839969	0.0377347	0.00398834
7856	2.46647	6.89476	0.840278	0.0377102	0.00399107
7857	2.46678	6.8985	0.84059	0.0376852	0.00399367
7858	2.4671	6.90227	0.840905	0.0376601	0.00399637
7859	2.46741	6.90607	0.841219	0.0376341	0.00399822
7860	2.46773	6.90991	0.841544	0.037609	0.00400174
7861	2.46804	6.91377	0.841869	0.0375827	0.00400434
7862	2.46835	6.91767	0.842195	0.0375561	0.00400662
7863	2.46867	6.92159	0.842526	0.0375291	0.00400922
7864	2.46898	6.92555	0.842855	0.0375014	0.0040109
7865	2.4693	6.92954	0.84319	0.0374739	0.00401328
7866	2.46961	6.93356	0.843529	0.037446	0.00401543
7867	2.46992	6.93761	0.843872	0.0374182	0.00401841
7868	2.47024	6.94169	0.844213	0.0373891	0.00401992
7869	2.47055	6.9458	0.844558	0.0373599	0.00402145
7870	2.47087	6.94993	0.844906	0.0373304	0.00402323
7871	2.47118	6.9541	0.845257	0.0373007	0.0040252
7872	2.47149	6.9583	0.845613	0.0372707	0.0040273
7873	2.47181	6.96253	0.845971	0.0372404	0.00402923
7874	2.47212	6.96678	0.846331	0.0372096	0.00403101
7875	2.47244	6.97107	0.846693	0.0371784	0.00403263
7876	2.47275	6.97538	0.847057	0.0371467	0.00403406
7877	2.47306	6.97972	0.847424	0.0371147	0.00403527
7878	2.47338	6.98409	0.847794	0.0370823	0.00403658
7879	2.47369	6.98849	0.848167	0.0370498	0.00403798
7880	2.47401	6.99292	0.848542	0.0370168	0.00403929
7881	2.47432	6.99737	0.848919	0.0369833	0.00404038
7882	2.47463	7.00186	0.849298	0.0369494	0.0040415
7883	2.47495	7.00637	0.84968	0.0369152	0.00404231
7884	2.47526	7.0109	0.850062	0.0368805	0.00404295
7885	2.47558	7.01547	0.850449	0.0368455	0.00404363
7886	2.47589	7.02006	0.850836	0.0368101	0.00404399
7887	2.4762	7.02468	0.851228	0.0367744	0.00404462
7888	2.47652	7.02932	0.85162	0.0367384	0.0040449
7889	2.47683	7.03399	0.852015	0.0367021	0.00404555
7890	2.47715	7.03869	0.852413	0.0366655	0.00404594
7891	2.47746	7.04341	0.852813	0.0366285	0.00404614
7892	2.47777	7.04816	0.853216	0.0365912	0.00404651
7893	2.47809	7.05294	0.853619	0.0365533	0.00404643
7894	2.4784	7.05774	0.854022	0.0365144	0.00404547
7895	2.47872	7.06257	0.85443	0.0364761	0.00404542
7896	2.47903	7.06742	0.854841	0.0364376	0.00404562
7897	2.47934	7.07229	0.85526	0.0363997	0.00404703
7898	2.47966	7.0772	0.855672	0.0363593	0.0040459
7899	2.47997	7.08212	0.856089	0.0363196	0.00404555
7900	2.48029	7.08707	0.856509	0.0362793	0.00404528
7901	2.4806	7.09204	0.85693	0.036239	0.0040449
7902	2.48091	7.09704	0.857354	0.0361981	0.00404467
7903	2.48123	7.10206	0.85778	0.0361572	0.00404448
7904	2.48154	7.10711	0.858209	0.0361158	0.00404401
7905	2.48186	7.11218	0.85864	0.0360743	0.00404376
7906	2.48217	7.11727	0.859073	0.0360323	0.0040432
7907	2.48248	7.12239	0.859507	0.0359898	0.00404268
7908	2.4828	7.12752	0.859944	0.0359471	0.00404203
7909	2.48311	7.13268	0.860383	0.035904	0.00404137
7910	2.48343	7.13787	0.860823	0.0358606	0.00404061
7911	2.48374	7.14307	0.861266	0.0358169	0.00403977
7912	2.48405	7.1483	0.861711	0.0357731	0.00403931
7913	2.48437	7.15355	0.862159	0.0357289	0.00403871
7914	2.48468	7.15882	0.862607	0.0356843	0.00403781
7915	2.485	7.16411	0.863059	0.0356394	0.00403717
7916	2.48531	7.16942	0.863511	0.0355939	0.00403605
7917	2.48562	7.17476	0.863967	0.0355484	0.00403528
7918	2.48594	7.18011	0.864424	0.0355024	0.00403405
7919	2.48625	7.18548	0.864883	0.0354561	0.00403303
7920	2.48657	7.19088	0.865343	0.0354097	0.00403224
7921	2.48688	7.19629	0.865809	0.0353629	0.00403134
7922	2.48719	7.20173	0.866273	0.0353155	0.0040302
7923	2.48751	7.20718	0.86674	0.035268	0.00402864
7924	2.48782	7.21266	0.867208	0.0352199	0.00402736
7925	2.48814	7.21815	0.867678	0.0351716	0.00402589
7926	2.48845	7.22366	0.868151	0.035123	0.00402437
7927	2.48876	7.2292	0.868626	0.0350743	0.004023
7928	2.48908	7.23475	0.8691	0.035025	0.0040212
7929	2.48939	7.24031	0.869578	0.0349755	0.00401942
7930	2.48971	7.2459	0.870058	0.0349258	0.0040178
7931	2.49002	7.2515	0.870539	0.0348756	0.00401601
7932	2.49033	7.25713	0.871022	0.0348249	0.00401397
7933	2.49065	7.26276	0.871506	0.0347739	0.00401194
7934	2.49096	7.26842	0.871991	0.0347227	0.00400994
7935	2.49128	7.27409	0.87248	0.0346715	0.00400794
7936	2.49159	7.27978	0.87297	0.0346199	0.00400605
7937	2.4919	7.28549	0.873463	0.0345682	0.00400456
7938	2.49222	7.29121	0.873958	0.0345161	0.00400258
7939	2.49253	7.29695	0.874455	0.0344637	0.00400087
7940	2.49285	7.30271	0.874955	0.0344111	0.00399927
7941	2.49316	7.30848	0.875455	0.0343579	0.00399745
7942	2.49347	7.31427	0.875956	0.0343045	0.00399543
7943	2.49379	7.32007	0.876458	0.0342504	0.0039931
7944	2.4941	7.32588	0.876961	0.0341959	0.00399028
7945	2.49442	7.33172	0.877465	0.034141	0.00398733
7946	2.49473	7.33756	0.877971	0.034086	0.00398451
7947	2.49504	7.34342	0.878478	0.0340304	0.00398159
7948	2.49536	7.3493	0.878988	0.0339748	0.00397881
7949	2.49567	7.35518	0.879499	0.0339189	0.00397608
7950	2.49599	7.36109	0.880011	0.0338626	0.00397314
7951	2.4963	7.367	0.880527	0.0338061	0.00397047
7952	2.49661	7.37293	0.881043	0.0337496	0.00396783
7953	2.49693	7.37887	0.88156	0.0336923	0.00396458
7954	2.49724	7.38482	0.882078	0.0336348	0.00396156
7955	2.49756	7.39079	0.882597	0.0335769	0.00395828
7956	2.49787	7.39677	0.883117	0.0335186	0.00395485
7957	2.49818	7.40276	0.883639	0.0334604	0.00395148
7958	2.4985	7.40876	0.884158	0.0334001	0.00394665
7959	2.49881	7.41477	0.884688	0.0333428	0.00394443
7960	2.49913	7.4208	0.885214	0.0332838	0.00394134
7961	2.49944	7.42683	0.885745	0.0332245	0.0039382
7962	2.49975	7.43288	0.886275	0.0331649	0.00393502
7963	2.50007	7.43894	0.886805	0.0331046	0.00393145
7964	2.50038	7.44501	0.887337	0.0330441	0.00392793
7965	2.5007	7.45108	0.887871	0.0329834	0.0039243
7966	2.50101	7.45717	0.888404	0.0329222	0.00392054
7967	2.50132	7.46327	0.888938	0.0328607	0.0039164
7968	2.50164	7.46937	0.889473	0.032799	0.00391238
7969	2.50195	7.47549	0.890009	0.0327366	0.00390819
7970	2.50227	7.48161	0.890545	0.0326741	0.00390387
7971	2.50258	7.48774	0.891085	0.0326117	0.00389965
7972	2.50289	7.49389	0.891618	0.0325467	0.00389361
7973	2.50321	7.50003	0.892161	0.032485	0.00389003
7974	2.50352	7.50619	0.892702	0.0324215	0.00388573
7975	2.50384	7.51236	0.893243	0.0323577	0.00388092
7976	2.50415	7.51853	0.893785	0.0322937	0.00387645
7977	2.50446	7.52471	0.894324	0.0322279	0.00387034
7978	2.50478	7.53089	0.894872	0.032165	0.00386683
7979	2.50509	7.53709	0.895416	0.0320999	0.00386183
7980	2.50541	7.54329	0.895956	0.0320332	0.00385542
7981	2.50572	7.54949	0.896506	0.0319692	0.00385154
7982	2.50603	7.5557	0.897051	0.0319034	0.00384618
7983	2.50635	7.56192	0.897599	0.0318378	0.00384133
7984	2.50666	7.56814	0.898141	0.0317702	0.00383486
7985	2.50698	7.57437	0.898694	0.0317056	0.00383084
7986	2.50729	7.5806	0.899238	0.0316376	0.00382442
7987	2.5076	7.58684	0.89979	0.0315723	0.00381976
7988	2.50792	7.59308	0.900335	0.0315032	0.00381246
7989	2.50823	7.59933	0.900888	0.0314378	0.00380821
7990	2.50855	7.60558	0.901438	0.0313703	0.00380241
7991	2.50886	7.61183	0.901989	0.0313028	0.00379682
7992	2.50917	7.61809	0.90254	0.0312351	0.00379151
7993	2.50949	7.62435	0.903093	0.0311675	0.00378619
7994	2.5098	7.63061	0.903645	0.0310994	0.00378037
7995	2.51012	7.63688	0.904197	0.031031	0.00377437
7996	2.51043	7.64315	0.904746	0.030961	0.00376727
7997	2.51074	7.64942	0.905303	0.030894	0.00376283
7998	2.51106	7.65569	0.905853	0.0308239	0.00375596
7999	2.51137	7.66197	0.906406	0.0307547	0.00374976
8000	2.51169	7.66824	0.90696	0.0306855	0.00374369
8001	2.512	7.67452	0.907515	0.0306161	0.00373758
8002	2.51231	7.6808	0.908074	0.030548	0.00373273
8003	2.51263	7.68708	0.908627	0.0304777	0.00372632
8004	2.51294	7.69336	0.909181	0.0304076	0.0037199
8005	2.51326	7.69964	0.90973	0.0303357	0.00371216
8006	2.51357	7.70592	0.910289	0.0302671	0.00370704
8007	2.51388	7.7122	0.910844	0.0301966	0.0037009
8008	2.5142	7.71848	0.9114	0.030126	0.00369446
8009	2.51451	7.72476	0.911143	0.0300531	0.00336534
8010	2.51483	7.73103	0.910931	0.0298828	0.0030679
8011	2.51514	7.73731	0.910802	0.0297349	0.00282796
8012	2.51545	7.74358	0.910999	0.0296451	0.00276636
8013	2.51577	7.74986	0.911468	0.0295932	0.0028232
8014	2.51608	7.75613	0.912082	0.029556	0.00291146
8015	2.5164	7.7624	0.912685	0.0295107	0.00296067
8016	2.51671	7.76866	0.913184	0.0294462	0.00294495
8017	2.51702	7.77493	0.913559	0.029364	0.00287512
8018	2.51734	7.78119	0.913806	0.0292635	0.00275615
8019	2.51765	7.78745	0.913963	0.0291507	0.00260924
8020	2.51797	7.7937	0.914126	0.0290426	0.00247338
8021	2.51828	7.79995	0.914288	0.0289336	0.00233738
8022	2.51859	7.8062	0.914519	0.0288362	0.00222974
8023	2.51891	7.81244	0.91481	0.0287466	0.00214179
8024	2.51922	7.81868	0.915155	0.0286633	0.00207013
8025	2.51954	7.82491	0.915551	0.0285861	0.00201322
8026	2.51985	7.83114	0.915956	0.0285069	0.001954
8027	2.52016	7.83736	0.916366	0.0284264	0.00189436
8028	2.52048	7.84358	0.916772	0.0283438	0.00183229
8029	2.52079	7.84979	0.917168	0.0282584	0.00176705
8030	2.52111	7.856	0.917551	0.0281709	0.00169858
8031	2.52142	7.8622	0.917925	0.0280816	0.00162769
8032	2.52173	7.86839	0.918278	0.0279882	0.00155068
8033	2.52205	7.87458	0.918646	0.0278997	0.00148332
8034	2.52236	7.88076	0.918992	0.0278052	0.00140704
8035	2.52268	7.88693	0.919341	0.0277134	0.00133535
8036	2.52299	7.8931	0.9197	0.0276244	0.00126896
8037	2.5233	7.89925	0.920049	0.0275329	0.00119926
8038	2.52362	7.90541	0.920396	0.0274415	0.00113006
8039	2.52393	7.91155	0.920744	0.027351	0.00106232
8040	2.52425	7.91768	0.921089	0.0272607	0.000995023
8041	2.52456	7.92381	0.921425	0.0271686	0.000925042
8042	2.52487	7.92992	0.921778	0.0270815	0.000864043
8043	2.52519	7.93603	0.922125	0.0269927	0.000801153
8044	2.5255	7.94213	0.922464	0.0269026	0.000736133
8045	2.52582	7.94822	0.92282	0.0268173	0.000679656
8046	2.52613	7.95429	0.923172	0.0267302	0.000622048
8047	2.52644	7.96036	0.923523	0.0266441	0.00056629
8048	2.52676	7.96642	0.923879	0.0265591	0.00051296
8049	2.52707	7.97247	0.924231	0.0264724	0.000458667
8050	2.52739	7.97851	0.924593	0.0263889	0.000409751
8051	2.5277	7.98453	0.924968	0.0263091	0.000367197
8052	2.52801	7.99055	0.925341	0.0262278	0.000323964
8053	2.52833	7.99655	0.92571	0.0261454	0.000279807
8054	2.52864	8.00254	0.926095	0.0260679	0.000243454
8055	2.52896	8.00852	0.926479	0.0259892	0.000206907
8056	2.52927	8.01449	0.926866	0.0259111	0.000172125
8057	2.52958	8.02044	0.927256	0.0258342	0.000139697
8058	2.5299	8.02639	0.927652	0.0257578	0.000109126
8059	2.53021	8.03232	0.928049	0.025682	7.99274e-05
8060	2.53053	8.03823	0.928445	0.0256051	5.06393e-05
8061	2.53084	8.04414	0.928847	0.0255305	2.46351e-05
8062	2.53115	8.05002	0.929259	0.0254585	2.66227e-06
8063	2.53147	8.0559	0.929671	0.0253857	-1.95692e-05
8064	2.53178	8.06176	0.930083	0.0253129	-4.06348e-05
8065	2.5321	8.06761	0.930497	0.0252403	-6.11476e-05
8066	2.53241	8.07344	0.930911	0.0251683	-8.06192e-05
8067	2.53272	8.07926	0.931323	0.0250947	-0.000101346
8068	2.53304	8.08506	0.931745	0.0250252	-0.0001174
8069	2.53335	8.09085	0.932167	0.0249545	-0.000133715
8070	2.53367	8.09663	0.932589	0.0248838	-0.000149459
8071	2.53398	8.10238	0.933011	0.0248138	-0.000164681
8072	2.53429	8.10812	0.933437	0.024744	-0.00017878
8073	2.53461	8.11385	0.933864	0.0246742	-0.000192591
8074	2.53492	8.11956	0.934289	0.0246046	-0.000206133
8075	2.53524	8.12525	0.934716	0.0245357	-0.000218857
8076	2.53555	8.13092	0.935144	0.0244666	-0.000231479
8077	2.53586	8.13658	0.935567	0.024396	-0.000245444
8078	2.53618	8.14222	0.935999	0.0243288	-0.000256091
8079	2.53649	8.14785	0.936426	0.0242601	-0.000267632
8080	2.53681	8.15345	0.936855	0.0241917	-0.000279201
8081	2.53712	8.15904	0.937278	0.0241216	-0.000291919
8082	2.53743	8.16461	0.93771	0.0240549	-0.000301607
8083	2.53775	8.17016	0.938137	0.0239869	-0.000312491
8084	2.53806	8.1757	0.938566	0.0239191	-0.000323047
8085	2.53838	8.18121	0.938994	0.0238511	-0.000333559
8086	2.53869	8.18671	0.939415	0.0237814	-0.000345778
8087	2.539	8.19218	0.939844	0.0237151	-0.000355081
8088	2.53932	8.19764	0.94027	0.0236476	-0.000365556
8089	2.53963	8.20308	0.94069	0.0235784	-0.000377335
8090	2.53995	8.2085	0.941117	0.0235122	-0.000386641
8091	2.54026	8.21389	0.94154	0.0234448	-0.00039675
8092	2.54057	8.21927	0.941963	0.0233772	-0.000406925
8093	2.54089	8.22463	0.942383	0.0233098	-0.000417018
8094	2.5412	8.22996	0.942804	0.0232423	-0.000427399
8095	2.54152	8.23528	0.943224	0.0231751	-0.000437427
8096	2.54183	8.24057	0.943643	0.023108	-0.000447372
8097	2.54214	8.24585	0.944062	0.0230411	-0.000457122
8098	2.54246	8.2511	0.944481	0.0229744	-0.00046652
8099	2.54277	8.25633	0.944899	0.022908	-0.000475745
8100	2.54309	8.26153	0.945312	0.02284	-0.000486365
8101	2.5434	8.26672	0.945731	0.0227752	-0.000494841
8102	2.54371	8.27188	0.946145	0.0227087	-0.000504636
8103	2.54403	8.27702	0.946558	0.0226424	-0.000514321
8104	2.54434	8.28214	0.946969	0.0225759	-0.000523832
8105	2.54466	8.28723	0.947378	0.0225095	-0.000533657
8106	2.54497	8.29231	0.947787	0.0224434	-0.000542988
8107	2.54528	8.29735	0.948195	0.0223777	-0.000552119
8108	2.5456	8.30238	0.948603	0.0223119	-0.000561371
8109	2.54591	8.30738	0.949009	0.0222464	-0.000570716
8110	2.54623	8.31236	0.949414	0.0221809	-0.000579865
8111	2.54654	8.31731	0.949817	0.0221154	-0.000589389
8112	2.54685	8.32224	0.950218	0.0220499	-0.000598596
8113	2.54717	8.32714	0.950619	0.0219848	-0.000607738
8114	2.54748	8.33202	0.951014	0.0219183	-0.000618101
8115	2.5478	8.33687	0.951412	0.0218546	-0.000626926
8116	2.54811	8.3417	0.951806	0.0217884	-0.000637232
8117	2.54842	8.34651	0.952203	0.0217252	-0.000645469
8118	2.54874	8.35129	0.952596	0.0216607	-0.00065451
8119	2.54905	8.35604	0.952989	0.021596	-0.000663525
8120	2.54937	8.36077	0.953376	0.0215315	-0.000673051
8121	2.54968	8.36547	0.953763	0.0214671	-0.000682157
8122	2.54999	8.37014	0.954149	0.0214026	-0.00069194
8123	2.55031	8.37479	0.95453	0.0213383	-0.00070177
8124	2.55062	8.37941	0.954913	0.0212742	-0.000711069
8125	2.55094	8.384	0.955293	0.0212102	-0.000720505
8126	2.55125	8.38857	0.955671	0.0211465	-0.000729978
8127	2.55156	8.39311	0.956049	0.0210831	-0.000739015
8128	2.55188	8.39763	0.956422	0.0210196	-0.000748765
8129	2.55219	8.40211	0.956793	0.0209562	-0.000758489
8130	2.55251	8.40657	0.957161	0.0208931	-0.000768328
8131	2.55282	8.411	0.957528	0.0208299	-0.000778469
8132	2.55313	8.4154	0.957892	0.0207668	-0.000788426
8133	2.55345	8.41977	0.958252	0.020704	-0.000798621
8134	2.55376	8.42412	0.958613	0.0206416	-0.000808722
8135	2.55408	8.42844	0.958971	0.0205793	-0.000818435
8136	2.55439	8.43272	0.959327	0.0205172	-0.000828403
8137	2.5547	8.43698	0.959681	0.0204555	-0.000838151
8138	2.55502	8.44121	0.960033	0.0203939	-0.000847907
8139	2.55533	8.44542	0.960383	0.0203323	-0.000857801
8140	2.55565	8.44959	0.96073	0.020271	-0.000867742
8141	2.55596	8.45373	0.961075	0.0202102	-0.000877056
8142	2.55627	8.45784	0.961418	0.0201496	-0.000887161
8143	2.55659	8.46192	0.96176	0.0200891	-0.00089713
8144	2.5569	8.46598	0.962097	0.0200289	-0.000906945
8145	2.55722	8.47	0.962433	0.019969	-0.000916822
8146	2.55753	8.47399	0.962766	0.0199092	-0.000926693
8147	2.55784	8.47795	0.963097	0.0198499	-0.000936601
8148	2.55816	8.48188	0.963426	0.0197908	-0.000946666
8149	2.55847	8.48578	0.963752	0.0197318	-0.00095653
8150	2.55879	8.48965	0.964075	0.0196731	-0.000966372
8151	2.5591	8.49349	0.964396	0.0196146	-0.000976708
8152	2.55941	8.49729	0.964713	0.0195563	-0.000987099
8153	2.55973	8.50107	0.965029	0.0194986	-0.000997157
8154	2.56004	8.50481	0.965345	0.0194413	-0.00100669
8155	2.56036	8.50852	0.965656	0.019384	-0.00101664
8156	2.56067	8.5122	0.965965	0.0193271	-0.00102645
8157	2.56098	8.51585	0.966271	0.0192703	-0.00103637
8158	2.5613	8.51947	0.966577	0.019214	-0.00104608
8159	2.56161	8.52305	0.966878	0.0191579	-0.0010563
8160	2.56193	8.5266	0.967174	0.0191017	-0.00106665
8161	2.56224	8.53012	0.967469	0.0190461	-0.00107708
8162	2.56255	8.5336	0.96776	0.0189906	-0.00108746
8163	2.56287	8.53705	0.96805	0.0189356	-0.00109759
8164	2.56318	8.54047	0.968339	0.0188809	-0.00110783
8165	2.5635	8.54386	0.968625	0.0188273	-0.00111765
8166	2.56381	8.54721	0.968905	0.0187721	-0.00112835
8167	2.56412	8.55053	0.969182	0.0187179	-0.00113909
8168	2.56444	8.55382	0.969459	0.0186649	-0.00114906
8169	2.56475	8.55707	0.969734	0.0186127	-0.00115917
8170	2.56507	8.56029	0.970003	0.018559	-0.00116987
8171	2.56538	8.56347	0.970271	0.0185066	-0.00117994
8172	2.56569	8.56662	0.970537	0.0184547	-0.00118996
8173	2.56601	8.56974	0.970802	0.0184033	-0.00119951
8174	2.56632	8.57282	0.971062	0.018352	-0.00120993
8175	2.56664	8.57587	0.971318	0.0183011	-0.00122041
8176	2.56695	8.57888	0.971572	0.0182503	-0.00123063
8177	2.56726	8.58186	0.971823	0.0181999	-0.00124118
8178	2.56758	8.58481	0.972071	0.0181501	-0.00125121
8179	2.56789	8.58771	0.972318	0.0181011	-0.00126125
8180	2.56821	8.59059	0.972559	0.0180512	-0.00127187
8181	2.56852	8.59343	0.9728	0.018003	-0.001282
8182	2.56883	8.59623	0.973037	0.0179544	-0.00129235
8183	2.56915	8.599	0.97327	0.0179062	-0.00130275
8184	2.56946	8.60173	0.973501	0.0178584	-0.00131315
8185	2.56978	8.60443	0.973727	0.0178109	-0.00132392
8186	2.57009	8.60709	0.973951	0.0177639	-0.00133463
8187	2.5704	8.60972	0.974171	0.017717	-0.00134528
8188	2.57072	8.6123	0.974388	0.0176706	-0.00135606
8189	2.57103	8.61486	0.974603	0.0176246	-0.00136672
8190	2.57135	8.61738	0.974815	0.0175792	-0.00137734
8191	2.57166	8.61986	0.975024	0.0175341	-0.00138762
8192	2.57197	8.6223	0.975231	0.0174895	-0.00139801
8193	2.57229	8.62471	0.975435	0.0174453	-0.0014082
8194	2.5726	8.62708	0.975635	0.0174015	-0.00141881
8195	2.57292	8.62942	0.975832	0.0173579	-0.00142939
8196	2.57323	8.63172	0.976026	0.0173148	-0.00143991
8197	2.57354	8.63398	0.976216	0.0172721	-0.00145038
8198	2.57386	8.63621	0.976404	0.0172299	-0.00146088
8199	2.57417	8.6384	0.976588	0.0171881	-0.00147129
8200	2.57449	8.64055	0.976769	0.0171465	-0.00148186
8201	2.5748	8.64266	0.976948	0.0171056	-0.00149206
8202	2.57511	8.64474	0.977124	0.017065	-0.00150256
8203	2.57543	8.64678	0.977297	0.0170248	-0.00151313
8204	2.57574	8.64878	0.977466	0.0169852	-0.00152343
8205	2.57606	8.65075	0.977632	0.0169459	-0.00153377
8206	2.57637	8.65268	0.977794	0.0169069	-0.00154451
8207	2.57668	8.65457	0.977953	0.0168684	-0.00155513
8208	2.577	8.65642	0.978109	0.0168303	-0.00156592
8209	2.57731	8.65823	0.978261	0.0167925	-0.00157628
8210	2.57763	8.66001	0.97841	0.0167553	-0.00158683
8211	2.57794	8.66175	0.978557	0.016719	-0.00159746
8212	2.57825	8.66345	0.978699	0.0166822	-0.00160822
8213	2.57857	8.66511	0.978839	0.0166466	-0.00161831
8214	2.57888	8.66674	0.978977	0.0166114	-0.00162866
8215	2.5792	8.66833	0.97911	0.0165764	-0.00163929
8216	2.57951	8.66988	0.97924	0.016542	-0.00164985
8217	2.57982	8.67139	0.979368	0.0165082	-0.00166025
8218	2.58014	8.67286	0.979492	0.0164748	-0.00167052
8219	2.58045	8.67429	0.979614	0.0164418	-0.00168074
8220	2.58077	8.67569	0.979732	0.0164093	-0.00169099
8221	2.58108	8.67704	0.979846	0.0163772	-0.00170186
8222	2.58139	8.67836	0.979957	0.0163455	-0.00171233
8223	2.58171	8.67964	0.980065	0.0163142	-0.00172278
8224	2.58202	8.68088	0.980168	0.0162834	-0.00173317
8225	2.58234	8.68209	0.98027	0.0162532	-0.00174357
8226	2.58265	8.68325	0.980367	0.0162232	-0.00175374
8227	2.58296	8.68438	0.980462	0.0161939	-0.00176407
8228	2.58328	8.68546	0.980555	0.0161652	-0.00177393
8229	2.58359	8.68651	0.980643	0.0161367	-0.00178434
8230	2.58391	8.68752	0.980727	0.0161088	-0.00179479
8231	2.58422	8.68849	0.98081	0.0160813	-0.00180495
8232	2.58453	8.68942	0.980888	0.0160545	-0.00181491
8233	2.58485	8.69031	0.980963	0.016028	-0.00182506
8234	2.58516	8.69116	0.981036	0.016002	-0.00183543
8235	2.58548	8.69198	0.981105	0.0159766	-0.00184556
8236	2.58579	8.69275	0.981171	0.015952	-0.00185529
8237	2.5861	8.69349	0.981234	0.0159276	-0.00186534
8238	2.58642	8.69418	0.981294	0.0159038	-0.00187528
8239	2.58673	8.69484	0.98135	0.0158803	-0.00188545
8240	2.58705	8.69546	0.9814	0.0158571	-0.00189568
8241	2.58736	8.69604	0.981448	0.0158343	-0.00190646
8242	2.58767	8.69657	0.981491	0.0158122	-0.00191706
8243	2.58799	8.69707	0.981531	0.0157902	-0.0019276
8244	2.5883	8.69753	0.981568	0.0157689	-0.00193817
8245	2.58862	8.69796	0.981602	0.0157482	-0.00194858
8246	2.58893	8.69834	0.981634	0.0157281	-0.00195853
8247	2.58924	8.69868	0.98166	0.0157084	-0.00196872
8248	2.58956	8.69898	0.981686	0.0156896	-0.00197881
8249	2.58987	8.69925	0.981708	0.0156712	-0.00198874
8250	2.59019	8.69947	0.981728	0.0156535	-0.00199835
8251	2.5905	8.69965	0.981743	0.0156358	-0.00200824
8252	2.59081	8.6998	0.981756	0.015619	-0.00201779
8253	2.59113	8.69991	0.981766	0.0156028	-0.00202696
8254	2.59144	8.69997	0.981774	0.0155872	-0.00203644
8255	2.59176	8.7	0.981779	0.0155721	-0.00204572
8256	2.59207	8.69999	0.981782	0.0155576	-0.00205464
8257	2.59238	8.69994	0.98178	0.0155434	-0.0020637
8258	2.5927	8.69984	0.981777	0.01553	-0.00207227
8259	2.59301	8.69971	0.981773	0.0155173	-0.0020805
8260	2.59333	8.69954	0.981769	0.0155054	-0.00208798
8261	2.59364	8.69933	0.981763	0.0154942	-0.00209481
8262	2.59395	8.69908	0.981757	0.0154839	-0.00210116
8263	2.59427	8.6988	0.981751	0.0154741	-0.00210705
8264	2.59458	8.69847	0.981743	0.0154649	-0.00211271
8265	2.5949	8.6981	0.981733	0.015456	-0.00211823
8266	2.59521	8.69769	0.981723	0.0154479	-0.00212317
8267	2.59552	8.69725	0.981712	0.0154403	-0.00212779
8268	2.59584	8.69676	0.981701	0.0154334	-0.00213177
8269	2.59615	8.69624	0.981689	0.0154267	-0.00213568
8270	2.59647	8.69567	0.981673	0.0154203	-0.00213975
8271	2.59678	8.69507	0.981658	0.0154144	-0.00214358
8272	2.59709	8.69443	0.981639	0.0154087	-0.00214743
8273	2.59741	8.69375	0.981616	0.0154031	-0.00215186
8274	2.59772	8.69303	0.981588	0.0153973	-0.00215735
8275	2.59804	8.69227	0.981555	0.0153914	-0.00216335
8276	2.59835	8.69147	0.981516	0.0153854	-0.00217073
8277	2.59866	8.69063	0.98147	0.0153793	-0.00217879
8278	2.59898	8.68975	0.981416	0.0153728	-0.002188
8279	2.59929	8.68884	0.981354	0.0153663	-0.00219845
8280	2.59961	8.68788	0.981282	0.0153594	-0.00221082
8281	2.59992	8.68689	0.981202	0.0153524	-0.00222444
8282	2.60023	8.68585	0.981113	0.0153452	-0.00223911
8283	2.60055	8.68478	0.981013	0.015338	-0.00225539
8284	2.60086	8.68367	0.980905	0.0153308	-0.00227281
8285	2.60118	8.68252	0.980788	0.0153237	-0.00229078
8286	2.60149	8.68133	0.980665	0.0153172	-0.00230907
8287	2.6018	8.68011	0.980535	0.0153115	-0.00232764
8288	2.60212	8.67884	0.980399	0.0153064	-0.00234629
8289	2.60243	8.67754	0.98026	0.0153023	-0.00236456
8290	2.60275	8.67619	0.980116	0.0152992	-0.00238249
8291	2.60306	8.67481	0.97997	0.0152974	-0.0023993
8292	2.60337	8.67339	0.97982	0.0152964	-0.00241561
8293	2.60369	8.67193	0.97967	0.0152969	-0.00243087
8294	2.604	8.67044	0.979518	0.0152985	-0.00244525
8295	2.60432	8.6689	0.979366	0.0153016	-0.00245843
8296	2.60463	8.66733	0.979212	0.0153057	-0.00247087
8297	2.60494	8.66572	0.979058	0.0153112	-0.00248181
8298	2.60526	8.66407	0.978904	0.0153179	-0.00249173
8299	2.60557	8.66238	0.97875	0.0153258	-0.00250096
8300	2.60589	8.66066	0.978595	0.0153345	-0.00250894
8301	2.6062	8.65889	0.978439	0.0153443	-0.00251611
8302	2.60651	8.65709	0.978285	0.0153555	-0.00252224
8303	2.60683	8.65525	0.978128	0.0153671	-0.00252816
8304	2.60714	8.65338	0.977971	0.0153797	-0.0025334
8305	2.60746	8.65146	0.977811	0.0153927	-0.00253863
8306	2.60777	8.64951	0.97765	0.0154063	-0.00254359
8307	2.60808	8.64752	0.977487	0.0154205	-0.00254823
8308	2.6084	8.6455	0.977318	0.0154351	-0.00255339
8309	2.60871	8.64343	0.977149	0.0154503	-0.00255816
8310	2.60903	8.64133	0.976976	0.0154659	-0.00256273
8311	2.60934	8.63919	0.976801	0.0154819	-0.00256748
8312	2.60965	8.63702	0.976623	0.0154982	-0.00257255
8313	2.60997	8.63481	0.976442	0.0155151	-0.00257709
8314	2.61028	8.63256	0.976255	0.015532	-0.00258299
8315	2.6106	8.63027	0.976066	0.0155494	-0.00258869
8316	2.61091	8.62795	0.975872	0.0155671	-0.0025945
8317	2.61122	8.62559	0.975676	0.0155853	-0.00260027
8318	2.61154	8.6232	0.975478	0.0156041	-0.0026061
8319	2.61185	8.62076	0.975275	0.0156232	-0.00261195
8320	2.61217	8.6183	0.97507	0.0156426	-0.00261785
8321	2.61248	8.61579	0.974861	0.0156625	-0.002624
8322	2.61279	8.61325	0.974647	0.0156825	-0.00263056
8323	2.61311	8.61068	0.974432	0.0157034	-0.00263674
8324	2.61342	8.60806	0.974213	0.0157246	-0.00264305
8325	2.61374	8.60541	0.973992	0.0157464	-0.00264919
8326	2.61405	8.60273	0.973767	0.0157685	-0.00265532
8327	2.61436	8.60001	0.973537	0.0157909	-0.00266202
8328	2.61468	8.59726	0.973305	0.0158139	-0.00266857
8329	2.61499	8.59447	0.973071	0.0158375	-0.00267482
8330	2.61531	8.59164	0.972831	0.0158611	-0.00268174
8331	2.61562	8.58878	0.972589	0.0158853	-0.00268851
8332	2.61593	8.58588	0.972343	0.0159098	-0.00269541
8333	2.61625	8.58295	0.972094	0.0159349	-0.00270209
8334	2.61656	8.57999	0.971843	0.0159606	-0.00270867
8335	2.61688	8.57699	0.971588	0.0159867	-0.00271511
8336	2.61719	8.57395	0.97133	0.0160133	-0.0027217
8337	2.6175	8.57088	0.97107	0.0160405	-0.00272805
8338	2.61782	8.56778	0.970807	0.0160681	-0.00273434
8339	2.61813	8.56464	0.970541	0.0160962	-0.00274052
8340	2.61845	8.56147	0.970272	0.0161248	-0.00274641
8341	2.61876	8.55826	0.970002	0.0161541	-0.00275221
8342	2.61907	8.55502	0.969729	0.0161838	-0.00275768
8343	2.61939	8.55175	0.969451	0.0162137	-0.00276373
8344	2.6197	8.54844	0.96917	0.0162442	-0.00276958
8345	2.62002	8.5451	0.968887	0.0162751	-0.00277543
8346	2.62033	8.54173	0.968598	0.0163063	-0.00278171
8347	2.62064	8.53832	0.968309	0.0163381	-0.00278754
8348	2.62096	8.53488	0.96802	0.0163709	-0.0027922
8349	2.62127	8.53141	0.967728	0.016404	-0.00279696
8350	2.62159	8.5279	0.967431	0.0164374	-0.00280223
8351	2.6219	8.52436	0.967131	0.0164713	-0.0028074
8352	2.62221	8.52079	0.966829	0.0165057	-0.00281257
8353	2.62253	8.51719	0.966525	0.0165408	-0.00281729
8354	2.62284	8.51355	0.966218	0.0165761	-0.00282215
8355	2.62316	8.50988	0.965907	0.0166117	-0.00282709
8356	2.62347	8.50618	0.965593	0.0166479	-0.00283198
8357	2.62378	8.50245	0.965278	0.0166846	-0.0028364
8358	2.6241	8.49869	0.96496	0.0167218	-0.00284076
8359	2.62441	8.4949	0.964639	0.0167596	-0.00284522
8360	2.62473	8.49107	0.964315	0.0167978	-0.00284945
8361	2.62504	8.48721	0.963989	0.0168363	-0.00285404
8362	2.62535	8.48332	0.963662	0.0168752	-0.00285815
8363	2.62567	8.4794	0.96333	0.0169145	-0.00286244
8364	2.62598	8.47545	0.962996	0.0169542	-0.00286667
8365	2.6263	8.47147	0.962658	0.0169943	-0.00287098
8366	2.62661	8.46746	0.962319	0.017035	-0.00287496
8367	2.62692	8.46342	0.96198	0.0170764	-0.00287838
8368	2.62724	8.45935	0.961634	0.0171176	-0.00288242
8369	2.62755	8.45525	0.961285	0.0171591	-0.00288681
8370	2.62787	8.45112	0.960935	0.0172016	-0.00289062
8371	2.62818	8.44696	0.960584	0.0172443	-0.00289407
8372	2.62849	8.44277	0.960234	0.0172883	-0.00289663
8373	2.62881	8.43855	0.959877	0.0173318	-0.00290007
8374	2.62912	8.4343	0.95952	0.0173763	-0.00290305
8375	2.62944	8.43002	0.959158	0.0174203	-0.00290655
8376	2.62975	8.42572	0.958792	0.0174646	-0.00291051
8377	2.63006	8.42138	0.958427	0.0175103	-0.00291339
8378	2.63038	8.41702	0.958058	0.0175558	-0.00291641
8379	2.63069	8.41263	0.957688	0.017602	-0.00291922
8380	2.63101	8.40821	0.95731	0.0176478	-0.00292302
8381	2.63132	8.40376	0.956938	0.0176951	-0.00292524
8382	2.63163	8.39928	0.95656	0.0177423	-0.00292807
8383	2.63195	8.39478	0.956179	0.0177898	-0.00293098
8384	2.63226	8.39025	0.955795	0.0178377	-0.00293382
8385	2.63258	8.38569	0.95541	0.017886	-0.00293648
8386	2.63289	8.38111	0.955021	0.0179347	-0.00293901
8387	2.6332	8.3765	0.954633	0.0179842	-0.00294148
8388	2.63352	8.37186	0.95424	0.0180337	-0.00294374
8389	2.63383	8.36719	0.953847	0.0180839	-0.0029459
8390	2.63415	8.3625	0.953452	0.0181345	-0.00294789
8391	2.63446	8.35779	0.953054	0.0181854	-0.00294953
8392	2.63477	8.35304	0.952655	0.0182369	-0.00295153
8393	2.63509	8.34827	0.952256	0.0182892	-0.00295276
8394	2.6354	8.34348	0.951854	0.0183417	-0.00295381
8395	2.63572	8.33866	0.95145	0.0183944	-0.00295533
8396	2.63603	8.33381	0.951044	0.0184474	-0.00295664
8397	2.63634	8.32894	0.950636	0.0185009	-0.00295747
8398	2.63666	8.32405	0.950226	0.0185547	-0.00295832
8399	2.63697	8.31913	0.949815	0.0186088	-0.00295927
8400	2.63729	8.31419	0.949402	0.0186632	-0.00296003
8401	2.6376	8.30922	0.948986	0.0187176	-0.00296145
8402	2.63791	8.30423	0.948569	0.0187723	-0.00296232
8403	2.63823	8.29921	0.94815	0.0188276	-0.00296274
8404	2.63854	8.29417	0.947731	0.0188833	-0.00296297
8405	2.63886	8.28911	0.94731	0.0189392	-0.00296325
8406	2.63917	8.28402	0.946887	0.0189954	-0.0029636
8407	2.63948	8.27891	0.946461	0.0190519	-0.00296371
8408	2.6398	8.27378	0.946037	0.0191088	-0.00296348
8409	2.64011	8.26863	0.94561	0.0191659	-0.00296337
8410	2.64043	8.26345	0.945179	0.0192229	-0.00296363
8411	2.64074	8.25825	0.944747	0.0192802	-0.00296383
8412	2.64105	8.25303	0.944313	0.0193378	-0.0029637
8413	2.64137	8.24779	0.943877	0.0193956	-0.00296391
8414	2.64168	8.24252	0.943436	0.0194532	-0.00296438
8415	2.642	8.23723	0.942995	0.0195111	-0.00296526
8416	2.64231	8.23193	0.942549	0.0195688	-0.00296617
8417	2.64262	8.2266	0.942101	0.0196267	-0.00296712
8418	2.64294	8.22125	0.941652	0.0196848	-0.00296801
8419	2.64325	8.21588	0.941203	0.019744	-0.00296804
8420	2.64357	8.21049	0.940744	0.0198009	-0.00297042
8421	2.64388	8.20508	0.940288	0.0198603	-0.00297079
8422	2.64419	8.19965	0.939825	0.0199183	-0.00297301
8423	2.64451	8.1942	0.93936	0.0199765	-0.00297477
8424	2.64482	8.18873	0.938893	0.0200352	-0.0029768
8425	2.64514	8.18324	0.938423	0.0200942	-0.00297858
8426	2.64545	8.17774	0.937951	0.0201534	-0.00298044
8427	2.64576	8.17221	0.937478	0.0202131	-0.00298197
8428	2.64608	8.16666	0.937003	0.0202728	-0.00298306
8429	2.64639	8.1611	0.936528	0.0203336	-0.00298379
8430	2.64671	8.15552	0.936049	0.0203943	-0.00298479
8431	2.64702	8.14992	0.935569	0.0204552	-0.00298579
8432	2.64733	8.1443	0.935087	0.0205164	-0.00298624
8433	2.64765	8.13867	0.934604	0.0205781	-0.0029864
8434	2.64796	8.13302	0.934122	0.0206405	-0.00298604
8435	2.64828	8.12735	0.933637	0.020703	-0.00298559
8436	2.64859	8.12166	0.933153	0.020766	-0.00298475
8437	2.6489	8.11596	0.932666	0.0208291	-0.00298375
8438	2.64922	8.11024	0.932179	0.0208926	-0.00298266
8439	2.64953	8.1045	0.93169	0.0209565	-0.00298107
8440	2.64985	8.09875	0.931202	0.0210209	-0.00297927
8441	2.65016	8.09298	0.930712	0.0210856	-0.00297715
8442	2.65047	8.0872	0.930222	0.0211506	-0.00297471
8443	2.65079	8.0814	0.92973	0.0212158	-0.00297243
8444	2.6511	8.07559	0.929238	0.0212815	-0.00296962
8445	2.65142	8.06976	0.928745	0.0213475	-0.00296681
8446	2.65173	8.06392	0.928254	0.0214136	-0.00296327
8447	2.65204	8.05807	0.927758	0.0214801	-0.00296025
8448	2.65236	8.05219	0.927262	0.0215468	-0.00295731
8449	2.65267	8.04631	0.926764	0.0216135	-0.00295441
8450	2.65299	8.04041	0.926265	0.0216805	-0.00295138
8451	2.6533	8.0345	0.925766	0.0217475	-0.00294829
8452	2.65361	8.02858	0.925262	0.0218148	-0.00294542
8453	2.65393	8.02264	0.92476	0.0218823	-0.00294228
8454	2.65424	8.01669	0.924259	0.02195	-0.00293884
8455	2.65456	8.01072	0.923754	0.022018	-0.00293549
8456	2.65487	8.00475	0.92325	0.0220858	-0.00293182
8457	2.65518	7.99876	0.922742	0.0221539	-0.00292847
8458	2.6555	7.99276	0.922235	0.0222221	-0.00292533
8459	2.65581	7.98675	0.921727	0.02229	-0.00292217
8460	2.65613	7.98073	0.921215	0.022358	-0.0029192
8461	2.65644	7.9747	0.920704	0.0224263	-0.00291573
8462	2.65675	7.96865	0.920194	0.0224951	-0.00291184
8463	2.65707	7.9626	0.919682	0.0225639	-0.002908
8464	2.65738	7.95653	0.919169	0.0226328	-0.00290415
8465	2.6577	7.95046	0.918655	0.022702	-0.00290005
8466	2.65801	7.94438	0.918141	0.0227711	-0.00289606
8467	2.65832	7.93828	0.917626	0.0228402	-0.00289214
8468	2.65864	7.93218	0.91711	0.0229095	-0.0028881
8469	2.65895	7.92606	0.916593	0.0229788	-0.00288389
8470	2.65927	7.91994	0.916076	0.0230482	-0.00287983
8471	2.65958	7.91381	0.915556	0.0231177	-0.00287572
8472	2.65989	7.90767	0.915035	0.0231872	-0.00287176
8473	2.66021	7.90153	0.914515	0.0232571	-0.00286754
8474	2.66052	7.89537	0.913995	0.0233271	-0.00286318
8475	2.66084	7.88921	0.913472	0.023397	-0.0028589
8476	2.66115	7.88304	0.912951	0.0234673	-0.0028541
8477	2.66146	7.87686	0.912427	0.0235376	-0.00284962
8478	2.66178	7.87068	0.911905	0.023608	-0.00284479
8479	2.66209	7.86448	0.911381	0.0236786	-0.00283998
8480	2.66241	7.85829	0.910857	0.0237492	-0.00283495
8481	2.66272	7.85208	0.910331	0.0238195	-0.00283041
8482	2.66303	7.84587	0.909809	0.0238919	-0.00282407
8483	2.66335	7.83966	0.90928	0.023961	-0.00282037
8484	2.66366	7.83344	0.908752	0.0240317	-0.00281529
8485	2.66398	7.82721	0.908224	0.0241025	-0.00281038
8486	2.66429	7.82098	0.907696	0.0241733	-0.00280554
8487	2.6646	7.81474	0.907167	0.0242441	-0.00280029
8488	2.66492	7.8085	0.906639	0.0243148	-0.002795
8489	2.66523	7.80226	0.906108	0.0243858	-0.00279015
8490	2.66555	7.79601	0.905577	0.0244568	-0.00278481
8491	2.66586	7.78975	0.905045	0.0245278	-0.00277964
8492	2.66617	7.7835	0.904512	0.0245987	-0.00277453
8493	2.66649	7.77724	0.903979	0.0246699	-0.00276931
8494	2.6668	7.77098	0.903448	0.0247411	-0.00276375
8495	2.66712	7.76471	0.902913	0.0248118	-0.00275887
8496	2.66743	7.75844	0.902378	0.0248826	-0.00275377
8497	2.66774	7.75217	0.901842	0.0249537	-0.00274845
8498	2.66806	7.7459	0.901305	0.0250244	-0.00274363
8499	2.66837	7.73962	0.900772	0.0250975	-0.00273695
8500	2.66869	7.73335	0.900231	0.0251666	-0.0027332
8501	2.669	7.72707	0.899692	0.0252375	-0.00272805
8502	2.66931	7.72079	0.899154	0.0253087	-0.00272247
8503	2.66963	7.71451	0.898617	0.0253804	-0.00271658
8504	2.66994	7.70824	0.898085	0.0254539	-0.002709
8505	2.67026	7.70196	0.897543	0.0255234	-0.00270441
8506	2.67057	7.69568	0.897008	0.0255964	-0.00269712
8507	2.67088	7.6894	0.896467	0.0256661	-0.00269221
8508	2.6712	7.68312	0.895932	0.0257396	-0.00268483
8509	2.67151	7.67684	0.896229	0.0258051	-0.00233589
8510	2.67183	7.67056	0.896417	0.0259664	-0.00206558
8511	2.67214	7.66428	0.896389	0.0260888	-0.00192716
8512	2.67245	7.65801	0.896065	0.0261631	-0.00193559
8513	2.67277	7.65173	0.895551	0.0262128	-0.00200745
8514	2.67308	7.64546	0.894958	0.0262531	-0.00207976
8515	2.6734	7.63919	0.894424	0.0263055	-0.00209983
8516	2.67371	7.63293	0.893996	0.0263741	-0.00206428
8517	2.67402	7.62666	0.893682	0.0264593	-0.00198175
8518	2.67434	7.6204	0.893479	0.0265613	-0.00185788
8519	2.67465	7.61414	0.893315	0.0266672	-0.00172556
8520	2.67497	7.60789	0.893157	0.0267732	-0.00159513
8521	2.67528	7.60163	0.892997	0.0268804	-0.00146284
8522	2.67559	7.59539	0.892801	0.0269832	-0.00134239
8523	2.67591	7.58914	0.892559	0.0270801	-0.00123573
8524	2.67622	7.5829	0.892284	0.0271746	-0.00113584
8525	2.67654	7.57667	0.89196	0.0272624	-0.00105268
8526	2.67685	7.57044	0.891611	0.0273478	-0.000976468
8527	2.67716	7.56422	0.891238	0.0274317	-0.000905691
8528	2.67748	7.558	0.890863	0.0275162	-0.00083591
8529	2.67779	7.55178	0.890473	0.0275981	-0.000773119
8530	2.67811	7.54558	0.890096	0.0276843	-0.000703372
8531	2.67842	7.53937	0.889728	0.0277717	-0.0006322
8532	2.67873	7.53318	0.889363	0.0278596	-0.00056086
8533	2.67905	7.52699	0.889022	0.0279516	-0.000481648
8534	2.67936	7.52081	0.888662	0.0280382	-0.000412898
8535	2.67968	7.51463	0.888319	0.0281284	-0.000337459
8536	2.67999	7.50847	0.887982	0.0282184	-0.000261724
8537	2.6803	7.50231	0.887648	0.0283088	-0.000185616
8538	2.68062	7.49615	0.887334	0.0284024	-0.000103681
8539	2.68093	7.49001	0.887011	0.0284929	-2.64934e-05
8540	2.68125	7.48387	0.886692	0.028583	5.01891e-05
8541	2.68156	7.47775	0.886363	0.0286702	0.000121428
8542	2.68187	7.47163	0.886054	0.0287621	0.000200364
8543	2.68219	7.46552	0.885731	0.0288488	0.000270636
8544	2.6825	7.45942	0.885414	0.0289371	0.000343199
8545	2.68282	7.45333	0.885096	0.0290245	0.000413508
8546	2.68313	7.44725	0.884776	0.0291108	0.000481731
8547	2.68344	7.44118	0.884452	0.0291962	0.00054733
8548	2.68376	7.43511	0.884127	0.0292807	0.000610856
8549	2.68407	7.42906	0.883796	0.0293637	0.000671117
8550	2.68439	7.42302	0.883459	0.0294455	0.000727987
8551	2.6847	7.417	0.883119	0.0295264	0.000782994
8552	2.68501	7.41098	0.882782	0.0296082	0.000838197
8553	2.68533	7.40497	0.882425	0.0296846	0.000884197
8554	2.68564	7.39898	0.882076	0.0297637	0.000933077
8555	2.68596	7.39299	0.881709	0.0298376	0.00097367
8556	2.68627	7.38702	0.881342	0.0299125	0.00101448
8557	2.68658	7.38107	0.880972	0.0299866	0.00105323
8558	2.6869	7.37512	0.880598	0.0300595	0.00108991
8559	2.68721	7.36919	0.88022	0.0301316	0.0011245
8560	2.68753	7.36327	0.879836	0.0302027	0.00115659
8561	2.68784	7.35736	0.87945	0.0302729	0.00118716
8562	2.68815	7.35147	0.879059	0.030342	0.00121547
8563	2.68847	7.34559	0.878663	0.0304106	0.0012423
8564	2.68878	7.33972	0.878267	0.0304785	0.00126809
8565	2.6891	7.33387	0.877865	0.0305454	0.00129192
8566	2.68941	7.32804	0.877462	0.0306121	0.00131526
8567	2.68972	7.32221	0.877056	0.0306778	0.00133685
8568	2.69004	7.31641	0.876645	0.0307432	0.00135737
8569	2.69035	7.31061	0.876241	0.03081	0.00137958
8570	2.69067	7.30484	0.875826	0.0308731	0.00139732
8571	2.69098	7.29908	0.875412	0.0309372	0.00141592
8572	2.69129	7.29333	0.874998	0.0310009	0.00143398
8573	2.69161	7.2876	0.874582	0.0310641	0.00145105
8574	2.69192	7.28189	0.874165	0.0311276	0.00146832
8575	2.69224	7.27619	0.873751	0.0311906	0.00148535
8576	2.69255	7.27051	0.873334	0.0312534	0.00150206
8577	2.69286	7.26485	0.87292	0.0313159	0.00151875
8578	2.69318	7.2592	0.872503	0.031378	0.00153489
8579	2.69349	7.25358	0.872086	0.0314399	0.00155088
8580	2.69381	7.24797	0.871669	0.0315018	0.00156651
8581	2.69412	7.24237	0.871252	0.0315631	0.00158184
8582	2.69443	7.2368	0.870834	0.0316242	0.00159695
8583	2.69475	7.23124	0.870418	0.0316852	0.00161221
8584	2.69506	7.2257	0.870003	0.0317461	0.00162752
8585	2.69538	7.22018	0.869588	0.0318067	0.00164259
8586	2.69569	7.21468	0.869172	0.0318669	0.00165734
8587	2.696	7.2092	0.868757	0.0319272	0.00167194
8588	2.69632	7.20374	0.868343	0.0319871	0.00168655
8589	2.69663	7.1983	0.86793	0.032047	0.00170133
8590	2.69695	7.19288	0.867517	0.0321063	0.00171571
8591	2.69726	7.18747	0.867104	0.0321655	0.00173006
8592	2.69757	7.18209	0.866692	0.0322243	0.00174413
8593	2.69789	7.17673	0.866278	0.0322825	0.00175764
8594	2.6982	7.17139	0.865864	0.0323407	0.00177095
8595	2.69852	7.16607	0.865451	0.0323989	0.00178424
8596	2.69883	7.16077	0.865037	0.0324567	0.00179702
8597	2.69914	7.15549	0.864625	0.0325141	0.00180967
8598	2.69946	7.15023	0.864213	0.0325715	0.00182226
8599	2.69977	7.145	0.8638	0.0326284	0.00183467
8600	2.70009	7.13979	0.863389	0.0326852	0.00184701
8601	2.7004	7.13459	0.862978	0.0327419	0.00185921
8602	2.70071	7.12943	0.862568	0.0327983	0.00187144
8603	2.70103	7.12428	0.862159	0.0328547	0.00188345
8604	2.70134	7.11916	0.861751	0.0329108	0.00189561
8605	2.70166	7.11406	0.861344	0.032967	0.00190795
8606	2.70197	7.10898	0.860944	0.0330244	0.00192139
8607	2.70228	7.10392	0.860538	0.0330791	0.00193306
8608	2.7026	7.09889	0.860138	0.0331349	0.00194557
8609	2.70291	7.09389	0.859737	0.0331903	0.00195821
8610	2.70323	7.0889	0.859339	0.0332454	0.00197076
8611	2.70354	7.08394	0.858945	0.0333019	0.00198422
8612	2.70385	7.07901	0.858546	0.0333556	0.00199589
8613	2.70417	7.0741	0.858151	0.03341	0.00200818
8614	2.70448	7.06921	0.857757	0.0334646	0.00202035
8615	2.7048	7.06435	0.85737	0.0335202	0.00203344
8616	2.70511	7.05952	0.856976	0.0335728	0.0020447
8617	2.70542	7.05471	0.856589	0.0336275	0.00205752
8618	2.70574	7.04992	0.856198	0.0336793	0.0020687
8619	2.70605	7.04516	0.855811	0.0337324	0.00208063
8620	2.70637	7.04043	0.855424	0.033785	0.00209224
8621	2.70668	7.03572	0.85504	0.0338375	0.00210391
8622	2.70699	7.03104	0.854658	0.0338898	0.0021154
8623	2.70731	7.02639	0.854276	0.0339416	0.00212708
8624	2.70762	7.02176	0.853896	0.0339932	0.00213842
8625	2.70794	7.01716	0.853515	0.0340446	0.00214961
8626	2.70825	7.01258	0.853137	0.0340959	0.00216048
8627	2.70856	7.00804	0.852761	0.0341466	0.00217158
8628	2.70888	7.00352	0.852386	0.0341972	0.00218265
8629	2.70919	6.99902	0.852012	0.0342478	0.00219389
8630	2.70951	6.99456	0.85164	0.0342981	0.00220498
8631	2.70982	6.99012	0.85127	0.0343482	0.00221588
8632	2.71013	6.98571	0.850902	0.0343983	0.00222697
8633	2.71045	6.98133	0.850537	0.0344482	0.0022385
8634	2.71076	6.97698	0.850172	0.0344977	0.00224959
8635	2.71108	6.97266	0.849811	0.0345472	0.00226063
8636	2.71139	6.96836	0.849452	0.0345969	0.00227235
8637	2.7117	6.96409	0.849095	0.0346455	0.00228354
8638	2.71202	6.95986	0.84874	0.0346943	0.00229524
8639	2.71233	6.95565	0.84839	0.0347437	0.00230734
8640	2.71265	6.95147	0.84804	0.0347916	0.00231872
8641	2.71296	6.94732	0.847694	0.0348399	0.0023308
8642	2.71327	6.9432	0.847349	0.0348878	0.00234268
8643	2.71359	6.93911	0.847008	0.0349361	0.00235477
8644	2.7139	6.93505	0.846666	0.034983	0.00236632
8645	2.71422	6.93102	0.846329	0.0350302	0.00237828
8646	2.71453	6.92702	0.845993	0.0350769	0.00238969
8647	2.71484	6.92305	0.845659	0.0351239	0.00240133
8648	2.71516	6.91911	0.845329	0.0351704	0.00241324
8649	2.71547	6.91521	0.844998	0.035216	0.00242496
8650	2.71579	6.91133	0.844672	0.0352617	0.00243647
8651	2.7161	6.90748	0.844346	0.035307	0.00244767
8652	2.71641	6.90367	0.844023	0.0353521	0.00245893
8653	2.71673	6.89989	0.843703	0.035397	0.00247012
8654	2.71704	6.89613	0.843382	0.0354409	0.00248116
8655	2.71736	6.89242	0.843063	0.0354847	0.00249174
8656	2.71767	6.88873	0.842748	0.0355283	0.00250234
8657	2.71798	6.88507	0.842433	0.035571	0.00251269
8658	2.7183	6.88145	0.842121	0.0356147	0.00252351
8659	2.71861	6.87786	0.841812	0.0356574	0.00253389
8660	2.71893	6.8743	0.841502	0.0356989	0.00254376
8661	2.71924	6.87077	0.841196	0.0357415	0.00255373
8662	2.71955	6.86728	0.840892	0.0357832	0.00256372
8663	2.71987	6.86382	0.84059	0.0358246	0.0025739
8664	2.72018	6.86039	0.84029	0.0358652	0.00258392
8665	2.7205	6.857	0.839993	0.0359067	0.00259427
8666	2.72081	6.85363	0.839699	0.0359474	0.00260436
8667	2.72112	6.85031	0.839408	0.0359879	0.00261478
8668	2.72144	6.84701	0.839118	0.036028	0.00262515
8669	2.72175	6.84375	0.838833	0.036068	0.00263573
8670	2.72207	6.84052	0.838551	0.0361079	0.00264668
8671	2.72238	6.83733	0.838274	0.0361478	0.00265801
8672	2.72269	6.83417	0.837997	0.0361868	0.00266915
8673	2.72301	6.83105	0.837728	0.0362272	0.00268092
8674	2.72332	6.82796	0.837458	0.0362658	0.00269178
8675	2.72364	6.8249	0.837192	0.0363043	0.00270305
8676	2.72395	6.82188	0.836927	0.0363421	0.00271435
8677	2.72426	6.81889	0.836668	0.0363805	0.00272582
8678	2.72458	6.81594	0.836411	0.0364183	0.00273733
8679	2.72489	6.81302	0.836156	0.0364558	0.00274853
8680	2.72521	6.81014	0.835905	0.036493	0.00275975
8681	2.72552	6.80729	0.835655	0.0365298	0.00277093
8682	2.72583	6.80448	0.835408	0.0365662	0.00278161
8683	2.72615	6.8017	0.835165	0.0366023	0.00279262
8684	2.72646	6.79896	0.834924	0.0366382	0.0028037
8685	2.72678	6.79625	0.834686	0.0366737	0.00281467
8686	2.72709	6.79358	0.834452	0.036709	0.00282573
8687	2.7274	6.79095	0.834221	0.036744	0.00283671
8688	2.72772	6.78835	0.833993	0.0367786	0.0028476
8689	2.72803	6.78579	0.833767	0.0368129	0.00285837
8690	2.72835	6.78326	0.833544	0.0368468	0.00286906
8691	2.72866	6.78077	0.833323	0.0368802	0.00287949
8692	2.72897	6.77831	0.833103	0.0369132	0.00288948
8693	2.72929	6.7759	0.832886	0.0369456	0.00289933
8694	2.7296	6.77351	0.832671	0.0369777	0.00290897
8695	2.72992	6.77117	0.832458	0.0370096	0.00291856
8696	2.73023	6.76886	0.832248	0.0370409	0.00292789
8697	2.73054	6.76659	0.832041	0.0370719	0.00293716
8698	2.73086	6.76435	0.831834	0.0371026	0.00294621
8699	2.73117	6.76216	0.831631	0.0371328	0.00295497
8700	2.73149	6.76	0.831431	0.0371628	0.00296376
8701	2.7318	6.75787	0.831233	0.0371925	0.00297264
8702	2.73211	6.75578	0.831039	0.0372219	0.00298201
8703	2.73243	6.75373	0.830849	0.0372511	0.00299101
8704	2.73274	6.75172	0.83066	0.0372798	0.0030001
8705	2.73306	6.74975	0.830476	0.0373083	0.00300927
8706	2.73337	6.74781	0.830291	0.0373361	0.00301828
8707	2.73368	6.74591	0.830112	0.0373641	0.00302713
8708	2.734	6.74405	0.829938	0.0373922	0.00303656
8709	2.73431	6.74222	0.829763	0.0374194	0.00304558
8710	2.73463	6.74044	0.829592	0.0374461	0.00305432
8711	2.73494	6.73869	0.829425	0.0374732	0.00306342
8712	2.73525	6.73698	0.82926	0.0374995	0.00307247
8713	2.73557	6.7353	0.8291	0.0375259	0.00308176
8714	2.73588	6.73367	0.828943	0.0375519	0.00309113
8715	2.7362	6.73207	0.828788	0.0375776	0.00310037
8716	2.73651	6.73051	0.828638	0.0376029	0.00310966
8717	2.73682	6.72899	0.828492	0.037628	0.00311977
8718	2.73714	6.72751	0.828349	0.037653	0.00312977
8719	2.73745	6.72607	0.828211	0.0376778	0.00313933
8720	2.73777	6.72466	0.828074	0.0377019	0.00314935
8721	2.73808	6.7233	0.827942	0.037726	0.00315921
8722	2.73839	6.72197	0.827813	0.0377498	0.00316876
8723	2.73871	6.72068	0.827686	0.0377731	0.00317841
8724	2.73902	6.71943	0.827563	0.0377961	0.00318795
8725	2.73934	6.71821	0.827442	0.0378187	0.00319732
8726	2.73965	6.71704	0.827325	0.0378409	0.0032065
8727	2.73996	6.71591	0.827211	0.0378631	0.00321591
8728	2.74028	6.71481	0.8271	0.0378845	0.00322507
8729	2.74059	6.71375	0.826992	0.0379059	0.00323408
8730	2.74091	6.71273	0.826888	0.037927	0.00324353
8731	2.74122	6.71175	0.826788	0.0379476	0.00325258
8732	2.74153	6.71081	0.82669	0.0379679	0.00326191
8733	2.74185	6.70991	0.826595	0.0379878	0.00327081
8734	2.74216	6.70905	0.826504	0.0380074	0.00327985
8735	2.74248	6.70823	0.826416	0.0380265	0.00328833
8736	2.74279	6.70744	0.826329	0.038045	0.00329689
8737	2.7431	6.7067	0.826247	0.0380633	0.00330589
8738	2.74342	6.70599	0.826168	0.0380814	0.00331452
8739	2.74373	6.70532	0.826092	0.038099	0.00332253
8740	2.74405	6.7047	0.82602	0.0381163	0.00333141
8741	2.74436	6.70411	0.825952	0.0381336	0.00334006
8742	2.74467	6.70356	0.825885	0.0381501	0.00334817
8743	2.74499	6.70305	0.825822	0.0381664	0.00335665
8744	2.7453	6.70258	0.825762	0.0381822	0.00336469
8745	2.74562	6.70215	0.825705	0.0381975	0.00337275
8746	2.74593	6.70176	0.825652	0.0382127	0.00338085
8747	2.74624	6.7014	0.825601	0.0382275	0.00338927
8748	2.74656	6.70109	0.825557	0.0382424	0.00339776
8749	2.74687	6.70082	0.825514	0.0382566	0.00340578
8750	2.74719	6.70058	0.825474	0.0382706	0.00341375
8751	2.7475	6.70039	0.825437	0.0382842	0.00342159
8752	2.74781	6.70023	0.825403	0.0382973	0.00342938
8753	2.74813	6.70012	0.825373	0.0383102	0.00343729
8754	2.74844	6.70004	0.825346	0.0383226	0.00344516
8755	2.74876	6.7	0.825322	0.0383348	0.0034529
8756	2.74907	6.70001	0.825304	0.0383469	0.00346105
8757	2.74938	6.70005	0.825287	0.0383584	0.00346915
8758	2.7497	6.70013	0.825273	0.0383695	0.00347658
8759	2.75001	6.70025	0.825263	0.0383803	0.00348393
8760	2.75033	6.70041	0.825256	0.0383908	0.00349152
8761	2.75064	6.70061	0.825253	0.038401	0.00349934
8762	2.75095	6.70085	0.825254	0.0384108	0.00350694
8763	2.75127	6.70113	0.82526	0.0384205	0.00351492
8764	2.75158	6.70145	0.825268	0.0384297	0.00352279
8765	2.7519	6.7018	0.825281	0.0384386	0.0035306
8766	2.75221	6.7022	0.825296	0.0384471	0.00353865
8767	2.75252	6.70263	0.825315	0.0384553	0.00354611
8768	2.75284	6.70311	0.825337	0.038463	0.00355376
8769	2.75315	6.70362	0.825364	0.0384708	0.00356157
8770	2.75347	6.70418	0.825393	0.0384779	0.00356922
8771	2.75378	6.70477	0.825426	0.0384845	0.00357663
8772	2.75409	6.7054	0.825463	0.0384909	0.00358412
8773	2.75441	6.70608	0.825503	0.038497	0.00359173
8774	2.75472	6.70679	0.825545	0.0385025	0.00359914
8775	2.75504	6.70754	0.825591	0.0385077	0.00360606
8776	2.75535	6.70833	0.825641	0.0385126	0.00361325
8777	2.75566	6.70915	0.825696	0.0385172	0.00362103
8778	2.75598	6.71002	0.825753	0.0385216	0.00362795
8779	2.75629	6.71093	0.825813	0.0385253	0.00363499
8780	2.75661	6.71187	0.825877	0.0385287	0.00364185
8781	2.75692	6.71286	0.825943	0.0385315	0.00364869
8782	2.75723	6.71388	0.826012	0.038534	0.00365515
8783	2.75755	6.71494	0.826084	0.0385362	0.00366193
8784	2.75786	6.71604	0.826162	0.0385382	0.00366876
8785	2.75818	6.71718	0.826242	0.0385396	0.00367503
8786	2.75849	6.71836	0.826325	0.0385407	0.00368133
8787	2.7588	6.71958	0.826411	0.0385414	0.00368782
8788	2.75912	6.72084	0.826501	0.0385417	0.00369414
8789	2.75943	6.72213	0.826595	0.0385418	0.00370076
8790	2.75975	6.72346	0.826691	0.0385414	0.00370701
8791	2.76006	6.72483	0.826791	0.0385406	0.00371278
8792	2.76037	6.72624	0.826891	0.0385389	0.00371821
8793	2.76069	6.72769	0.826997	0.0385373	0.00372398
8794	2.761	6.72918	0.827106	0.0385355	0.00372984
8795	2.76132	6.7307	0.827219	0.0385332	0.00373554
8796	2.76163	6.73227	0.827334	0.0385305	0.00374121
8797	2.76194	6.73387	0.827453	0.0385275	0.00374687
8798	2.76226	6.73551	0.827575	0.0385241	0.00375245
8799	2.76257	6.73719	0.827702	0.0385205	0.0037583
8800	2.76289	6.7389	0.827832	0.0385166	0.00376408
8801	2.7632	6.74066	0.827967	0.0385124	0.00376992
8802	2.76351	6.74245	0.828104	0.0385078	0.00377592
8803	2.76383	6.74428	0.828245	0.0385028	0.00378168
8804	2.76414	6.74614	0.828389	0.0384975	0.0037871
8805	2.76446	6.74805	0.828535	0.0384917	0.00379284
8806	2.76477	6.74999	0.828686	0.0384857	0.0037982
8807	2.76508	6.75197	0.828839	0.0384791	0.00380335
8808	2.7654	6.75399	0.828996	0.0384723	0.0038087
8809	2.76571	6.75604	0.829157	0.0384653	0.00381421
8810	2.76603	6.75813	0.829321	0.0384579	0.00381922
8811	2.76634	6.76026	0.82949	0.0384504	0.00382497
8812	2.76665	6.76243	0.829662	0.0384421	0.00383029
8813	2.76697	6.76463	0.829837	0.0384338	0.00383593
8814	2.76728	6.76687	0.830017	0.0384251	0.0038415
8815	2.7676	6.76914	0.8302	0.0384159	0.00384696
8816	2.76791	6.77146	0.830386	0.0384064	0.00385232
8817	2.76822	6.77381	0.830575	0.0383965	0.00385756
8818	2.76854	6.77619	0.830767	0.038386	0.00386257
8819	2.76885	6.77862	0.830963	0.0383753	0.00386777
8820	2.76917	6.78107	0.831164	0.0383642	0.00387287
8821	2.76948	6.78357	0.831367	0.0383529	0.00387809
8822	2.76979	6.7861	0.831572	0.0383409	0.00388281
8823	2.77011	6.78867	0.831781	0.0383284	0.0038874
8824	2.77042	6.79127	0.831993	0.0383156	0.00389177
8825	2.77074	6.79391	0.832208	0.0383024	0.00389615
8826	2.77105	6.79659	0.832426	0.0382887	0.00390059
8827	2.77136	6.7993	0.832646	0.0382746	0.0039046
8828	2.77168	6.80204	0.83287	0.0382601	0.00390844
8829	2.77199	6.80482	0.833096	0.038245	0.0039122
8830	2.77231	6.80764	0.833326	0.0382296	0.00391606
8831	2.77262	6.81049	0.833559	0.038214	0.00391993
8832	2.77293	6.81338	0.833793	0.0381976	0.00392308
8833	2.77325	6.8163	0.834028	0.0381809	0.00392582
8834	2.77356	6.81926	0.834269	0.0381641	0.00392916
8835	2.77388	6.82225	0.834515	0.0381469	0.00393272
8836	2.77419	6.82528	0.83476	0.0381289	0.00393524
8837	2.7745	6.82834	0.835009	0.0381109	0.00393807
8838	2.77482	6.83143	0.835261	0.0380924	0.00394093
8839	2.77513	6.83456	0.835516	0.0380737	0.00394395
8840	2.77545	6.83772	0.835774	0.0380545	0.00394664
8841	2.77576	6.84092	0.836032	0.0380346	0.00394872
8842	2.77607	6.84415	0.836299	0.0380152	0.00395215
8843	2.77639	6.84742	0.836564	0.0379948	0.00395463
8844	2.7767	6.85072	0.836832	0.0379738	0.00395657
8845	2.77702	6.85405	0.837103	0.0379527	0.00395878
8846	2.77733	6.85741	0.837378	0.0379315	0.00396128
8847	2.77764	6.86081	0.837656	0.0379099	0.0039635
8848	2.77796	6.86424	0.837936	0.0378879	0.00396566
8849	2.77827	6.86771	0.83822	0.0378655	0.00396808
8850	2.77859	6.87121	0.838507	0.0378432	0.00397069
8851	2.7789	6.87474	0.838798	0.0378201	0.00397324
8852	2.77921	6.8783	0.839091	0.0377969	0.00397548
8853	2.77953	6.8819	0.839388	0.0377736	0.00397812
8854	2.77984	6.88552	0.839687	0.0377498	0.00398056
8855	2.78016	6.88918	0.839991	0.0377258	0.00398321
8856	2.78047	6.89287	0.840297	0.0377015	0.00398574
8857	2.78078	6.8966	0.840606	0.0376768	0.0039886
8858	2.7811	6.90035	0.840918	0.0376519	0.00399119
8859	2.78141	6.90414	0.841235	0.0376268	0.0039939
8860	2.78173	6.90796	0.841554	0.0376013	0.00399672
8861	2.78204	6.91181	0.841874	0.0375749	0.00399863
8862	2.78235	6.91569	0.842197	0.0375484	0.00400094
8863	2.78267	6.9196	0.842528	0.0375225	0.00400409
8864	2.78298	6.92354	0.842856	0.037495	0.00400621
8865	2.7833	6.92751	0.843192	0.0374683	0.00400942
8866	2.78361	6.93152	0.843525	0.03744	0.00401112
8867	2.78392	6.93555	0.843864	0.0374121	0.0040134
8868	2.78424	6.93961	0.844207	0.0373841	0.0040158
8869	2.78455	6.94371	0.84455	0.0373551	0.00401782
8870	2.78487	6.94783	0.844896	0.0373259	0.00401964
8871	2.78518	6.95198	0.845246	0.0372963	0.00402148
8872	2.78549	6.95617	0.845597	0.0372663	0.00402315
8873	2.78581	6.96038	0.84595	0.0372358	0.0040246
8874	2.78612	6.96462	0.846307	0.0372052	0.00402639
8875	2.78644	6.96889	0.846666	0.0371742	0.00402784
8876	2.78675	6.97319	0.847027	0.0371425	0.00402894
8877	2.78706	6.97752	0.847391	0.0371106	0.0040301
8878	2.78738	6.98187	0.847757	0.0370784	0.00403121
8879	2.78769	6.98626	0.848127	0.037046	0.0040326
8880	2.78801	6.99067	0.8485	0.0370132	0.00403401
8881	2.78832	6.99511	0.848874	0.0369801	0.00403539
8882	2.78863	6.99958	0.849251	0.0369467	0.00403658
8883	2.78895	7.00407	0.849631	0.0369129	0.00403752
8884	2.78926	7.0086	0.850013	0.0368788	0.00403863
8885	2.78958	7.01315	0.850397	0.0368442	0.00403935
8886	2.78989	7.01773	0.850783	0.0368092	0.00403999
8887	2.7902	7.02233	0.851171	0.0367742	0.00404064
8888	2.79052	7.02696	0.851564	0.0367389	0.00404142
8889	2.79083	7.03162	0.851958	0.036703	0.0040422
8890	2.79115	7.03631	0.852354	0.0366668	0.00404295
8891	2.79146	7.04102	0.852754	0.0366302	0.00404339
8892	2.79177	7.04575	0.853151	0.0365924	0.00404288
8893	2.79209	7.05051	0.853553	0.0365552	0.0040433
8894	2.7924	7.0553	0.853958	0.0365174	0.00404326
8895	2.79272	7.06012	0.854364	0.0364792	0.00404324
8896	2.79303	7.06495	0.854776	0.0364414	0.00404411
8897	2.79334	7.06982	0.855183	0.0364015	0.00404289
8898	2.79366	7.07471	0.855597	0.0363625	0.00404292
8899	2.79397	7.07962	0.856015	0.0363237	0.00404394
8900	2.79429	7.08456	0.856433	0.0362838	0.00404351
8901	2.7946	7.08952	0.856848	0.0362426	0.00404217
8902	2.79491	7.0945	0.857274	0.0362031	0.00404288
8903	2.79523	7.09951	0.857695	0.0361615	0.00404174
8904	2.79554	7.10455	0.858122	0.0361206	0.00404157
8905	2.79586	7.10961	0.858552	0.0360793	0.00404144
8906	2.79617	7.11469	0.858985	0.0360377	0.00404122
8907	2.79648	7.11979	0.859422	0.0359968	0.00404213
8908	2.7968	7.12492	0.859854	0.0359532	0.00404054
8909	2.79711	7.13006	0.860291	0.0359105	0.00404005
8910	2.79743	7.13524	0.86073	0.0358675	0.00403941
8911	2.79774	7.14043	0.861173	0.0358243	0.00403908
8912	2.79805	7.14565	0.861616	0.0357805	0.00403845
8913	2.79837	7.15088	0.862061	0.0357363	0.00403768
8914	2.79868	7.15614	0.862508	0.0356918	0.00403657
8915	2.799	7.16142	0.862956	0.0356468	0.00403528
8916	2.79931	7.16672	0.863406	0.0356016	0.00403418
8917	2.79962	7.17205	0.86386	0.0355563	0.00403346
8918	2.79994	7.17739	0.864316	0.0355106	0.00403263
8919	2.80025	7.18276	0.864774	0.0354647	0.00403177
8920	2.80057	7.18814	0.865233	0.0354186	0.00403092
8921	2.80088	7.19355	0.865694	0.035372	0.00402987
8922	2.80119	7.19897	0.866158	0.0353251	0.00402878
8923	2.80151	7.20442	0.866622	0.0352776	0.00402732
8924	2.80182	7.20988	0.867089	0.0352298	0.00402573
8925	2.80214	7.21536	0.867558	0.0351818	0.00402426
8926	2.80245	7.22087	0.868028	0.0351333	0.00402265
8927	2.80276	7.22639	0.868503	0.035085	0.00402175
8928	2.80308	7.23193	0.868977	0.0350359	0.0040201
8929	2.80339	7.23749	0.869452	0.0349863	0.00401816
8930	2.80371	7.24306	0.869929	0.0349369	0.00401644
8931	2.80402	7.24866	0.87041	0.0348869	0.00401485
8932	2.80433	7.25427	0.870889	0.0348364	0.00401272
8933	2.80465	7.2599	0.871373	0.0347859	0.00401102
8934	2.80496	7.26555	0.871859	0.0347349	0.00400931
8935	2.80528	7.27121	0.872344	0.0346836	0.00400724
8936	2.80559	7.2769	0.872832	0.0346321	0.00400518
8937	2.8059	7.2826	0.873323	0.0345804	0.00400319
8938	2.80622	7.28831	0.873815	0.0345283	0.00400128
8939	2.80653	7.29404	0.874309	0.0344757	0.00399914
8940	2.80685	7.29979	0.874804	0.0344228	0.00399706
8941	2.80716	7.30555	0.875302	0.0343699	0.00399507
8942	2.80747	7.31133	0.875801	0.0343166	0.00399299
8943	2.80779	7.31712	0.876302	0.0342631	0.00399094
8944	2.8081	7.32293	0.876805	0.0342092	0.00398885
8945	2.80842	7.32876	0.877309	0.0341549	0.00398632
8946	2.80873	7.3346	0.877815	0.0341002	0.0039838
8947	2.80904	7.34045	0.878321	0.0340452	0.00398115
8948	2.80936	7.34632	0.878829	0.0339897	0.00397825
8949	2.80967	7.3522	0.879338	0.0339342	0.00397552
8950	2.80999	7.35809	0.879851	0.0338784	0.00397324
8951	2.8103	7.364	0.880364	0.0338223	0.00397051
8952	2.81061	7.36992	0.880877	0.0337656	0.00396714
8953	2.81093	7.37586	0.881392	0.0337085	0.00396384
8954	2.81124	7.3818	0.881908	0.0336511	0.00396077
8955	2.81156	7.38776	0.882426	0.0335936	0.00395732
8956	2.81187	7.39373	0.882943	0.0335355	0.00395342
8957	2.81218	7.39972	0.883462	0.0334772	0.00395005
8958	2.8125	7.40571	0.88398	0.0334172	0.00394545
8959	2.81281	7.41172	0.884508	0.0333601	0.00394335
8960	2.81313	7.41774	0.885034	0.0333013	0.00394036
8961	2.81344	7.42377	0.885557	0.0332405	0.00393583
8962	2.81375	7.42981	0.886085	0.0331809	0.00393243
8963	2.81407	7.43586	0.886619	0.0331228	0.00393052
8964	2.81438	7.44193	0.88715	0.0330627	0.00392731
8965	2.8147	7.448	0.887683	0.0330019	0.00392394
8966	2.81501	7.45408	0.888213	0.032941	0.00391971
8967	2.81532	7.46017	0.888745	0.0328796	0.00391562
8968	2.81564	7.46627	0.889279	0.0328177	0.00391137
8969	2.81595	7.47238	0.889812	0.0327558	0.00390714
8970	2.81627	7.4785	0.890347	0.0326935	0.00390285
8971	2.81658	7.48463	0.890883	0.0326311	0.00389868
8972	2.81689	7.49077	0.891422	0.0325685	0.00389455
8973	2.81721	7.49691	0.891961	0.0325056	0.0038901
8974	2.81752	7.50307	0.8925	0.0324425	0.00388566
8975	2.81784	7.50923	0.893042	0.032379	0.00388133
8976	2.81815	7.5154	0.893581	0.0323151	0.00387656
8977	2.81846	7.52157	0.894123	0.0322512	0.0038719
8978	2.81878	7.52776	0.894666	0.0321869	0.00386718
8979	2.81909	7.53395	0.89521	0.0321227	0.00386263
8980	2.81941	7.54014	0.89575	0.0320563	0.00385644
8981	2.81972	7.54634	0.896298	0.031993	0.00385267
8982	2.82003	7.55255	0.89684	0.0319262	0.00384663
8983	2.82035	7.55877	0.897391	0.0318622	0.00384284
8984	2.82066	7.56499	0.897937	0.0317963	0.00383758
8985	2.82098	7.57121	0.898479	0.0317283	0.00383084
8986	2.82129	7.57744	0.899029	0.0316636	0.00382667
8987	2.8216	7.58368	0.899573	0.0315954	0.00381991
8988	2.82192	7.58992	0.90012	0.0315285	0.00381425
8989	2.82223	7.59616	0.900674	0.0314631	0.00381002
8990	2.82255	7.60241	0.901224	0.0313958	0.00380475
8991	2.82286	7.60866	0.901769	0.0313266	0.00379766
8992	2.82317	7.61492	0.90232	0.0312592	0.00379206
8993	2.82349	7.62117	0.902876	0.031193	0.00378777
8994	2.8238	7.62744	0.903427	0.031125	0.00378198
8995	2.82412	7.6337	0.903978	0.0310566	0.00377616
8996	2.82443	7.63997	0.90453	0.0309883	0.00377052
8997	2.82474	7.64624	0.905083	0.0309198	0.00376481
8998	2.82506	7.65251	0.905636	0.0308514	0.00375928
8999	2.82537	7.65878	0.906189	0.0307825	0.00375344
9000	2.82569	7.66506	0.906739	0.0307121	0.00374633
9001	2.826	7.67134	0.907296	0.0306444	0.00374136
[truncated: 3,005 more rows]
