# Supplementary material for: Data regarding the computational fluid dynamics simulations of an airfoil with plasma actuator in unsteady flow
Source: Data Brief. 2020 Feb 13;29:105286. doi: 10.1016/j.dib.2020.105286 (PMC7044653; doi:10.1016/j.dib.2020.105286)
Supplement: Multimedia component 1 [file mmc1.zip › Allegati/w20_a1/Force_w20_a1_135/Force_w20_a1_135.xlsx]

## Sheet: Foglio1
Time Step	Time	Angle of attack	Lift coefficient	Drag coefficient	Moment coefficient
[]	[s]	[deg]	[]	[]	[]
7004	2.19894	7.69654	0.896262	0.0303478	0.00138739
7005	2.19926	7.70282	0.897484	0.0303635	0.00165107
7006	2.19957	7.7091	0.898522	0.0303487	0.00179885
7007	2.19988	7.71538	0.899243	0.0302834	0.00178018
7008	2.2002	7.72166	0.899718	0.030181	0.00166584
7009	2.20051	7.72794	0.900088	0.030066	0.00153509
7010	2.20083	7.73422	0.900478	0.0299564	0.00144016
7011	2.20114	7.74049	0.900972	0.0298622	0.00140243
7012	2.20145	7.74677	0.901599	0.0297887	0.00141964
7013	2.20177	7.75304	0.902351	0.0297342	0.00148056
7014	2.20208	7.75931	0.903198	0.0296922	0.0015756
7015	2.2024	7.76558	0.904096	0.0296572	0.00168619
7016	2.20271	7.77184	0.905007	0.0296237	0.00180014
7017	2.20302	7.7781	0.905898	0.0295864	0.00190901
7018	2.20334	7.78436	0.906749	0.0295446	0.00200088
7019	2.20365	7.79062	0.907551	0.0294962	0.00207739
7020	2.20397	7.79687	0.908308	0.0294425	0.00213978
7021	2.20428	7.80312	0.909027	0.0293841	0.00219076
7022	2.20459	7.80936	0.909716	0.0293238	0.00223132
7023	2.20491	7.8156	0.91039	0.0292606	0.00227148
7024	2.20522	7.82184	0.911052	0.0291982	0.00230394
7025	2.20554	7.82807	0.911712	0.029135	0.00233711
7026	2.20585	7.8343	0.912371	0.029072	0.00237001
7027	2.20616	7.84052	0.913033	0.02901	0.00240321
7028	2.20648	7.84673	0.9137	0.0289481	0.00243717
7029	2.20679	7.85294	0.914372	0.028887	0.00247203
7030	2.20711	7.85914	0.91505	0.0288264	0.00250789
7031	2.20742	7.86534	0.915731	0.0287659	0.00254498
7032	2.20773	7.87153	0.916418	0.0287056	0.00258266
7033	2.20805	7.87771	0.917107	0.0286444	0.00262237
7034	2.20836	7.88389	0.917802	0.0285857	0.00266
7035	2.20868	7.89006	0.918495	0.0285246	0.00269951
7036	2.20899	7.89622	0.919192	0.0284652	0.00273718
7037	2.2093	7.90238	0.919887	0.0284032	0.0027758
7038	2.20962	7.90852	0.920582	0.0283429	0.00281193
7039	2.20993	7.91466	0.921274	0.0282807	0.00284731
7040	2.21025	7.92079	0.921964	0.0282179	0.00288143
7041	2.21056	7.92691	0.922652	0.0281545	0.00291453
7042	2.21087	7.93302	0.923336	0.0280906	0.00294591
7043	2.21119	7.93912	0.924016	0.0280256	0.00297501
7044	2.2115	7.94522	0.924692	0.0279587	0.0030026
7045	2.21182	7.9513	0.925368	0.0278941	0.00302797
7046	2.21213	7.95737	0.926035	0.027827	0.00305101
7047	2.21244	7.96344	0.926695	0.0277585	0.00307178
7048	2.21276	7.96949	0.927352	0.0276895	0.00309087
7049	2.21307	7.97553	0.928004	0.0276198	0.00310815
7050	2.21339	7.98156	0.928649	0.0275476	0.0031232
7051	2.2137	7.98758	0.929293	0.0274777	0.00313658
7052	2.21401	7.99359	0.929929	0.0274057	0.0031482
7053	2.21433	7.99959	0.930561	0.0273333	0.00315815
7054	2.21464	8.00558	0.931189	0.0272592	0.00316692
7055	2.21496	8.01155	0.931815	0.0271859	0.0031745
7056	2.21527	8.01751	0.932438	0.0271135	0.00318072
7057	2.21558	8.02346	0.933053	0.0270387	0.00318513
7058	2.2159	8.0294	0.933664	0.026963	0.00318844
7059	2.21621	8.03532	0.934269	0.0268874	0.00319066
7060	2.21653	8.04123	0.934872	0.0268115	0.0031918
7061	2.21684	8.04712	0.935471	0.0267351	0.00319214
7062	2.21715	8.05301	0.936069	0.0266582	0.0031918
7063	2.21747	8.05888	0.93666	0.0265814	0.00319057
7064	2.21778	8.06473	0.93725	0.0265041	0.00318864
7065	2.2181	8.07057	0.937835	0.0264266	0.00318606
7066	2.21841	8.0764	0.938419	0.026349	0.00318304
7067	2.21872	8.08221	0.938997	0.0262713	0.0031794
7068	2.21904	8.088	0.939573	0.0261933	0.00317503
7069	2.21935	8.09378	0.940147	0.0261154	0.00317044
7070	2.21967	8.09955	0.940717	0.0260369	0.00316506
7071	2.21998	8.1053	0.941283	0.0259584	0.00315955
7072	2.22029	8.11103	0.941848	0.0258799	0.00315393
7073	2.22061	8.11675	0.942406	0.0257999	0.00314746
7074	2.22092	8.12245	0.94297	0.0257231	0.00314192
7075	2.22124	8.12813	0.943522	0.025643	0.00313459
7076	2.22155	8.1338	0.944081	0.0255664	0.00312886
7077	2.22186	8.13945	0.944633	0.0254877	0.00312181
7078	2.22218	8.14508	0.945181	0.0254091	0.00311466
7079	2.22249	8.15069	0.945724	0.0253287	0.00310644
7080	2.22281	8.15629	0.946267	0.02525	0.00309917
7081	2.22312	8.16187	0.946813	0.0251735	0.00309259
7082	2.22343	8.16743	0.947353	0.025095	0.00308521
7083	2.22375	8.17297	0.947891	0.0250165	0.0030775
7084	2.22406	8.1785	0.948425	0.024938	0.00306982
7085	2.22438	8.184	0.948958	0.0248597	0.003062
7086	2.22469	8.18949	0.949487	0.0247814	0.00305403
7087	2.225	8.19495	0.950014	0.0247032	0.00304598
7088	2.22532	8.2004	0.95054	0.0246252	0.0030378
7089	2.22563	8.20583	0.951063	0.0245472	0.00302945
7090	2.22595	8.21124	0.951582	0.0244693	0.00302112
7091	2.22626	8.21662	0.9521	0.0243918	0.00301271
7092	2.22657	8.22199	0.952614	0.0243139	0.00300366
7093	2.22689	8.22734	0.953126	0.024236	0.0029945
7094	2.2272	8.23266	0.953635	0.0241582	0.00298552
7095	2.22752	8.23797	0.95414	0.0240807	0.00297632
7096	2.22783	8.24325	0.954645	0.0240034	0.00296711
7097	2.22814	8.24851	0.955147	0.0239265	0.00295817
7098	2.22846	8.25375	0.955646	0.0238493	0.00294908
7099	2.22877	8.25897	0.956145	0.0237727	0.00293991
7100	2.22909	8.26417	0.956641	0.0236962	0.00293057
7101	2.2294	8.26934	0.957134	0.0236199	0.00292125
7102	2.22971	8.27449	0.957623	0.0235435	0.00291158
7103	2.23003	8.27962	0.958111	0.0234675	0.0029022
7104	2.23034	8.28473	0.958592	0.0233899	0.00289157
7105	2.23066	8.28981	0.959079	0.0233162	0.00288314
7106	2.23097	8.29487	0.959562	0.0232409	0.00287367
7107	2.23128	8.29991	0.96004	0.0231657	0.00286413
7108	2.2316	8.30492	0.960515	0.0230904	0.00285431
7109	2.23191	8.30991	0.960989	0.0230154	0.00284457
7110	2.23223	8.31487	0.961458	0.0229405	0.00283448
7111	2.23254	8.31981	0.961927	0.0228655	0.00282453
7112	2.23285	8.32473	0.962392	0.0227911	0.00281463
7113	2.23317	8.32962	0.962855	0.0227168	0.00280446
7114	2.23348	8.33449	0.963316	0.0226427	0.0027945
7115	2.2338	8.33933	0.963775	0.0225687	0.00278415
7116	2.23411	8.34414	0.964232	0.022495	0.00277413
7117	2.23442	8.34893	0.964683	0.0224212	0.00276367
7118	2.23474	8.3537	0.965132	0.0223477	0.00275321
7119	2.23505	8.35844	0.96558	0.0222743	0.00274296
7120	2.23537	8.36315	0.966025	0.0222012	0.00273222
7121	2.23568	8.36784	0.966467	0.0221283	0.00272167
7122	2.23599	8.3725	0.966907	0.0220553	0.00271093
7123	2.23631	8.37714	0.967343	0.0219826	0.00269992
7124	2.23662	8.38174	0.967775	0.0219101	0.00268918
7125	2.23694	8.38632	0.968207	0.0218378	0.00267822
7126	2.23725	8.39088	0.968634	0.0217658	0.00266719
7127	2.23756	8.3954	0.96906	0.0216941	0.00265637
7128	2.23788	8.3999	0.969483	0.0216224	0.00264533
7129	2.23819	8.40438	0.969903	0.0215511	0.0026343
7130	2.23851	8.40882	0.970321	0.02148	0.00262317
7131	2.23882	8.41324	0.970732	0.0214091	0.00261138
7132	2.23913	8.41762	0.971141	0.0213382	0.00259978
7133	2.23945	8.42198	0.971547	0.0212677	0.00258812
7134	2.23976	8.42631	0.971952	0.0211975	0.00257665
7135	2.24008	8.43062	0.972353	0.0211272	0.00256531
7136	2.24039	8.43489	0.972752	0.0210578	0.00255381
7137	2.2407	8.43913	0.973149	0.0209886	0.00254249
7138	2.24102	8.44335	0.973543	0.02092	0.00253098
7139	2.24133	8.44753	0.973932	0.0208513	0.00251942
7140	2.24165	8.45169	0.974319	0.0207828	0.0025076
7141	2.24196	8.45582	0.974702	0.0207145	0.00249562
7142	2.24227	8.45992	0.975082	0.0206465	0.00248367
7143	2.24259	8.46398	0.975461	0.0205791	0.00247208
7144	2.2429	8.46802	0.975836	0.0205119	0.00246056
7145	2.24322	8.47203	0.976209	0.020445	0.0024492
7146	2.24353	8.476	0.976579	0.0203786	0.00243761
7147	2.24384	8.47995	0.976945	0.0203124	0.00242584
7148	2.24416	8.48386	0.977308	0.0202465	0.00241427
7149	2.24447	8.48775	0.97767	0.0201809	0.00240255
7150	2.24479	8.4916	0.978029	0.020116	0.00239143
7151	2.2451	8.49542	0.978386	0.0200521	0.00238002
7152	2.24541	8.49921	0.978736	0.0199866	0.00236756
7153	2.24573	8.50297	0.979084	0.0199221	0.00235564
7154	2.24604	8.5067	0.979429	0.0198583	0.0023438
7155	2.24636	8.51039	0.979771	0.0197949	0.00233211
7156	2.24667	8.51406	0.980112	0.019732	0.00232069
7157	2.24698	8.51769	0.980448	0.0196685	0.0023085
7158	2.2473	8.52129	0.980785	0.0196074	0.00229742
7159	2.24761	8.52485	0.981113	0.0195446	0.00228502
7160	2.24793	8.52839	0.98144	0.0194828	0.00227332
7161	2.24824	8.53189	0.981763	0.0194208	0.00226121
7162	2.24855	8.53536	0.982089	0.0193613	0.00225038
7163	2.24887	8.53879	0.982406	0.0192995	0.00223821
7164	2.24918	8.5422	0.982723	0.0192399	0.00222692
7165	2.2495	8.54557	0.983035	0.0191798	0.00221515
7166	2.24981	8.5489	0.983345	0.0191201	0.00220361
7167	2.25012	8.5522	0.98365	0.0190609	0.00219186
7168	2.25044	8.55547	0.983954	0.0190028	0.00218009
7169	2.25075	8.55871	0.984254	0.0189443	0.00216823
7170	2.25107	8.56191	0.984549	0.0188856	0.00215606
7171	2.25138	8.56508	0.984841	0.0188278	0.00214406
7172	2.25169	8.56821	0.985133	0.0187707	0.00213259
7173	2.25201	8.57131	0.985421	0.0187141	0.00212072
7174	2.25232	8.57437	0.985705	0.0186578	0.00210905
7175	2.25264	8.5774	0.985985	0.0186016	0.00209704
7176	2.25295	8.5804	0.986262	0.018546	0.00208511
7177	2.25326	8.58336	0.986537	0.0184913	0.00207321
7178	2.25358	8.58629	0.986808	0.0184362	0.00206123
7179	2.25389	8.58918	0.987075	0.0183817	0.00204927
7180	2.25421	8.59203	0.987339	0.0183276	0.00203752
7181	2.25452	8.59485	0.987601	0.0182741	0.00202581
7182	2.25483	8.59764	0.98786	0.0182211	0.00201408
7183	2.25515	8.60039	0.988114	0.0181682	0.00200219
7184	2.25546	8.6031	0.988367	0.0181161	0.00199063
7185	2.25578	8.60578	0.988617	0.0180645	0.00197898
7186	2.25609	8.60843	0.988862	0.018013	0.00196715
7187	2.2564	8.61103	0.989104	0.0179621	0.00195559
7188	2.25672	8.6136	0.989343	0.0179116	0.00194402
7189	2.25703	8.61614	0.989579	0.0178615	0.00193215
7190	2.25735	8.61864	0.989811	0.0178117	0.00192022
7191	2.25766	8.6211	0.99004	0.0177624	0.00190848
7192	2.25797	8.62353	0.990265	0.0177134	0.00189658
7193	2.25829	8.62592	0.990487	0.017665	0.00188498
7194	2.2586	8.62827	0.990707	0.0176171	0.0018734
7195	2.25892	8.63059	0.990923	0.0175698	0.00186178
7196	2.25923	8.63287	0.991136	0.0175228	0.00185006
7197	2.25954	8.63511	0.991344	0.017476	0.00183824
7198	2.25986	8.63732	0.991549	0.0174297	0.00182628
7199	2.26017	8.63949	0.99175	0.0173838	0.00181439
7200	2.26049	8.64162	0.99195	0.0173384	0.00180254
7201	2.2608	8.64372	0.992145	0.0172937	0.00179095
7202	2.26111	8.64578	0.992338	0.0172491	0.00177934
7203	2.26143	8.6478	0.992527	0.0172053	0.00176792
7204	2.26174	8.64978	0.992714	0.0171622	0.00175672
7205	2.26206	8.65173	0.992898	0.0171195	0.00174539
7206	2.26237	8.65364	0.993078	0.0170771	0.00173402
7207	2.26268	8.65551	0.993253	0.0170352	0.00172257
7208	2.263	8.65734	0.993428	0.016994	0.00171141
7209	2.26331	8.65914	0.993596	0.0169529	0.00169979
7210	2.26363	8.6609	0.993761	0.0169122	0.00168804
7211	2.26394	8.66262	0.993925	0.0168724	0.00167655
7212	2.26425	8.6643	0.994082	0.0168324	0.00166506
7213	2.26457	8.66594	0.994238	0.0167933	0.00165398
7214	2.26488	8.66755	0.99439	0.0167547	0.00164237
7215	2.2652	8.66912	0.994538	0.0167168	0.00163069
7216	2.26551	8.67065	0.994682	0.0166785	0.00161883
7217	2.26582	8.67214	0.994823	0.0166414	0.00160702
7218	2.26614	8.67359	0.994959	0.0166044	0.00159562
7219	2.26645	8.675	0.995095	0.0165687	0.00158403
7220	2.26677	8.67638	0.995226	0.0165328	0.00157301
7221	2.26708	8.67772	0.995356	0.0164978	0.00156196
7222	2.26739	8.67902	0.995481	0.0164633	0.00155088
7223	2.26771	8.68028	0.995604	0.0164293	0.00153978
7224	2.26802	8.6815	0.995722	0.0163958	0.00152889
7225	2.26834	8.68268	0.995839	0.016363	0.00151806
7226	2.26865	8.68383	0.995951	0.0163306	0.00150732
7227	2.26896	8.68493	0.996061	0.0162986	0.0014965
7228	2.26928	8.686	0.996166	0.0162671	0.0014857
7229	2.26959	8.68703	0.996268	0.016236	0.00147482
7230	2.26991	8.68802	0.996367	0.0162056	0.00146395
7231	2.27022	8.68897	0.996462	0.0161755	0.00145316
7232	2.27053	8.68988	0.996553	0.0161459	0.00144215
7233	2.27085	8.69075	0.996641	0.0161168	0.00143135
7234	2.27116	8.69158	0.996725	0.0160883	0.00142043
7235	2.27148	8.69237	0.996806	0.0160602	0.00140944
7236	2.27179	8.69313	0.996883	0.0160326	0.00139844
7237	2.2721	8.69384	0.996957	0.0160056	0.00138739
7238	2.27242	8.69452	0.997028	0.0159791	0.00137669
7239	2.27273	8.69516	0.997094	0.015953	0.0013659
7240	2.27305	8.69576	0.997158	0.0159275	0.00135501
7241	2.27336	8.69631	0.997219	0.0159029	0.00134442
7242	2.27367	8.69683	0.997275	0.0158783	0.0013338
7243	2.27399	8.69731	0.99733	0.0158545	0.0013234
7244	2.2743	8.69775	0.997379	0.0158312	0.0013126
7245	2.27462	8.69815	0.997424	0.0158083	0.00130195
7246	2.27493	8.69852	0.997468	0.0157862	0.00129099
7247	2.27524	8.69884	0.997506	0.0157643	0.00128027
7248	2.27556	8.69912	0.997542	0.0157431	0.00127
7249	2.27587	8.69936	0.997576	0.0157226	0.00126003
7250	2.27619	8.69957	0.997607	0.0157028	0.00124979
7251	2.2765	8.69973	0.997634	0.0156833	0.00123977
7252	2.27681	8.69986	0.997658	0.0156644	0.00122974
7253	2.27713	8.69994	0.99768	0.0156464	0.00122013
7254	2.27744	8.69999	0.997698	0.0156288	0.00121052
7255	2.27776	8.7	0.997714	0.0156118	0.0012008
7256	2.27807	8.69997	0.997727	0.0155955	0.00119184
7257	2.27838	8.69989	0.997738	0.0155797	0.00118288
7258	2.2787	8.69978	0.997745	0.0155643	0.0011737
7259	2.27901	8.69963	0.997751	0.0155497	0.00116512
7260	2.27933	8.69944	0.997755	0.0155358	0.00115712
7261	2.27964	8.69921	0.997759	0.0155228	0.00114947
7262	2.27995	8.69894	0.997762	0.0155103	0.00114261
7263	2.28027	8.69863	0.997765	0.0154988	0.00113667
7264	2.28058	8.69829	0.997768	0.0154879	0.00113092
7265	2.2809	8.6979	0.99777	0.0154778	0.00112561
7266	2.28121	8.69747	0.997771	0.0154682	0.00112106
7267	2.28152	8.69701	0.99777	0.015459	0.00111651
7268	2.28184	8.6965	0.99777	0.0154504	0.00111217
7269	2.28215	8.69596	0.997766	0.0154422	0.00110808
7270	2.28247	8.69537	0.997763	0.0154346	0.0011045
7271	2.28278	8.69475	0.997758	0.0154273	0.00110088
7272	2.28309	8.69409	0.997749	0.0154201	0.00109695
7273	2.28341	8.69339	0.997734	0.0154129	0.00109183
7274	2.28372	8.69265	0.997716	0.0154056	0.00108639
7275	2.28404	8.69187	0.997694	0.0153986	0.0010809
7276	2.28435	8.69105	0.997664	0.0153913	0.0010737
7277	2.28466	8.69019	0.997628	0.0153837	0.00106553
7278	2.28498	8.68929	0.997582	0.0153761	0.00105584
7279	2.28529	8.68836	0.997527	0.0153678	0.00104443
7280	2.28561	8.68738	0.997464	0.0153595	0.00103204
7281	2.28592	8.68637	0.997392	0.015351	0.00101847
7282	2.28623	8.68532	0.99731	0.0153423	0.00100316
7283	2.28655	8.68422	0.997219	0.0153337	0.000987083
7284	2.28686	8.68309	0.99712	0.0153252	0.00097
7285	2.28718	8.68192	0.997012	0.0153171	0.000952035
7286	2.28749	8.68072	0.996897	0.0153095	0.00093392
7287	2.2878	8.67947	0.996777	0.0153025	0.000915974
7288	2.28812	8.67818	0.99665	0.0152964	0.000897399
7289	2.28843	8.67686	0.996518	0.0152913	0.000879312
7290	2.28875	8.6755	0.996382	0.0152871	0.00086158
7291	2.28906	8.6741	0.996243	0.0152841	0.000844642
7292	2.28937	8.67266	0.996103	0.0152824	0.000828622
7293	2.28969	8.67118	0.995959	0.015282	0.000813606
7294	2.29	8.66966	0.995818	0.015283	0.000800362
7295	2.29032	8.66811	0.995675	0.0152855	0.000787919
7296	2.29063	8.66652	0.995532	0.0152893	0.000776765
7297	2.29094	8.66489	0.995387	0.015294	0.000766258
7298	2.29126	8.66322	0.995243	0.0153001	0.000756966
7299	2.29157	8.66151	0.995098	0.0153075	0.000748757
7300	2.29189	8.65977	0.994954	0.0153159	0.000741468
7301	2.2922	8.65798	0.994808	0.0153252	0.000735161
7302	2.29251	8.65616	0.994661	0.0153355	0.00072912
7303	2.29283	8.65431	0.994514	0.0153466	0.000723743
7304	2.29314	8.65241	0.994363	0.0153579	0.000718648
7305	2.29346	8.65048	0.994213	0.0153704	0.000714284
7306	2.29377	8.64851	0.994059	0.0153834	0.000709726
7307	2.29408	8.6465	0.993902	0.0153968	0.000705203
7308	2.2944	8.64445	0.993743	0.0154109	0.000701005
7309	2.29471	8.64237	0.99358	0.0154253	0.000696351
7310	2.29503	8.64025	0.993416	0.0154404	0.00069219
7311	2.29534	8.6381	0.993249	0.0154559	0.000688082
7312	2.29565	8.6359	0.993078	0.0154719	0.000683674
7313	2.29597	8.63367	0.992905	0.0154883	0.000679177
7314	2.29628	8.6314	0.992727	0.015505	0.000674504
7315	2.2966	8.6291	0.992546	0.0155221	0.00066968
7316	2.29691	8.62676	0.99236	0.0155395	0.00066429
7317	2.29722	8.62438	0.992172	0.0155573	0.000659188
7318	2.29754	8.62197	0.991981	0.0155757	0.000654244
7319	2.29785	8.61952	0.991787	0.0155945	0.000649198
7320	2.29817	8.61703	0.991588	0.0156134	0.000643389
7321	2.29848	8.61451	0.991388	0.0156333	0.000638495
7322	2.29879	8.61195	0.991184	0.0156535	0.000633092
7323	2.29911	8.60935	0.990976	0.015674	0.00062761
7324	2.29942	8.60672	0.990765	0.015695	0.000622036
7325	2.29974	8.60406	0.990551	0.0157165	0.000616322
7326	2.30005	8.60136	0.990332	0.0157382	0.000610531
7327	2.30036	8.59862	0.990111	0.0157607	0.000604947
7328	2.30068	8.59585	0.989887	0.0157835	0.000599224
7329	2.30099	8.59304	0.989659	0.0158066	0.000593702
7330	2.30131	8.59019	0.989429	0.0158304	0.000588061
7331	2.30162	8.58731	0.989195	0.0158548	0.000582512
7332	2.30193	8.5844	0.988957	0.0158794	0.000576752
7333	2.30225	8.58145	0.988717	0.0159046	0.000571064
7334	2.30256	8.57847	0.988475	0.0159304	0.000565773
7335	2.30288	8.57545	0.988229	0.0159566	0.000560768
7336	2.30319	8.5724	0.987982	0.0159835	0.000555676
7337	2.3035	8.56931	0.98773	0.0160106	0.000550461
7338	2.30382	8.56619	0.987475	0.0160383	0.000545155
7339	2.30413	8.56304	0.987217	0.0160665	0.000539996
7340	2.30445	8.55985	0.986957	0.0160954	0.000535257
7341	2.30476	8.55662	0.986696	0.016125	0.000530785
7342	2.30507	8.55337	0.986428	0.0161543	0.000525709
7343	2.30539	8.55008	0.986159	0.0161844	0.000521088
7344	2.3057	8.54675	0.985887	0.0162149	0.000516639
7345	2.30602	8.54339	0.985612	0.0162463	0.000511916
7346	2.30633	8.54	0.985334	0.0162779	0.000507236
7347	2.30664	8.53658	0.985052	0.0163097	0.000502319
7348	2.30696	8.53312	0.984769	0.0163427	0.000498486
7349	2.30727	8.52963	0.984484	0.0163759	0.000494551
7350	2.30759	8.52611	0.984195	0.0164096	0.000490459
7351	2.3079	8.52256	0.983903	0.0164437	0.000486508
7352	2.30821	8.51897	0.983609	0.0164782	0.00048261
7353	2.30853	8.51535	0.983312	0.0165133	0.000478849
7354	2.30884	8.5117	0.983011	0.0165489	0.000474877
7355	2.30916	8.50801	0.982709	0.0165848	0.000471342
7356	2.30947	8.5043	0.982404	0.0166213	0.000468033
7357	2.30978	8.50055	0.982095	0.0166584	0.000464566
7358	2.3101	8.49677	0.981784	0.0166956	0.000460824
7359	2.31041	8.49296	0.981471	0.0167334	0.000457639
7360	2.31073	8.48912	0.981155	0.016772	0.000454648
7361	2.31104	8.48524	0.980838	0.016811	0.000452015
7362	2.31135	8.48134	0.980519	0.0168504	0.000449327
7363	2.31167	8.47741	0.980196	0.0168903	0.000446673
7364	2.31198	8.47344	0.979871	0.0169305	0.000444119
7365	2.3123	8.46944	0.979543	0.0169714	0.000441822
7366	2.31261	8.46542	0.979213	0.0170125	0.000439358
7367	2.31292	8.46136	0.978882	0.0170546	0.000437607
7368	2.31324	8.45727	0.978543	0.0170958	0.000434288
7369	2.31355	8.45316	0.978206	0.0171388	0.000432324
7370	2.31387	8.44901	0.977865	0.0171815	0.000430054
7371	2.31418	8.44484	0.97752	0.0172247	0.000427647
7372	2.31449	8.44063	0.977172	0.0172681	0.000425003
7373	2.31481	8.4364	0.976818	0.0173113	0.000421739
7374	2.31512	8.43213	0.97647	0.0173565	0.00042057
7375	2.31544	8.42784	0.976112	0.0174008	0.000417688
7376	2.31575	8.42352	0.97576	0.017447	0.000416897
7377	2.31606	8.41917	0.975397	0.0174922	0.000414201
7378	2.31638	8.41479	0.975039	0.017539	0.00041332
7379	2.31669	8.41039	0.974676	0.0175859	0.000412056
7380	2.31701	8.40595	0.97431	0.0176327	0.000410542
7381	2.31732	8.40149	0.973942	0.0176803	0.000409153
7382	2.31763	8.397	0.973573	0.0177284	0.000408265
7383	2.31795	8.39249	0.972414	0.0177791	9.61008e-05
7384	2.31826	8.38794	0.971274	0.0177296	-0.000195041
7385	2.31858	8.38337	0.970234	0.0177055	-0.000416163
7386	2.31889	8.37877	0.969534	0.017742	-0.000450503
7387	2.3192	8.37415	0.96913	0.0178215	-0.000359146
7388	2.31952	8.3695	0.96885	0.0179127	-0.00024766
7389	2.31983	8.36482	0.968539	0.0179947	-0.00018375
7390	2.32015	8.36011	0.968115	0.0180579	-0.000185967
7391	2.32046	8.35538	0.967549	0.0181014	-0.000247126
7392	2.32077	8.35063	0.966866	0.0181299	-0.000349108
7393	2.32109	8.34585	0.966108	0.0181501	-0.000470984
7394	2.3214	8.34104	0.965332	0.0181701	-0.000593326
7395	2.32172	8.33621	0.964576	0.0181946	-0.000703852
7396	2.32203	8.33135	0.963869	0.0182272	-0.0007957
7397	2.32234	8.32647	0.963217	0.0182674	-0.000869494
7398	2.32266	8.32156	0.962616	0.0183141	-0.000928906
7399	2.32297	8.31663	0.962048	0.0183638	-0.000979914
7400	2.32329	8.31167	0.9615	0.0184148	-0.00102749
7401	2.3236	8.30669	0.960957	0.0184649	-0.00107549
7402	2.32391	8.30169	0.960407	0.0185132	-0.00112759
7403	2.32423	8.29666	0.959848	0.0185593	-0.00118059
7404	2.32454	8.29161	0.959279	0.0186032	-0.0012348
7405	2.32486	8.28653	0.958698	0.0186461	-0.0012947
7406	2.32517	8.28143	0.95811	0.0186875	-0.00135132
7407	2.32548	8.27631	0.957519	0.0187294	-0.00140956
7408	2.3258	8.27117	0.956924	0.0187713	-0.00146696
7409	2.32611	8.266	0.956325	0.0188134	-0.00152364
7410	2.32643	8.26081	0.955724	0.0188558	-0.00158015
7411	2.32674	8.2556	0.955119	0.0188985	-0.00163621
7412	2.32705	8.25037	0.95451	0.0189414	-0.00169214
7413	2.32737	8.24512	0.953896	0.0189846	-0.0017483
7414	2.32768	8.23984	0.953277	0.0190278	-0.00180422
7415	2.328	8.23455	0.952658	0.0190719	-0.001861
7416	2.32831	8.22923	0.952033	0.0191156	-0.00191596
7417	2.32862	8.22389	0.951405	0.0191599	-0.00197031
7418	2.32894	8.21853	0.950775	0.0192048	-0.00202444
7419	2.32925	8.21315	0.950142	0.0192501	-0.00207788
7420	2.32957	8.20775	0.949507	0.019296	-0.00213016
7421	2.32988	8.20233	0.948871	0.0193428	-0.00218138
7422	2.33019	8.19689	0.948234	0.0193901	-0.00223105
7423	2.33051	8.19143	0.947597	0.0194385	-0.00227927
7424	2.33082	8.18595	0.94696	0.0194875	-0.00232569
7425	2.33114	8.18045	0.946326	0.019538	-0.00236982
7426	2.33145	8.17493	0.945693	0.0195894	-0.00241145
7427	2.33176	8.1694	0.94506	0.0196418	-0.00245159
7428	2.33208	8.16384	0.944431	0.0196953	-0.00248959
7429	2.33239	8.15827	0.943804	0.0197501	-0.00252502
7430	2.33271	8.15268	0.943182	0.0198061	-0.00255806
7431	2.33302	8.14707	0.94256	0.0198631	-0.00258897
7432	2.33333	8.14145	0.941941	0.0199211	-0.0026179
7433	2.33365	8.1358	0.941325	0.0199801	-0.00264471
7434	2.33396	8.13014	0.940713	0.0200405	-0.00266907
7435	2.33428	8.12446	0.940103	0.0201017	-0.00269188
7436	2.33459	8.11877	0.939497	0.0201636	-0.00271262
7437	2.3349	8.11306	0.938895	0.0202269	-0.00273156
7438	2.33522	8.10733	0.938294	0.0202911	-0.00274887
7439	2.33553	8.10159	0.937695	0.020356	-0.00276456
7440	2.33585	8.09583	0.937102	0.0204215	-0.00277824
7441	2.33616	8.09005	0.936506	0.0204877	-0.00279127
7442	2.33647	8.08426	0.935916	0.0205549	-0.00280262
7443	2.33679	8.07846	0.935326	0.0206225	-0.00281287
7444	2.3371	8.07264	0.93474	0.0206906	-0.00282238
7445	2.33742	8.0668	0.934152	0.0207595	-0.00283055
7446	2.33773	8.06095	0.933569	0.020829	-0.00283764
7447	2.33804	8.05509	0.932987	0.0208991	-0.00284396
7448	2.33836	8.04921	0.932408	0.0209694	-0.00284927
7449	2.33867	8.04332	0.931826	0.02104	-0.00285406
7450	2.33899	8.03742	0.931249	0.0211111	-0.00285826
7451	2.3393	8.0315	0.930671	0.0211824	-0.00286156
7452	2.33961	8.02557	0.930094	0.0212544	-0.00286449
7453	2.33993	8.01962	0.929518	0.0213265	-0.00286711
7454	2.34024	8.01366	0.928942	0.0213988	-0.00286917
7455	2.34056	8.0077	0.928365	0.0214714	-0.00287105
7456	2.34087	8.00171	0.927794	0.0215446	-0.00287169
7457	2.34118	7.99572	0.927219	0.0216178	-0.00287255
7458	2.3415	7.98972	0.926648	0.021691	-0.00287293
7459	2.34181	7.9837	0.926075	0.0217642	-0.0028731
7460	2.34213	7.97767	0.925501	0.021838	-0.0028731
7461	2.34244	7.97163	0.924932	0.0219119	-0.00287266
7462	2.34275	7.96558	0.924361	0.021986	-0.00287187
7463	2.34307	7.95952	0.92379	0.02206	-0.00287116
7464	2.34338	7.95345	0.923218	0.0221342	-0.00287032
7465	2.3437	7.94737	0.922647	0.0222086	-0.00286909
7466	2.34401	7.94129	0.922076	0.022283	-0.00286782
7467	2.34432	7.93519	0.921506	0.0223577	-0.00286596
7468	2.34464	7.92908	0.920936	0.0224323	-0.00286458
7469	2.34495	7.92296	0.920365	0.0225069	-0.00286304
7470	2.34527	7.91683	0.919795	0.0225817	-0.00286095
7471	2.34558	7.9107	0.919226	0.0226565	-0.00285882
7472	2.34589	7.90456	0.918656	0.0227315	-0.00285666
7473	2.34621	7.8984	0.918088	0.0228065	-0.002854
7474	2.34652	7.89225	0.917519	0.0228817	-0.00285139
7475	2.34684	7.88608	0.916949	0.0229566	-0.00284898
7476	2.34715	7.8799	0.916379	0.0230316	-0.00284634
7477	2.34746	7.87372	0.915811	0.0231069	-0.00284301
7478	2.34778	7.86754	0.915243	0.0231823	-0.00283991
7479	2.34809	7.86134	0.914674	0.0232575	-0.00283674
7480	2.34841	7.85514	0.914105	0.0233327	-0.00283364
7481	2.34872	7.84893	0.913537	0.023408	-0.00283035
7482	2.34903	7.84272	0.912969	0.0234833	-0.00282678
7483	2.34935	7.8365	0.912401	0.0235587	-0.00282285
7484	2.34966	7.83028	0.911835	0.0236343	-0.00281901
7485	2.34998	7.82405	0.911267	0.0237096	-0.0028151
7486	2.35029	7.81782	0.910698	0.0237848	-0.00281137
7487	2.3506	7.81158	0.91013	0.0238601	-0.00280748
7488	2.35092	7.80533	0.909563	0.0239358	-0.00280323
7489	2.35123	7.79909	0.908996	0.0240113	-0.00279894
7490	2.35155	7.79284	0.908428	0.0240865	-0.0027949
7491	2.35186	7.78658	0.907859	0.0241618	-0.00279057
7492	2.35217	7.78032	0.907292	0.024237	-0.00278619
7493	2.35249	7.77406	0.906721	0.0243121	-0.00278207
7494	2.3528	7.7678	0.906153	0.0243872	-0.00277801
7495	2.35312	7.76153	0.905583	0.0244623	-0.00277382
7496	2.35343	7.75526	0.905014	0.0245374	-0.00276926
7497	2.35374	7.74899	0.904445	0.0246125	-0.00276469
7498	2.35406	7.74272	0.903876	0.0246874	-0.00276011
7499	2.35437	7.73644	0.903306	0.0247621	-0.00275564
7500	2.35469	7.73017	0.902735	0.0248373	-0.00275091
7501	2.355	7.72389	0.902169	0.0249123	-0.00274585
7502	2.35531	7.71761	0.901605	0.0249897	-0.00273941
7503	2.35563	7.71133	0.901038	0.0250649	-0.00273377
7504	2.35594	7.70505	0.900466	0.0251382	-0.00272962
7505	2.35626	7.69877	0.899897	0.0252132	-0.00272417
7506	2.35657	7.69249	0.899331	0.0252883	-0.00271853
7507	2.35688	7.68621	0.898769	0.0253658	-0.00271105
7508	2.3572	7.67993	0.898205	0.0254408	-0.00270488
7509	2.35751	7.67365	0.897633	0.0255142	-0.00269987
7510	2.35783	7.66738	0.897068	0.0255895	-0.00269351
7511	2.35814	7.6611	0.896505	0.0256649	-0.0026871
7512	2.35845	7.65483	0.895942	0.02574	-0.00268027
7513	2.35877	7.64855	0.895378	0.025815	-0.00267386
7514	2.35908	7.64228	0.894812	0.0258895	-0.00266786
7515	2.3594	7.63601	0.894248	0.0259647	-0.00266121
7516	2.35971	7.62975	0.893685	0.0260394	-0.00265458
7517	2.36002	7.62348	0.893121	0.0261146	-0.00264779
7518	2.36034	7.61722	0.89256	0.0261893	-0.00264085
7519	2.36065	7.61097	0.891997	0.0262635	-0.00263405
7520	2.36097	7.60471	0.891439	0.02634	-0.00262586
7521	2.36128	7.59847	0.890878	0.0264144	-0.00261873
7522	2.36159	7.59222	0.890313	0.0264869	-0.00261281
7523	2.36191	7.58598	0.889755	0.0265634	-0.00260436
7524	2.36222	7.57974	0.889192	0.0266361	-0.00259844
7525	2.36254	7.57351	0.888633	0.0267105	-0.00259102
7526	2.36285	7.56728	0.888076	0.0267851	-0.00258323
7527	2.36316	7.56106	0.887518	0.0268596	-0.00257525
7528	2.36348	7.55484	0.886965	0.0269354	-0.00256642
7529	2.36379	7.54863	0.886409	0.0270095	-0.00255869
7530	2.36411	7.54243	0.885847	0.0270814	-0.00255274
7531	2.36442	7.53623	0.885288	0.0271547	-0.00254567
7532	2.36473	7.53004	0.884731	0.0272285	-0.0025381
7533	2.36505	7.52385	0.884176	0.0273023	-0.00253037
7534	2.36536	7.51768	0.883622	0.0273759	-0.00252279
7535	2.36568	7.5115	0.883067	0.0274494	-0.00251505
7536	2.36599	7.50534	0.882513	0.0275226	-0.00250723
7537	2.3663	7.49918	0.881961	0.0275961	-0.00249916
7538	2.36662	7.49304	0.881412	0.0276709	-0.00249003
7539	2.36693	7.4869	0.880861	0.027744	-0.00248219
7540	2.36725	7.48077	0.880305	0.0278147	-0.00247564
7541	2.36756	7.47464	0.879754	0.0278874	-0.00246756
7542	2.36787	7.46853	0.879204	0.02796	-0.00245928
7543	2.36819	7.46242	0.878658	0.0280331	-0.00245063
7544	2.3685	7.45633	0.878111	0.0281056	-0.002442
7545	2.36882	7.45024	0.877565	0.028178	-0.00243359
7546	2.36913	7.44417	0.87702	0.02825	-0.0024252
7547	2.36944	7.4381	0.876475	0.0283221	-0.00241677
7548	2.36976	7.43204	0.875929	0.0283938	-0.00240836
7549	2.37007	7.426	0.875386	0.0284656	-0.00239976
7550	2.37039	7.41997	0.874843	0.0285372	-0.00239114
7551	2.3707	7.41394	0.874303	0.0286087	-0.00238248
7552	2.37101	7.40793	0.873764	0.0286803	-0.0023734
7553	2.37133	7.40193	0.873225	0.0287515	-0.00236435
7554	2.37164	7.39594	0.872688	0.0288228	-0.00235506
7555	2.37196	7.38996	0.872152	0.0288936	-0.00234611
7556	2.37227	7.384	0.871614	0.0289639	-0.00233776
7557	2.37258	7.37805	0.871077	0.0290342	-0.00232921
7558	2.3729	7.37211	0.870541	0.0291046	-0.00232059
7559	2.37321	7.36618	0.870008	0.0291744	-0.00231213
7560	2.37353	7.36027	0.869474	0.029244	-0.00230341
7561	2.37384	7.35437	0.86894	0.0293134	-0.00229487
7562	2.37415	7.34848	0.868408	0.0293829	-0.0022863
7563	2.37447	7.34261	0.86788	0.0294523	-0.00227728
7564	2.37478	7.33675	0.867349	0.0295214	-0.00226844
7565	2.3751	7.33091	0.866821	0.0295901	-0.00225963
7566	2.37541	7.32508	0.866293	0.0296589	-0.00225063
7567	2.37572	7.31927	0.865768	0.0297275	-0.00224152
7568	2.37604	7.31347	0.865248	0.0297975	-0.00223153
7569	2.37635	7.30768	0.864721	0.029864	-0.00222338
7570	2.37667	7.30191	0.864198	0.0299323	-0.0022144
7571	2.37698	7.29616	0.863678	0.03	-0.00220528
7572	2.37729	7.29042	0.863159	0.0300675	-0.00219589
7573	2.37761	7.2847	0.862641	0.0301351	-0.00218668
7574	2.37792	7.279	0.862124	0.0302022	-0.00217741
7575	2.37824	7.27331	0.861611	0.0302708	-0.00216727
7576	2.37855	7.26764	0.861095	0.0303362	-0.00215881
7577	2.37886	7.26198	0.860581	0.0304028	-0.00214943
7578	2.37918	7.25635	0.86007	0.0304696	-0.00213988
7579	2.37949	7.25073	0.85956	0.0305356	-0.00213079
7580	2.37981	7.24513	0.859051	0.0306016	-0.00212128
7581	2.38012	7.23954	0.858543	0.0306676	-0.00211196
7582	2.38043	7.23398	0.858038	0.0307334	-0.00210249
7583	2.38075	7.22843	0.857533	0.0307989	-0.00209291
7584	2.38106	7.2229	0.857032	0.0308643	-0.00208305
7585	2.38138	7.21739	0.85653	0.0309296	-0.00207327
7586	2.38169	7.2119	0.856034	0.0309948	-0.00206327
7587	2.382	7.20643	0.855537	0.0310596	-0.00205318
7588	2.38232	7.20098	0.855044	0.0311245	-0.00204296
7589	2.38263	7.19555	0.854549	0.0311889	-0.00203308
7590	2.38295	7.19013	0.854059	0.0312531	-0.00202289
7591	2.38326	7.18474	0.853569	0.0313169	-0.00201287
7592	2.38357	7.17937	0.853083	0.0313812	-0.00200222
7593	2.38389	7.17402	0.852599	0.0314449	-0.00199176
7594	2.3842	7.16869	0.852116	0.0315084	-0.00198128
7595	2.38452	7.16338	0.851636	0.0315714	-0.00197113
7596	2.38483	7.15809	0.851154	0.0316341	-0.00196093
7597	2.38514	7.15282	0.850676	0.0316964	-0.00195101
7598	2.38546	7.14758	0.850199	0.0317587	-0.00194091
7599	2.38577	7.14235	0.849728	0.0318222	-0.00192972
7600	2.38609	7.13715	0.849251	0.0318824	-0.00192045
7601	2.3864	7.13197	0.848783	0.0319453	-0.00190947
7602	2.38671	7.12681	0.848312	0.0320049	-0.00190017
7603	2.38703	7.12168	0.847844	0.0320657	-0.00189003
7604	2.38734	7.11657	0.847382	0.032128	-0.00187897
7605	2.38766	7.11148	0.846915	0.0321871	-0.00186945
7606	2.38797	7.10641	0.846454	0.0322471	-0.00185942
7607	2.38828	7.10137	0.845994	0.0323069	-0.00184941
7608	2.3886	7.09635	0.845536	0.0323663	-0.00183957
7609	2.38891	7.09136	0.84508	0.0324257	-0.00182943
7610	2.38923	7.08639	0.844625	0.0324846	-0.00181959
7611	2.38954	7.08144	0.844172	0.032543	-0.00181009
7612	2.38985	7.07652	0.843719	0.0326012	-0.00180076
7613	2.39017	7.07162	0.843272	0.0326604	-0.0017905
7614	2.39048	7.06675	0.842822	0.0327179	-0.00178117
7615	2.3908	7.0619	0.842371	0.0327736	-0.00177272
7616	2.39111	7.05708	0.841927	0.0328308	-0.00176305
7617	2.39142	7.05228	0.841484	0.0328877	-0.00175352
7618	2.39174	7.04751	0.841044	0.0329442	-0.00174399
7619	2.39205	7.04276	0.840607	0.0330008	-0.0017339
7620	2.39237	7.03804	0.840174	0.0330568	-0.00172408
7621	2.39268	7.03335	0.839741	0.0331128	-0.00171408
7622	2.39299	7.02868	0.83931	0.0331685	-0.00170406
7623	2.39331	7.02404	0.838882	0.0332239	-0.00169398
7624	2.39362	7.01942	0.838456	0.033279	-0.00168391
7625	2.39394	7.01484	0.838031	0.0333337	-0.00167412
7626	2.39425	7.01027	0.837607	0.0333877	-0.00166433
7627	2.39456	7.00574	0.83719	0.0334429	-0.00165403
7628	2.39488	7.00123	0.836773	0.0334968	-0.00164405
7629	2.39519	6.99676	0.836357	0.0335505	-0.00163395
7630	2.39551	6.99231	0.835944	0.033604	-0.00162397
7631	2.39582	6.98788	0.835534	0.0336572	-0.00161389
7632	2.39613	6.98349	0.835127	0.0337109	-0.00160358
7633	2.39645	6.97912	0.834721	0.0337636	-0.00159345
7634	2.39676	6.97478	0.834317	0.0338154	-0.00158363
7635	2.39708	6.97047	0.833915	0.0338673	-0.00157365
7636	2.39739	6.96619	0.833517	0.0339198	-0.00156315
7637	2.3977	6.96194	0.833121	0.033971	-0.00155329
7638	2.39802	6.95772	0.832729	0.0340229	-0.00154265
7639	2.39833	6.95352	0.832336	0.0340729	-0.00153273
7640	2.39865	6.94936	0.83195	0.034125	-0.0015219
7641	2.39896	6.94523	0.831565	0.0341754	-0.00151178
7642	2.39927	6.94112	0.831182	0.0342257	-0.00150133
7643	2.39959	6.93705	0.830801	0.0342756	-0.0014908
7644	2.3999	6.933	0.830423	0.034325	-0.00148069
7645	2.40022	6.92899	0.830048	0.0343747	-0.00147029
7646	2.40053	6.925	0.829677	0.0344239	-0.00145985
7647	2.40084	6.92105	0.829306	0.0344728	-0.00144949
7648	2.40116	6.91713	0.828937	0.0345201	-0.00143968
7649	2.40147	6.91324	0.828577	0.0345695	-0.00142827
7650	2.40179	6.90937	0.828218	0.0346176	-0.00141744
7651	2.4021	6.90554	0.827858	0.0346647	-0.00140694
7652	2.40241	6.90175	0.827506	0.0347131	-0.00139572
7653	2.40273	6.89798	0.827153	0.0347601	-0.00138541
7654	2.40304	6.89424	0.826804	0.0348068	-0.00137485
7655	2.40336	6.89054	0.826457	0.0348531	-0.00136413
7656	2.40367	6.88687	0.826112	0.0348991	-0.00135367
7657	2.40398	6.88323	0.82577	0.0349448	-0.00134318
7658	2.4043	6.87962	0.82543	0.0349899	-0.00133303
7659	2.40461	6.87605	0.825093	0.0350348	-0.00132292
7660	2.40493	6.87251	0.824757	0.0350791	-0.00131336
7661	2.40524	6.869	0.824423	0.0351233	-0.0013038
7662	2.40555	6.86552	0.824091	0.035167	-0.00129437
7663	2.40587	6.86207	0.823762	0.0352102	-0.00128485
7664	2.40618	6.85866	0.823436	0.0352533	-0.00127539
7665	2.4065	6.85529	0.823113	0.035296	-0.00126599
7666	2.40681	6.85194	0.822792	0.0353385	-0.00125628
7667	2.40712	6.84863	0.822476	0.0353809	-0.0012465
7668	2.40744	6.84535	0.822161	0.035423	-0.00123654
7669	2.40775	6.84211	0.821849	0.0354641	-0.00122694
7670	2.40807	6.8389	0.821541	0.0355058	-0.00121686
7671	2.40838	6.83572	0.82124	0.0355482	-0.00120654
7672	2.40869	6.83258	0.820937	0.0355882	-0.00119644
7673	2.40901	6.82947	0.820639	0.0356289	-0.00118596
7674	2.40932	6.8264	0.820345	0.0356694	-0.00117554
7675	2.40964	6.82336	0.820056	0.0357102	-0.00116525
7676	2.40995	6.82036	0.819766	0.0357491	-0.00115499
7677	2.41026	6.81739	0.819481	0.0357884	-0.0011448
7678	2.41058	6.81445	0.819197	0.0358274	-0.00113481
7679	2.41089	6.81155	0.818918	0.0358661	-0.00112444
7680	2.41121	6.80869	0.818642	0.0359045	-0.00111415
7681	2.41152	6.80586	0.818369	0.0359426	-0.00110401
7682	2.41183	6.80306	0.818099	0.0359805	-0.00109381
7683	2.41215	6.80031	0.817833	0.036018	-0.00108361
7684	2.41246	6.79758	0.817569	0.036055	-0.00107331
7685	2.41278	6.79489	0.817308	0.0360918	-0.00106284
7686	2.41309	6.79224	0.817052	0.0361284	-0.0010527
7687	2.4134	6.78962	0.816798	0.0361646	-0.00104221
7688	2.41372	6.78704	0.816548	0.0362004	-0.0010321
7689	2.41403	6.7845	0.816299	0.0362355	-0.00102243
7690	2.41435	6.78199	0.816052	0.0362705	-0.00101254
7691	2.41466	6.77952	0.815809	0.036305	-0.0010029
7692	2.41497	6.77708	0.815569	0.0363392	-0.000993219
7693	2.41529	6.77468	0.815332	0.0363731	-0.000983592
7694	2.4156	6.77232	0.815098	0.0364067	-0.000974241
7695	2.41592	6.76999	0.814864	0.0364394	-0.00096514
7696	2.41623	6.7677	0.814636	0.0364724	-0.000955956
7697	2.41654	6.76545	0.81441	0.0365047	-0.000947147
7698	2.41686	6.76323	0.814185	0.0365366	-0.000937919
7699	2.41717	6.76106	0.813965	0.0365683	-0.000928918
7700	2.41749	6.75891	0.813746	0.0365994	-0.000920073
7701	2.4178	6.75681	0.813531	0.0366304	-0.000911616
7702	2.41811	6.75474	0.813317	0.0366605	-0.000902897
7703	2.41843	6.75271	0.813109	0.036691	-0.000894036
7704	2.41874	6.75072	0.812903	0.0367212	-0.000885522
7705	2.41906	6.74876	0.812698	0.0367504	-0.000876836
7706	2.41937	6.74684	0.812498	0.0367796	-0.000868206
7707	2.41968	6.74496	0.812301	0.0368089	-0.000860028
7708	2.42	6.74312	0.812106	0.0368375	-0.000851433
7709	2.42031	6.74131	0.811915	0.0368658	-0.000842836
7710	2.42063	6.73955	0.811728	0.036894	-0.000834109
7711	2.42094	6.73782	0.811544	0.0369219	-0.000825287
7712	2.42125	6.73612	0.811363	0.0369491	-0.000816055
7713	2.42157	6.73447	0.811189	0.0369771	-0.00080687
7714	2.42188	6.73285	0.811017	0.0370041	-0.000797498
7715	2.4222	6.73128	0.810846	0.0370306	-0.00078809
7716	2.42251	6.72974	0.810682	0.0370575	-0.000779033
7717	2.42282	6.72824	0.81052	0.0370837	-0.000769222
7718	2.42314	6.72677	0.810362	0.0371097	-0.000759723
7719	2.42345	6.72535	0.810208	0.0371354	-0.000750296
7720	2.42377	6.72396	0.810057	0.0371609	-0.000740686
7721	2.42408	6.72262	0.809909	0.0371858	-0.000731501
7722	2.42439	6.72131	0.809765	0.0372106	-0.000722191
7723	2.42471	6.72004	0.809624	0.0372349	-0.000712718
7724	2.42502	6.71881	0.809486	0.0372589	-0.000703373
7725	2.42534	6.71761	0.809351	0.0372824	-0.00069441
7726	2.42565	6.71646	0.80922	0.0373057	-0.000685283
7727	2.42596	6.71534	0.809093	0.0373287	-0.000676373
7728	2.42628	6.71427	0.808967	0.0373511	-0.000667142
7729	2.42659	6.71323	0.808847	0.0373734	-0.000658254
7730	2.42691	6.71223	0.808729	0.0373954	-0.000649398
7731	2.42722	6.71127	0.808615	0.0374171	-0.000640134
7732	2.42753	6.71035	0.808504	0.0374383	-0.000631363
7733	2.42785	6.70947	0.808397	0.0374591	-0.000622174
7734	2.42816	6.70863	0.808295	0.0374799	-0.0006133
7735	2.42848	6.70782	0.808195	0.0375001	-0.000604173
7736	2.42879	6.70706	0.8081	0.0375198	-0.000594803
7737	2.4291	6.70633	0.808007	0.0375395	-0.000586144
7738	2.42942	6.70565	0.807918	0.0375585	-0.000577357
7739	2.42973	6.705	0.807832	0.0375771	-0.000568184
7740	2.43005	6.70439	0.80775	0.0375957	-0.000559667
7741	2.43036	6.70382	0.807669	0.0376136	-0.000551175
7742	2.43067	6.7033	0.807593	0.0376312	-0.000543081
7743	2.43099	6.70281	0.807519	0.0376483	-0.000534985
7744	2.4313	6.70236	0.807448	0.0376649	-0.000527095
7745	2.43162	6.70194	0.80738	0.037681	-0.000518747
7746	2.43193	6.70157	0.807318	0.0376973	-0.000510411
7747	2.43224	6.70124	0.807256	0.0377129	-0.000502568
7748	2.43256	6.70095	0.807199	0.0377282	-0.000495028
7749	2.43287	6.70069	0.807145	0.0377432	-0.000487001
7750	2.43319	6.70048	0.807094	0.0377576	-0.000479199
7751	2.4335	6.7003	0.807047	0.0377719	-0.000471306
7752	2.43381	6.70017	0.807004	0.0377857	-0.000463357
7753	2.43413	6.70007	0.806963	0.0377994	-0.000455363
7754	2.43444	6.70002	0.806928	0.0378127	-0.000447306
7755	2.43476	6.7	0.806896	0.0378259	-0.00043922
7756	2.43507	6.70002	0.806867	0.0378385	-0.000431358
7757	2.43538	6.70008	0.80684	0.0378507	-0.000423807
7758	2.4357	6.70019	0.806817	0.0378627	-0.000416411
7759	2.43601	6.70033	0.806797	0.0378741	-0.000409206
7760	2.43633	6.70051	0.80678	0.0378852	-0.000401493
7761	2.43664	6.70073	0.806767	0.0378961	-0.000393851
7762	2.43695	6.70099	0.806759	0.0379068	-0.000386359
7763	2.43727	6.70128	0.806753	0.0379169	-0.000378597
7764	2.43758	6.70162	0.806752	0.0379268	-0.000370877
7765	2.4379	6.702	0.806755	0.0379366	-0.000362999
7766	2.43821	6.70242	0.806763	0.0379461	-0.000355158
7767	2.43852	6.70287	0.806773	0.0379552	-0.000347182
7768	2.43884	6.70337	0.806786	0.037964	-0.000339223
7769	2.43915	6.7039	0.806804	0.0379724	-0.000331283
7770	2.43947	6.70447	0.806825	0.0379804	-0.000323709
7771	2.43978	6.70509	0.806849	0.0379879	-0.000316065
7772	2.44009	6.70574	0.806877	0.0379953	-0.000308392
7773	2.44041	6.70643	0.806908	0.0380021	-0.000300959
7774	2.44072	6.70716	0.806942	0.0380087	-0.000293601
7775	2.44104	6.70793	0.806981	0.0380149	-0.000286115
7776	2.44135	6.70874	0.807022	0.0380207	-0.000278552
7777	2.44166	6.70959	0.807069	0.0380263	-0.000270893
7778	2.44198	6.71048	0.807119	0.0380315	-0.000263194
7779	2.44229	6.7114	0.807172	0.0380363	-0.000255639
7780	2.44261	6.71237	0.807228	0.0380407	-0.000248472
7781	2.44292	6.71337	0.807288	0.0380448	-0.000241352
7782	2.44323	6.71441	0.807352	0.0380485	-0.000233783
7783	2.44355	6.7155	0.807418	0.0380518	-0.000226814
7784	2.44386	6.71662	0.807489	0.0380549	-0.000219541
7785	2.44418	6.71778	0.807562	0.0380575	-0.000212808
7786	2.44449	6.71897	0.80764	0.0380597	-0.000205338
7787	2.4448	6.72021	0.807721	0.0380617	-0.000198145
7788	2.44512	6.72149	0.807805	0.0380629	-0.000191701
7789	2.44543	6.7228	0.807892	0.038064	-0.000184933
7790	2.44575	6.72415	0.807983	0.0380647	-0.00017803
7791	2.44606	6.72554	0.808076	0.038065	-0.000171753
7792	2.44637	6.72697	0.808176	0.0380651	-0.000164481
7793	2.44669	6.72844	0.808278	0.0380647	-0.000157792
7794	2.447	6.72995	0.808383	0.0380638	-0.000151325
7795	2.44732	6.73149	0.808492	0.0380626	-0.000144734
7796	2.44763	6.73308	0.808604	0.0380612	-0.000138066
7797	2.44794	6.7347	0.808718	0.0380595	-0.000131888
7798	2.44826	6.73636	0.808839	0.0380575	-0.000124962
7799	2.44857	6.73805	0.808962	0.0380549	-0.000118706
7800	2.44889	6.73979	0.809088	0.0380521	-0.000112338
7801	2.4492	6.74156	0.809217	0.0380487	-0.000105899
7802	2.44951	6.74337	0.809351	0.0380452	-9.98446e-05
7803	2.44983	6.74522	0.809487	0.0380411	-9.37716e-05
7804	2.45014	6.7471	0.809626	0.0380368	-8.76282e-05
7805	2.45046	6.74903	0.80977	0.0380322	-8.1399e-05
7806	2.45077	6.75099	0.809917	0.0380271	-7.53981e-05
7807	2.45108	6.75299	0.810067	0.0380216	-6.96428e-05
7808	2.4514	6.75502	0.81022	0.0380158	-6.39209e-05
7809	2.45171	6.7571	0.810377	0.0380096	-5.78614e-05
7810	2.45203	6.75921	0.810537	0.0380031	-5.22422e-05
7811	2.45234	6.76135	0.810701	0.0379962	-4.64917e-05
7812	2.45265	6.76354	0.810866	0.0379888	-4.09755e-05
7813	2.45297	6.76576	0.811037	0.0379813	-3.53978e-05
7814	2.45328	6.76802	0.811212	0.0379734	-2.96402e-05
7815	2.4536	6.77031	0.811389	0.037965	-2.39578e-05
7816	2.45391	6.77264	0.81157	0.0379564	-1.84341e-05
7817	2.45422	6.77501	0.811754	0.0379474	-1.29472e-05
7818	2.45454	6.77742	0.811941	0.0379379	-7.54728e-06
7819	2.45485	6.77986	0.812132	0.037928	-2.16894e-06
7820	2.45517	6.78234	0.812326	0.037918	3.26693e-06
7821	2.45548	6.78485	0.812524	0.0379075	8.66426e-06
7822	2.45579	6.7874	0.812725	0.0378966	1.40178e-05
7823	2.45611	6.78998	0.812929	0.0378853	1.91607e-05
7824	2.45642	6.79261	0.813136	0.0378734	2.38937e-05
7825	2.45674	6.79526	0.813349	0.0378617	2.98569e-05
7826	2.45705	6.79796	0.813561	0.0378491	3.47408e-05
7827	2.45736	6.80068	0.813782	0.0378367	4.02292e-05
7828	2.45768	6.80345	0.814004	0.0378238	4.56016e-05
7829	2.45799	6.80625	0.814226	0.03781	5.00053e-05
7830	2.45831	6.80908	0.814456	0.0377964	5.53463e-05
7831	2.45862	6.81195	0.814687	0.0377822	6.0246e-05
7832	2.45893	6.81486	0.814919	0.0377674	6.44764e-05
7833	2.45925	6.8178	0.815155	0.0377524	6.89175e-05
7834	2.45956	6.82077	0.815396	0.0377373	7.35964e-05
7835	2.45988	6.82378	0.815636	0.0377211	7.75079e-05
7836	2.46019	6.82682	0.815883	0.0377052	8.23829e-05
7837	2.4605	6.8299	0.816132	0.0376886	8.65094e-05
7838	2.46082	6.83301	0.81638	0.0376713	8.9794e-05
7839	2.46113	6.83616	0.816633	0.0376537	9.34376e-05
7840	2.46145	6.83934	0.816888	0.0376357	9.67585e-05
7841	2.46176	6.84256	0.817146	0.0376173	0.000100291
7842	2.46207	6.8458	0.817409	0.0375987	0.000103799
7843	2.46239	6.84909	0.817674	0.0375799	0.000107397
7844	2.4627	6.8524	0.817942	0.0375607	0.000110674
7845	2.46302	6.85575	0.818213	0.0375411	0.000114439
7846	2.46333	6.85913	0.818486	0.0375212	0.000117903
7847	2.46364	6.86255	0.818763	0.0375008	0.000120971
7848	2.46396	6.866	0.819042	0.0374802	0.000124099
7849	2.46427	6.86948	0.819324	0.0374593	0.000127586
7850	2.46459	6.87299	0.819611	0.0374381	0.000131029
7851	2.4649	6.87654	0.8199	0.0374167	0.000134607
7852	2.46521	6.88012	0.820194	0.0373952	0.000138539
7853	2.46553	6.88373	0.82049	0.0373732	0.000142422
7854	2.46584	6.88737	0.820789	0.037351	0.00014585
7855	2.46616	6.89105	0.82109	0.0373283	0.000149288
7856	2.46647	6.89476	0.821393	0.037305	0.000152264
7857	2.46678	6.8985	0.821702	0.037282	0.000156158
7858	2.4671	6.90227	0.822014	0.0372586	0.000159829
7859	2.46741	6.90607	0.822332	0.0372353	0.000164519
7860	2.46773	6.90991	0.822651	0.0372111	0.000168369
7861	2.46804	6.91377	0.822968	0.0371859	0.000171048
7862	2.46835	6.91767	0.823295	0.0371617	0.000175228
7863	2.46867	6.92159	0.823619	0.0371361	0.000178117
7864	2.46898	6.92555	0.823949	0.0371107	0.000181896
7865	2.4693	6.92954	0.824283	0.0370851	0.000185677
7866	2.46961	6.93356	0.82462	0.037059	0.00018941
7867	2.46992	6.93761	0.824958	0.0370327	0.000192891
7868	2.47024	6.94169	0.8253	0.0370058	0.000196285
7869	2.47055	6.9458	0.825644	0.0369785	0.000199494
7870	2.47087	6.94993	0.825991	0.036951	0.000202804
7871	2.47118	6.9541	0.826339	0.0369228	0.000205613
7872	2.47149	6.9583	0.826691	0.0368943	0.000208474
7873	2.47181	6.96253	0.827045	0.0368655	0.000211572
7874	2.47212	6.96678	0.827403	0.0368364	0.0002144
7875	2.47244	6.97107	0.827762	0.0368067	0.000217005
7876	2.47275	6.97538	0.828124	0.0367768	0.000219852
7877	2.47306	6.97972	0.82849	0.0367468	0.000222533
7878	2.47338	6.98409	0.828858	0.0367165	0.000225396
7879	2.47369	6.98849	0.829228	0.0366855	0.000228046
7880	2.47401	6.99292	0.829601	0.0366544	0.000230527
7881	2.47432	6.99737	0.829976	0.036623	0.000233138
7882	2.47463	7.00186	0.830355	0.0365914	0.000235925
7883	2.47495	7.00637	0.830736	0.0365594	0.000238365
7884	2.47526	7.0109	0.831926	0.0365173	0.000571408
7885	2.47558	7.01547	0.833063	0.0365783	0.000851483
7886	2.47589	7.02006	0.834014	0.0366052	0.00101365
7887	2.4762	7.02468	0.834672	0.0365835	0.00102634
7888	2.47652	7.02932	0.835125	0.0365326	0.000965469
7889	2.47683	7.03399	0.835507	0.0364744	0.000906627
7890	2.47715	7.03869	0.835928	0.0364246	0.000888549
7891	2.47746	7.04341	0.836448	0.0363901	0.000924951
7892	2.47777	7.04816	0.837081	0.0363723	0.00100689
7893	2.47809	7.05294	0.837818	0.0363682	0.00112933
7894	2.4784	7.05774	0.838616	0.0363723	0.00126807
7895	2.47872	7.06257	0.839432	0.0363785	0.00141002
7896	2.47903	7.06742	0.840232	0.0363818	0.0015436
7897	2.47934	7.07229	0.840993	0.0363789	0.00166351
7898	2.47966	7.0772	0.841704	0.0363689	0.00176699
7899	2.47997	7.08212	0.842368	0.0363523	0.00185509
7900	2.48029	7.08707	0.842994	0.0363309	0.00193154
7901	2.4806	7.09204	0.843592	0.036306	0.00199919
7902	2.48091	7.09704	0.844179	0.0362802	0.00206382
7903	2.48123	7.10206	0.844763	0.0362543	0.00212752
7904	2.48154	7.10711	0.845349	0.0362292	0.00219123
7905	2.48186	7.11218	0.845945	0.036205	0.00225638
7906	2.48217	7.11727	0.846552	0.036182	0.00232419
7907	2.48248	7.12239	0.847174	0.0361604	0.00239477
7908	2.4828	7.12752	0.847807	0.0361395	0.00246692
7909	2.48311	7.13268	0.848451	0.036119	0.00254067
7910	2.48343	7.13787	0.849105	0.0360989	0.00261514
7911	2.48374	7.14307	0.849765	0.0360787	0.00268973
7912	2.48405	7.1483	0.850431	0.0360583	0.00276426
7913	2.48437	7.15355	0.851101	0.0360372	0.00283762
7914	2.48468	7.15882	0.851775	0.0360156	0.00290984
7915	2.485	7.16411	0.852448	0.0359926	0.00298
7916	2.48531	7.16942	0.853123	0.0359688	0.00304806
7917	2.48562	7.17476	0.853796	0.0359438	0.00311354
7918	2.48594	7.18011	0.854467	0.0359177	0.00317633
7919	2.48625	7.18548	0.855136	0.0358903	0.00323607
7920	2.48657	7.19088	0.855803	0.0358607	0.0032926
7921	2.48688	7.19629	0.856464	0.0358302	0.00334624
7922	2.48719	7.20173	0.857124	0.035798	0.00339638
7923	2.48751	7.20718	0.857779	0.0357644	0.00344352
7924	2.48782	7.21266	0.858432	0.0357293	0.00348774
7925	2.48814	7.21815	0.85908	0.035693	0.003529
7926	2.48845	7.22366	0.859722	0.035655	0.00356673
7927	2.48876	7.2292	0.860361	0.0356157	0.00360159
7928	2.48908	7.23475	0.860996	0.035575	0.00363364
7929	2.48939	7.24031	0.861628	0.0355328	0.00366272
7930	2.48971	7.2459	0.862253	0.0354894	0.0036895
7931	2.49002	7.2515	0.862877	0.0354448	0.00371368
7932	2.49033	7.25713	0.863497	0.0353991	0.00373567
7933	2.49065	7.26276	0.864116	0.0353523	0.00375611
7934	2.49096	7.26842	0.86473	0.0353043	0.0037745
7935	2.49128	7.27409	0.865341	0.0352554	0.00379094
7936	2.49159	7.27978	0.865952	0.0352056	0.00380582
7937	2.4919	7.28549	0.866559	0.0351547	0.00381911
7938	2.49222	7.29121	0.867164	0.035103	0.00383101
7939	2.49253	7.29695	0.867768	0.0350508	0.00384206
7940	2.49285	7.30271	0.868371	0.0349977	0.00385211
7941	2.49316	7.30848	0.868972	0.0349438	0.0038608
7942	2.49347	7.31427	0.869571	0.034889	0.00386835
7943	2.49379	7.32007	0.870169	0.0348336	0.00387493
7944	2.4941	7.32588	0.870767	0.0347778	0.00388101
7945	2.49442	7.33172	0.871363	0.0347213	0.00388649
7946	2.49473	7.33756	0.871959	0.0346642	0.00389143
7947	2.49504	7.34342	0.872554	0.0346065	0.00389545
7948	2.49536	7.3493	0.873149	0.0345484	0.00389911
7949	2.49567	7.35518	0.873744	0.0344899	0.0039025
7950	2.49599	7.36109	0.874338	0.0344307	0.0039052
7951	2.4963	7.367	0.874931	0.0343712	0.00390734
7952	2.49661	7.37293	0.875524	0.0343113	0.00390918
7953	2.49693	7.37887	0.876116	0.0342507	0.00391033
7954	2.49724	7.38482	0.876708	0.03419	0.00391164
7955	2.49756	7.39079	0.877297	0.0341272	0.00391155
7956	2.49787	7.39677	0.877892	0.0340672	0.00391293
7957	2.49818	7.40276	0.878484	0.0340054	0.00391325
7958	2.4985	7.40876	0.879076	0.0339429	0.00391343
7959	2.49881	7.41477	0.879666	0.0338801	0.00391302
7960	2.49913	7.4208	0.880259	0.0338171	0.00391269
7961	2.49944	7.42683	0.880852	0.0337538	0.00391245
7962	2.49975	7.43288	0.881444	0.0336902	0.00391178
7963	2.50007	7.43894	0.882037	0.0336261	0.00391099
7964	2.50038	7.44501	0.882628	0.0335617	0.00390983
7965	2.5007	7.45108	0.883222	0.033497	0.00390852
7966	2.50101	7.45717	0.883815	0.033432	0.00390717
7967	2.50132	7.46327	0.884407	0.0333669	0.0039058
7968	2.50164	7.46937	0.885002	0.0333016	0.00390429
7969	2.50195	7.47549	0.885593	0.0332356	0.00390239
7970	2.50227	7.48161	0.886185	0.0331695	0.00390016
7971	2.50258	7.48774	0.886779	0.033103	0.0038977
7972	2.50289	7.49389	0.887368	0.0330362	0.00389467
7973	2.50321	7.50003	0.88796	0.032969	0.00389203
7974	2.50352	7.50619	0.888551	0.0329018	0.00388891
7975	2.50384	7.51236	0.889143	0.0328342	0.00388559
7976	2.50415	7.51853	0.889735	0.0327665	0.00388246
7977	2.50446	7.52471	0.890328	0.0326986	0.00387921
7978	2.50478	7.53089	0.89092	0.0326303	0.00387588
7979	2.50509	7.53709	0.891512	0.0325621	0.00387246
7980	2.50541	7.54329	0.892099	0.0324918	0.00386752
7981	2.50572	7.54949	0.89269	0.032423	0.00386352
7982	2.50603	7.5557	0.893286	0.0323554	0.00386031
7983	2.50635	7.56192	0.893877	0.032286	0.00385637
7984	2.50666	7.56814	0.894463	0.0322145	0.00385088
7985	2.50698	7.57437	0.895054	0.0321447	0.00384641
7986	2.50729	7.5806	0.89565	0.0320764	0.00384307
7987	2.5076	7.58684	0.896238	0.0320057	0.00383813
7988	2.50792	7.59308	0.896828	0.031935	0.00383327
7989	2.50823	7.59933	0.897418	0.0318642	0.0038283
7990	2.50855	7.60558	0.898008	0.0317933	0.00382347
7991	2.50886	7.61183	0.898599	0.0317223	0.00381854
7992	2.50917	7.61809	0.899184	0.0316495	0.00381216
7993	2.50949	7.62435	0.899778	0.0315799	0.00380806
7994	2.5098	7.63061	0.900362	0.0315066	0.00380154
7995	2.51012	7.63688	0.900955	0.0314366	0.00379727
7996	2.51043	7.64315	0.901545	0.0313647	0.00379186
7997	2.51074	7.64942	0.902133	0.0312926	0.00378651
7998	2.51106	7.65569	0.902721	0.0312205	0.00378082
7999	2.51137	7.66197	0.903309	0.0311482	0.00377501
8000	2.51169	7.66824	0.903895	0.0310755	0.0037692
8001	2.512	7.67452	0.904483	0.0310028	0.00376322
8002	2.51231	7.6808	0.905065	0.0309284	0.00375601
8003	2.51263	7.68708	0.905656	0.030857	0.00375097
8004	2.51294	7.69336	0.906241	0.0307834	0.0037446
8005	2.51326	7.69964	0.906826	0.0307103	0.00373811
8006	2.51357	7.70592	0.907411	0.0306367	0.00373174
8007	2.51388	7.7122	0.907995	0.0305633	0.0037255
8008	2.5142	7.71848	0.90858	0.0304896	0.0037193
8009	2.51451	7.72476	0.909166	0.0304161	0.00371341
8010	2.51483	7.73103	0.909744	0.0303406	0.00370559
8011	2.51514	7.73731	0.910333	0.0302685	0.00370058
8012	2.51545	7.74358	0.910917	0.0301943	0.0036942
8013	2.51577	7.74986	0.911501	0.0301201	0.00368761
8014	2.51608	7.75613	0.912081	0.0300454	0.00368064
8015	2.5164	7.7624	0.912661	0.0299705	0.00367347
8016	2.51671	7.76866	0.913241	0.0298957	0.00366664
8017	2.51702	7.77493	0.91382	0.0298208	0.00365951
8018	2.51734	7.78119	0.914397	0.0297456	0.00365217
8019	2.51765	7.78745	0.91497	0.0296688	0.00364349
8020	2.51797	7.7937	0.915553	0.0295953	0.00363766
8021	2.51828	7.79995	0.91613	0.02952	0.00363018
8022	2.51859	7.8062	0.916705	0.0294446	0.00362287
8023	2.51891	7.81244	0.91728	0.0293691	0.00361573
8024	2.51922	7.81868	0.917855	0.0292936	0.00360843
8025	2.51954	7.82491	0.918428	0.0292178	0.00360085
8026	2.51985	7.83114	0.919	0.029142	0.00359336
8027	2.52016	7.83736	0.919571	0.0290645	0.00358487
8028	2.52048	7.84358	0.920142	0.0289886	0.00357735
8029	2.52079	7.84979	0.920719	0.0289149	0.00357129
8030	2.52111	7.856	0.921291	0.0288391	0.00356398
8031	2.52142	7.8622	0.92186	0.0287628	0.00355631
8032	2.52173	7.86839	0.922429	0.0286867	0.00354871
8033	2.52205	7.87458	0.922996	0.0286105	0.00354098
8034	2.52236	7.88076	0.923561	0.0285325	0.0035322
8035	2.52268	7.88693	0.924126	0.0284561	0.00352427
8036	2.52299	7.8931	0.924696	0.0283819	0.0035179
8037	2.5233	7.89925	0.925263	0.0283057	0.00351037
8038	2.52362	7.90541	0.925827	0.0282292	0.0035023
8039	2.52393	7.91155	0.926389	0.0281526	0.00349436
8040	2.52425	7.91768	0.926951	0.028076	0.0034864
8041	2.52456	7.92381	0.927512	0.0279993	0.00347828
8042	2.52487	7.92992	0.928073	0.0279225	0.00347037
8043	2.52519	7.93603	0.92863	0.027846	0.00346224
8044	2.5255	7.94213	0.929188	0.0277692	0.00345387
8045	2.52582	7.94822	0.929741	0.0276905	0.00344423
8046	2.52613	7.95429	0.930298	0.0276155	0.00343693
8047	2.52644	7.96036	0.93085	0.027537	0.00342737
8048	2.52676	7.96642	0.931406	0.0274618	0.00341989
8049	2.52707	7.97247	0.931959	0.0273844	0.00341135
8050	2.52739	7.97851	0.932507	0.0273069	0.00340248
8051	2.5277	7.98453	0.933056	0.0272296	0.00339374
8052	2.52801	7.99055	0.933598	0.0271506	0.00338382
8053	2.52833	7.99655	0.934148	0.0270752	0.00337603
8054	2.52864	8.00254	0.934695	0.0269983	0.00336727
8055	2.52896	8.00852	0.93524	0.0269211	0.00335861
8056	2.52927	8.01449	0.935783	0.0268436	0.00334964
8057	2.52958	8.02044	0.936323	0.0267661	0.00334058
8058	2.5299	8.02639	0.936861	0.0266889	0.00333138
8059	2.53021	8.03232	0.937398	0.0266102	0.00332158
8060	2.53053	8.03823	0.93794	0.0265352	0.00331422
8061	2.53084	8.04414	0.938478	0.0264583	0.00330537
8062	2.53115	8.05002	0.939016	0.0263813	0.00329681
8063	2.53147	8.0559	0.93955	0.0263041	0.00328808
8064	2.53178	8.06176	0.940083	0.0262272	0.00327939
8065	2.5321	8.06761	0.940615	0.0261502	0.00327038
8066	2.53241	8.07344	0.941146	0.0260736	0.00326157
8067	2.53272	8.07926	0.941675	0.0259966	0.00325263
8068	2.53304	8.08506	0.942204	0.0259201	0.0032439
8069	2.53335	8.09085	0.942732	0.0258434	0.003235
8070	2.53367	8.09663	0.943257	0.0257668	0.00322625
8071	2.53398	8.10238	0.943782	0.0256898	0.00321719
8072	2.53429	8.10812	0.944304	0.025613	0.00320789
8073	2.53461	8.11385	0.944822	0.0255358	0.00319813
8074	2.53492	8.11956	0.94534	0.025459	0.00318852
8075	2.53524	8.12525	0.945856	0.025382	0.00317885
8076	2.53555	8.13092	0.946369	0.0253054	0.0031693
8077	2.53586	8.13658	0.946883	0.0252289	0.00315995
8078	2.53618	8.14222	0.947394	0.0251521	0.00315019
8079	2.53649	8.14785	0.9479	0.0250734	0.00313927
8080	2.53681	8.15345	0.948412	0.0249988	0.00313082
8081	2.53712	8.15904	0.948918	0.0249219	0.00312053
8082	2.53743	8.16461	0.949422	0.0248454	0.0031108
8083	2.53775	8.17016	0.949925	0.024769	0.00310104
8084	2.53806	8.1757	0.950425	0.0246927	0.00309127
8085	2.53838	8.18121	0.950925	0.0246167	0.00308129
8086	2.53869	8.18671	0.951423	0.0245406	0.00307177
8087	2.539	8.19218	0.951917	0.0244648	0.00306195
8088	2.53932	8.19764	0.952414	0.024389	0.00305207
8089	2.53963	8.20308	0.952906	0.0243131	0.00304229
8090	2.53995	8.2085	0.953392	0.0242357	0.00303133
8091	2.54026	8.21389	0.953881	0.0241602	0.00302128
8092	2.54057	8.21927	0.954373	0.0240865	0.00301236
8093	2.54089	8.22463	0.954858	0.0240111	0.00300229
8094	2.5412	8.22996	0.95534	0.0239356	0.00299216
8095	2.54152	8.23528	0.95582	0.0238601	0.00298178
8096	2.54183	8.24057	0.956298	0.0237849	0.00297134
8097	2.54214	8.24585	0.956775	0.0237098	0.0029614
8098	2.54246	8.2511	0.957248	0.0236349	0.00295086
8099	2.54277	8.25633	0.957721	0.0235603	0.00294036
8100	2.54309	8.26153	0.95819	0.0234855	0.0029298
8101	2.5434	8.26672	0.958659	0.0234111	0.00291953
8102	2.54371	8.27188	0.959126	0.0233371	0.00290932
8103	2.54403	8.27702	0.95959	0.0232633	0.00289895
8104	2.54434	8.28214	0.960052	0.0231893	0.00288861
8105	2.54466	8.28723	0.960515	0.0231158	0.0028784
8106	2.54497	8.29231	0.960974	0.0230425	0.00286816
8107	2.54528	8.29735	0.96143	0.0229693	0.00285803
8108	2.5456	8.30238	0.961885	0.0228962	0.00284777
8109	2.54591	8.30738	0.962339	0.0228231	0.00283742
8110	2.54623	8.31236	0.962789	0.0227501	0.00282719
8111	2.54654	8.31731	0.963238	0.0226775	0.00281695
8112	2.54685	8.32224	0.963685	0.0226051	0.00280676
8113	2.54717	8.32714	0.96413	0.0225328	0.00279622
8114	2.54748	8.33202	0.964572	0.0224605	0.00278576
8115	2.5478	8.33687	0.965011	0.022388	0.00277478
8116	2.54811	8.3417	0.965448	0.0223158	0.00276404
8117	2.54842	8.34651	0.965883	0.0222441	0.00275352
8118	2.54874	8.35129	0.966316	0.0221725	0.00274283
8119	2.54905	8.35604	0.966745	0.0221011	0.0027321
8120	2.54937	8.36077	0.967173	0.02203	0.00272143
8121	2.54968	8.36547	0.967601	0.021959	0.00271061
8122	2.54999	8.37014	0.968024	0.0218882	0.00269991
8123	2.55031	8.37479	0.968444	0.0218174	0.00268915
8124	2.55062	8.37941	0.968864	0.0217469	0.00267837
8125	2.55094	8.384	0.969279	0.0216765	0.00266741
8126	2.55125	8.38857	0.969693	0.0216062	0.00265642
8127	2.55156	8.39311	0.970105	0.0215362	0.00264537
8128	2.55188	8.39763	0.970513	0.0214663	0.00263429
8129	2.55219	8.40211	0.970918	0.0213968	0.00262286
8130	2.55251	8.40657	0.971322	0.0213275	0.00261177
8131	2.55282	8.411	0.971723	0.0212586	0.00260088
8132	2.55313	8.4154	0.972121	0.0211896	0.00258961
8133	2.55345	8.41977	0.972516	0.021121	0.00257866
8134	2.55376	8.42412	0.972911	0.0210529	0.00256759
8135	2.55408	8.42844	0.9733	0.020985	0.00255607
8136	2.55439	8.43272	0.973688	0.0209172	0.0025448
8137	2.5547	8.43698	0.974073	0.0208495	0.00253316
8138	2.55502	8.44121	0.974455	0.0207821	0.00252163
8139	2.55533	8.44542	0.974834	0.0207151	0.00251001
8140	2.55565	8.44959	0.975211	0.0206483	0.00249851
8141	2.55596	8.45373	0.975584	0.0205818	0.00248705
8142	2.55627	8.45784	0.975956	0.0205156	0.00247575
8143	2.55659	8.46192	0.976326	0.0204496	0.00246418
8144	2.5569	8.46598	0.97669	0.0203836	0.00245237
8145	2.55722	8.47	0.977053	0.0203181	0.00244075
8146	2.55753	8.47399	0.977413	0.0202526	0.00242893
8147	2.55784	8.47795	0.977768	0.0201876	0.00241682
8148	2.55816	8.48188	0.978121	0.0201227	0.00240528
8149	2.55847	8.48578	0.978472	0.0200581	0.0023931
8150	2.55879	8.48965	0.978819	0.0199942	0.00238133
8151	2.5591	8.49349	0.979164	0.0199305	0.00236923
8152	2.55941	8.49729	0.979506	0.0198671	0.00235751
8153	2.55973	8.50107	0.979846	0.0198041	0.00234564
8154	2.56004	8.50481	0.980185	0.0197421	0.00233413
8155	2.56036	8.50852	0.980518	0.0196794	0.00232236
8156	2.56067	8.5122	0.980846	0.0196159	0.00230997
8157	2.56098	8.51585	0.981173	0.0195542	0.00229824
8158	2.5613	8.51947	0.981499	0.0194933	0.00228662
8159	2.56161	8.52305	0.981823	0.0194329	0.00227518
8160	2.56193	8.5266	0.982142	0.0193723	0.00226339
8161	2.56224	8.53012	0.982459	0.0193122	0.00225184
8162	2.56255	8.5336	0.982774	0.0192521	0.0022403
8163	2.56287	8.53705	0.983086	0.0191934	0.00222911
8164	2.56318	8.54047	0.983392	0.0191333	0.00221684
8165	2.5635	8.54386	0.983696	0.0190746	0.00220533
8166	2.56381	8.54721	0.983999	0.0190164	0.00219366
8167	2.56412	8.55053	0.984298	0.0189584	0.00218206
8168	2.56444	8.55382	0.984596	0.0189016	0.00217057
8169	2.56475	8.55707	0.984886	0.0188433	0.00215839
8170	2.56507	8.56029	0.985177	0.0187864	0.00214672
8171	2.56538	8.56347	0.985465	0.0187305	0.00213527
8172	2.56569	8.56662	0.985748	0.0186743	0.00212368
8173	2.56601	8.56974	0.98603	0.0186179	0.00211216
8174	2.56632	8.57282	0.986308	0.0185626	0.00210075
8175	2.56664	8.57587	0.986585	0.0185083	0.00208934
8176	2.56695	8.57888	0.986855	0.0184529	0.00207727
8177	2.56726	8.58186	0.987123	0.0183984	0.00206553
8178	2.56758	8.58481	0.98739	0.0183451	0.0020537
8179	2.56789	8.58771	0.987652	0.0182916	0.00204183
8180	2.56821	8.59059	0.987912	0.0182386	0.00203035
8181	2.56852	8.59343	0.988169	0.0181859	0.0020189
8182	2.56883	8.59623	0.988422	0.0181338	0.00200747
8183	2.56915	8.599	0.988672	0.0180819	0.0019959
8184	2.56946	8.60173	0.98892	0.0180306	0.00198426
8185	2.56978	8.60443	0.989163	0.0179795	0.00197226
8186	2.57009	8.60709	0.989404	0.0179289	0.00196041
8187	2.5704	8.60972	0.989639	0.0178785	0.00194841
8188	2.57072	8.6123	0.989872	0.0178286	0.00193666
8189	2.57103	8.61486	0.990103	0.0177792	0.00192507
8190	2.57135	8.61738	0.990332	0.0177303	0.00191352
8191	2.57166	8.61986	0.990557	0.0176819	0.0019022
8192	2.57197	8.6223	0.990779	0.0176338	0.00189063
8193	2.57229	8.62471	0.990997	0.0175861	0.00187911
8194	2.5726	8.62708	0.991212	0.0175388	0.00186731
8195	2.57292	8.62942	0.991422	0.0174917	0.00185549
8196	2.57323	8.63172	0.99163	0.0174452	0.00184371
8197	2.57354	8.63398	0.991835	0.0173992	0.00183206
8198	2.57386	8.63621	0.992037	0.0173535	0.00182035
8199	2.57417	8.6384	0.992235	0.0173085	0.00180872
8200	2.57449	8.64055	0.99243	0.0172637	0.00179692
8201	2.5748	8.64266	0.992621	0.0172193	0.00178498
8202	2.57511	8.64474	0.992808	0.0171755	0.00177342
8203	2.57543	8.64678	0.992993	0.0171322	0.00176161
8204	2.57574	8.64878	0.993175	0.0170893	0.00175008
8205	2.57606	8.65075	0.993353	0.0170469	0.00173865
8206	2.57637	8.65268	0.993528	0.0170049	0.00172682
8207	2.57668	8.65457	0.993699	0.0169635	0.00171512
8208	2.577	8.65642	0.993869	0.0169228	0.00170399
8209	2.57731	8.65823	0.994034	0.0168822	0.00169267
8210	2.57763	8.66001	0.994197	0.0168425	0.0016813
8211	2.57794	8.66175	0.994355	0.0168029	0.00166998
8212	2.57825	8.66345	0.99451	0.0167638	0.00165866
8213	2.57857	8.66511	0.994661	0.016725	0.0016468
8214	2.57888	8.66674	0.994809	0.0166868	0.00163525
8215	2.5792	8.66833	0.994954	0.0166496	0.00162384
8216	2.57951	8.66988	0.995096	0.0166121	0.00161249
8217	2.57982	8.67139	0.995235	0.0165758	0.00160123
8218	2.58014	8.67286	0.995371	0.0165395	0.0015901
8219	2.58045	8.67429	0.995502	0.0165039	0.001579
8220	2.58077	8.67569	0.995632	0.016469	0.00156815
8221	2.58108	8.67704	0.995757	0.0164343	0.00155701
8222	2.58139	8.67836	0.99588	0.0164005	0.00154582
8223	2.58171	8.67964	0.995999	0.016367	0.00153473
8224	2.58202	8.68088	0.996115	0.0163339	0.00152381
8225	2.58234	8.68209	0.996228	0.0163015	0.00151306
8226	2.58265	8.68325	0.996336	0.0162694	0.00150215
8227	2.58296	8.68438	0.996443	0.016238	0.00149135
8228	2.58328	8.68546	0.996544	0.0162068	0.00148028
8229	2.58359	8.68651	0.996643	0.0161762	0.00146925
8230	2.58391	8.68752	0.996739	0.0161462	0.00145847
8231	2.58422	8.68849	0.996829	0.0161165	0.00144741
8232	2.58453	8.68942	0.996919	0.0160875	0.00143662
8233	2.58485	8.69031	0.997005	0.016059	0.00142595
8234	2.58516	8.69116	0.997086	0.016031	0.00141514
8235	2.58548	8.69198	0.997165	0.0160035	0.00140422
8236	2.58579	8.69275	0.99724	0.0159764	0.00139318
8237	2.5861	8.69349	0.997311	0.0159497	0.00138245
8238	2.58642	8.69418	0.997378	0.0159236	0.00137136
8239	2.58673	8.69484	0.997443	0.0158979	0.00136078
8240	2.58705	8.69546	0.997503	0.015873	0.00134958
8241	2.58736	8.69604	0.997559	0.0158481	0.00133876
8242	2.58767	8.69657	0.997613	0.015824	0.00132806
8243	2.58799	8.69707	0.997665	0.0158006	0.0013177
8244	2.5883	8.69753	0.997713	0.0157779	0.0013076
8245	2.58862	8.69796	0.997757	0.0157554	0.00129684
8246	2.58893	8.69834	0.997799	0.0157337	0.0012868
8247	2.58924	8.69868	0.997836	0.0157121	0.00127605
8248	2.58956	8.69898	0.99787	0.0156913	0.00126567
8249	2.58987	8.69925	0.997902	0.0156711	0.00125547
8250	2.59019	8.69947	0.99793	0.0156516	0.00124552
8251	2.5905	8.69965	0.997956	0.0156326	0.00123575
8252	2.59081	8.6998	0.997978	0.0156143	0.00122601
8253	2.59113	8.69991	0.997997	0.0155963	0.00121623
8254	2.59144	8.69997	0.998013	0.0155789	0.00120651
8255	2.59176	8.7	0.998026	0.0155624	0.00119683
8256	2.59207	8.69999	0.998037	0.0155462	0.00118735
8257	2.59238	8.69994	0.998046	0.0155308	0.00117847
8258	2.5927	8.69984	0.998052	0.015516	0.00117014
8259	2.59301	8.69971	0.998058	0.015502	0.00116208
8260	2.59333	8.69954	0.998061	0.0154886	0.00115404
8261	2.59364	8.69933	0.998063	0.0154758	0.00114656
8262	2.59395	8.69908	0.998064	0.0154638	0.00113968
8263	2.59427	8.6988	0.998064	0.0154523	0.00113295
8264	2.59458	8.69847	0.998064	0.0154416	0.00112692
8265	2.5949	8.6981	0.998062	0.0154315	0.0011214
8266	2.59521	8.69769	0.99806	0.0154222	0.0011164
8267	2.59552	8.69725	0.998057	0.0154132	0.00111166
8268	2.59584	8.69676	0.998055	0.0154051	0.00110771
8269	2.59615	8.69624	0.998051	0.0153974	0.00110398
8270	2.59647	8.69567	0.998047	0.0153902	0.00110066
8271	2.59678	8.69507	0.99804	0.0153831	0.00109695
8272	2.59709	8.69443	0.998031	0.0153764	0.00109298
8273	2.59741	8.69375	0.998018	0.0153697	0.00108918
8274	2.59772	8.69303	0.997999	0.0153628	0.0010842
8275	2.59804	8.69227	0.997975	0.0153559	0.00107797
8276	2.59835	8.69147	0.997943	0.0153486	0.00107077
8277	2.59866	8.69063	0.997906	0.0153412	0.00106261
8278	2.59898	8.68975	0.997859	0.0153334	0.00105306
8279	2.59929	8.68884	0.997803	0.0153253	0.00104189
8280	2.59961	8.68788	0.997739	0.015317	0.00102952
8281	2.59992	8.68689	0.997667	0.0153089	0.00101598
8282	2.60023	8.68585	0.997585	0.0153006	0.00100158
8283	2.60055	8.68478	0.997494	0.0152923	0.000985695
8284	2.60086	8.68367	0.997395	0.0152841	0.000968729
8285	2.60118	8.68252	0.997286	0.0152764	0.000951051
8286	2.60149	8.68133	0.997171	0.0152689	0.000932551
8287	2.6018	8.68011	0.997047	0.0152619	0.000913994
8288	2.60212	8.67884	0.996919	0.015256	0.000895295
8289	2.60243	8.67754	0.996785	0.0152508	0.00087705
8290	2.60275	8.67619	0.996649	0.0152469	0.000859663
8291	2.60306	8.67481	0.996508	0.015244	0.000842593
8292	2.60337	8.67339	0.996368	0.0152424	0.000826749
8293	2.60369	8.67193	0.996223	0.0152421	0.00081169
8294	2.604	8.67044	0.996081	0.0152432	0.000798182
8295	2.60432	8.6689	0.995933	0.0152454	0.000785028
8296	2.60463	8.66733	0.995789	0.0152492	0.000773508
8297	2.60494	8.66572	0.995644	0.0152542	0.00076332
8298	2.60526	8.66407	0.995498	0.0152603	0.000753962
8299	2.60557	8.66238	0.995355	0.0152677	0.000746375
8300	2.60589	8.66066	0.995209	0.0152762	0.00073922
8301	2.6062	8.65889	0.995063	0.0152858	0.00073261
8302	2.60651	8.65709	0.994916	0.0152962	0.000727251
8303	2.60683	8.65525	0.994768	0.0153074	0.000721604
8304	2.60714	8.65338	0.994618	0.0153192	0.000716868
8305	2.60746	8.65146	0.994467	0.0153318	0.000712421
8306	2.60777	8.64951	0.994314	0.015345	0.000708636
8307	2.60808	8.64752	0.994156	0.0153586	0.000703916
8308	2.6084	8.6455	0.993999	0.0153727	0.000699952
8309	2.60871	8.64343	0.993836	0.0153875	0.000695568
8310	2.60903	8.64133	0.993671	0.0154026	0.000691223
8311	2.60934	8.63919	0.993503	0.0154181	0.000687203
8312	2.60965	8.63702	0.99333	0.0154339	0.000682183
8313	2.60997	8.63481	0.993156	0.0154503	0.000677794
8314	2.61028	8.63256	0.992977	0.0154671	0.000672935
8315	2.6106	8.63027	0.992795	0.0154842	0.000667997
8316	2.61091	8.62795	0.992611	0.0155021	0.000663071
8317	2.61122	8.62559	0.992423	0.0155201	0.000658229
8318	2.61154	8.6232	0.992231	0.0155385	0.000652656
8319	2.61185	8.62076	0.992035	0.0155573	0.000647406
8320	2.61217	8.6183	0.991835	0.0155764	0.000641686
8321	2.61248	8.61579	0.991634	0.015596	0.000636299
8322	2.61279	8.61325	0.99143	0.0156163	0.000631272
8323	2.61311	8.61068	0.991222	0.0156369	0.000625713
8324	2.61342	8.60806	0.991009	0.0156578	0.000619924
8325	2.61374	8.60541	0.990794	0.0156792	0.000614073
8326	2.61405	8.60273	0.990575	0.015701	0.000608052
8327	2.61436	8.60001	0.990354	0.0157235	0.000602757
8328	2.61468	8.59726	0.99013	0.0157464	0.000597104
8329	2.61499	8.59447	0.989902	0.0157698	0.000591393
8330	2.61531	8.59164	0.989671	0.0157935	0.000585952
8331	2.61562	8.58878	0.989437	0.0158178	0.000580356
8332	2.61593	8.58588	0.9892	0.0158425	0.000574905
8333	2.61625	8.58295	0.98896	0.0158677	0.000569475
8334	2.61656	8.57999	0.988717	0.0158935	0.000564071
8335	2.61688	8.57699	0.988471	0.0159196	0.000558654
8336	2.61719	8.57395	0.988222	0.0159463	0.000553299
8337	2.6175	8.57088	0.98797	0.0159735	0.000548161
8338	2.61782	8.56778	0.987715	0.0160013	0.000543224
8339	2.61813	8.56464	0.987457	0.0160295	0.000538144
8340	2.61845	8.56147	0.987198	0.0160583	0.000533641
8341	2.61876	8.55826	0.986934	0.0160873	0.000528591
8342	2.61907	8.55502	0.986664	0.016117	0.000523208
8343	2.61939	8.55175	0.986395	0.0161472	0.00051814
8344	2.6197	8.54844	0.986124	0.0161781	0.000513851
8345	2.62002	8.5451	0.985849	0.0162094	0.000509455
8346	2.62033	8.54173	0.985571	0.0162411	0.000505187
8347	2.62064	8.53832	0.985291	0.0162735	0.000501195
8348	2.62096	8.53488	0.985007	0.016306	0.000496798
8349	2.62127	8.53141	0.984721	0.0163393	0.000492607
8350	2.62159	8.5279	0.984435	0.0163734	0.000489308
8351	2.6219	8.52436	0.984145	0.0164078	0.000485777
8352	2.62221	8.52079	0.983852	0.0164425	0.000482115
8353	2.62253	8.51719	0.983554	0.0164775	0.000478243
8354	2.62284	8.51355	0.983255	0.0165131	0.000474674
8355	2.62316	8.50988	0.982954	0.0165493	0.000471309
8356	2.62347	8.50618	0.982649	0.0165858	0.000468012
8357	2.62378	8.50245	0.982342	0.016623	0.000464707
8358	2.6241	8.49869	0.982031	0.0166603	0.00046109
8359	2.62441	8.4949	0.981718	0.0166981	0.000457672
8360	2.62473	8.49107	0.981401	0.0167366	0.000454187
8361	2.62504	8.48721	0.981082	0.0167751	0.000450917
8362	2.62535	8.48332	0.98076	0.0168143	0.000447615
8363	2.62567	8.4794	0.980436	0.0168541	0.000444918
8364	2.62598	8.47545	0.98011	0.0168941	0.000441933
8365	2.6263	8.47147	0.979781	0.0169347	0.000439099
8366	2.62661	8.46746	0.979449	0.0169757	0.000436551
8367	2.62692	8.46342	0.979115	0.0170173	0.000433873
8368	2.62724	8.45935	0.978779	0.0170591	0.000431484
8369	2.62755	8.45525	0.978441	0.0171021	0.000429388
8370	2.62787	8.45112	0.978098	0.0171445	0.00042682
8371	2.62818	8.44696	0.977751	0.0171872	0.000423801
8372	2.62849	8.44277	0.977405	0.017231	0.000421562
8373	2.62881	8.43855	0.977058	0.0172757	0.000420419
8374	2.62912	8.4343	0.976704	0.0173194	0.000417717
8375	2.62944	8.43002	0.976355	0.0173653	0.000416834
8376	2.62975	8.42572	0.975997	0.0174105	0.000414949
8377	2.63006	8.42138	0.975639	0.0174564	0.000413336
8378	2.63038	8.41702	0.975278	0.0175028	0.000411788
8379	2.63069	8.41263	0.974916	0.0175496	0.000410449
8380	2.63101	8.40821	0.974549	0.0175969	0.000408983
8381	2.63132	8.40376	0.974182	0.0176446	0.000407897
8382	2.63163	8.39928	0.973813	0.0176927	0.000407085
8383	2.63195	8.39478	0.97344	0.0177411	0.00040571
8384	2.63226	8.39025	0.972279	0.0177923	9.3153e-05
8385	2.63258	8.38569	0.971135	0.0177435	-0.000197564
8386	2.63289	8.38111	0.970092	0.0177198	-0.000419158
8387	2.6332	8.3765	0.96939	0.0177567	-0.000453584
8388	2.63352	8.37186	0.968982	0.0178366	-0.000362042
8389	2.63383	8.36719	0.968698	0.0179282	-0.000250884
8390	2.63415	8.3625	0.968386	0.0180106	-0.000186914
8391	2.63446	8.35779	0.967959	0.0180743	-0.000189119
8392	2.63477	8.35304	0.967393	0.0181184	-0.000250031
8393	2.63509	8.34827	0.966707	0.0181472	-0.00035174
8394	2.6354	8.34348	0.965949	0.0181681	-0.000473277
8395	2.63572	8.33866	0.965169	0.0181886	-0.000598144
8396	2.63603	8.33381	0.964416	0.018214	-0.000704378
8397	2.63634	8.32894	0.963707	0.0182471	-0.000796657
8398	2.63666	8.32405	0.963056	0.0182878	-0.000870159
8399	2.63697	8.31913	0.96245	0.018335	-0.000931846
8400	2.63729	8.31419	0.961883	0.018385	-0.000981947
8401	2.6376	8.30922	0.961333	0.0184358	-0.00102723
8402	2.63791	8.30423	0.960785	0.0184859	-0.00107608
8403	2.63823	8.29921	0.960235	0.0185344	-0.0011269
8404	2.63854	8.29417	0.959673	0.0185808	-0.0011803
8405	2.63886	8.28911	0.959102	0.0186253	-0.00123651
8406	2.63917	8.28402	0.958519	0.018668	-0.00129471
8407	2.63948	8.27891	0.95793	0.0187103	-0.00135289
8408	2.6398	8.27378	0.957334	0.0187525	-0.00141268
8409	2.64011	8.26863	0.956737	0.0187941	-0.00146832
8410	2.64043	8.26345	0.956136	0.0188365	-0.00152513
8411	2.64074	8.25825	0.955532	0.0188792	-0.00158178
8412	2.64105	8.25303	0.954924	0.018922	-0.00163794
8413	2.64137	8.24779	0.954313	0.0189652	-0.00169399
8414	2.64168	8.24252	0.953696	0.0190086	-0.00175036
8415	2.642	8.23723	0.953077	0.0190524	-0.00180706
8416	2.64231	8.23193	0.952453	0.0190961	-0.00186286
8417	2.64262	8.2266	0.951826	0.0191402	-0.00191793
8418	2.64294	8.22125	0.951194	0.0191841	-0.00197233
8419	2.64325	8.21588	0.950562	0.0192299	-0.00202742
8420	2.64357	8.21049	0.949926	0.0192752	-0.00208096
8421	2.64388	8.20508	0.949288	0.0193215	-0.00213345
8422	2.64419	8.19965	0.948648	0.0193682	-0.00218469
8423	2.64451	8.1942	0.948008	0.0194158	-0.00223463
8424	2.64482	8.18873	0.947368	0.0194643	-0.002283
8425	2.64514	8.18324	0.94673	0.0195139	-0.00232904
8426	2.64545	8.17774	0.946095	0.0195647	-0.00237255
8427	2.64576	8.17221	0.945461	0.0196167	-0.00241426
8428	2.64608	8.16666	0.94483	0.0196702	-0.00245333
8429	2.64639	8.1611	0.9442	0.0197243	-0.00249063
8430	2.64671	8.15552	0.943572	0.0197793	-0.00252589
8431	2.64702	8.14992	0.942947	0.0198357	-0.00255918
8432	2.64733	8.1443	0.942323	0.0198928	-0.00258991
8433	2.64765	8.13867	0.941704	0.0199515	-0.00261815
8434	2.64796	8.13302	0.941088	0.020011	-0.00264453
8435	2.64828	8.12735	0.940474	0.0200714	-0.00266921
8436	2.64859	8.12166	0.939862	0.0201325	-0.00269199
8437	2.6489	8.11596	0.939253	0.0201949	-0.0027129
8438	2.64922	8.11024	0.938648	0.0202583	-0.00273198
8439	2.64953	8.1045	0.938046	0.0203227	-0.00274893
8440	2.64985	8.09875	0.937446	0.0203879	-0.00276433
8441	2.65016	8.09298	0.936851	0.0204541	-0.00277807
8442	2.65047	8.0872	0.936256	0.0205206	-0.00279078
8443	2.65079	8.0814	0.935664	0.020588	-0.0028021
8444	2.6511	8.07559	0.935074	0.020656	-0.00281208
8445	2.65142	8.06976	0.934486	0.0207248	-0.00282087
8446	2.65173	8.06392	0.933899	0.0207937	-0.00282922
8447	2.65204	8.05807	0.933313	0.0208633	-0.00283649
8448	2.65236	8.05219	0.93273	0.0209332	-0.00284285
8449	2.65267	8.04631	0.932145	0.0210035	-0.00284867
8450	2.65299	8.04041	0.931563	0.0210743	-0.00285352
8451	2.6533	8.0345	0.930984	0.0211456	-0.00285776
8452	2.65361	8.02858	0.930404	0.0212171	-0.0028612
8453	2.65393	8.02264	0.929825	0.0212892	-0.002864
8454	2.65424	8.01669	0.929246	0.0213616	-0.00286667
8455	2.65456	8.01072	0.92867	0.0214345	-0.00286842
8456	2.65487	8.00475	0.928096	0.0215074	-0.00286968
8457	2.65518	7.99876	0.927522	0.0215805	-0.00287051
8458	2.6555	7.99276	0.926946	0.0216536	-0.0028712
8459	2.65581	7.98675	0.926372	0.0217275	-0.00287136
8460	2.65613	7.98073	0.925801	0.0218013	-0.00287154
8461	2.65644	7.9747	0.925227	0.0218751	-0.00287139
8462	2.65675	7.96865	0.924653	0.0219491	-0.00287084
8463	2.65707	7.9626	0.92408	0.0220233	-0.00287049
8464	2.65738	7.95653	0.923508	0.0220976	-0.00286964
8465	2.6577	7.95046	0.922935	0.0221718	-0.00286866
8466	2.65801	7.94438	0.922364	0.0222465	-0.00286724
8467	2.65832	7.93828	0.921791	0.022321	-0.00286596
8468	2.65864	7.93218	0.921219	0.0223957	-0.00286456
8469	2.65895	7.92606	0.920648	0.0224704	-0.00286307
8470	2.65927	7.91994	0.92008	0.0225469	-0.00286025
8471	2.65958	7.91381	0.919505	0.0226197	-0.00285962
8472	2.65989	7.90767	0.918933	0.0226948	-0.00285764
8473	2.66021	7.90153	0.918362	0.02277	-0.00285508
8474	2.66052	7.89537	0.917793	0.0228453	-0.00285239
8475	2.66084	7.88921	0.917225	0.0229207	-0.00284949
8476	2.66115	7.88304	0.916656	0.0229961	-0.00284634
8477	2.66146	7.87686	0.916086	0.0230714	-0.00284322
8478	2.66178	7.87068	0.915517	0.0231467	-0.00284006
8479	2.66209	7.86448	0.914948	0.0232222	-0.00283681
8480	2.66241	7.85829	0.91438	0.0232976	-0.00283342
8481	2.66272	7.85208	0.913815	0.0233747	-0.00282883
8482	2.66303	7.84587	0.913242	0.0234483	-0.00282642
8483	2.66335	7.83966	0.912674	0.0235238	-0.00282274
8484	2.66366	7.83344	0.912103	0.023599	-0.00281953
8485	2.66398	7.82721	0.911539	0.0236764	-0.00281446
8486	2.66429	7.82098	0.910971	0.0237514	-0.00281087
8487	2.6646	7.81474	0.910396	0.0238248	-0.00280836
8488	2.66492	7.8085	0.909826	0.0239005	-0.00280465
8489	2.66523	7.80226	0.909258	0.0239762	-0.00280047
8490	2.66555	7.79601	0.908691	0.024052	-0.00279602
8491	2.66586	7.78975	0.908122	0.0241274	-0.00279174
8492	2.66617	7.7835	0.907552	0.0242027	-0.00278748
8493	2.66649	7.77724	0.906983	0.0242781	-0.0027831
8494	2.6668	7.77098	0.906414	0.0243534	-0.00277874
8495	2.66712	7.76471	0.905846	0.0244287	-0.00277413
8496	2.66743	7.75844	0.905275	0.0245038	-0.00277006
8497	2.66774	7.75217	0.904706	0.0245788	-0.00276547
8498	2.66806	7.7459	0.904141	0.0246559	-0.00275926
8499	2.66837	7.73962	0.903569	0.0247291	-0.00275586
8500	2.66869	7.73335	0.903001	0.0248059	-0.00275013
8501	2.669	7.72707	0.902429	0.0248793	-0.00274626
8502	2.66931	7.72079	0.901861	0.0249545	-0.0027411
8503	2.66963	7.71451	0.901293	0.0250301	-0.00273565
8504	2.66994	7.70824	0.900724	0.0251052	-0.0027305
8505	2.67026	7.70196	0.900157	0.0251804	-0.00272484
8506	2.67057	7.69568	0.899591	0.025256	-0.00271894
8507	2.67088	7.6894	0.899025	0.0253315	-0.00271293
8508	2.6712	7.68312	0.898458	0.0254069	-0.0027071
8509	2.67151	7.67684	0.897894	0.0254823	-0.00270076
8510	2.67183	7.67056	0.897329	0.0255573	-0.00269426
8511	2.67214	7.66428	0.896763	0.0256324	-0.002688
8512	2.67245	7.65801	0.896199	0.0257076	-0.00268167
8513	2.67277	7.65173	0.895633	0.0257824	-0.00267556
8514	2.67308	7.64546	0.895068	0.0258573	-0.00266924
8515	2.6734	7.63919	0.894504	0.0259322	-0.00266288
8516	2.67371	7.63293	0.893941	0.0260071	-0.00265617
8517	2.67402	7.62666	0.893376	0.0260821	-0.00264947
8518	2.67434	7.6204	0.892815	0.0261574	-0.00264252
8519	2.67465	7.61414	0.892252	0.0262319	-0.00263574
8520	2.67497	7.60789	0.891688	0.0263061	-0.00262892
8521	2.67528	7.60163	0.891126	0.0263804	-0.00262233
8522	2.67559	7.59539	0.890562	0.0264547	-0.00261579
8523	2.67591	7.58914	0.889998	0.0265291	-0.00260908
8524	2.67622	7.5829	0.889439	0.0266035	-0.00260192
8525	2.67654	7.57667	0.888878	0.0266777	-0.00259505
8526	2.67685	7.57044	0.888318	0.0267519	-0.00258745
8527	2.67716	7.56422	0.887759	0.0268261	-0.00257987
8528	2.67748	7.558	0.887198	0.0269003	-0.00257277
8529	2.67779	7.55178	0.886645	0.0269763	-0.00256389
8530	2.67811	7.54558	0.886083	0.0270484	-0.00255791
8531	2.67842	7.53937	0.885525	0.0271221	-0.00255031
8532	2.67873	7.53318	0.884969	0.027196	-0.00254247
8533	2.67905	7.52699	0.884413	0.0272697	-0.00253468
8534	2.67936	7.52081	0.883858	0.0273434	-0.00252674
8535	2.67968	7.51463	0.883305	0.0274173	-0.00251843
8536	2.67999	7.50847	0.882749	0.0274906	-0.00251072
8537	2.6803	7.50231	0.882201	0.0275658	-0.0025016
8538	2.68062	7.49615	0.881648	0.0276388	-0.00249375
8539	2.68093	7.49001	0.881091	0.0277102	-0.0024868
8540	2.68125	7.48387	0.88054	0.0277833	-0.00247893
8541	2.68156	7.47775	0.879993	0.027858	-0.00246933
8542	2.68187	7.47163	0.879441	0.0279293	-0.00246208
8543	2.68219	7.46552	0.878892	0.0280021	-0.0024536
8544	2.6825	7.45942	0.878345	0.0280749	-0.00244518
8545	2.68282	7.45333	0.877798	0.0281472	-0.00243669
8546	2.68313	7.44725	0.877252	0.0282197	-0.00242808
8547	2.68344	7.44118	0.876708	0.0282921	-0.00241925
8548	2.68376	7.43511	0.876165	0.0283642	-0.00241062
8549	2.68407	7.42906	0.875624	0.0284362	-0.00240167
8550	2.68439	7.42302	0.875081	0.028508	-0.00239275
8551	2.6847	7.417	0.87454	0.0285795	-0.00238425
8552	2.68501	7.41098	0.873999	0.0286508	-0.00237559
8553	2.68533	7.40497	0.87346	0.028722	-0.00236679
8554	2.68564	7.39898	0.872921	0.0287931	-0.00235807
8555	2.68596	7.39299	0.872382	0.0288639	-0.00234936
8556	2.68627	7.38702	0.871845	0.0289345	-0.00234068
8557	2.68658	7.38107	0.871311	0.0290052	-0.00233148
8558	2.6869	7.37512	0.870774	0.0290753	-0.00232275
8559	2.68721	7.36919	0.870243	0.0291458	-0.00231374
8560	2.68753	7.36327	0.869709	0.0292153	-0.00230512
8561	2.68784	7.35736	0.869176	0.0292848	-0.00229647
8562	2.68815	7.35147	0.868644	0.0293543	-0.00228769
8563	2.68847	7.34559	0.868114	0.0294237	-0.00227892
8564	2.68878	7.33972	0.867584	0.0294926	-0.00227017
8565	2.6891	7.33387	0.867054	0.0295614	-0.00226156
8566	2.68941	7.32804	0.866528	0.0296303	-0.00225259
8567	2.68972	7.32221	0.866002	0.0296989	-0.00224384
8568	2.69004	7.31641	0.865476	0.0297671	-0.00223501
8569	2.69035	7.31061	0.864952	0.0298353	-0.00222599
8570	2.69067	7.30484	0.86443	0.0299032	-0.00221706
8571	2.69098	7.29908	0.863909	0.029971	-0.002208
8572	2.69129	7.29333	0.863387	0.0300385	-0.00219911
8573	2.69161	7.2876	0.86287	0.030106	-0.00218969
8574	2.69192	7.28189	0.862354	0.0301735	-0.00218012
8575	2.69224	7.27619	0.861843	0.0302422	-0.00216951
8576	2.69255	7.27051	0.861323	0.0303075	-0.00216138
8577	2.69286	7.26485	0.860814	0.0303757	-0.0021508
8578	2.69318	7.2592	0.8603	0.0304407	-0.00214266
8579	2.69349	7.25358	0.85979	0.0305071	-0.00213303
8580	2.69381	7.24797	0.859283	0.0305733	-0.00212341
8581	2.69412	7.24237	0.858777	0.0306395	-0.00211334
8582	2.69443	7.2368	0.858272	0.0307054	-0.00210358
8583	2.69475	7.23124	0.85777	0.0307713	-0.00209375
8584	2.69506	7.2257	0.857268	0.0308365	-0.00208397
8585	2.69538	7.22018	0.85677	0.0309022	-0.00207407
8586	2.69569	7.21468	0.856271	0.0309671	-0.0020642
8587	2.696	7.2092	0.855775	0.0310319	-0.00205436
8588	2.69632	7.20374	0.85528	0.0310967	-0.00204407
8589	2.69663	7.1983	0.854789	0.0311613	-0.00203396
8590	2.69695	7.19288	0.854298	0.031225	-0.00202431
8591	2.69726	7.18747	0.853806	0.0312888	-0.00201467
8592	2.69757	7.18209	0.853316	0.0313524	-0.00200511
8593	2.69789	7.17673	0.85283	0.0314159	-0.00199511
8594	2.6982	7.17139	0.852345	0.0314789	-0.00198534
8595	2.69852	7.16607	0.85186	0.0315419	-0.00197543
8596	2.69883	7.16077	0.85138	0.0316049	-0.00196531
8597	2.69914	7.15549	0.8509	0.0316674	-0.00195536
8598	2.69946	7.15023	0.850423	0.0317297	-0.00194562
8599	2.69977	7.145	0.849946	0.0317913	-0.00193616
8600	2.70009	7.13979	0.84947	0.031853	-0.00192612
8601	2.7004	7.13459	0.848997	0.0319145	-0.00191619
8602	2.70071	7.12943	0.848526	0.0319757	-0.00190637
8603	2.70103	7.12428	0.848057	0.0320366	-0.00189679
8604	2.70134	7.11916	0.847592	0.0320985	-0.00188627
8605	2.70166	7.11406	0.847124	0.0321577	-0.00187702
8606	2.70197	7.10898	0.846658	0.032217	-0.00186759
8607	2.70228	7.10392	0.846194	0.0322767	-0.00185797
8608	2.7026	7.09889	0.845736	0.0323365	-0.00184797
8609	2.70291	7.09389	0.845278	0.032396	-0.00183786
8610	2.70323	7.0889	0.844827	0.0324557	-0.00182725
8611	2.70354	7.08394	0.844372	0.0325145	-0.00181715
8612	2.70385	7.07901	0.84392	0.0325729	-0.00180743
8613	2.70417	7.0741	0.84347	0.0326311	-0.00179746
8614	2.70448	7.06921	0.843022	0.0326889	-0.00178775
8615	2.7048	7.06435	0.842577	0.0327467	-0.00177767
8616	2.70511	7.05952	0.842132	0.032804	-0.00176773
8617	2.70542	7.05471	0.841693	0.0328613	-0.00175763
8618	2.70574	7.04992	0.841253	0.0329185	-0.00174742
8619	2.70605	7.04516	0.840814	0.0329744	-0.00173787
8620	2.70637	7.04043	0.840379	0.0330306	-0.001728
8621	2.70668	7.03572	0.839944	0.0330865	-0.00171802
8622	2.70699	7.03104	0.839513	0.0331423	-0.00170829
8623	2.70731	7.02639	0.839083	0.0331977	-0.00169835
8624	2.70762	7.02176	0.838656	0.033253	-0.00168844
8625	2.70794	7.01716	0.838232	0.033308	-0.00167864
8626	2.70825	7.01258	0.837809	0.0333632	-0.00166855
8627	2.70856	7.00804	0.837386	0.033417	-0.00165912
8628	2.70888	7.00352	0.836968	0.0334713	-0.00164907
8629	2.70919	6.99902	0.836553	0.0335252	-0.00163898
8630	2.70951	6.99456	0.83614	0.0335789	-0.00162895
8631	2.70982	6.99012	0.835727	0.0336319	-0.00161915
8632	2.71013	6.98571	0.835318	0.0336851	-0.00160911
8633	2.71045	6.98133	0.834911	0.033738	-0.00159892
8634	2.71076	6.97698	0.834509	0.0337913	-0.0015884
8635	2.71108	6.97266	0.834108	0.0338437	-0.00157829
8636	2.71139	6.96836	0.83371	0.0338957	-0.0015678
8637	2.7117	6.96409	0.833315	0.0339477	-0.00155708
8638	2.71202	6.95986	0.832923	0.0339989	-0.00154682
8639	2.71233	6.95565	0.832533	0.0340502	-0.00153589
8640	2.71265	6.95147	0.832147	0.0341018	-0.00152501
8641	2.71296	6.94732	0.831763	0.0341526	-0.00151408
8642	2.71327	6.9432	0.831381	0.0342027	-0.00150355
8643	2.71359	6.93911	0.831002	0.0342528	-0.00149286
8644	2.7139	6.93505	0.830623	0.0343018	-0.00148256
8645	2.71422	6.93102	0.830252	0.0343523	-0.00147153
8646	2.71453	6.92702	0.82988	0.0344014	-0.00146112
8647	2.71484	6.92305	0.829513	0.0344508	-0.00145026
8648	2.71516	6.91911	0.829148	0.0344996	-0.00143932
8649	2.71547	6.91521	0.828783	0.0345475	-0.00142892
8650	2.71579	6.91133	0.828422	0.0345949	-0.00141828
8651	2.7161	6.90748	0.828065	0.0346434	-0.00140757
8652	2.71641	6.90367	0.82771	0.0346907	-0.00139737
8653	2.71673	6.89989	0.827356	0.0347375	-0.00138752
8654	2.71704	6.89613	0.827004	0.0347838	-0.00137766
8655	2.71736	6.89242	0.826652	0.0348291	-0.00136761
8656	2.71767	6.88873	0.826306	0.0348758	-0.00135747
8657	2.71798	6.88507	0.82596	0.0349211	-0.00134808
8658	2.7183	6.88145	0.825617	0.034966	-0.00133863
8659	2.71861	6.87786	0.825274	0.0350102	-0.00132967
8660	2.71893	6.8743	0.824934	0.0350544	-0.00132067
8661	2.71924	6.87077	0.824595	0.0350975	-0.00131197
8662	2.71955	6.86728	0.824263	0.0351421	-0.00130255
8663	2.71987	6.86382	0.823932	0.0351855	-0.00129332
8664	2.72018	6.86039	0.823604	0.0352287	-0.00128395
8665	2.7205	6.857	0.823276	0.0352707	-0.00127476
8666	2.72081	6.85363	0.822956	0.0353142	-0.0012646
8667	2.72112	6.85031	0.822637	0.0353567	-0.00125503
8668	2.72144	6.84701	0.822322	0.0353989	-0.00124514
8669	2.72175	6.84375	0.822011	0.035441	-0.00123493
8670	2.72207	6.84052	0.8217	0.035482	-0.00122478
8671	2.72238	6.83733	0.821398	0.0355242	-0.00121402
8672	2.72269	6.83417	0.821096	0.0355654	-0.00120381
8673	2.72301	6.83105	0.820795	0.0356057	-0.00119348
8674	2.72332	6.82796	0.820501	0.035647	-0.00118293
8675	2.72364	6.8249	0.820207	0.0356868	-0.00117248
8676	2.72395	6.82188	0.81992	0.0357272	-0.00116148
8677	2.72426	6.81889	0.819636	0.0357671	-0.00115039
8678	2.72458	6.81594	0.819356	0.0358069	-0.0011394
8679	2.72489	6.81302	0.819078	0.035846	-0.00112859
8680	2.72521	6.81014	0.818803	0.0358847	-0.00111793
8681	2.72552	6.80729	0.818531	0.0359232	-0.00110703
8682	2.72583	6.80448	0.818262	0.0359612	-0.00109645
8683	2.72615	6.8017	0.817996	0.035999	-0.00108566
8684	2.72646	6.79896	0.817733	0.0360364	-0.0010751
8685	2.72678	6.79625	0.817473	0.0360733	-0.00106466
8686	2.72709	6.79358	0.817217	0.0361099	-0.00105436
8687	2.7274	6.79095	0.816961	0.036146	-0.00104429
8688	2.72772	6.78835	0.816711	0.036182	-0.00103409
8689	2.72803	6.78579	0.816462	0.0362175	-0.00102387
8690	2.72835	6.78326	0.816218	0.0362527	-0.00101381
8691	2.72866	6.78077	0.815974	0.0362872	-0.00100416
8692	2.72897	6.77831	0.815733	0.0363215	-0.000994784
8693	2.72929	6.7759	0.815494	0.0363552	-0.000985673
8694	2.7296	6.77351	0.815258	0.0363888	-0.000976471
8695	2.72992	6.77117	0.815025	0.0364218	-0.000967503
8696	2.73023	6.76886	0.814793	0.0364544	-0.000958977
8697	2.73054	6.76659	0.814566	0.0364868	-0.000949996
8698	2.73086	6.76435	0.814339	0.0365183	-0.000941172
8699	2.73117	6.76216	0.814118	0.0365503	-0.000932801
8700	2.73149	6.76	0.813898	0.0365814	-0.000924258
8701	2.7318	6.75787	0.813681	0.0366122	-0.000915413
8702	2.73211	6.75578	0.813467	0.0366426	-0.000906867
8703	2.73243	6.75373	0.813256	0.0366728	-0.000898632
8704	2.73274	6.75172	0.813049	0.0367028	-0.000889908
8705	2.73306	6.74975	0.812844	0.0367322	-0.000881268
8706	2.73337	6.74781	0.812643	0.0367617	-0.000872614
8707	2.73368	6.74591	0.812445	0.0367911	-0.000864223
8708	2.734	6.74405	0.81225	0.0368197	-0.000855633
8709	2.73431	6.74222	0.812057	0.0368479	-0.000846849
8710	2.73463	6.74044	0.81187	0.0368765	-0.00083801
8711	2.73494	6.73869	0.811685	0.0369042	-0.000829417
8712	2.73525	6.73698	0.811503	0.0369317	-0.000820424
8713	2.73557	6.7353	0.811325	0.0369591	-0.000811386
8714	2.73588	6.73367	0.81115	0.0369862	-0.000802539
8715	2.7362	6.73207	0.810979	0.037013	-0.000793221
8716	2.73651	6.73051	0.810813	0.0370398	-0.000783896
8717	2.73682	6.72899	0.81065	0.0370663	-0.000774671
8718	2.73714	6.72751	0.810489	0.0370924	-0.00076572
8719	2.73745	6.72607	0.810331	0.0371178	-0.000756425
8720	2.73777	6.72466	0.810178	0.0371431	-0.000747094
8721	2.73808	6.7233	0.810029	0.0371682	-0.000737626
8722	2.73839	6.72197	0.809883	0.037193	-0.000728257
8723	2.73871	6.72068	0.809741	0.0372174	-0.000718984
8724	2.73902	6.71943	0.809602	0.0372417	-0.000709467
8725	2.73934	6.71821	0.809466	0.0372653	-0.000700321
8726	2.73965	6.71704	0.809333	0.0372886	-0.000691115
8727	2.73996	6.71591	0.809202	0.0373116	-0.000682298
8728	2.74028	6.71481	0.809078	0.0373344	-0.000673215
8729	2.74059	6.71375	0.808955	0.0373568	-0.000663922
8730	2.74091	6.71273	0.808836	0.0373788	-0.000654969
8731	2.74122	6.71175	0.808722	0.0374007	-0.000645596
8732	2.74153	6.71081	0.80861	0.037422	-0.000636647
8733	2.74185	6.70991	0.8085	0.0374427	-0.000627657
8734	2.74216	6.70905	0.808396	0.0374635	-0.000618908
8735	2.74248	6.70823	0.808293	0.0374836	-0.000610206
8736	2.74279	6.70744	0.808195	0.0375037	-0.000601126
8737	2.7431	6.7067	0.808101	0.0375231	-0.000591922
8738	2.74342	6.70599	0.808012	0.0375427	-0.000583093
8739	2.74373	6.70532	0.807922	0.0375614	-0.000574536
8740	2.74405	6.7047	0.807837	0.0375797	-0.00056595
8741	2.74436	6.70411	0.807755	0.0375977	-0.000557506
8742	2.74467	6.70356	0.807677	0.0376154	-0.000549093
8743	2.74499	6.70305	0.807601	0.0376326	-0.000540679
8744	2.7453	6.70258	0.80753	0.0376496	-0.00053286
8745	2.74562	6.70215	0.80746	0.0376662	-0.00052473
8746	2.74593	6.70176	0.807395	0.0376824	-0.000516216
8747	2.74624	6.7014	0.807334	0.0376984	-0.000507959
8748	2.74656	6.70109	0.807275	0.0377139	-0.000500085
8749	2.74687	6.70082	0.807219	0.0377291	-0.000492115
8750	2.74719	6.70058	0.807167	0.0377439	-0.000484287
8751	2.7475	6.70039	0.807119	0.0377583	-0.000476348
8752	2.74781	6.70023	0.807072	0.0377723	-0.000468748
8753	2.74813	6.70012	0.807031	0.037786	-0.00046076
8754	2.74844	6.70004	0.806994	0.0377996	-0.000452449
8755	2.74876	6.7	0.806959	0.0378129	-0.000444716
8756	2.74907	6.70001	0.806928	0.0378257	-0.000436794
8757	2.74938	6.70005	0.806899	0.037838	-0.000429425
8758	2.7497	6.70013	0.806874	0.0378501	-0.00042157
8759	2.75001	6.70025	0.806854	0.0378619	-0.000413982
8760	2.75033	6.70041	0.806835	0.0378733	-0.000406483
8761	2.75064	6.70061	0.806821	0.0378846	-0.000398896
8762	2.75095	6.70085	0.80681	0.0378954	-0.000391275
8763	2.75127	6.70113	0.806803	0.0379059	-0.000383545
8764	2.75158	6.70145	0.806802	0.0379165	-0.000375163
8765	2.7519	6.7018	0.806804	0.0379264	-0.000367315
8766	2.75221	6.7022	0.806811	0.0379362	-0.000358996
8767	2.75252	6.70263	0.80682	0.0379457	-0.000350685
8768	2.75284	6.70311	0.806834	0.0379548	-0.000342609
8769	2.75315	6.70362	0.806852	0.0379636	-0.000334371
8770	2.75347	6.70418	0.806871	0.0379717	-0.000326273
8771	2.75378	6.70477	0.806897	0.0379798	-0.000318167
8772	2.75409	6.7054	0.806924	0.0379873	-0.00031048
8773	2.75441	6.70608	0.806956	0.0379946	-0.000302466
8774	2.75472	6.70679	0.806991	0.0380014	-0.000294986
8775	2.75504	6.70754	0.807028	0.0380078	-0.000287191
8776	2.75535	6.70833	0.807069	0.0380137	-0.000280023
8777	2.75566	6.70915	0.807113	0.0380194	-0.000272515
8778	2.75598	6.71002	0.807163	0.0380246	-0.000264935
8779	2.75629	6.71093	0.807215	0.0380296	-0.000257339
8780	2.75661	6.71187	0.807269	0.0380341	-0.000250153
8781	2.75692	6.71286	0.807327	0.0380382	-0.000243263
8782	2.75723	6.71388	0.80739	0.038042	-0.000235767
8783	2.75755	6.71494	0.807456	0.0380455	-0.000228603
8784	2.75786	6.71604	0.807524	0.0380484	-0.000221659
8785	2.75818	6.71718	0.807595	0.0380509	-0.000215018
8786	2.75849	6.71836	0.807671	0.0380531	-0.000208326
8787	2.7588	6.71958	0.80775	0.0380548	-0.000201325
8788	2.75912	6.72084	0.807832	0.0380562	-0.00019471
8789	2.75943	6.72213	0.807917	0.0380573	-0.000188052
8790	2.75975	6.72346	0.808007	0.0380581	-0.000181466
8791	2.76006	6.72483	0.808099	0.0380584	-0.000174952
8792	2.76037	6.72624	0.808194	0.0380582	-0.000168515
8793	2.76069	6.72769	0.808293	0.0380578	-0.000162285
8794	2.761	6.72918	0.808394	0.0380569	-0.000156439
8795	2.76132	6.7307	0.808499	0.0380557	-0.00015043
8796	2.76163	6.73227	0.808607	0.0380542	-0.00014431
8797	2.76194	6.73387	0.80872	0.0380525	-0.000138178
8798	2.76226	6.73551	0.808836	0.0380504	-0.000131662
8799	2.76257	6.73719	0.808957	0.038048	-0.000125117
8800	2.76289	6.7389	0.80908	0.0380453	-0.000119014
8801	2.7632	6.74066	0.809206	0.038042	-0.000113242
8802	2.76351	6.74245	0.809334	0.0380384	-0.000107587
8803	2.76383	6.74428	0.809469	0.0380347	-0.000101167
8804	2.76414	6.74614	0.809606	0.0380306	-9.50611e-05
8805	2.76446	6.74805	0.809748	0.0380262	-8.85046e-05
8806	2.76477	6.74999	0.809892	0.0380214	-8.24078e-05
8807	2.76508	6.75197	0.81004	0.0380162	-7.66496e-05
8808	2.7654	6.75399	0.810192	0.0380109	-7.04167e-05
8809	2.76571	6.75604	0.810349	0.0380051	-6.38366e-05
8810	2.76603	6.75813	0.810508	0.037999	-5.78374e-05
8811	2.76634	6.76026	0.81067	0.0379926	-5.17679e-05
8812	2.76665	6.76243	0.810837	0.0379857	-4.55816e-05
8813	2.76697	6.76463	0.811008	0.0379786	-3.93685e-05
8814	2.76728	6.76687	0.811182	0.0379711	-3.31584e-05
8815	2.7676	6.76914	0.811359	0.0379632	-2.70018e-05
8816	2.76791	6.77146	0.81154	0.037955	-2.10508e-05
8817	2.76822	6.77381	0.811724	0.0379464	-1.51898e-05
8818	2.76854	6.77619	0.811911	0.0379372	-9.35924e-06
8819	2.76885	6.77862	0.812102	0.0379278	-3.52933e-06
8820	2.76917	6.78107	0.812297	0.037918	2.30363e-06
8821	2.76948	6.78357	0.812494	0.0379078	7.92631e-06
8822	2.76979	6.7861	0.812695	0.0378973	1.32746e-05
8823	2.77011	6.78867	0.812899	0.0378864	1.89376e-05
8824	2.77042	6.79127	0.813105	0.0378747	2.41427e-05
8825	2.77074	6.79391	0.813316	0.037863	2.94939e-05
8826	2.77105	6.79659	0.81353	0.0378509	3.48438e-05
8827	2.77136	6.7993	0.813748	0.0378384	4.01883e-05
8828	2.77168	6.80204	0.813968	0.0378254	4.50597e-05
8829	2.77199	6.80482	0.814188	0.0378118	4.92882e-05
8830	2.77231	6.80764	0.814414	0.0377979	5.35357e-05
8831	2.77262	6.81049	0.814642	0.0377838	5.81807e-05
8832	2.77293	6.81338	0.814877	0.0377696	6.35133e-05
8833	2.77325	6.8163	0.81511	0.0377542	6.74431e-05
8834	2.77356	6.81926	0.815347	0.0377387	7.14611e-05
8835	2.77388	6.82225	0.815587	0.0377227	7.55005e-05
8836	2.77419	6.82528	0.815829	0.0377064	7.93283e-05
8837	2.7745	6.82834	0.816077	0.03769	8.37671e-05
8838	2.77482	6.83143	0.816324	0.0376729	8.73379e-05
8839	2.77513	6.83456	0.816576	0.0376555	9.10222e-05
8840	2.77545	6.83772	0.816831	0.0376377	9.47255e-05
8841	2.77576	6.84092	0.817087	0.0376194	9.79847e-05
8842	2.77607	6.84415	0.817347	0.0376009	0.000101402
8843	2.77639	6.84742	0.817611	0.0375823	0.000104812
8844	2.7767	6.85072	0.817876	0.0375631	0.000108257
8845	2.77702	6.85405	0.818146	0.0375438	0.000111734
8846	2.77733	6.85741	0.818419	0.0375241	0.000115077
8847	2.77764	6.86081	0.818694	0.0375041	0.00011848
8848	2.77796	6.86424	0.818973	0.0374837	0.00012179
8849	2.77827	6.86771	0.819253	0.037463	0.00012533
8850	2.77859	6.87121	0.819537	0.037442	0.000128488
8851	2.7789	6.87474	0.819826	0.0374208	0.000132179
8852	2.77921	6.8783	0.820116	0.0373991	0.000135564
8853	2.77953	6.8819	0.820411	0.0373772	0.000139109
8854	2.77984	6.88552	0.820707	0.037355	0.000142652
8855	2.78016	6.88918	0.821009	0.0373327	0.000146355
8856	2.78047	6.89287	0.821312	0.0373099	0.000149968
8857	2.78078	6.8966	0.821619	0.0372869	0.000153696
8858	2.7811	6.90035	0.821931	0.0372637	0.000157624
8859	2.78141	6.90414	0.822245	0.0372401	0.0001617
8860	2.78173	6.90796	0.822561	0.0372162	0.000165509
8861	2.78204	6.91181	0.822882	0.0371919	0.000169224
8862	2.78235	6.91569	0.823206	0.0371673	0.000173036
8863	2.78267	6.9196	0.823529	0.0371418	0.000176263
8864	2.78298	6.92354	0.82386	0.037117	0.000180552
8865	2.7833	6.92751	0.82419	0.0370909	0.00018351
8866	2.78361	6.93152	0.824523	0.0370647	0.000186943
8867	2.78392	6.93555	0.824862	0.0370385	0.000190565
8868	2.78424	6.93961	0.825202	0.0370118	0.00019389
8869	2.78455	6.94371	0.825545	0.0369845	0.000197358
8870	2.78487	6.94783	0.82589	0.036957	0.000200508
8871	2.78518	6.95198	0.826237	0.0369291	0.000203445
8872	2.78549	6.95617	0.826588	0.0369008	0.000206429
8873	2.78581	6.96038	0.826942	0.0368723	0.00020969
8874	2.78612	6.96462	0.827298	0.0368433	0.000212718
8875	2.78644	6.96889	0.827656	0.0368142	0.000215583
8876	2.78675	6.97319	0.828017	0.0367845	0.000218132
8877	2.78706	6.97752	0.828382	0.0367546	0.000221122
8878	2.78738	6.98187	0.828748	0.0367244	0.000223814
8879	2.78769	6.98626	0.829117	0.0366936	0.000226148
8880	2.78801	6.99067	0.829487	0.0366625	0.000228327
8881	2.78832	6.99511	0.829861	0.0366312	0.000230953
8882	2.78863	6.99958	0.830239	0.0365998	0.000233809
8883	2.78895	7.00407	0.830619	0.0365679	0.000236301
8884	2.78926	7.0086	0.831809	0.036526	0.000571017
8885	2.78958	7.01315	0.832941	0.0365869	0.000848435
8886	2.78989	7.01773	0.833893	0.0366142	0.00101136
8887	2.7902	7.02233	0.83455	0.0365925	0.00102574
8888	2.79052	7.02696	0.835003	0.0365424	0.000963379
8889	2.79083	7.03162	0.835385	0.0364847	0.000905377
8890	2.79115	7.03631	0.835806	0.0364349	0.000887444
8891	2.79146	7.04102	0.836325	0.0364008	0.000922317
8892	2.79177	7.04575	0.836962	0.0363833	0.00100787
8893	2.79209	7.05051	0.837698	0.0363795	0.00113009
8894	2.7924	7.0553	0.838495	0.0363839	0.00126883
8895	2.79272	7.06012	0.83931	0.0363901	0.00141034
8896	2.79303	7.06495	0.840106	0.0363931	0.0015431
8897	2.79334	7.06982	0.840865	0.0363901	0.00166231
8898	2.79366	7.07471	0.841576	0.0363801	0.00176606
8899	2.79397	7.07962	0.842237	0.0363636	0.00185352
8900	2.79429	7.08456	0.842861	0.0363421	0.00193009
8901	2.7946	7.08952	0.843458	0.0363175	0.00199783
8902	2.79491	7.0945	0.844043	0.0362918	0.00206254
8903	2.79523	7.09951	0.844626	0.0362658	0.00212602
8904	2.79554	7.10455	0.845212	0.036241	0.00219012
8905	2.79586	7.10961	0.845807	0.0362171	0.00225553
8906	2.79617	7.11469	0.846413	0.0361943	0.00232333
8907	2.79648	7.11979	0.847032	0.0361725	0.00239367
8908	2.7968	7.12492	0.847665	0.0361517	0.00246578
8909	2.79711	7.13006	0.848309	0.0361315	0.00253958
8910	2.79743	7.13524	0.848959	0.0361114	0.00261405
8911	2.79774	7.14043	0.849619	0.0360913	0.00268859
8912	2.79805	7.14565	0.850283	0.0360708	0.00276304
8913	2.79837	7.15088	0.850952	0.03605	0.00283642
8914	2.79868	7.15614	0.851624	0.0360284	0.00290834
8915	2.799	7.16142	0.852298	0.036006	0.00297877
8916	2.79931	7.16672	0.85297	0.0359822	0.00304701
8917	2.79962	7.17205	0.853644	0.0359575	0.00311286
8918	2.79994	7.17739	0.854314	0.0359317	0.00317603
8919	2.80025	7.18276	0.854983	0.0359041	0.00323579
8920	2.80057	7.18814	0.855649	0.035875	0.00329264
8921	2.80088	7.19355	0.856309	0.0358442	0.0033459
8922	2.80119	7.19897	0.856968	0.0358123	0.00339646
8923	2.80151	7.20442	0.857622	0.0357788	0.00344357
8924	2.80182	7.20988	0.858272	0.0357439	0.00348778
8925	2.80214	7.21536	0.858921	0.0357075	0.00352881
8926	2.80245	7.22087	0.859562	0.0356698	0.00356674
8927	2.80276	7.22639	0.860201	0.0356305	0.00360151
8928	2.80308	7.23193	0.860835	0.03559	0.00363349
8929	2.80339	7.23749	0.861465	0.035548	0.00366291
8930	2.80371	7.24306	0.86209	0.0355047	0.00368952
8931	2.80402	7.24866	0.862713	0.0354603	0.00371393
8932	2.80433	7.25427	0.863333	0.035415	0.00373612
8933	2.80465	7.2599	0.86395	0.0353685	0.00375636
8934	2.80496	7.26555	0.864563	0.0353206	0.00377488
8935	2.80528	7.27121	0.865175	0.035272	0.00379139
8936	2.80559	7.2769	0.865784	0.0352222	0.00380621
8937	2.8059	7.2826	0.86639	0.0351716	0.00381936
8938	2.80622	7.28831	0.866994	0.03512	0.00383124
8939	2.80653	7.29404	0.867595	0.0350676	0.00384187
8940	2.80685	7.29979	0.868197	0.0350145	0.00385155
8941	2.80716	7.30555	0.868796	0.0349607	0.00386008
8942	2.80747	7.31133	0.869393	0.0349061	0.0038677
8943	2.80779	7.31712	0.869992	0.0348512	0.00387448
8944	2.8081	7.32293	0.870586	0.0347954	0.00388025
8945	2.80842	7.32876	0.871181	0.0347391	0.00388559
8946	2.80873	7.3346	0.871776	0.0346822	0.00389041
8947	2.80904	7.34045	0.87237	0.0346247	0.00389462
8948	2.80936	7.34632	0.872963	0.0345668	0.00389814
8949	2.80967	7.3522	0.873558	0.0345087	0.00390172
8950	2.80999	7.35809	0.87415	0.0344498	0.00390428
8951	2.8103	7.364	0.874744	0.0343905	0.00390682
8952	2.81061	7.36992	0.875335	0.0343308	0.00390867
8953	2.81093	7.37586	0.875927	0.0342706	0.00391046
8954	2.81124	7.3818	0.876522	0.0342104	0.0039123
8955	2.81156	7.38776	0.877112	0.0341493	0.00391315
8956	2.81187	7.39373	0.877705	0.0340879	0.00391385
8957	2.81218	7.39972	0.878296	0.034026	0.0039143
8958	2.8125	7.40571	0.878888	0.0339639	0.00391449
8959	2.81281	7.41172	0.879479	0.0339016	0.00391451
8960	2.81313	7.41774	0.880068	0.0338369	0.00391326
8961	2.81344	7.42377	0.880663	0.0337753	0.00391393
8962	2.81375	7.42981	0.881256	0.0337118	0.00391351
8963	2.81407	7.43586	0.881848	0.033648	0.00391277
8964	2.81438	7.44193	0.882435	0.033582	0.00391049
8965	2.8147	7.448	0.883027	0.0335172	0.00390909
8966	2.81501	7.45408	0.883622	0.0334542	0.00390848
8967	2.81532	7.46017	0.884211	0.0333872	0.00390594
8968	2.81564	7.46627	0.884807	0.0333236	0.00390525
8969	2.81595	7.47238	0.8854	0.0332577	0.00390346
8970	2.81627	7.4785	0.885985	0.0331897	0.00389987
8971	2.81658	7.48463	0.886579	0.0331251	0.00389834
8972	2.81689	7.49077	0.887172	0.0330585	0.00389581
8973	2.81721	7.49691	0.887762	0.0329916	0.00389291
8974	2.81752	7.50307	0.888353	0.0329244	0.00389002
8975	2.81784	7.50923	0.888941	0.0328552	0.00388579
8976	2.81815	7.5154	0.889534	0.0327894	0.0038836
8977	2.81846	7.52157	0.890126	0.0327216	0.00388014
8978	2.81878	7.52776	0.890716	0.0326533	0.00387648
8979	2.81909	7.53395	0.891306	0.0325848	0.00387267
8980	2.81941	7.54014	0.891895	0.0325161	0.00386875
8981	2.81972	7.54634	0.892486	0.0324474	0.00386489
8982	2.82003	7.55255	0.893077	0.0323783	0.00386091
8983	2.82035	7.55877	0.893661	0.0323073	0.00385529
8984	2.82066	7.56499	0.894257	0.0322396	0.00385249
8985	2.82098	7.57121	0.894847	0.0321698	0.00384811
8986	2.82129	7.57744	0.895432	0.0320983	0.00384257
8987	2.8216	7.58368	0.896026	0.0320298	0.00383907
8988	2.82192	7.58992	0.896611	0.0319578	0.0038332
8989	2.82223	7.59616	0.897206	0.031889	0.00382957
8990	2.82255	7.60241	0.897795	0.031818	0.00382445
8991	2.82286	7.60866	0.898383	0.0317472	0.00381914
8992	2.82317	7.61492	0.898971	0.0316758	0.00381397
8993	2.82349	7.62117	0.89956	0.0316045	0.00380888
8994	2.8238	7.62744	0.900148	0.0315331	0.00380336
8995	2.82412	7.6337	0.900736	0.0314614	0.00379795
8996	2.82443	7.63997	0.901324	0.0313897	0.00379303
8997	2.82474	7.64624	0.901914	0.0313182	0.00378765
8998	2.82506	7.65251	0.902501	0.0312462	0.00378199
8999	2.82537	7.65878	0.903088	0.0311741	0.00377631
9000	2.82569	7.66506	0.903675	0.031102	0.00377073
9001	2.826	7.67134	0.904263	0.0310296	0.00376499
[truncated: 3,005 more rows]
