# Supplementary material for: Data regarding the computational fluid dynamics simulations of an airfoil with plasma actuator in unsteady flow
Source: Data Brief. 2020 Feb 13;29:105286. doi: 10.1016/j.dib.2020.105286 (PMC7044653; doi:10.1016/j.dib.2020.105286)
Supplement: Multimedia component 1 [file mmc1.zip › Allegati/w20_a1/Force_w20_a1_180/Force_w20_a1_180.xlsx]

## Sheet: Foglio1
Time Step	Time	Angle of attack	Lift coefficient	Drag coefficient	Moment coefficient
[]	[s]	[deg]	[]	[]	[]
7004	2.19894	7.69654	0.895417	0.0303515	0.00103713
7005	2.19926	7.70282	0.895886	0.0302731	0.00102204
7006	2.19957	7.7091	0.896365	0.0301992	0.00101084
7007	2.19988	7.71538	0.896826	0.030122	0.000987097
7008	2.2002	7.72166	0.898093	0.0300339	0.00129015
7009	2.20051	7.72794	0.899257	0.0300423	0.00151357
7010	2.20083	7.73422	0.900212	0.0300124	0.00160876
7011	2.20114	7.74049	0.900866	0.0299342	0.0015491
7012	2.20145	7.74677	0.901315	0.0298252	0.00141905
7013	2.20177	7.75304	0.901717	0.029716	0.00129963
7014	2.20208	7.75931	0.902189	0.029618	0.00123798
7015	2.2024	7.76558	0.902797	0.0295431	0.00124186
7016	2.20271	7.77184	0.903548	0.0294877	0.00130544
7017	2.20302	7.7781	0.904414	0.029448	0.00140914
7018	2.20334	7.78436	0.90535	0.0294174	0.00153241
7019	2.20365	7.79062	0.906301	0.0293883	0.00165788
7020	2.20397	7.79687	0.907227	0.0293552	0.00177123
7021	2.20428	7.80312	0.908106	0.029314	0.00187179
7022	2.20459	7.80936	0.908919	0.029266	0.00194566
7023	2.20491	7.8156	0.90968	0.0292093	0.00200854
7024	2.20522	7.82184	0.910389	0.0291478	0.00205471
7025	2.20554	7.82807	0.911065	0.0290829	0.00209158
7026	2.20585	7.8343	0.911719	0.0290172	0.00212154
7027	2.20616	7.84052	0.912365	0.0289501	0.0021541
7028	2.20648	7.84673	0.913007	0.0288848	0.00218173
7029	2.20679	7.85294	0.913654	0.0288193	0.00221485
7030	2.20711	7.85914	0.914305	0.0287565	0.00224518
7031	2.20742	7.86534	0.914964	0.028694	0.00227946
7032	2.20773	7.87153	0.91563	0.0286317	0.00231715
7033	2.20805	7.87771	0.916302	0.0285716	0.0023529
7034	2.20836	7.88389	0.916981	0.0285115	0.00239176
7035	2.20868	7.89006	0.917665	0.0284517	0.00243208
7036	2.20899	7.89622	0.918354	0.0283921	0.00247333
7037	2.2093	7.90238	0.919045	0.0283317	0.00251639
7038	2.20962	7.90852	0.919741	0.0282736	0.0025574
7039	2.20993	7.91466	0.920438	0.028214	0.00259947
7040	2.21025	7.92079	0.921137	0.0281544	0.00264167
7041	2.21056	7.92691	0.921836	0.0280944	0.00268327
7042	2.21087	7.93302	0.922534	0.028034	0.0027241
7043	2.21119	7.93912	0.923231	0.027973	0.00276334
7044	2.2115	7.94522	0.923926	0.0279116	0.00280126
7045	2.21182	7.9513	0.924618	0.0278491	0.00283752
7046	2.21213	7.95737	0.925304	0.0277851	0.00287258
7047	2.21244	7.96344	0.92599	0.0277229	0.0029045
7048	2.21276	7.96949	0.92667	0.0276582	0.00293432
7049	2.21307	7.97553	0.927342	0.027591	0.00296265
7050	2.21339	7.98156	0.928014	0.0275261	0.00298811
7051	2.2137	7.98758	0.928677	0.0274571	0.00301186
7052	2.21401	7.99359	0.929336	0.0273902	0.00303286
7053	2.21433	7.99959	0.929989	0.0273212	0.00305157
7054	2.21464	8.00558	0.930634	0.0272495	0.00306842
7055	2.21496	8.01155	0.93128	0.0271803	0.00308353
7056	2.21527	8.01751	0.931916	0.027109	0.0030966
7057	2.21558	8.02346	0.932549	0.0270368	0.00310804
7058	2.2159	8.0294	0.933173	0.0269625	0.00311768
7059	2.21621	8.03532	0.933799	0.0268908	0.00312603
7060	2.21653	8.04123	0.934418	0.0268169	0.00313268
7061	2.21684	8.04712	0.93503	0.0267425	0.00313818
7062	2.21715	8.05301	0.935639	0.0266679	0.00314234
7063	2.21747	8.05888	0.936246	0.0265927	0.00314579
7064	2.21778	8.06473	0.936848	0.0265173	0.00314786
7065	2.2181	8.07057	0.937447	0.0264413	0.00314919
7066	2.21841	8.0764	0.938037	0.0263635	0.00314899
7067	2.21872	8.08221	0.938631	0.0262889	0.003149
7068	2.21904	8.088	0.939219	0.0262122	0.00314758
7069	2.21935	8.09378	0.9398	0.0261333	0.0031449
7070	2.21967	8.09955	0.940383	0.0260578	0.00314296
7071	2.21998	8.1053	0.940959	0.0259801	0.00313934
7072	2.22029	8.11103	0.941531	0.0259021	0.0031352
7073	2.22061	8.11675	0.9421	0.0258239	0.00313053
7074	2.22092	8.12245	0.942667	0.0257454	0.0031256
7075	2.22124	8.12813	0.943229	0.0256672	0.00312029
7076	2.22155	8.1338	0.943791	0.025589	0.00311474
7077	2.22186	8.13945	0.944345	0.0255088	0.00310802
7078	2.22218	8.14508	0.944904	0.0254321	0.00310251
7079	2.22249	8.15069	0.945455	0.0253531	0.0030956
7080	2.22281	8.15629	0.946002	0.0252745	0.00308862
7081	2.22312	8.16187	0.946548	0.0251959	0.00308167
7082	2.22343	8.16743	0.947091	0.0251175	0.00307441
7083	2.22375	8.17297	0.947632	0.025039	0.00306689
7084	2.22406	8.1785	0.948171	0.0249608	0.0030596
7085	2.22438	8.184	0.948708	0.0248822	0.00305185
7086	2.22469	8.18949	0.94924	0.0248037	0.00304412
7087	2.225	8.19495	0.949771	0.0247256	0.00303639
7088	2.22532	8.2004	0.950296	0.0246458	0.00302771
7089	2.22563	8.20583	0.950825	0.0245697	0.00302082
7090	2.22595	8.21124	0.951352	0.0244919	0.00301274
7091	2.22626	8.21662	0.951871	0.0244138	0.00300428
7092	2.22657	8.22199	0.952389	0.0243359	0.00299573
7093	2.22689	8.22734	0.952901	0.0242567	0.00298657
7094	2.2272	8.23266	0.953419	0.0241811	0.00297901
7095	2.22752	8.23797	0.953931	0.0241038	0.00297045
7096	2.22783	8.24325	0.954435	0.0240247	0.00296105
7097	2.22814	8.24851	0.954945	0.0239496	0.00295328
7098	2.22846	8.25375	0.955449	0.0238724	0.00294422
7099	2.22877	8.25897	0.955948	0.0237939	0.00293475
7100	2.22909	8.26417	0.956451	0.0237189	0.00292677
7101	2.2294	8.26934	0.956946	0.0236421	0.00291751
7102	2.22971	8.27449	0.957439	0.0235657	0.00290821
7103	2.23003	8.27962	0.957928	0.0234891	0.00289853
7104	2.23034	8.28473	0.958412	0.0234113	0.00288829
7105	2.23066	8.28981	0.9589	0.0233369	0.00287935
7106	2.23097	8.29487	0.959384	0.0232612	0.00286984
7107	2.23128	8.29991	0.959861	0.023184	0.0028597
7108	2.2316	8.30492	0.960343	0.0231105	0.00285133
7109	2.23191	8.30991	0.960822	0.0230355	0.00284192
7110	2.23223	8.31487	0.961295	0.0229601	0.00283227
7111	2.23254	8.31981	0.961766	0.0228852	0.00282267
7112	2.23285	8.32473	0.962234	0.0228106	0.00281297
7113	2.23317	8.32962	0.9627	0.0227363	0.0028034
7114	2.23348	8.33449	0.963165	0.0226621	0.00279367
7115	2.2338	8.33933	0.963627	0.0225881	0.00278376
7116	2.23411	8.34414	0.964084	0.0225141	0.00277363
7117	2.23442	8.34893	0.964539	0.0224405	0.00276359
7118	2.23474	8.3537	0.964992	0.0223668	0.00275326
7119	2.23505	8.35844	0.965441	0.0222932	0.00274296
7120	2.23537	8.36315	0.965889	0.0222198	0.00273244
7121	2.23568	8.36784	0.966332	0.0221466	0.0027218
7122	2.23599	8.3725	0.966774	0.0220737	0.00271138
7123	2.23631	8.37714	0.967212	0.0220009	0.00270061
7124	2.23662	8.38174	0.967647	0.0219281	0.00268973
7125	2.23694	8.38632	0.968081	0.0218559	0.00267897
7126	2.23725	8.39088	0.968511	0.0217837	0.00266814
7127	2.23756	8.3954	0.968939	0.0217119	0.00265717
7128	2.23788	8.3999	0.969363	0.0216399	0.00264606
7129	2.23819	8.40438	0.969782	0.0215685	0.00263488
7130	2.23851	8.40882	0.970201	0.0214971	0.0026234
7131	2.23882	8.41324	0.970615	0.0214259	0.00261181
7132	2.23913	8.41762	0.971027	0.0213549	0.00260063
7133	2.23945	8.42198	0.971436	0.0212841	0.0025893
7134	2.23976	8.42631	0.971842	0.0212139	0.00257773
7135	2.24008	8.43062	0.972246	0.0211437	0.00256649
7136	2.24039	8.43489	0.972646	0.0210739	0.00255493
7137	2.2407	8.43913	0.973043	0.0210044	0.00254337
7138	2.24102	8.44335	0.973438	0.0209355	0.00253188
7139	2.24133	8.44753	0.973829	0.0208665	0.0025202
7140	2.24165	8.45169	0.974216	0.0207979	0.00250811
7141	2.24196	8.45582	0.9746	0.0207293	0.00249607
7142	2.24227	8.45992	0.974983	0.0206614	0.00248431
7143	2.24259	8.46398	0.975361	0.0205936	0.00247252
7144	2.2429	8.46802	0.975738	0.0205264	0.00246091
7145	2.24322	8.47203	0.976112	0.0204592	0.00244926
7146	2.24353	8.476	0.976482	0.0203925	0.00243778
7147	2.24384	8.47995	0.97685	0.0203262	0.002426
7148	2.24416	8.48386	0.977213	0.0202596	0.00241404
7149	2.24447	8.48775	0.977575	0.0201943	0.00240258
7150	2.24479	8.4916	0.977935	0.0201292	0.00239107
7151	2.2451	8.49542	0.978291	0.0200641	0.00237925
7152	2.24541	8.49921	0.978644	0.0199992	0.00236745
7153	2.24573	8.50297	0.978993	0.0199348	0.00235572
7154	2.24604	8.5067	0.979343	0.0198718	0.00234446
7155	2.24636	8.51039	0.979686	0.019808	0.00233266
7156	2.24667	8.51406	0.980024	0.0197436	0.00232062
7157	2.24698	8.51769	0.980362	0.0196805	0.00230893
7158	2.2473	8.52129	0.980697	0.0196182	0.00229739
7159	2.24761	8.52485	0.98103	0.019557	0.00228575
7160	2.24793	8.52839	0.981358	0.0194952	0.00227403
7161	2.24824	8.53189	0.981682	0.0194327	0.0022618
7162	2.24855	8.53536	0.982005	0.0193725	0.00225041
7163	2.24887	8.53879	0.982322	0.0193108	0.00223824
7164	2.24918	8.5422	0.982639	0.0192507	0.00222663
7165	2.2495	8.54557	0.982952	0.0191908	0.0022152
7166	2.24981	8.5489	0.983263	0.0191312	0.0022034
7167	2.25012	8.5522	0.98357	0.0190723	0.0021919
7168	2.25044	8.55547	0.983877	0.0190143	0.0021806
7169	2.25075	8.55871	0.984174	0.0189548	0.00216833
7170	2.25107	8.56191	0.984471	0.0188967	0.00215645
7171	2.25138	8.56508	0.984766	0.0188392	0.00214476
7172	2.25169	8.56821	0.985058	0.0187822	0.00213319
7173	2.25201	8.57131	0.985347	0.0187254	0.00212156
7174	2.25232	8.57437	0.985631	0.018669	0.00210964
7175	2.25264	8.5774	0.985913	0.0186129	0.00209808
7176	2.25295	8.5804	0.986193	0.0185573	0.00208658
7177	2.25326	8.58336	0.986471	0.018503	0.00207505
7178	2.25358	8.58629	0.986743	0.0184479	0.00206335
7179	2.25389	8.58918	0.987011	0.0183933	0.00205137
7180	2.25421	8.59203	0.987277	0.0183392	0.00203947
7181	2.25452	8.59485	0.987537	0.0182848	0.00202778
7182	2.25483	8.59764	0.9878	0.0182327	0.00201664
7183	2.25515	8.60039	0.988057	0.0181798	0.0020047
7184	2.25546	8.6031	0.988309	0.0181274	0.00199304
7185	2.25578	8.60578	0.988558	0.0180752	0.00198102
7186	2.25609	8.60843	0.988804	0.0180235	0.00196912
7187	2.2564	8.61103	0.989047	0.0179724	0.00195736
7188	2.25672	8.6136	0.989287	0.0179217	0.00194555
7189	2.25703	8.61614	0.989522	0.0178714	0.00193363
7190	2.25735	8.61864	0.989755	0.0178215	0.00192188
7191	2.25766	8.6211	0.989985	0.017772	0.00191014
7192	2.25797	8.62353	0.990212	0.017723	0.00189834
7193	2.25829	8.62592	0.990435	0.0176744	0.00188668
7194	2.2586	8.62827	0.990655	0.0176264	0.00187501
7195	2.25892	8.63059	0.990871	0.0175786	0.00186313
7196	2.25923	8.63287	0.991084	0.0175312	0.00185143
7197	2.25954	8.63511	0.991293	0.0174842	0.00183926
7198	2.25986	8.63732	0.991496	0.0174378	0.00182712
7199	2.26017	8.63949	0.991699	0.0173917	0.00181503
7200	2.26049	8.64162	0.991897	0.0173462	0.00180321
7201	2.2608	8.64372	0.992094	0.0173015	0.00179166
7202	2.26111	8.64578	0.992287	0.0172572	0.00178041
7203	2.26143	8.6478	0.992479	0.0172136	0.0017692
7204	2.26174	8.64978	0.992666	0.0171703	0.00175774
7205	2.26206	8.65173	0.99285	0.0171275	0.00174636
7206	2.26237	8.65364	0.993029	0.017085	0.00173476
7207	2.26268	8.65551	0.993206	0.017043	0.00172315
7208	2.263	8.65734	0.993378	0.0170013	0.00171144
7209	2.26331	8.65914	0.993548	0.0169603	0.00169974
7210	2.26363	8.6609	0.993713	0.0169195	0.00168831
7211	2.26394	8.66262	0.993876	0.0168793	0.00167673
7212	2.26425	8.6643	0.994034	0.0168395	0.00166518
7213	2.26457	8.66594	0.99419	0.0168003	0.00165387
7214	2.26488	8.66755	0.994342	0.0167618	0.00164237
7215	2.2652	8.66912	0.994492	0.0167236	0.00163102
7216	2.26551	8.67065	0.994638	0.016686	0.00161968
7217	2.26582	8.67214	0.994781	0.016649	0.00160828
7218	2.26614	8.67359	0.994918	0.0166118	0.00159698
7219	2.26645	8.675	0.995056	0.0165762	0.00158582
7220	2.26677	8.67638	0.995188	0.0165403	0.00157454
7221	2.26708	8.67772	0.995316	0.0165051	0.00156342
7222	2.26739	8.67902	0.995443	0.0164705	0.00155227
7223	2.26771	8.68028	0.995565	0.0164364	0.00154128
7224	2.26802	8.6815	0.995684	0.0164026	0.00153025
7225	2.26834	8.68268	0.995798	0.0163693	0.00151893
7226	2.26865	8.68383	0.995911	0.0163367	0.0015078
7227	2.26896	8.68493	0.996019	0.0163046	0.0014966
7228	2.26928	8.686	0.996124	0.016273	0.00148574
7229	2.26959	8.68703	0.996226	0.0162419	0.00147475
7230	2.26991	8.68802	0.996325	0.0162112	0.00146384
7231	2.27022	8.68897	0.996419	0.0161812	0.00145298
7232	2.27053	8.68988	0.996511	0.0161516	0.0014419
7233	2.27085	8.69075	0.996599	0.0161226	0.00143131
7234	2.27116	8.69158	0.996684	0.0160943	0.0014204
7235	2.27148	8.69237	0.996764	0.0160661	0.00140915
7236	2.27179	8.69313	0.996842	0.0160385	0.00139854
7237	2.2721	8.69384	0.996917	0.0160116	0.00138788
7238	2.27242	8.69452	0.996989	0.0159851	0.00137728
7239	2.27273	8.69516	0.997057	0.0159594	0.0013667
7240	2.27305	8.69576	0.99712	0.0159339	0.00135569
7241	2.27336	8.69631	0.99718	0.0159089	0.00134486
7242	2.27367	8.69683	0.997236	0.0158842	0.00133413
7243	2.27399	8.69731	0.997291	0.0158604	0.00132351
7244	2.2743	8.69775	0.997341	0.0158371	0.00131293
7245	2.27462	8.69815	0.997389	0.0158144	0.00130264
7246	2.27493	8.69852	0.997431	0.0157922	0.00129177
7247	2.27524	8.69884	0.997471	0.0157704	0.0012812
7248	2.27556	8.69912	0.997508	0.0157492	0.00127096
7249	2.27587	8.69936	0.997541	0.0157287	0.00126068
7250	2.27619	8.69957	0.997571	0.0157087	0.00125031
7251	2.2765	8.69973	0.997599	0.0156894	0.00124011
7252	2.27681	8.69986	0.997624	0.0156705	0.00123051
7253	2.27713	8.69994	0.997646	0.0156526	0.001221
7254	2.27744	8.69999	0.997664	0.0156348	0.00121118
7255	2.27776	8.7	0.99768	0.0156176	0.00120134
7256	2.27807	8.69997	0.997693	0.015601	0.00119228
7257	2.27838	8.69989	0.997705	0.0155853	0.00118352
7258	2.2787	8.69978	0.997715	0.0155702	0.00117524
7259	2.27901	8.69963	0.997724	0.0155558	0.00116729
7260	2.27933	8.69944	0.99773	0.0155418	0.00115953
7261	2.27964	8.69921	0.997735	0.0155288	0.00115206
7262	2.27995	8.69894	0.997738	0.0155162	0.001145
7263	2.28027	8.69863	0.99774	0.0155044	0.00113879
7264	2.28058	8.69829	0.997742	0.0154932	0.00113272
7265	2.2809	8.6979	0.997742	0.0154828	0.00112719
7266	2.28121	8.69747	0.997744	0.0154732	0.001122
7267	2.28152	8.69701	0.997742	0.0154637	0.00111703
7268	2.28184	8.6965	0.997738	0.0154547	0.00111224
7269	2.28215	8.69596	0.997735	0.0154464	0.00110786
7270	2.28247	8.69537	0.99773	0.0154386	0.00110398
7271	2.28278	8.69475	0.997724	0.0154313	0.00110004
7272	2.28309	8.69409	0.997713	0.015424	0.0010956
7273	2.28341	8.69339	0.997701	0.015417	0.00109145
7274	2.28372	8.69265	0.997684	0.0154101	0.00108647
7275	2.28404	8.69187	0.997662	0.0154032	0.00108055
7276	2.28435	8.69105	0.997632	0.0153957	0.00107351
7277	2.28466	8.69019	0.997596	0.0153884	0.00106532
7278	2.28498	8.68929	0.997553	0.0153808	0.00105661
7279	2.28529	8.68836	0.9975	0.0153729	0.00104558
7280	2.28561	8.68738	0.997439	0.0153647	0.0010336
7281	2.28592	8.68637	0.997367	0.0153562	0.00101966
7282	2.28623	8.68532	0.997285	0.0153474	0.00100436
7283	2.28655	8.68422	0.997195	0.0153389	0.00098849
7284	2.28686	8.68309	0.997096	0.0153304	0.000971475
7285	2.28718	8.68192	0.99699	0.0153224	0.000953709
7286	2.28749	8.68072	0.996875	0.0153146	0.000935571
7287	2.2878	8.67947	0.996754	0.0153077	0.000917326
7288	2.28812	8.67818	0.996629	0.0153017	0.000899095
7289	2.28843	8.67686	0.996498	0.0152966	0.000881019
7290	2.28875	8.6755	0.996362	0.0152923	0.000863048
7291	2.28906	8.6741	0.996223	0.0152893	0.000846186
7292	2.28937	8.67266	0.996081	0.0152873	0.000829647
7293	2.28969	8.67118	0.995939	0.0152868	0.000814995
7294	2.29	8.66966	0.995796	0.0152876	0.000801074
7295	2.29032	8.66811	0.995652	0.0152898	0.000788064
7296	2.29063	8.66652	0.99551	0.0152936	0.000777026
7297	2.29094	8.66489	0.995367	0.0152984	0.000767034
7298	2.29126	8.66322	0.995223	0.0153046	0.000758005
7299	2.29157	8.66151	0.99508	0.0153119	0.000750035
7300	2.29189	8.65977	0.994937	0.0153202	0.000742911
7301	2.2922	8.65798	0.994792	0.0153296	0.000736544
7302	2.29251	8.65616	0.994644	0.0153394	0.000730238
7303	2.29283	8.65431	0.994496	0.0153504	0.000724794
7304	2.29314	8.65241	0.994347	0.015362	0.000719934
7305	2.29346	8.65048	0.994196	0.0153743	0.000715183
7306	2.29377	8.64851	0.994043	0.0153872	0.000710735
7307	2.29408	8.6465	0.993886	0.0154004	0.000706232
7308	2.2944	8.64445	0.993728	0.0154145	0.000701919
7309	2.29471	8.64237	0.993565	0.015429	0.000697471
7310	2.29503	8.64025	0.9934	0.0154439	0.000693032
7311	2.29534	8.6381	0.993232	0.0154591	0.00068839
7312	2.29565	8.6359	0.99306	0.0154749	0.000683558
7313	2.29597	8.63367	0.992885	0.015491	0.000678947
7314	2.29628	8.6314	0.992706	0.0155076	0.000673643
7315	2.2966	8.6291	0.992526	0.0155247	0.000669104
7316	2.29691	8.62676	0.992342	0.0155423	0.000664315
7317	2.29722	8.62438	0.992155	0.0155604	0.000659575
7318	2.29754	8.62197	0.991963	0.0155786	0.000654001
7319	2.29785	8.61952	0.991768	0.0155971	0.000648578
7320	2.29817	8.61703	0.991571	0.0156164	0.000643299
7321	2.29848	8.61451	0.991369	0.015636	0.000638026
7322	2.29879	8.61195	0.991164	0.015656	0.000632351
7323	2.29911	8.60935	0.990955	0.0156764	0.000626704
7324	2.29942	8.60672	0.990744	0.0156974	0.000620972
7325	2.29974	8.60406	0.990529	0.0157187	0.000615226
7326	2.30005	8.60136	0.99031	0.0157403	0.000609512
7327	2.30036	8.59862	0.990089	0.0157628	0.000603974
7328	2.30068	8.59585	0.989865	0.0157856	0.00059834
7329	2.30099	8.59304	0.989637	0.0158087	0.00059266
7330	2.30131	8.59019	0.989407	0.0158325	0.000587163
7331	2.30162	8.58731	0.989173	0.0158568	0.000581719
7332	2.30193	8.5844	0.988937	0.0158815	0.000576317
7333	2.30225	8.58145	0.988698	0.0159068	0.00057092
7334	2.30256	8.57847	0.988455	0.0159326	0.000565805
7335	2.30288	8.57545	0.98821	0.015959	0.000560685
7336	2.30319	8.5724	0.987962	0.0159858	0.000555766
7337	2.3035	8.56931	0.987713	0.0160132	0.000551202
7338	2.30382	8.56619	0.987457	0.0160408	0.000545847
7339	2.30413	8.56304	0.9872	0.016069	0.000540676
7340	2.30445	8.55985	0.986936	0.0160977	0.000535128
7341	2.30476	8.55662	0.986673	0.0161269	0.000530245
7342	2.30507	8.55337	0.98641	0.0161571	0.000525964
7343	2.30539	8.55008	0.986139	0.0161871	0.000520741
7344	2.3057	8.54675	0.985869	0.0162183	0.000516832
7345	2.30602	8.54339	0.985594	0.0162494	0.000512242
7346	2.30633	8.54	0.985318	0.0162812	0.000507972
7347	2.30664	8.53658	0.985038	0.0163132	0.000503682
7348	2.30696	8.53312	0.984753	0.0163457	0.000499167
7349	2.30727	8.52963	0.984469	0.0163792	0.000495449
7350	2.30759	8.52611	0.984181	0.0164129	0.000491562
7351	2.3079	8.52256	0.98389	0.016447	0.000487597
7352	2.30821	8.51897	0.983596	0.0164815	0.000483658
7353	2.30853	8.51535	0.983297	0.0165165	0.000479784
7354	2.30884	8.5117	0.982997	0.0165519	0.000475744
7355	2.30916	8.50801	0.982693	0.0165875	0.000471626
7356	2.30947	8.5043	0.982388	0.0166241	0.000468146
7357	2.30978	8.50055	0.982081	0.0166612	0.000464841
7358	2.3101	8.49677	0.98177	0.0166986	0.000461535
7359	2.31041	8.49296	0.981456	0.0167364	0.00045816
7360	2.31073	8.48912	0.98114	0.0167747	0.000454893
7361	2.31104	8.48524	0.980822	0.0168136	0.000452071
7362	2.31135	8.48134	0.980501	0.0168528	0.000449142
7363	2.31167	8.47741	0.980178	0.0168925	0.000446305
7364	2.31198	8.47344	0.979854	0.0169329	0.000443702
7365	2.3123	8.46944	0.979529	0.0169741	0.000442281
7366	2.31261	8.46542	0.979193	0.0170144	0.000438733
7367	2.31292	8.46136	0.97886	0.0170562	0.000436245
7368	2.31324	8.45727	0.978525	0.0170983	0.000433944
7369	2.31355	8.45316	0.978189	0.0171412	0.000432474
7370	2.31387	8.44901	0.977848	0.0171838	0.000430108
7371	2.31418	8.44484	0.9775	0.0172262	0.000426897
7372	2.31449	8.44063	0.977153	0.0172699	0.000424464
7373	2.31481	8.4364	0.976809	0.017315	0.000423729
7374	2.31512	8.43213	0.976456	0.0173588	0.00042104
7375	2.31544	8.42784	0.976104	0.0174042	0.000419956
7376	2.31575	8.42352	0.975749	0.0174496	0.000418289
7377	2.31606	8.41917	0.97539	0.0174952	0.000416592
7378	2.31638	8.41479	0.97503	0.0175416	0.000415184
7379	2.31669	8.41039	0.974668	0.0175886	0.000413748
7380	2.31701	8.40595	0.974302	0.0176355	0.000412198
7381	2.31732	8.40149	0.973933	0.0176829	0.000410632
7382	2.31763	8.397	0.973564	0.0177309	0.000409567
7383	2.31795	8.39249	0.97319	0.017779	0.000408239
7384	2.31826	8.38794	0.972816	0.017828	0.000407104
7385	2.31858	8.38337	0.972439	0.0178771	0.000406292
7386	2.31889	8.37877	0.97206	0.0179268	0.000405509
7387	2.3192	8.37415	0.971678	0.0179769	0.000404638
7388	2.31952	8.3695	0.971296	0.0180275	0.000404113
7389	2.31983	8.36482	0.970912	0.0180785	0.000403805
7390	2.32015	8.36011	0.970525	0.0181298	0.000403578
7391	2.32046	8.35538	0.970136	0.0181815	0.000403325
7392	2.32077	8.35063	0.969746	0.0182336	0.000403366
7393	2.32109	8.34585	0.969354	0.0182864	0.000403641
7394	2.3214	8.34104	0.96896	0.0183395	0.000404
7395	2.32172	8.33621	0.968564	0.0183929	0.000404528
7396	2.32203	8.33135	0.968167	0.0184467	0.000405099
7397	2.32234	8.32647	0.967766	0.0185006	0.000405363
7398	2.32266	8.32156	0.967365	0.0185552	0.000406118
7399	2.32297	8.31663	0.966962	0.0186101	0.000406975
7400	2.32329	8.31167	0.966557	0.0186656	0.000408248
7401	2.3236	8.30669	0.966153	0.0187215	0.000409892
7402	2.32391	8.30169	0.965747	0.0187776	0.000411402
7403	2.32423	8.29666	0.965338	0.0188339	0.000412667
7404	2.32454	8.29161	0.964932	0.0188917	0.000415406
7405	2.32486	8.28653	0.964517	0.0189476	0.000416176
7406	2.32517	8.28143	0.964105	0.0190057	0.00041886
7407	2.32548	8.27631	0.963687	0.0190621	0.000419506
7408	2.3258	8.27117	0.963269	0.0191199	0.000421038
7409	2.32611	8.266	0.962849	0.0191776	0.00042263
7410	2.32643	8.26081	0.962428	0.0192356	0.000424257
7411	2.32674	8.2556	0.962005	0.019294	0.00042591
7412	2.32705	8.25037	0.961578	0.0193523	0.000427472
7413	2.32737	8.24512	0.961149	0.0194107	0.000429006
7414	2.32768	8.23984	0.960719	0.0194694	0.000430337
7415	2.328	8.23455	0.960285	0.0195279	0.000431511
7416	2.32831	8.22923	0.959852	0.0195875	0.000433393
7417	2.32862	8.22389	0.959406	0.0196448	0.000432483
7418	2.32894	8.21853	0.958968	0.0197054	0.000434787
7419	2.32925	8.21315	0.958523	0.0197637	0.000434733
7420	2.32957	8.20775	0.958069	0.0198216	0.000433546
7421	2.32988	8.20233	0.957621	0.0198818	0.000434618
7422	2.33019	8.19689	0.957167	0.019941	0.000434539
7423	2.33051	8.19143	0.956709	0.0200005	0.000434592
7424	2.33082	8.18595	0.956252	0.0200604	0.000434885
7425	2.33114	8.18045	0.95579	0.0201204	0.000434997
7426	2.33145	8.17493	0.955327	0.0201808	0.000435202
7427	2.33176	8.1694	0.954862	0.0202416	0.000435697
7428	2.33208	8.16384	0.954395	0.0203026	0.000436354
7429	2.33239	8.15827	0.953928	0.0203643	0.000437438
7430	2.33271	8.15268	0.953459	0.0204261	0.000438717
7431	2.33302	8.14707	0.952989	0.0204885	0.000440454
7432	2.33333	8.14145	0.952517	0.0205513	0.00044247
7433	2.33365	8.1358	0.952044	0.0206144	0.000444687
7434	2.33396	8.13014	0.951571	0.0206781	0.000447335
7435	2.33428	8.12446	0.951098	0.0207422	0.000450313
7436	2.33459	8.11877	0.950622	0.0208065	0.000453391
7437	2.3349	8.11306	0.950145	0.0208711	0.000456333
7438	2.33522	8.10733	0.949666	0.0209359	0.000459555
7439	2.33553	8.10159	0.949187	0.0210011	0.000462961
7440	2.33585	8.09583	0.948707	0.0210669	0.000466914
7441	2.33616	8.09005	0.948228	0.0211329	0.000471337
7442	2.33647	8.08426	0.947748	0.0211995	0.000476031
7443	2.33679	8.07846	0.947266	0.0212663	0.000480713
7444	2.3371	8.07264	0.946785	0.0213331	0.000485602
7445	2.33742	8.0668	0.9463	0.0214003	0.000489997
7446	2.33773	8.06095	0.945814	0.0214676	0.000495008
7447	2.33804	8.05509	0.945328	0.0215354	0.000499746
7448	2.33836	8.04921	0.944843	0.0216031	0.000504719
7449	2.33867	8.04332	0.944352	0.0216711	0.000509593
7450	2.33899	8.03742	0.943863	0.0217391	0.000514757
7451	2.3393	8.0315	0.943375	0.0218089	0.000521307
7452	2.33961	8.02557	0.942879	0.0218755	0.000524894
7453	2.33993	8.01962	0.942385	0.021944	0.00053002
7454	2.34024	8.01366	0.941889	0.0220131	0.000535365
7455	2.34056	8.0077	0.941398	0.0220823	0.000541261
7456	2.34087	8.00171	0.9409	0.0221512	0.000546432
7457	2.34118	7.99572	0.940407	0.0222222	0.000553491
7458	2.3415	7.98972	0.939904	0.0222894	0.000557291
7459	2.34181	7.9837	0.939404	0.0223589	0.000562759
7460	2.34213	7.97767	0.938904	0.0224284	0.000568247
7461	2.34244	7.97163	0.938403	0.0224983	0.000574065
7462	2.34275	7.96558	0.937901	0.0225684	0.000579858
7463	2.34307	7.95952	0.937397	0.0226384	0.000585443
7464	2.34338	7.95345	0.936894	0.0227087	0.000591295
7465	2.3437	7.94737	0.936388	0.0227789	0.000597136
7466	2.34401	7.94129	0.935883	0.0228494	0.000603117
7467	2.34432	7.93519	0.93538	0.0229217	0.000610354
7468	2.34464	7.92908	0.934868	0.0229905	0.000614811
7469	2.34495	7.92296	0.934358	0.0230611	0.000620691
7470	2.34527	7.91683	0.933848	0.023132	0.000626609
7471	2.34558	7.9107	0.933343	0.0232049	0.000634345
7472	2.34589	7.90456	0.932833	0.0232762	0.000641036
7473	2.34621	7.8984	0.932316	0.0233455	0.000645747
7474	2.34652	7.89225	0.931808	0.0234186	0.000653543
7475	2.34684	7.88608	0.931293	0.0234886	0.000659054
7476	2.34715	7.8799	0.930779	0.02356	0.000665409
7477	2.34746	7.87372	0.930265	0.0236317	0.000672351
7478	2.34778	7.86754	0.929752	0.0237038	0.000679401
7479	2.34809	7.86134	0.929238	0.0237758	0.000686577
7480	2.34841	7.85514	0.928724	0.0238491	0.000694668
7481	2.34872	7.84893	0.928205	0.0239193	0.000700069
7482	2.34903	7.84272	0.927687	0.0239915	0.000707006
7483	2.34935	7.8365	0.92717	0.0240636	0.000714167
7484	2.34966	7.83028	0.926658	0.0241376	0.000722818
7485	2.34998	7.82405	0.92614	0.0242098	0.000730117
7486	2.35029	7.81782	0.925613	0.0242801	0.000735559
7487	2.3506	7.81158	0.925098	0.0243542	0.000744082
7488	2.35092	7.80533	0.924576	0.0244252	0.000750288
7489	2.35123	7.79909	0.924053	0.0244973	0.000757355
7490	2.35155	7.79284	0.923532	0.0245697	0.000764715
7491	2.35186	7.78658	0.923014	0.0246441	0.000773726
7492	2.35217	7.78032	0.922487	0.0247146	0.00077934
7493	2.35249	7.77406	0.921961	0.0247869	0.000786349
7494	2.3528	7.7678	0.921439	0.0248611	0.000794814
7495	2.35312	7.76153	0.92091	0.0249319	0.00080081
7496	2.35343	7.75526	0.920384	0.0250044	0.000807811
7497	2.35374	7.74899	0.919862	0.0250788	0.000816783
7498	2.35406	7.74272	0.919332	0.0251495	0.000822837
7499	2.35437	7.73644	0.918803	0.0252219	0.00082988
7500	2.35469	7.73017	0.918275	0.0252945	0.000837403
7501	2.355	7.72389	0.917747	0.0253672	0.000845124
7502	2.35531	7.71761	0.917219	0.02544	0.000852726
7503	2.35563	7.71133	0.916691	0.0255128	0.000860624
7504	2.35594	7.70505	0.916166	0.0255876	0.000870066
7505	2.35626	7.69877	0.915634	0.0256588	0.000876624
7506	2.35657	7.69249	0.915104	0.0257314	0.000884592
7507	2.35688	7.68621	0.91458	0.0258064	0.000894445
7508	2.3572	7.67993	0.913241	0.0258783	0.000579043
7509	2.35751	7.67365	0.911943	0.0258517	0.00029744
7510	2.35783	7.66738	0.910729	0.0258464	7.63292e-05
7511	2.35814	7.6611	0.909835	0.0259	2.68851e-05
7512	2.35845	7.65483	0.909234	0.0259958	0.000105033
7513	2.35877	7.64855	0.908772	0.0261046	0.000211636
7514	2.35908	7.64228	0.908297	0.0262052	0.000277924
7515	2.3594	7.63601	0.907713	0.0262874	0.000276971
7516	2.35971	7.62975	0.906994	0.0263489	0.000217281
7517	2.36002	7.62348	0.906162	0.0263932	0.00011998
7518	2.36034	7.61722	0.905246	0.0264291	-8.62093e-06
7519	2.36065	7.61097	0.904316	0.0264633	-0.000130465
7520	2.36097	7.60471	0.903398	0.0265023	-0.000250604
7521	2.36128	7.59847	0.902542	0.0265485	-0.000341454
7522	2.36159	7.59222	0.901737	0.0266035	-0.000421237
7523	2.36191	7.58598	0.900994	0.0266636	-0.000477116
7524	2.36222	7.57974	0.900287	0.0267281	-0.000527226
7525	2.36254	7.57351	0.899606	0.0267936	-0.00057283
7526	2.36285	7.56728	0.89893	0.0268582	-0.0006191
7527	2.36316	7.56106	0.89825	0.0269211	-0.00066943
7528	2.36348	7.55484	0.897563	0.0269794	-0.000718487
7529	2.36379	7.54863	0.896859	0.0270369	-0.000776093
7530	2.36411	7.54243	0.896149	0.0270916	-0.000832901
7531	2.36442	7.53623	0.895431	0.0271446	-0.000888642
7532	2.36473	7.53004	0.894709	0.0271977	-0.000947305
7533	2.36505	7.52385	0.893982	0.0272509	-0.00100792
7534	2.36536	7.51768	0.893253	0.0273028	-0.00106407
7535	2.36568	7.5115	0.892523	0.0273556	-0.00112158
7536	2.36599	7.50534	0.891792	0.0274083	-0.00117815
7537	2.3663	7.49918	0.89106	0.0274625	-0.00123578
7538	2.36662	7.49304	0.890329	0.0275147	-0.00128914
7539	2.36693	7.4869	0.889596	0.0275683	-0.00134309
7540	2.36725	7.48077	0.888866	0.0276223	-0.00139635
7541	2.36756	7.47464	0.888135	0.0276764	-0.00144858
7542	2.36787	7.46853	0.887407	0.0277315	-0.00149925
7543	2.36819	7.46242	0.886678	0.0277865	-0.00154862
7544	2.3685	7.45633	0.885953	0.0278425	-0.0015961
7545	2.36882	7.45024	0.885233	0.0279003	-0.00164214
7546	2.36913	7.44417	0.884516	0.0279572	-0.00168535
7547	2.36944	7.4381	0.883803	0.0280142	-0.00172461
7548	2.36976	7.43204	0.883098	0.0280742	-0.00176329
7549	2.37007	7.426	0.882395	0.0281341	-0.00179894
7550	2.37039	7.41997	0.881698	0.0281946	-0.00183204
7551	2.3707	7.41394	0.881006	0.0282545	-0.00186195
7552	2.37101	7.40793	0.880321	0.0283167	-0.00188996
7553	2.37133	7.40193	0.879644	0.0283812	-0.00191619
7554	2.37164	7.39594	0.878967	0.0284432	-0.00193959
7555	2.37196	7.38996	0.878298	0.0285074	-0.00196085
7556	2.37227	7.384	0.877636	0.028572	-0.00198027
7557	2.37258	7.37805	0.876978	0.0286375	-0.00199739
7558	2.3729	7.37211	0.876326	0.0287034	-0.00201275
7559	2.37321	7.36618	0.875677	0.0287694	-0.00202619
7560	2.37353	7.36027	0.875035	0.0288363	-0.00203834
7561	2.37384	7.35437	0.874396	0.0289031	-0.00204856
7562	2.37415	7.34848	0.873761	0.0289708	-0.00205721
7563	2.37447	7.34261	0.873134	0.0290387	-0.00206461
7564	2.37478	7.33675	0.872509	0.0291069	-0.00207048
7565	2.3751	7.33091	0.871889	0.0291755	-0.00207504
7566	2.37541	7.32508	0.871275	0.0292457	-0.00207837
7567	2.37572	7.31927	0.870661	0.029313	-0.00208143
7568	2.37604	7.31347	0.870054	0.0293824	-0.00208266
7569	2.37635	7.30768	0.86945	0.0294516	-0.00208347
7570	2.37667	7.30191	0.868849	0.0295211	-0.00208344
7571	2.37698	7.29616	0.868254	0.0295923	-0.00208216
7572	2.37729	7.29042	0.867658	0.0296602	-0.00208139
7573	2.37761	7.2847	0.867069	0.0297299	-0.00207901
7574	2.37792	7.279	0.866486	0.0298014	-0.00207571
7575	2.37824	7.27331	0.865899	0.0298695	-0.00207311
7576	2.37855	7.26764	0.865318	0.0299389	-0.00206933
7577	2.37886	7.26198	0.864743	0.0300087	-0.00206521
7578	2.37918	7.25635	0.864168	0.0300782	-0.00206067
7579	2.37949	7.25073	0.8636	0.030148	-0.00205557
7580	2.37981	7.24513	0.863036	0.0302189	-0.00204934
7581	2.38012	7.23954	0.862468	0.0302863	-0.00204449
7582	2.38043	7.23398	0.861907	0.0303556	-0.00203835
7583	2.38075	7.22843	0.861351	0.0304264	-0.00203144
7584	2.38106	7.2229	0.860794	0.0304938	-0.00202558
7585	2.38138	7.21739	0.860242	0.0305625	-0.00201891
7586	2.38169	7.2119	0.859692	0.0306311	-0.00201193
7587	2.382	7.20643	0.859149	0.0307011	-0.00200422
7588	2.38232	7.20098	0.858602	0.0307677	-0.00199769
7589	2.38263	7.19555	0.85806	0.0308356	-0.00199
7590	2.38295	7.19013	0.857521	0.0309033	-0.00198261
7591	2.38326	7.18474	0.856986	0.0309707	-0.00197534
7592	2.38357	7.17937	0.856451	0.0310377	-0.00196811
7593	2.38389	7.17402	0.855919	0.0311045	-0.00196065
7594	2.3842	7.16869	0.855393	0.0311726	-0.00195231
7595	2.38452	7.16338	0.854863	0.0312373	-0.00194531
7596	2.38483	7.15809	0.854341	0.0313048	-0.00193676
7597	2.38514	7.15282	0.853816	0.0313689	-0.00192964
7598	2.38546	7.14758	0.853297	0.0314345	-0.00192155
7599	2.38577	7.14235	0.85278	0.0314998	-0.00191368
7600	2.38609	7.13715	0.852267	0.0315648	-0.00190559
7601	2.3864	7.13197	0.851756	0.0316295	-0.00189715
7602	2.38671	7.12681	0.851246	0.0316938	-0.00188935
7603	2.38703	7.12168	0.850739	0.0317579	-0.00188128
7604	2.38734	7.11657	0.850235	0.0318216	-0.00187279
7605	2.38766	7.11148	0.849732	0.031885	-0.0018644
7606	2.38797	7.10641	0.849234	0.0319482	-0.00185577
7607	2.38828	7.10137	0.848738	0.0320113	-0.00184704
7608	2.3886	7.09635	0.848244	0.0320742	-0.00183818
7609	2.38891	7.09136	0.847755	0.0321365	-0.00182944
7610	2.38923	7.08639	0.847265	0.0321984	-0.00182068
7611	2.38954	7.08144	0.84678	0.0322604	-0.00181152
7612	2.38985	7.07652	0.846297	0.032322	-0.00180243
7613	2.39017	7.07162	0.845816	0.0323832	-0.00179338
7614	2.39048	7.06675	0.84534	0.0324439	-0.0017841
7615	2.3908	7.0619	0.844863	0.0325044	-0.00177483
7616	2.39111	7.05708	0.844393	0.0325648	-0.00176543
7617	2.39142	7.05228	0.843921	0.032625	-0.00175582
7618	2.39174	7.04751	0.843457	0.0326853	-0.00174623
7619	2.39205	7.04276	0.84299	0.0327437	-0.0017372
7620	2.39237	7.03804	0.842527	0.0328028	-0.00172775
7621	2.39268	7.03335	0.842068	0.0328617	-0.00171799
7622	2.39299	7.02868	0.841614	0.0329204	-0.00170818
7623	2.39331	7.02404	0.841158	0.0329784	-0.00169863
7624	2.39362	7.01942	0.840707	0.0330364	-0.00168935
7625	2.39394	7.01484	0.840259	0.033095	-0.0016794
7626	2.39425	7.01027	0.839807	0.0331508	-0.00167074
7627	2.39456	7.00574	0.839363	0.0332077	-0.00166119
7628	2.39488	7.00123	0.838921	0.0332643	-0.00165159
7629	2.39519	6.99676	0.838483	0.0333209	-0.00164162
7630	2.39551	6.99231	0.838047	0.0333769	-0.0016319
7631	2.39582	6.98788	0.837612	0.0334327	-0.00162217
7632	2.39613	6.98349	0.837182	0.0334884	-0.00161212
7633	2.39645	6.97912	0.836755	0.0335435	-0.00160241
7634	2.39676	6.97478	0.83633	0.0335983	-0.00159263
7635	2.39708	6.97047	0.835908	0.0336535	-0.00158247
7636	2.39739	6.96619	0.835489	0.0337078	-0.00157261
7637	2.3977	6.96194	0.835072	0.0337617	-0.0015623
7638	2.39802	6.95772	0.83466	0.0338155	-0.00155186
7639	2.39833	6.95352	0.834248	0.0338684	-0.00154185
7640	2.39865	6.94936	0.833842	0.0339219	-0.00153132
7641	2.39896	6.94523	0.833436	0.033974	-0.00152137
7642	2.39927	6.94112	0.833035	0.0340265	-0.00151066
7643	2.39959	6.93705	0.832636	0.0340787	-0.00150032
7644	2.3999	6.933	0.832241	0.0341305	-0.00149024
7645	2.40022	6.92899	0.831847	0.0341819	-0.00147999
7646	2.40053	6.925	0.831456	0.0342329	-0.0014696
7647	2.40084	6.92105	0.831069	0.0342839	-0.0014592
7648	2.40116	6.91713	0.830684	0.0343343	-0.00144887
7649	2.40147	6.91324	0.830302	0.0343841	-0.00143858
7650	2.40179	6.90937	0.829924	0.0344341	-0.001428
7651	2.4021	6.90554	0.829548	0.0344829	-0.00141768
7652	2.40241	6.90175	0.829179	0.0345332	-0.00140666
7653	2.40273	6.89798	0.828809	0.0345815	-0.00139629
7654	2.40304	6.89424	0.828445	0.0346309	-0.0013853
7655	2.40336	6.89054	0.828082	0.0346791	-0.00137473
7656	2.40367	6.88687	0.827721	0.0347268	-0.00136419
7657	2.40398	6.88323	0.827363	0.0347742	-0.00135394
7658	2.4043	6.87962	0.827006	0.0348209	-0.00134406
7659	2.40461	6.87605	0.826651	0.0348667	-0.00133423
7660	2.40493	6.87251	0.826303	0.0349138	-0.00132421
7661	2.40524	6.869	0.825956	0.0349596	-0.00131438
7662	2.40555	6.86552	0.82561	0.035005	-0.00130459
7663	2.40587	6.86207	0.825267	0.03505	-0.00129507
7664	2.40618	6.85866	0.824926	0.0350946	-0.00128561
7665	2.4065	6.85529	0.82459	0.0351392	-0.00127587
7666	2.40681	6.85194	0.824256	0.0351827	-0.00126599
7667	2.40712	6.84863	0.823925	0.035227	-0.00125588
7668	2.40744	6.84535	0.823599	0.0352708	-0.00124604
7669	2.40775	6.84211	0.823275	0.0353141	-0.00123617
7670	2.40807	6.8389	0.822955	0.0353571	-0.00122596
7671	2.40838	6.83572	0.822639	0.0354004	-0.00121598
7672	2.40869	6.83258	0.822326	0.0354431	-0.00120571
7673	2.40901	6.82947	0.822013	0.0354841	-0.00119573
7674	2.40932	6.8264	0.821706	0.0355259	-0.00118504
7675	2.40964	6.82336	0.821403	0.0355676	-0.0011748
7676	2.40995	6.82036	0.821104	0.035609	-0.00116428
7677	2.41026	6.81739	0.820808	0.03565	-0.00115355
7678	2.41058	6.81445	0.820516	0.0356905	-0.00114294
7679	2.41089	6.81155	0.820227	0.0357307	-0.00113199
7680	2.41121	6.80869	0.81994	0.0357705	-0.00112148
7681	2.41152	6.80586	0.819656	0.0358098	-0.00111138
7682	2.41183	6.80306	0.819376	0.0358487	-0.00110122
7683	2.41215	6.80031	0.819098	0.0358873	-0.00109109
7684	2.41246	6.79758	0.818823	0.0359253	-0.0010809
7685	2.41278	6.79489	0.818552	0.0359632	-0.0010708
7686	2.41309	6.79224	0.818285	0.036001	-0.00106018
7687	2.4134	6.78962	0.818021	0.0360382	-0.00104995
7688	2.41372	6.78704	0.81776	0.0360752	-0.00103985
7689	2.41403	6.7845	0.817502	0.0361116	-0.00102989
7690	2.41435	6.78199	0.817246	0.0361477	-0.00102004
7691	2.41466	6.77952	0.816994	0.0361837	-0.0010099
7692	2.41497	6.77708	0.816746	0.036219	-0.00100024
7693	2.41529	6.77468	0.816498	0.036254	-0.000990635
7694	2.4156	6.77232	0.816254	0.0362886	-0.000981366
7695	2.41592	6.76999	0.816012	0.0363227	-0.000972352
7696	2.41623	6.7677	0.815773	0.0363563	-0.000963451
7697	2.41654	6.76545	0.815535	0.0363895	-0.000954716
7698	2.41686	6.76323	0.815301	0.0364223	-0.000945863
7699	2.41717	6.76106	0.81507	0.0364547	-0.000937376
7700	2.41749	6.75891	0.814843	0.036487	-0.000928645
7701	2.4178	6.75681	0.814617	0.0365185	-0.000919983
7702	2.41811	6.75474	0.814395	0.0365499	-0.000911678
7703	2.41843	6.75271	0.814176	0.0365809	-0.000902852
7704	2.41874	6.75072	0.813961	0.0366118	-0.000894418
7705	2.41906	6.74876	0.81375	0.0366426	-0.000885986
7706	2.41937	6.74684	0.813538	0.0366721	-0.000877567
7707	2.41968	6.74496	0.813332	0.0367023	-0.000869199
7708	2.42	6.74312	0.81313	0.0367318	-0.000860411
7709	2.42031	6.74131	0.812932	0.0367613	-0.000851318
7710	2.42063	6.73955	0.812737	0.0367903	-0.000842469
7711	2.42094	6.73782	0.812546	0.0368187	-0.000833033
7712	2.42125	6.73612	0.81236	0.0368476	-0.000823779
7713	2.42157	6.73447	0.812176	0.0368759	-0.000814372
7714	2.42188	6.73285	0.811995	0.0369038	-0.000805301
7715	2.4222	6.73128	0.81182	0.0369314	-0.000795399
7716	2.42251	6.72974	0.811649	0.0369593	-0.000785657
7717	2.42282	6.72824	0.81148	0.0369865	-0.000775969
7718	2.42314	6.72677	0.811315	0.0370132	-0.000766751
7719	2.42345	6.72535	0.811153	0.0370397	-0.000757016
7720	2.42377	6.72396	0.810996	0.0370658	-0.000747464
7721	2.42408	6.72262	0.810842	0.0370916	-0.000737852
7722	2.42439	6.72131	0.81069	0.0371169	-0.000728472
7723	2.42471	6.72004	0.810543	0.037142	-0.000718853
7724	2.42502	6.71881	0.810398	0.0371667	-0.000709601
7725	2.42534	6.71761	0.810258	0.0371912	-0.000700286
7726	2.42565	6.71646	0.81012	0.0372152	-0.000691204
7727	2.42596	6.71534	0.809986	0.0372388	-0.00068195
7728	2.42628	6.71427	0.809855	0.0372621	-0.000672516
7729	2.42659	6.71323	0.809728	0.0372852	-0.000663795
7730	2.42691	6.71223	0.809604	0.0373078	-0.000654552
7731	2.42722	6.71127	0.809485	0.0373301	-0.000645615
7732	2.42753	6.71035	0.80937	0.0373522	-0.000636169
7733	2.42785	6.70947	0.809258	0.0373738	-0.000626878
7734	2.42816	6.70863	0.809148	0.0373948	-0.000618171
7735	2.42848	6.70782	0.809042	0.0374156	-0.000609154
7736	2.42879	6.70706	0.808939	0.0374357	-0.000600648
7737	2.4291	6.70633	0.808839	0.0374556	-0.000592115
7738	2.42942	6.70565	0.80874	0.0374747	-0.000583688
7739	2.42973	6.705	0.808647	0.0374939	-0.000575373
7740	2.43005	6.70439	0.808556	0.0375127	-0.000567654
7741	2.43036	6.70382	0.808469	0.037531	-0.000559752
7742	2.43067	6.7033	0.808384	0.037549	-0.000551572
7743	2.43099	6.70281	0.808304	0.0375666	-0.00054311
7744	2.4313	6.70236	0.808228	0.0375841	-0.000534713
7745	2.43162	6.70194	0.808156	0.0376013	-0.000526785
7746	2.43193	6.70157	0.808087	0.037618	-0.000518047
7747	2.43224	6.70124	0.808021	0.0376343	-0.000509934
7748	2.43256	6.70095	0.807958	0.0376503	-0.000502124
7749	2.43287	6.70069	0.807898	0.0376657	-0.000493937
7750	2.43319	6.70048	0.807843	0.037681	-0.000485863
7751	2.4335	6.7003	0.80779	0.0376957	-0.000478044
7752	2.43381	6.70017	0.807741	0.0377102	-0.000470204
7753	2.43413	6.70007	0.807696	0.0377242	-0.0004623
7754	2.43444	6.70002	0.807653	0.037738	-0.000454615
7755	2.43476	6.7	0.807614	0.0377514	-0.000446804
7756	2.43507	6.70002	0.80758	0.0377648	-0.000438503
7757	2.43538	6.70008	0.80755	0.0377777	-0.000430578
7758	2.4357	6.70019	0.807522	0.0377902	-0.000422759
7759	2.43601	6.70033	0.807499	0.0378026	-0.000414665
7760	2.43633	6.70051	0.807479	0.0378146	-0.000406832
7761	2.43664	6.70073	0.807464	0.0378263	-0.000398698
7762	2.43695	6.70099	0.807451	0.0378375	-0.000390768
7763	2.43727	6.70128	0.807442	0.0378484	-0.000382938
7764	2.43758	6.70162	0.807438	0.0378591	-0.00037462
7765	2.4379	6.702	0.807437	0.0378692	-0.000366399
7766	2.43821	6.70242	0.807441	0.0378793	-0.000358162
7767	2.43852	6.70287	0.807449	0.0378891	-0.000349888
7768	2.43884	6.70337	0.807457	0.037898	-0.000342229
7769	2.43915	6.7039	0.807471	0.0379069	-0.00033465
7770	2.43947	6.70447	0.807488	0.0379154	-0.000326847
7771	2.43978	6.70509	0.807509	0.0379235	-0.000318849
7772	2.44009	6.70574	0.807533	0.0379311	-0.000311001
7773	2.44041	6.70643	0.807561	0.0379384	-0.000303569
7774	2.44072	6.70716	0.807593	0.0379454	-0.000295896
7775	2.44104	6.70793	0.807627	0.037952	-0.000288419
7776	2.44135	6.70874	0.807665	0.0379581	-0.000281057
7777	2.44166	6.70959	0.807706	0.0379637	-0.000273843
7778	2.44198	6.71048	0.807751	0.0379691	-0.000266642
7779	2.44229	6.7114	0.807798	0.037974	-0.00025953
7780	2.44261	6.71237	0.807851	0.0379787	-0.000252189
7781	2.44292	6.71337	0.807905	0.0379829	-0.000245435
7782	2.44323	6.71441	0.807962	0.0379865	-0.000238981
7783	2.44355	6.7155	0.808024	0.0379899	-0.000232075
7784	2.44386	6.71662	0.808091	0.0379933	-0.000224232
7785	2.44418	6.71778	0.808161	0.0379962	-0.000217683
7786	2.44449	6.71897	0.808234	0.0379989	-0.000210769
7787	2.4448	6.72021	0.80831	0.0380011	-0.00020362
7788	2.44512	6.72149	0.808391	0.038003	-0.000196471
7789	2.44543	6.7228	0.808474	0.0380043	-0.000189904
7790	2.44575	6.72415	0.80856	0.0380053	-0.000183403
7791	2.44606	6.72554	0.808651	0.0380061	-0.000176616
7792	2.44637	6.72697	0.808744	0.0380063	-0.00017005
7793	2.44669	6.72844	0.808842	0.0380062	-0.000163451
7794	2.447	6.72995	0.808942	0.0380057	-0.000157294
7795	2.44732	6.73149	0.809047	0.038005	-0.000150638
7796	2.44763	6.73308	0.809155	0.0380038	-0.00014425
7797	2.44794	6.7347	0.809267	0.0380026	-0.000137651
7798	2.44826	6.73636	0.809383	0.0380008	-0.000130991
7799	2.44857	6.73805	0.809502	0.0379989	-0.00012446
7800	2.44889	6.73979	0.809625	0.0379963	-0.000118004
7801	2.4492	6.74156	0.809751	0.0379936	-0.00011146
7802	2.44951	6.74337	0.809881	0.0379905	-0.000105184
7803	2.44983	6.74522	0.810014	0.0379868	-9.89225e-05
7804	2.45014	6.7471	0.810151	0.0379829	-9.27788e-05
7805	2.45046	6.74903	0.810291	0.0379786	-8.66177e-05
7806	2.45077	6.75099	0.810432	0.0379736	-8.10096e-05
7807	2.45108	6.75299	0.810578	0.0379684	-7.53284e-05
7808	2.4514	6.75502	0.810728	0.037963	-6.94515e-05
7809	2.45171	6.7571	0.810883	0.0379573	-6.30357e-05
7810	2.45203	6.75921	0.811041	0.0379511	-5.69145e-05
7811	2.45234	6.76135	0.811202	0.0379446	-5.08528e-05
7812	2.45265	6.76354	0.811366	0.0379376	-4.50299e-05
7813	2.45297	6.76576	0.811534	0.0379303	-3.92609e-05
7814	2.45328	6.76802	0.811706	0.0379227	-3.33373e-05
7815	2.4536	6.77031	0.81188	0.0379146	-2.76843e-05
7816	2.45391	6.77264	0.812059	0.0379063	-2.17775e-05
7817	2.45422	6.77501	0.812241	0.0378975	-1.6061e-05
7818	2.45454	6.77742	0.812426	0.0378885	-1.04222e-05
7819	2.45485	6.77986	0.812614	0.037879	-5.20774e-06
7820	2.45517	6.78234	0.812806	0.0378691	4.37475e-07
7821	2.45548	6.78485	0.813003	0.0378591	6.27484e-06
7822	2.45579	6.7874	0.813202	0.0378486	1.1833e-05
7823	2.45611	6.78998	0.813404	0.0378376	1.72656e-05
7824	2.45642	6.79261	0.813611	0.0378264	2.28309e-05
7825	2.45674	6.79526	0.81382	0.0378149	2.82763e-05
7826	2.45705	6.79796	0.814033	0.0378029	3.35025e-05
7827	2.45736	6.80068	0.814249	0.0377905	3.87459e-05
7828	2.45768	6.80345	0.814467	0.0377776	4.36571e-05
7829	2.45799	6.80625	0.814686	0.037764	4.79301e-05
7830	2.45831	6.80908	0.814911	0.0377503	5.24853e-05
7831	2.45862	6.81195	0.815137	0.037736	5.68802e-05
7832	2.45893	6.81486	0.815369	0.0377215	6.16379e-05
7833	2.45925	6.8178	0.815599	0.0377062	6.53661e-05
7834	2.45956	6.82077	0.815835	0.0376909	6.9499e-05
7835	2.45988	6.82378	0.816074	0.037675	7.34468e-05
7836	2.46019	6.82682	0.816318	0.0376592	7.81225e-05
7837	2.4605	6.8299	0.816563	0.0376429	8.22698e-05
7838	2.46082	6.83301	0.816812	0.037626	8.61539e-05
7839	2.46113	6.83616	0.817064	0.0376088	9.00984e-05
7840	2.46145	6.83934	0.817317	0.0375911	9.38306e-05
7841	2.46176	6.84256	0.817573	0.0375729	9.73246e-05
7842	2.46207	6.8458	0.817834	0.0375547	0.000101057
7843	2.46239	6.84909	0.818097	0.037536	0.000104589
7844	2.4627	6.8524	0.818362	0.037517	0.000108095
7845	2.46302	6.85575	0.81863	0.0374975	0.000111539
7846	2.46333	6.85913	0.818901	0.0374776	0.000114819
7847	2.46364	6.86255	0.819175	0.0374574	0.000117929
7848	2.46396	6.866	0.819451	0.037437	0.000121017
7849	2.46427	6.86948	0.819732	0.0374163	0.000124362
7850	2.46459	6.87299	0.820014	0.0373953	0.000127678
7851	2.4649	6.87654	0.820302	0.0373741	0.000131254
7852	2.46521	6.88012	0.820592	0.0373527	0.000134774
7853	2.46553	6.88373	0.820887	0.0373311	0.000138741
7854	2.46584	6.88737	0.821186	0.0373093	0.000142711
7855	2.46616	6.89105	0.821485	0.0372868	0.000146191
7856	2.46647	6.89476	0.821785	0.0372638	0.000149223
7857	2.46678	6.8985	0.822094	0.0372413	0.000153554
7858	2.4671	6.90227	0.822403	0.0372181	0.000157332
7859	2.46741	6.90607	0.822713	0.037194	0.000160325
7860	2.46773	6.90991	0.82303	0.0371705	0.000164311
7861	2.46804	6.91377	0.823346	0.0371458	0.000167239
7862	2.46835	6.91767	0.823669	0.0371214	0.00017094
7863	2.46867	6.92159	0.823994	0.0370965	0.000174751
7864	2.46898	6.92555	0.824325	0.0370718	0.0001793
7865	2.4693	6.92954	0.824652	0.0370456	0.00018208
7866	2.46961	6.93356	0.824986	0.0370197	0.000185703
7867	2.46992	6.93761	0.825324	0.0369936	0.00018941
7868	2.47024	6.94169	0.825663	0.0369669	0.000192642
7869	2.47055	6.9458	0.826004	0.0369397	0.0001958
7870	2.47087	6.94993	0.82635	0.0369123	0.000199068
7871	2.47118	6.9541	0.826697	0.0368845	0.000202351
7872	2.47149	6.9583	0.827048	0.0368564	0.000205635
7873	2.47181	6.96253	0.827402	0.0368279	0.000208605
7874	2.47212	6.96678	0.827757	0.036799	0.000211679
7875	2.47244	6.97107	0.828115	0.0367697	0.000214673
7876	2.47275	6.97538	0.828478	0.0367404	0.000217853
7877	2.47306	6.97972	0.828843	0.0367107	0.000221168
7878	2.47338	6.98409	0.829211	0.0366806	0.000224154
7879	2.47369	6.98849	0.82958	0.0366501	0.000227029
7880	2.47401	6.99292	0.829951	0.0366191	0.000229335
7881	2.47432	6.99737	0.830326	0.0365878	0.000231982
7882	2.47463	7.00186	0.830704	0.0365563	0.000234827
7883	2.47495	7.00637	0.831083	0.036524	0.000237124
7884	2.47526	7.0109	0.831463	0.0364912	0.000239167
7885	2.47558	7.01547	0.831846	0.0364583	0.000241016
7886	2.47589	7.02006	0.832233	0.0364251	0.000242893
7887	2.4762	7.02468	0.83262	0.0363914	0.000244934
7888	2.47652	7.02932	0.833011	0.0363573	0.000246918
7889	2.47683	7.03399	0.833403	0.0363228	0.000248359
7890	2.47715	7.03869	0.833797	0.0362881	0.000249826
7891	2.47746	7.04341	0.834194	0.0362531	0.00025159
7892	2.47777	7.04816	0.83459	0.0362169	0.000252169
7893	2.47809	7.05294	0.834991	0.0361813	0.000253525
7894	2.4784	7.05774	0.835396	0.0361454	0.000255176
7895	2.47872	7.06257	0.835803	0.0361092	0.00025668
7896	2.47903	7.06742	0.836212	0.0360724	0.00025824
7897	2.47934	7.07229	0.836622	0.0360354	0.000259667
7898	2.47966	7.0772	0.837039	0.035999	0.000261666
7899	2.47997	7.08212	0.837449	0.0359602	0.000261813
7900	2.48029	7.08707	0.837867	0.0359224	0.000263125
7901	2.4806	7.09204	0.838287	0.0358842	0.000264402
7902	2.48091	7.09704	0.83871	0.0358458	0.000265657
7903	2.48123	7.10206	0.839133	0.0358068	0.000266635
7904	2.48154	7.10711	0.83956	0.0357675	0.000267769
7905	2.48186	7.11218	0.839988	0.0357278	0.000268825
7906	2.48217	7.11727	0.840419	0.0356879	0.000269819
7907	2.48248	7.12239	0.840852	0.0356477	0.000270746
7908	2.4828	7.12752	0.841287	0.0356072	0.000272016
7909	2.48311	7.13268	0.841725	0.0355665	0.00027302
7910	2.48343	7.13787	0.842167	0.0355256	0.000274423
7911	2.48374	7.14307	0.842609	0.0354843	0.000275629
7912	2.48405	7.1483	0.843055	0.0354427	0.000276739
7913	2.48437	7.15355	0.8435	0.0354006	0.0002777
7914	2.48468	7.15882	0.843949	0.0353581	0.000278571
7915	2.485	7.16411	0.8444	0.0353153	0.000279296
7916	2.48531	7.16942	0.844853	0.0352723	0.000280116
7917	2.48562	7.17476	0.845308	0.035229	0.000281012
7918	2.48594	7.18011	0.845764	0.0351852	0.000281669
7919	2.48625	7.18548	0.846223	0.0351413	0.000282361
7920	2.48657	7.19088	0.846684	0.035097	0.00028297
7921	2.48688	7.19629	0.847146	0.0350522	0.000283353
7922	2.48719	7.20173	0.84761	0.035007	0.000283604
7923	2.48751	7.20718	0.848075	0.0349615	0.000283683
7924	2.48782	7.21266	0.848542	0.0349158	0.000283823
7925	2.48814	7.21815	0.849014	0.0348697	0.000284028
7926	2.48845	7.22366	0.849486	0.0348234	0.000284325
7927	2.48876	7.2292	0.84996	0.0347767	0.000284582
7928	2.48908	7.23475	0.850436	0.03473	0.000284758
7929	2.48939	7.24031	0.850915	0.0346827	0.00028489
7930	2.48971	7.2459	0.851392	0.0346348	0.000284497
7931	2.49002	7.2515	0.851875	0.0345869	0.000284676
7932	2.49033	7.25713	0.852359	0.0345387	0.00028478
7933	2.49065	7.26276	0.852843	0.0344902	0.000284669
7934	2.49096	7.26842	0.853332	0.0344416	0.000284895
7935	2.49128	7.27409	0.853822	0.0343924	0.000285105
7936	2.49159	7.27978	0.854313	0.0343432	0.000285003
7937	2.4919	7.28549	0.854806	0.0342934	0.000284804
7938	2.49222	7.29121	0.8553	0.0342433	0.000284359
7939	2.49253	7.29695	0.855796	0.0341929	0.000284224
7940	2.49285	7.30271	0.856294	0.0341421	0.000283852
7941	2.49316	7.30848	0.856794	0.0340912	0.000283561
7942	2.49347	7.31427	0.857296	0.03404	0.000283192
7943	2.49379	7.32007	0.857798	0.0339882	0.000282516
7944	2.4941	7.32588	0.858303	0.0339362	0.000281896
7945	2.49442	7.33172	0.858808	0.0338837	0.000280973
7946	2.49473	7.33756	0.859315	0.0338308	0.000280041
7947	2.49504	7.34342	0.859825	0.0337778	0.000279188
7948	2.49536	7.3493	0.860336	0.0337245	0.000278401
7949	2.49567	7.35518	0.860848	0.0336708	0.000277306
7950	2.49599	7.36109	0.861361	0.0336167	0.000276161
7951	2.4963	7.367	0.861876	0.0335624	0.000274687
7952	2.49661	7.37293	0.862391	0.0335076	0.000273337
7953	2.49693	7.37887	0.862909	0.0334528	0.000272363
7954	2.49724	7.38482	0.863429	0.0333976	0.000271117
7955	2.49756	7.39079	0.863951	0.0333426	0.000270238
7956	2.49787	7.39677	0.864474	0.0332869	0.000268933
7957	2.49818	7.40276	0.865	0.0332309	0.000267697
7958	2.4985	7.40876	0.865519	0.0331728	0.000264836
7959	2.49881	7.41477	0.866048	0.0331176	0.000264252
7960	2.49913	7.4208	0.866573	0.0330591	0.000261644
7961	2.49944	7.42683	0.867106	0.0330035	0.000261434
7962	2.49975	7.43288	0.867634	0.0329445	0.000258641
7963	2.50007	7.43894	0.868167	0.0328881	0.000257784
7964	2.50038	7.44501	0.868701	0.03283	0.000256117
7965	2.5007	7.45108	0.869234	0.0327714	0.000254103
7966	2.50101	7.45717	0.869767	0.0327122	0.000251663
7967	2.50132	7.46327	0.870302	0.0326531	0.000249431
7968	2.50164	7.46937	0.870839	0.032594	0.000247397
7969	2.50195	7.47549	0.871378	0.0325343	0.000245458
7970	2.50227	7.48161	0.871916	0.0324743	0.000243174
7971	2.50258	7.48774	0.872456	0.0324141	0.000240891
7972	2.50289	7.49389	0.872996	0.0323532	0.000238131
7973	2.50321	7.50003	0.873532	0.032291	0.000234093
7974	2.50352	7.50619	0.87408	0.0322317	0.000233003
7975	2.50384	7.51236	0.874625	0.0321706	0.000230994
7976	2.50415	7.51853	0.87517	0.032109	0.000228533
7977	2.50446	7.52471	0.875711	0.0320458	0.000224768
7978	2.50478	7.53089	0.876262	0.0319854	0.000223232
7979	2.50509	7.53709	0.876803	0.0319212	0.000218955
7980	2.50541	7.54329	0.87735	0.0318587	0.000215684
7981	2.50572	7.54949	0.877904	0.0317974	0.000214235
7982	2.50603	7.5557	0.878452	0.031734	0.000211379
7983	2.50635	7.56192	0.879002	0.0316708	0.000208324
7984	2.50666	7.56814	0.879551	0.031607	0.000205212
7985	2.50698	7.57437	0.880097	0.0315416	0.000200656
7986	2.50729	7.5806	0.880652	0.0314788	0.000198397
7987	2.5076	7.58684	0.881204	0.0314145	0.00019479
7988	2.50792	7.59308	0.881752	0.0313485	0.000190333
7989	2.50823	7.59933	0.88231	0.0312855	0.000188212
7990	2.50855	7.60558	0.882863	0.0312205	0.000184668
7991	2.50886	7.61183	0.883416	0.0311552	0.00018069
7992	2.50917	7.61809	0.88397	0.0310896	0.000176926
7993	2.50949	7.62435	0.884524	0.0310238	0.000173348
7994	2.5098	7.63061	0.885078	0.030958	0.000169496
7995	2.51012	7.63688	0.885629	0.0308905	0.000164444
7996	2.51043	7.64315	0.88619	0.0308263	0.000162165
7997	2.51074	7.64942	0.886748	0.0307601	0.000158605
7998	2.51106	7.65569	0.887304	0.0306936	0.000154844
7999	2.51137	7.66197	0.887856	0.0306253	0.000149617
8000	2.51169	7.66824	0.888414	0.0305586	0.000145962
8001	2.512	7.67452	0.888977	0.0304933	0.000143353
8002	2.51231	7.6808	0.889535	0.0304259	0.000139353
8003	2.51263	7.68708	0.890094	0.0303584	0.000135595
8004	2.51294	7.69336	0.890651	0.0302905	0.000131504
8005	2.51326	7.69964	0.891204	0.0302209	0.000125691
8006	2.51357	7.70592	0.891767	0.0301547	0.000122497
8007	2.51388	7.7122	0.892325	0.0300862	0.000118027
8008	2.5142	7.71848	0.89288	0.0300177	0.000113296
8009	2.51451	7.72476	0.894264	0.0299415	0.000448534
8010	2.51483	7.73103	0.895551	0.0299633	0.000709427
8011	2.51514	7.73731	0.896633	0.029948	0.000843905
8012	2.51545	7.74358	0.897413	0.0298833	0.000827858
8013	2.51577	7.74986	0.897992	0.029792	0.000742066
8014	2.51608	7.75613	0.89851	0.0296939	0.000667713
8015	2.5164	7.7624	0.899073	0.0296068	0.000634832
8016	2.51671	7.76866	0.899744	0.0295344	0.00066324
8017	2.51702	7.77493	0.900528	0.0294792	0.000736169
8018	2.51734	7.78119	0.901405	0.0294369	0.000841252
8019	2.51765	7.78745	0.902337	0.0294021	0.000963344
8020	2.51797	7.7937	0.903284	0.0293695	0.00108832
8021	2.51828	7.79995	0.904211	0.029334	0.00120596
8022	2.51859	7.8062	0.905097	0.0292934	0.00130952
8023	2.51891	7.81244	0.905939	0.0292466	0.00140018
8024	2.51922	7.81868	0.906731	0.029194	0.00147629
8025	2.51954	7.82491	0.907485	0.0291372	0.00154141
8026	2.51985	7.83114	0.908208	0.0290783	0.0015958
8027	2.52016	7.83736	0.908923	0.0290179	0.00165409
8028	2.52048	7.84358	0.909627	0.0289581	0.00170666
8029	2.52079	7.84979	0.910327	0.0288995	0.00175588
8030	2.52111	7.856	0.911035	0.0288416	0.0018097
8031	2.52142	7.8622	0.91175	0.0287848	0.00186499
8032	2.52173	7.86839	0.912471	0.0287283	0.00192388
8033	2.52205	7.87458	0.913199	0.028674	0.00197914
8034	2.52236	7.88076	0.913935	0.0286189	0.00203973
8035	2.52268	7.88693	0.914672	0.0285652	0.00209648
8036	2.52299	7.8931	0.915416	0.0285111	0.00215609
8037	2.5233	7.89925	0.916164	0.0284563	0.0022182
8038	2.52362	7.90541	0.916915	0.0284025	0.00227816
8039	2.52393	7.91155	0.917668	0.0283492	0.00233566
8040	2.52425	7.91768	0.918419	0.0282941	0.00239365
8041	2.52456	7.92381	0.919169	0.0282375	0.00245216
8042	2.52487	7.92992	0.91992	0.0281826	0.00250612
8043	2.52519	7.93603	0.920668	0.0281258	0.00256012
8044	2.5255	7.94213	0.921412	0.0280681	0.00261185
8045	2.52582	7.94822	0.922153	0.0280096	0.00266125
8046	2.52613	7.95429	0.922887	0.027949	0.00270929
8047	2.52644	7.96036	0.923619	0.0278894	0.00275213
8048	2.52676	7.96642	0.924344	0.0278276	0.00279317
8049	2.52707	7.97247	0.925062	0.0277636	0.00283294
8050	2.52739	7.97851	0.925778	0.0277011	0.00286797
8051	2.5277	7.98453	0.926483	0.0276356	0.00290025
8052	2.52801	7.99055	0.927183	0.0275692	0.0029302
8053	2.52833	7.99655	0.927875	0.0275017	0.00295717
8054	2.52864	8.00254	0.92856	0.0274331	0.00298166
8055	2.52896	8.00852	0.92924	0.0273637	0.00300368
8056	2.52927	8.01449	0.929913	0.0272935	0.00302357
8057	2.52958	8.02044	0.930581	0.0272223	0.00304092
8058	2.5299	8.02639	0.931242	0.0271503	0.00305624
8059	2.53021	8.03232	0.931895	0.0270762	0.0030696
8060	2.53053	8.03823	0.932549	0.0270044	0.00308122
8061	2.53084	8.04414	0.933193	0.0269301	0.00309057
8062	2.53115	8.05002	0.933832	0.026855	0.00309862
8063	2.53147	8.0559	0.934465	0.0267795	0.00310526
8064	2.53178	8.06176	0.935094	0.0267039	0.003111
8065	2.5321	8.06761	0.935719	0.0266276	0.00311507
8066	2.53241	8.07344	0.936338	0.0265509	0.00311784
8067	2.53272	8.07926	0.936954	0.0264735	0.00311961
8068	2.53304	8.08506	0.937565	0.0263961	0.00312047
8069	2.53335	8.09085	0.938171	0.0263181	0.0031202
8070	2.53367	8.09663	0.938772	0.0262382	0.00311898
8071	2.53398	8.10238	0.939374	0.0261613	0.00311799
8072	2.53429	8.10812	0.939967	0.0260811	0.00311534
8073	2.53461	8.11385	0.940561	0.0260038	0.00311287
8074	2.53492	8.11956	0.941149	0.025925	0.00310962
8075	2.53524	8.12525	0.941735	0.0258459	0.00310581
8076	2.53555	8.13092	0.942314	0.0257649	0.00310117
8077	2.53586	8.13658	0.942894	0.0256874	0.00309722
8078	2.53618	8.14222	0.943469	0.0256077	0.00309177
8079	2.53649	8.14785	0.944039	0.025528	0.00308601
8080	2.53681	8.15345	0.944606	0.0254482	0.00308013
8081	2.53712	8.15904	0.945171	0.0253686	0.00307414
8082	2.53743	8.16461	0.945733	0.025289	0.00306818
8083	2.53775	8.17016	0.946293	0.0252097	0.00306182
8084	2.53806	8.1757	0.94685	0.0251303	0.00305531
8085	2.53838	8.18121	0.947405	0.0250508	0.00304872
8086	2.53869	8.18671	0.947952	0.0249695	0.00304097
8087	2.539	8.19218	0.948502	0.024892	0.00303495
8088	2.53932	8.19764	0.949049	0.0248128	0.00302762
8089	2.53963	8.20308	0.949592	0.0247333	0.00302011
8090	2.53995	8.2085	0.950131	0.0246543	0.00301279
8091	2.54026	8.21389	0.950668	0.0245749	0.00300506
8092	2.54057	8.21927	0.951199	0.0244957	0.00299666
8093	2.54089	8.22463	0.951728	0.0244165	0.00298815
8094	2.5412	8.22996	0.952257	0.0243375	0.00297997
8095	2.54152	8.23528	0.952781	0.0242586	0.00297171
8096	2.54183	8.24057	0.953301	0.0241798	0.00296312
8097	2.54214	8.24585	0.95382	0.0241013	0.00295446
8098	2.54246	8.2511	0.954337	0.0240228	0.00294599
8099	2.54277	8.25633	0.954847	0.0239429	0.00293624
8100	2.54309	8.26153	0.955361	0.0238664	0.00292847
8101	2.5434	8.26672	0.95587	0.0237885	0.00291957
8102	2.54371	8.27188	0.956372	0.023709	0.0029098
8103	2.54403	8.27702	0.956879	0.0236336	0.00290193
8104	2.54434	8.28214	0.957379	0.0235564	0.00289297
8105	2.54466	8.28723	0.957879	0.0234794	0.00288426
8106	2.54497	8.29231	0.958373	0.0234027	0.00287541
8107	2.54528	8.29735	0.958867	0.0233258	0.00286607
8108	2.5456	8.30238	0.959356	0.0232491	0.00285681
8109	2.54591	8.30738	0.959843	0.0231727	0.00284752
8110	2.54623	8.31236	0.960327	0.0230963	0.002838
8111	2.54654	8.31731	0.960808	0.0230203	0.00282865
8112	2.54685	8.32224	0.961288	0.0229448	0.00281927
8113	2.54717	8.32714	0.961765	0.0228691	0.00280937
8114	2.54748	8.33202	0.962236	0.0227933	0.0027992
8115	2.5478	8.33687	0.962707	0.022718	0.00278935
8116	2.54811	8.3417	0.963174	0.0226429	0.0027796
8117	2.54842	8.34651	0.963641	0.0225682	0.00276981
8118	2.54874	8.35129	0.964102	0.0224933	0.00275957
8119	2.54905	8.35604	0.964561	0.0224188	0.00274984
8120	2.54937	8.36077	0.965017	0.0223444	0.00273938
8121	2.54968	8.36547	0.965468	0.0222699	0.00272842
8122	2.54999	8.37014	0.965919	0.0221959	0.00271787
8123	2.55031	8.37479	0.966365	0.0221221	0.00270725
8124	2.55062	8.37941	0.966811	0.0220489	0.00269694
8125	2.55094	8.384	0.967253	0.0219758	0.00268664
8126	2.55125	8.38857	0.967694	0.021903	0.00267628
8127	2.55156	8.39311	0.968129	0.0218301	0.00266564
8128	2.55188	8.39763	0.968563	0.0217575	0.0026547
8129	2.55219	8.40211	0.968991	0.0216852	0.00264363
8130	2.55251	8.40657	0.96942	0.0216129	0.00263288
8131	2.55282	8.411	0.969843	0.0215411	0.00262191
8132	2.55313	8.4154	0.970264	0.0214694	0.00261044
8133	2.55345	8.41977	0.970679	0.0213978	0.00259867
8134	2.55376	8.42412	0.971094	0.0213269	0.00258768
8135	2.55408	8.42844	0.971505	0.0212558	0.00257625
8136	2.55439	8.43272	0.971915	0.0211851	0.00256533
8137	2.5547	8.43698	0.97232	0.0211151	0.00255398
8138	2.55502	8.44121	0.972723	0.0210453	0.00254253
8139	2.55533	8.44542	0.973122	0.0209756	0.00253091
8140	2.55565	8.44959	0.973517	0.0209063	0.00251914
8141	2.55596	8.45373	0.97391	0.0208372	0.00250755
8142	2.55627	8.45784	0.974298	0.0207682	0.00249559
8143	2.55659	8.46192	0.974685	0.0206996	0.00248361
8144	2.5569	8.46598	0.975069	0.0206314	0.00247203
8145	2.55722	8.47	0.975448	0.0205634	0.00246002
8146	2.55753	8.47399	0.975825	0.0204958	0.00244831
8147	2.55784	8.47795	0.976199	0.0204286	0.00243668
8148	2.55816	8.48188	0.97657	0.0203616	0.00242493
8149	2.55847	8.48578	0.97694	0.0202953	0.00241332
8150	2.55879	8.48965	0.977309	0.02023	0.00240239
8151	2.5591	8.49349	0.977669	0.0201631	0.00239049
8152	2.55941	8.49729	0.978029	0.0200978	0.00237887
8153	2.55973	8.50107	0.978385	0.0200323	0.00236682
8154	2.56004	8.50481	0.978741	0.0199686	0.00235571
8155	2.56036	8.50852	0.979089	0.0199034	0.00234381
8156	2.56067	8.5122	0.979437	0.0198395	0.00233226
8157	2.56098	8.51585	0.979781	0.0197758	0.00232058
8158	2.5613	8.51947	0.980123	0.0197127	0.00230882
8159	2.56161	8.52305	0.980461	0.0196498	0.00229724
8160	2.56193	8.5266	0.980795	0.0195872	0.00228515
8161	2.56224	8.53012	0.981128	0.0195257	0.00227372
8162	2.56255	8.5336	0.981453	0.0194629	0.00226152
8163	2.56287	8.53705	0.98178	0.0194022	0.00225005
8164	2.56318	8.54047	0.9821	0.0193399	0.0022377
8165	2.5635	8.54386	0.982419	0.0192799	0.00222602
8166	2.56381	8.54721	0.982733	0.0192185	0.00221386
8167	2.56412	8.55053	0.983046	0.0191587	0.00220238
8168	2.56444	8.55382	0.983355	0.0190991	0.00219051
8169	2.56475	8.55707	0.983662	0.0190407	0.00217904
8170	2.56507	8.56029	0.983963	0.0189811	0.0021668
8171	2.56538	8.56347	0.984262	0.0189226	0.00215497
8172	2.56569	8.56662	0.984558	0.0188646	0.00214295
8173	2.56601	8.56974	0.984852	0.0188071	0.00213109
8174	2.56632	8.57282	0.985144	0.0187506	0.0021196
8175	2.56664	8.57587	0.985428	0.0186929	0.00210743
8176	2.56695	8.57888	0.985712	0.0186367	0.00209593
8177	2.56726	8.58186	0.985994	0.0185814	0.00208435
8178	2.56758	8.58481	0.98627	0.0185258	0.00207238
8179	2.56789	8.58771	0.986543	0.0184705	0.00206034
8180	2.56821	8.59059	0.986814	0.018416	0.0020486
8181	2.56852	8.59343	0.987081	0.0183618	0.0020371
8182	2.56883	8.59623	0.987344	0.0183074	0.00202514
8183	2.56915	8.599	0.987609	0.018255	0.00201412
8184	2.56946	8.60173	0.987867	0.0182022	0.00200229
8185	2.56978	8.60443	0.988121	0.0181497	0.00199073
8186	2.57009	8.60709	0.988372	0.0180975	0.00197904
8187	2.5704	8.60972	0.98862	0.0180458	0.00196738
8188	2.57072	8.6123	0.988865	0.0179945	0.0019556
8189	2.57103	8.61486	0.989106	0.0179436	0.00194391
8190	2.57135	8.61738	0.989344	0.0178933	0.00193229
8191	2.57166	8.61986	0.989579	0.0178433	0.00192038
8192	2.57197	8.6223	0.989809	0.0177936	0.0019086
8193	2.57229	8.62471	0.990037	0.0177443	0.00189662
8194	2.5726	8.62708	0.990261	0.0176956	0.00188461
8195	2.57292	8.62942	0.99048	0.0176472	0.00187258
8196	2.57323	8.63172	0.990696	0.0175993	0.00186064
8197	2.57354	8.63398	0.990911	0.017552	0.00184872
8198	2.57386	8.63621	0.99112	0.0175049	0.00183677
8199	2.57417	8.6384	0.991327	0.0174586	0.001825
8200	2.57449	8.64055	0.991529	0.0174124	0.00181294
8201	2.5748	8.64266	0.991729	0.0173668	0.00180087
8202	2.57511	8.64474	0.991924	0.0173218	0.00178911
8203	2.57543	8.64678	0.992118	0.0172774	0.00177748
8204	2.57574	8.64878	0.992309	0.0172335	0.00176604
8205	2.57606	8.65075	0.992495	0.01719	0.00175437
8206	2.57637	8.65268	0.992678	0.0171469	0.00174262
8207	2.57668	8.65457	0.992859	0.0171044	0.00173141
8208	2.577	8.65642	0.993036	0.0170624	0.00171992
8209	2.57731	8.65823	0.993209	0.0170206	0.00170847
8210	2.57763	8.66001	0.993379	0.0169795	0.00169694
8211	2.57794	8.66175	0.993545	0.0169389	0.00168526
8212	2.57825	8.66345	0.993707	0.0168981	0.00167361
8213	2.57857	8.66511	0.993867	0.0168584	0.0016623
8214	2.57888	8.66674	0.994022	0.016819	0.00165076
8215	2.5792	8.66833	0.994175	0.0167805	0.00163943
8216	2.57951	8.66988	0.994324	0.0167424	0.00162794
8217	2.57982	8.67139	0.994468	0.0167041	0.00161633
8218	2.58014	8.67286	0.994611	0.0166672	0.00160521
8219	2.58045	8.67429	0.994751	0.0166309	0.00159376
8220	2.58077	8.67569	0.994886	0.0165945	0.00158248
8221	2.58108	8.67704	0.995018	0.0165589	0.00157122
8222	2.58139	8.67836	0.995147	0.0165239	0.00156017
8223	2.58171	8.67964	0.995273	0.0164894	0.00154911
8224	2.58202	8.68088	0.995395	0.0164554	0.00153809
8225	2.58234	8.68209	0.995514	0.0164219	0.00152708
8226	2.58265	8.68325	0.995629	0.0163889	0.00151621
8227	2.58296	8.68438	0.995742	0.0163564	0.00150511
8228	2.58328	8.68546	0.99585	0.0163243	0.00149399
8229	2.58359	8.68651	0.995955	0.0162929	0.00148305
8230	2.58391	8.68752	0.996058	0.016262	0.00147223
8231	2.58422	8.68849	0.996157	0.0162317	0.00146146
8232	2.58453	8.68942	0.996252	0.0162017	0.00145074
8233	2.58485	8.69031	0.996343	0.0161721	0.00144
8234	2.58516	8.69116	0.996432	0.0161432	0.00142904
8235	2.58548	8.69198	0.996516	0.0161147	0.00141808
8236	2.58579	8.69275	0.996596	0.0160865	0.00140699
8237	2.5861	8.69349	0.996672	0.016059	0.00139596
8238	2.58642	8.69418	0.996746	0.0160321	0.00138508
8239	2.58673	8.69484	0.996816	0.0160056	0.00137409
8240	2.58705	8.69546	0.996884	0.0159798	0.00136342
8241	2.58736	8.69604	0.996947	0.0159543	0.00135282
8242	2.58767	8.69657	0.997007	0.0159295	0.00134189
8243	2.58799	8.69707	0.997062	0.0159051	0.00133116
8244	2.5883	8.69753	0.997115	0.0158813	0.00132036
8245	2.58862	8.69796	0.997164	0.015858	0.00130952
8246	2.58893	8.69834	0.997211	0.0158356	0.00129895
8247	2.58924	8.69868	0.997253	0.0158133	0.00128845
8248	2.58956	8.69898	0.997292	0.0157917	0.00127802
8249	2.58987	8.69925	0.997329	0.0157708	0.00126777
8250	2.59019	8.69947	0.997363	0.0157503	0.00125785
8251	2.5905	8.69965	0.997394	0.0157305	0.00124769
8252	2.59081	8.6998	0.99742	0.0157113	0.00123782
8253	2.59113	8.69991	0.997445	0.0156929	0.0012281
8254	2.59144	8.69997	0.997466	0.0156746	0.00121844
8255	2.59176	8.7	0.997485	0.0156572	0.00120902
8256	2.59207	8.69999	0.997501	0.0156404	0.00119968
8257	2.59238	8.69994	0.997514	0.0156241	0.00119037
8258	2.5927	8.69984	0.997525	0.0156084	0.00118157
8259	2.59301	8.69971	0.997533	0.0155933	0.00117306
8260	2.59333	8.69954	0.99754	0.0155788	0.00116486
8261	2.59364	8.69933	0.997546	0.0155651	0.00115702
8262	2.59395	8.69908	0.997551	0.0155523	0.00115007
8263	2.59427	8.6988	0.997556	0.0155403	0.00114372
8264	2.59458	8.69847	0.997561	0.0155291	0.001138
8265	2.5949	8.6981	0.997566	0.0155185	0.00113266
8266	2.59521	8.69769	0.99757	0.0155085	0.00112808
8267	2.59552	8.69725	0.997573	0.0154992	0.00112398
8268	2.59584	8.69676	0.997575	0.0154903	0.00112011
8269	2.59615	8.69624	0.997577	0.0154819	0.00111623
8270	2.59647	8.69567	0.997576	0.0154737	0.00111258
8271	2.59678	8.69507	0.997571	0.0154658	0.00110845
8272	2.59709	8.69443	0.997563	0.015458	0.00110385
8273	2.59741	8.69375	0.997553	0.0154505	0.00109902
8274	2.59772	8.69303	0.997537	0.0154429	0.00109388
8275	2.59804	8.69227	0.997517	0.0154354	0.00108783
8276	2.59835	8.69147	0.99749	0.0154278	0.00108102
8277	2.59866	8.69063	0.997455	0.0154198	0.00107262
8278	2.59898	8.68975	0.997413	0.0154116	0.00106269
8279	2.59929	8.68884	0.99736	0.015403	0.0010513
8280	2.59961	8.68788	0.9973	0.0153943	0.00103915
8281	2.59992	8.68689	0.997231	0.0153853	0.00102564
8282	2.60023	8.68585	0.997151	0.0153765	0.00101029
8283	2.60055	8.68478	0.997062	0.0153676	0.000994317
8284	2.60086	8.68367	0.996966	0.0153589	0.000977266
8285	2.60118	8.68252	0.996861	0.0153505	0.000959942
8286	2.60149	8.68133	0.996749	0.0153426	0.0009417
8287	2.6018	8.68011	0.996631	0.0153354	0.00092302
8288	2.60212	8.67884	0.996505	0.0153289	0.000904308
8289	2.60243	8.67754	0.996375	0.0153232	0.000886044
8290	2.60275	8.67619	0.996242	0.0153187	0.000868273
8291	2.60306	8.67481	0.996107	0.0153152	0.000852001
8292	2.60337	8.67339	0.995968	0.0153131	0.000835491
8293	2.60369	8.67193	0.995829	0.0153123	0.000821026
8294	2.604	8.67044	0.995688	0.0153127	0.000806979
8295	2.60432	8.6689	0.995546	0.0153146	0.000794129
8296	2.60463	8.66733	0.995404	0.0153177	0.000782847
8297	2.60494	8.66572	0.99526	0.0153219	0.000772024
8298	2.60526	8.66407	0.995118	0.0153277	0.000762749
8299	2.60557	8.66238	0.994976	0.0153344	0.000754535
8300	2.60589	8.66066	0.994833	0.0153422	0.000747216
8301	2.6062	8.65889	0.99469	0.0153512	0.000740829
8302	2.60651	8.65709	0.994546	0.0153609	0.00073511
8303	2.60683	8.65525	0.994401	0.0153717	0.000730029
8304	2.60714	8.65338	0.994254	0.0153831	0.000725169
8305	2.60746	8.65146	0.994105	0.0153951	0.000720616
8306	2.60777	8.64951	0.993955	0.0154079	0.000716486
8307	2.60808	8.64752	0.993803	0.0154214	0.000712526
8308	2.6084	8.6455	0.993648	0.0154352	0.000708709
8309	2.60871	8.64343	0.99349	0.0154495	0.000704574
8310	2.60903	8.64133	0.993328	0.0154642	0.000700509
8311	2.60934	8.63919	0.993163	0.0154793	0.000696208
8312	2.60965	8.63702	0.992995	0.0154949	0.000691788
8313	2.60997	8.63481	0.992823	0.0155109	0.00068718
8314	2.61028	8.63256	0.992645	0.0155269	0.000681748
8315	2.6106	8.63027	0.992466	0.0155435	0.000676536
8316	2.61091	8.62795	0.992283	0.0155605	0.000671313
8317	2.61122	8.62559	0.992097	0.015578	0.000666125
8318	2.61154	8.6232	0.991907	0.0155959	0.000660745
8319	2.61185	8.62076	0.991714	0.0156143	0.000655313
8320	2.61217	8.6183	0.991517	0.015633	0.000649604
8321	2.61248	8.61579	0.991317	0.0156521	0.000644049
8322	2.61279	8.61325	0.991113	0.0156718	0.000638332
8323	2.61311	8.61068	0.990906	0.0156918	0.000632371
8324	2.61342	8.60806	0.990698	0.0157124	0.000626716
8325	2.61374	8.60541	0.990485	0.0157335	0.000621261
8326	2.61405	8.60273	0.990269	0.015755	0.000615588
8327	2.61436	8.60001	0.99005	0.0157769	0.000610019
8328	2.61468	8.59726	0.989828	0.0157995	0.000604464
8329	2.61499	8.59447	0.989601	0.0158222	0.000598501
8330	2.61531	8.59164	0.989372	0.0158455	0.000592463
8331	2.61562	8.58878	0.98914	0.0158694	0.000587037
8332	2.61593	8.58588	0.988906	0.0158938	0.00058166
8333	2.61625	8.58295	0.988669	0.0159188	0.000576361
8334	2.61656	8.57999	0.988428	0.0159442	0.000570978
8335	2.61688	8.57699	0.988185	0.0159702	0.000565744
8336	2.61719	8.57395	0.987939	0.0159968	0.000560623
8337	2.6175	8.57088	0.98769	0.0160238	0.000555681
8338	2.61782	8.56778	0.987439	0.0160515	0.00055098
8339	2.61813	8.56464	0.987183	0.0160795	0.000545893
8340	2.61845	8.56147	0.986925	0.016108	0.000540822
8341	2.61876	8.55826	0.986665	0.016137	0.000536352
8342	2.61907	8.55502	0.986401	0.0161664	0.000531594
8343	2.61939	8.55175	0.986133	0.0161961	0.00052665
8344	2.6197	8.54844	0.985863	0.0162265	0.000521729
8345	2.62002	8.5451	0.98559	0.0162574	0.000517329
8346	2.62033	8.54173	0.985312	0.0162886	0.000512539
8347	2.62064	8.53832	0.985036	0.0163207	0.000508675
8348	2.62096	8.53488	0.984754	0.0163531	0.000504232
8349	2.62127	8.53141	0.98447	0.0163859	0.000500113
8350	2.62159	8.5279	0.984182	0.0164186	0.000495398
8351	2.6219	8.52436	0.983892	0.0164525	0.000491342
8352	2.62221	8.52079	0.983599	0.0164868	0.000487403
8353	2.62253	8.51719	0.983303	0.0165215	0.000483686
8354	2.62284	8.51355	0.983007	0.016557	0.000480136
8355	2.62316	8.50988	0.982707	0.0165926	0.000476762
8356	2.62347	8.50618	0.982403	0.0166288	0.000473313
8357	2.62378	8.50245	0.982097	0.0166654	0.00046979
8358	2.6241	8.49869	0.981788	0.0167022	0.000466102
8359	2.62441	8.4949	0.981476	0.0167398	0.000462743
8360	2.62473	8.49107	0.981162	0.0167779	0.00045957
8361	2.62504	8.48721	0.980846	0.0168165	0.000456379
8362	2.62535	8.48332	0.980526	0.0168554	0.000453649
8363	2.62567	8.4794	0.980205	0.0168947	0.000450801
8364	2.62598	8.47545	0.97988	0.0169346	0.000447907
8365	2.6263	8.47147	0.979553	0.0169749	0.000445318
8366	2.62661	8.46746	0.979227	0.0170162	0.000443448
8367	2.62692	8.46342	0.978893	0.0170572	0.000440489
8368	2.62724	8.45935	0.978558	0.0170987	0.000437966
8369	2.62755	8.45525	0.978219	0.0171408	0.000435287
8370	2.62787	8.45112	0.977878	0.0171833	0.000432674
8371	2.62818	8.44696	0.977536	0.0172265	0.000430412
8372	2.62849	8.44277	0.977189	0.0172693	0.000427543
8373	2.62881	8.43855	0.976843	0.0173139	0.000426399
8374	2.62912	8.4343	0.976491	0.0173576	0.000423601
8375	2.62944	8.43002	0.976141	0.0174028	0.000422428
8376	2.62975	8.42572	0.975788	0.0174485	0.000421086
8377	2.63006	8.42138	0.975431	0.0174938	0.000419064
8378	2.63038	8.41702	0.975068	0.0175395	0.00041676
8379	2.63069	8.41263	0.974711	0.0175867	0.000416262
8380	2.63101	8.40821	0.974347	0.0176336	0.000414876
8381	2.63132	8.40376	0.973981	0.0176809	0.000413544
8382	2.63163	8.39928	0.973611	0.0177285	0.000412347
8383	2.63195	8.39478	0.97324	0.0177767	0.000411201
8384	2.63226	8.39025	0.972868	0.0178253	0.000410292
8385	2.63258	8.38569	0.972492	0.017874	0.000409134
8386	2.63289	8.38111	0.972115	0.0179235	0.000408437
8387	2.6332	8.3765	0.971735	0.0179734	0.000407787
8388	2.63352	8.37186	0.971355	0.0180239	0.000407602
8389	2.63383	8.36719	0.970971	0.0180746	0.000407273
8390	2.63415	8.3625	0.970585	0.0181255	0.000406896
8391	2.63446	8.35779	0.970197	0.0181771	0.000406718
8392	2.63477	8.35304	0.969807	0.0182289	0.000406177
8393	2.63509	8.34827	0.969415	0.0182813	0.000406086
8394	2.6354	8.34348	0.96902	0.0183338	0.000406006
8395	2.63572	8.33866	0.968626	0.0183874	0.000406294
8396	2.63603	8.33381	0.968228	0.0184408	0.000406653
8397	2.63634	8.32894	0.967828	0.0184945	0.000406733
8398	2.63666	8.32405	0.967429	0.0185489	0.000407578
8399	2.63697	8.31913	0.967026	0.0186036	0.00040853
8400	2.63729	8.31419	0.966626	0.0186601	0.000410739
8401	2.6376	8.30922	0.966218	0.0187144	0.000410847
8402	2.63791	8.30423	0.965811	0.0187703	0.000411737
8403	2.63823	8.29921	0.965401	0.0188264	0.000412818
8404	2.63854	8.29417	0.964991	0.0188828	0.000414082
8405	2.63886	8.28911	0.964579	0.0189395	0.000415705
8406	2.63917	8.28402	0.964166	0.0189968	0.000417624
8407	2.63948	8.27891	0.963751	0.0190542	0.000419234
8408	2.6398	8.27378	0.963339	0.0191129	0.00042202
8409	2.64011	8.26863	0.962915	0.0191694	0.000422326
8410	2.64043	8.26345	0.962495	0.0192275	0.000424148
8411	2.64074	8.25825	0.962076	0.0192867	0.000427039
8412	2.64105	8.25303	0.961651	0.0193452	0.00042904
8413	2.64137	8.24779	0.96122	0.0194027	0.000429503
8414	2.64168	8.24252	0.960795	0.0194627	0.000432313
8415	2.642	8.23723	0.960359	0.0195203	0.000432765
8416	2.64231	8.23193	0.959929	0.0195804	0.000435292
8417	2.64262	8.2266	0.959491	0.019639	0.000436067
8418	2.64294	8.22125	0.959045	0.0196966	0.000435274
8419	2.64325	8.21588	0.9586	0.0197555	0.000435545
8420	2.64357	8.21049	0.958159	0.0198157	0.000437025
8421	2.64388	8.20508	0.95771	0.0198754	0.000438057
8422	2.64419	8.19965	0.957258	0.0199341	0.000437774
8423	2.64451	8.1942	0.956803	0.0199937	0.000438021
8424	2.64482	8.18873	0.956346	0.0200534	0.000438387
8425	2.64514	8.18324	0.955887	0.0201134	0.000438714
8426	2.64545	8.17774	0.955426	0.0201739	0.000439219
8427	2.64576	8.17221	0.954963	0.0202344	0.000439437
8428	2.64608	8.16666	0.954497	0.0202952	0.000439982
8429	2.64639	8.1611	0.954031	0.0203565	0.000440756
8430	2.64671	8.15552	0.953562	0.0204182	0.000442043
8431	2.64702	8.14992	0.953091	0.0204801	0.00044318
8432	2.64733	8.1443	0.952619	0.0205424	0.000444642
8433	2.64765	8.13867	0.952148	0.0206053	0.000446555
8434	2.64796	8.13302	0.951673	0.0206683	0.000448531
8435	2.64828	8.12735	0.951199	0.020732	0.000451285
8436	2.64859	8.12166	0.950722	0.0207959	0.000453774
8437	2.6489	8.11596	0.950244	0.0208601	0.00045638
8438	2.64922	8.11024	0.949765	0.0209246	0.000459309
8439	2.64953	8.1045	0.949285	0.0209896	0.000462547
8440	2.64985	8.09875	0.948805	0.0210548	0.000466151
8441	2.65016	8.09298	0.948325	0.0211206	0.000470571
8442	2.65047	8.0872	0.947843	0.0211869	0.000474676
8443	2.65079	8.0814	0.947361	0.0212534	0.00047897
8444	2.6511	8.07559	0.946879	0.0213199	0.000483406
8445	2.65142	8.06976	0.946393	0.0213867	0.000487978
8446	2.65173	8.06392	0.945907	0.0214542	0.000492488
8447	2.65204	8.05807	0.945421	0.0215215	0.000497164
8448	2.65236	8.05219	0.944932	0.0215894	0.00050192
8449	2.65267	8.04631	0.944442	0.0216572	0.000506897
8450	2.65299	8.04041	0.943953	0.0217255	0.000511978
8451	2.6533	8.0345	0.943462	0.0217938	0.000517179
8452	2.65361	8.02858	0.942971	0.0218625	0.000522591
8453	2.65393	8.02264	0.942479	0.0219312	0.000528145
8454	2.65424	8.01669	0.941983	0.022	0.000533322
8455	2.65456	8.01072	0.941489	0.0220694	0.000539151
8456	2.65487	8.00475	0.940995	0.0221385	0.000544619
8457	2.65518	7.99876	0.940496	0.0222078	0.000549922
8458	2.6555	7.99276	0.939999	0.0222771	0.000555604
8459	2.65581	7.98675	0.9395	0.0223466	0.000561186
8460	2.65613	7.98073	0.938999	0.0224163	0.000566755
8461	2.65644	7.9747	0.9385	0.0224861	0.000572739
8462	2.65675	7.96865	0.937998	0.0225561	0.000578384
8463	2.65707	7.9626	0.937495	0.0226263	0.000584281
8464	2.65738	7.95653	0.936991	0.0226966	0.000590241
8465	2.6577	7.95046	0.936486	0.0227668	0.000596021
8466	2.65801	7.94438	0.935981	0.0228373	0.000601989
8467	2.65832	7.93828	0.935475	0.0229078	0.000608108
8468	2.65864	7.93218	0.934968	0.0229786	0.000614065
8469	2.65895	7.92606	0.934459	0.0230492	0.000620193
8470	2.65927	7.91994	0.933952	0.0231203	0.000626648
8471	2.65958	7.91381	0.933442	0.0231913	0.00063299
8472	2.65989	7.90767	0.932939	0.0232645	0.000641284
8473	2.66021	7.90153	0.932424	0.0233341	0.000646556
8474	2.66052	7.89537	0.931911	0.0234049	0.00065268
8475	2.66084	7.88921	0.9314	0.0234766	0.000659277
8476	2.66115	7.88304	0.93089	0.0235498	0.000667374
8477	2.66146	7.87686	0.930374	0.0236198	0.000672709
8478	2.66178	7.87068	0.929859	0.0236915	0.000679433
8479	2.66209	7.86448	0.929344	0.0237633	0.000686263
8480	2.66241	7.85829	0.928829	0.0238354	0.00069353
8481	2.66272	7.85208	0.928314	0.0239074	0.000700331
8482	2.66303	7.84587	0.927796	0.0239792	0.000706964
8483	2.66335	7.83966	0.92728	0.0240512	0.000713902
8484	2.66366	7.83344	0.926761	0.0241234	0.00072099
8485	2.66398	7.82721	0.926248	0.0241974	0.000729746
8486	2.66429	7.82098	0.925726	0.0242677	0.000735716
8487	2.6646	7.81474	0.925205	0.0243397	0.000742399
8488	2.66492	7.8085	0.924684	0.0244124	0.000749514
8489	2.66523	7.80226	0.924163	0.0244846	0.000756342
8490	2.66555	7.79601	0.923644	0.0245587	0.000764886
8491	2.66586	7.78975	0.923116	0.0246291	0.000770495
8492	2.66617	7.7835	0.922595	0.024703	0.000778883
8493	2.66649	7.77724	0.922064	0.0247732	0.000784198
8494	2.6668	7.77098	0.921538	0.0248456	0.000791199
8495	2.66712	7.76471	0.921013	0.0249179	0.00079821
8496	2.66743	7.75844	0.920486	0.0249904	0.000805504
8497	2.66774	7.75217	0.919959	0.0250628	0.000812625
8498	2.66806	7.7459	0.919432	0.0251356	0.000820249
8499	2.66837	7.73962	0.91891	0.0252099	0.000829374
8500	2.66869	7.73335	0.918377	0.0252808	0.000835446
8501	2.669	7.72707	0.917848	0.0253537	0.000842985
8502	2.66931	7.72079	0.91732	0.0254263	0.000850715
8503	2.66963	7.71451	0.916791	0.025499	0.000858097
8504	2.66994	7.70824	0.916261	0.0255721	0.000865861
8505	2.67026	7.70196	0.915732	0.0256449	0.000873657
8506	2.67057	7.69568	0.915203	0.0257181	0.000882036
8507	2.67088	7.6894	0.914675	0.0257912	0.000890609
8508	2.6712	7.68312	0.914146	0.0258643	0.000899062
8509	2.67151	7.67684	0.912811	0.0259383	0.000585353
8510	2.67183	7.67056	0.911514	0.025912	0.000304144
8511	2.67214	7.66428	0.910301	0.025908	8.07167e-05
8512	2.67245	7.65801	0.909406	0.0259613	3.23579e-05
8513	2.67277	7.65173	0.908805	0.0260557	0.000112284
8514	2.67308	7.64546	0.908342	0.0261647	0.000218198
8515	2.6734	7.63919	0.907863	0.0262664	0.000281933
8516	2.67371	7.63293	0.907283	0.026347	0.000285892
8517	2.67402	7.62666	0.906565	0.026408	0.000227373
8518	2.67434	7.6204	0.905724	0.0264535	0.000120724
8519	2.67465	7.61414	0.904812	0.0264889	-3.07648e-06
8520	2.67497	7.60789	0.903881	0.0265226	-0.000124591
8521	2.67528	7.60163	0.902965	0.0265607	-0.000241174
8522	2.67559	7.59539	0.902098	0.0266075	-0.000341406
8523	2.67591	7.58914	0.9013	0.0266614	-0.00041285
8524	2.67622	7.5829	0.900549	0.0267226	-0.00047641
8525	2.67654	7.57667	0.899846	0.0267862	-0.000522665
8526	2.67685	7.57044	0.899161	0.0268518	-0.000568716
8527	2.67716	7.56422	0.898484	0.0269159	-0.000614906
8528	2.67748	7.558	0.897801	0.0269788	-0.000665816
8529	2.67779	7.55178	0.897114	0.0270373	-0.000714789
8530	2.67811	7.54558	0.896414	0.0270946	-0.000769323
8531	2.67842	7.53937	0.895703	0.0271503	-0.000828723
8532	2.67873	7.53318	0.894987	0.0272033	-0.000884164
8533	2.67905	7.52699	0.894262	0.0272572	-0.000944702
8534	2.67936	7.52081	0.893535	0.0273099	-0.00100313
8535	2.67968	7.51463	0.892808	0.027362	-0.00105839
8536	2.67999	7.50847	0.89208	0.0274149	-0.00111528
8537	2.6803	7.50231	0.891352	0.0274682	-0.00117165
8538	2.68062	7.49615	0.890621	0.0275224	-0.00122877
8539	2.68093	7.49001	0.88989	0.0275758	-0.00128377
8540	2.68125	7.48387	0.889161	0.0276283	-0.00133576
8541	2.68156	7.47775	0.88843	0.0276823	-0.00138867
8542	2.68187	7.47163	0.887701	0.0277368	-0.00144049
8543	2.68219	7.46552	0.886973	0.0277915	-0.00149175
8544	2.6825	7.45942	0.886246	0.0278468	-0.00154077
8545	2.68282	7.45333	0.885522	0.0279021	-0.00158806
8546	2.68313	7.44725	0.884802	0.0279588	-0.00163305
8547	2.68344	7.44118	0.884085	0.0280157	-0.0016759
8548	2.68376	7.43511	0.883373	0.0280735	-0.00171669
8549	2.68407	7.42906	0.882664	0.0281323	-0.00175518
8550	2.68439	7.42302	0.881964	0.0281917	-0.00179118
8551	2.6847	7.417	0.881267	0.0282518	-0.00182447
8552	2.68501	7.41098	0.880577	0.0283128	-0.00185502
8553	2.68533	7.40497	0.879891	0.0283758	-0.00188412
8554	2.68564	7.39898	0.87921	0.0284371	-0.00190999
8555	2.68596	7.39299	0.878535	0.0285001	-0.00193342
8556	2.68627	7.38702	0.877866	0.0285643	-0.00195496
8557	2.68658	7.38107	0.877205	0.0286304	-0.00197444
8558	2.6869	7.37512	0.876544	0.0286939	-0.0019921
8559	2.68721	7.36919	0.87589	0.0287597	-0.00200703
8560	2.68753	7.36327	0.875245	0.0288262	-0.00202041
8561	2.68784	7.35736	0.874602	0.0288928	-0.00203229
8562	2.68815	7.35147	0.873965	0.02896	-0.00204228
8563	2.68847	7.34559	0.873333	0.0290274	-0.00205082
8564	2.68878	7.33972	0.872704	0.0290953	-0.00205798
8565	2.6891	7.33387	0.872083	0.029165	-0.00206376
8566	2.68941	7.32804	0.871463	0.0292333	-0.0020686
8567	2.68972	7.32221	0.870844	0.0293001	-0.00207268
8568	2.69004	7.31641	0.870234	0.0293704	-0.00207481
8569	2.69035	7.31061	0.869624	0.0294379	-0.00207709
8570	2.69067	7.30484	0.869021	0.029507	-0.00207773
8571	2.69098	7.29908	0.868421	0.0295764	-0.00207765
8572	2.69129	7.29333	0.867827	0.0296473	-0.00207641
8573	2.69161	7.2876	0.867233	0.0297152	-0.0020752
8574	2.69192	7.28189	0.866647	0.0297865	-0.00207213
8575	2.69224	7.27619	0.866061	0.029856	-0.00206946
8576	2.69255	7.27051	0.865479	0.0299257	-0.00206609
8577	2.69286	7.26485	0.864896	0.0299933	-0.0020629
8578	2.69318	7.2592	0.86432	0.0300631	-0.00205839
8579	2.69349	7.25358	0.86375	0.030133	-0.00205338
8580	2.69381	7.24797	0.863182	0.0302027	-0.00204817
8581	2.69412	7.24237	0.862619	0.0302737	-0.00204187
8582	2.69443	7.2368	0.862053	0.0303414	-0.00203677
8583	2.69475	7.23124	0.861495	0.0304108	-0.00203033
8584	2.69506	7.2257	0.86094	0.0304797	-0.00202373
8585	2.69538	7.22018	0.860389	0.0305502	-0.00201653
8586	2.69569	7.21468	0.859834	0.030617	-0.00201069
8587	2.696	7.2092	0.859286	0.0306854	-0.00200367
8588	2.69632	7.20374	0.858741	0.0307535	-0.00199686
8589	2.69663	7.1983	0.858199	0.0308213	-0.00198941
8590	2.69695	7.19288	0.857658	0.0308888	-0.00198215
8591	2.69726	7.18747	0.857118	0.0309562	-0.00197491
8592	2.69757	7.18209	0.856582	0.0310233	-0.00196793
8593	2.69789	7.17673	0.85605	0.03109	-0.00196057
8594	2.6982	7.17139	0.855518	0.0311562	-0.00195328
8595	2.69852	7.16607	0.854989	0.0312225	-0.00194594
8596	2.69883	7.16077	0.854463	0.0312885	-0.00193858
8597	2.69914	7.15549	0.853943	0.0313558	-0.00192981
8598	2.69946	7.15023	0.853421	0.0314198	-0.00192232
8599	2.69977	7.145	0.852902	0.031485	-0.00191431
8600	2.70009	7.13979	0.852386	0.0315502	-0.00190618
8601	2.7004	7.13459	0.851876	0.0316165	-0.00189749
8602	2.70071	7.12943	0.851363	0.0316791	-0.00189051
8603	2.70103	7.12428	0.850853	0.0317431	-0.00188244
8604	2.70134	7.11916	0.850347	0.0318072	-0.00187416
8605	2.70166	7.11406	0.849843	0.0318707	-0.00186589
8606	2.70197	7.10898	0.849344	0.0319342	-0.00185751
8607	2.70228	7.10392	0.848846	0.0319974	-0.00184876
8608	2.7026	7.09889	0.848352	0.0320605	-0.00183973
8609	2.70291	7.09389	0.84786	0.0321231	-0.00183069
8610	2.70323	7.0889	0.847374	0.0321857	-0.00182128
8611	2.70354	7.08394	0.846886	0.0322477	-0.00181226
8612	2.70385	7.07901	0.846404	0.0323096	-0.00180325
8613	2.70417	7.0741	0.845923	0.032371	-0.00179408
8614	2.70448	7.06921	0.845444	0.032432	-0.00178496
8615	2.7048	7.06435	0.844968	0.0324929	-0.00177565
8616	2.70511	7.05952	0.844494	0.0325531	-0.00176663
8617	2.70542	7.05471	0.844023	0.0326131	-0.00175734
8618	2.70574	7.04992	0.843553	0.0326728	-0.00174809
8619	2.70605	7.04516	0.843089	0.0327323	-0.0017387
8620	2.70637	7.04043	0.842624	0.0327912	-0.00172961
8621	2.70668	7.03572	0.842162	0.0328497	-0.00172055
8622	2.70699	7.03104	0.841703	0.032908	-0.00171151
8623	2.70731	7.02639	0.841244	0.0329658	-0.00170237
8624	2.70762	7.02176	0.840789	0.0330234	-0.00169324
8625	2.70794	7.01716	0.840336	0.0330809	-0.00168425
8626	2.70825	7.01258	0.839888	0.0331379	-0.00167509
8627	2.70856	7.00804	0.83944	0.033195	-0.00166553
8628	2.70888	7.00352	0.838998	0.0332519	-0.00165568
8629	2.70919	6.99902	0.838556	0.0333081	-0.00164643
8630	2.70951	6.99456	0.838118	0.0333644	-0.00163653
8631	2.70982	6.99012	0.837682	0.0334202	-0.00162711
8632	2.71013	6.98571	0.837249	0.0334756	-0.00161738
8633	2.71045	6.98133	0.836821	0.0335311	-0.00160732
8634	2.71076	6.97698	0.836395	0.0335864	-0.00159698
8635	2.71108	6.97266	0.835973	0.0336413	-0.00158658
8636	2.71139	6.96836	0.835554	0.033696	-0.00157623
8637	2.7117	6.96409	0.835138	0.0337504	-0.00156571
8638	2.71202	6.95986	0.834726	0.0338048	-0.00155488
8639	2.71233	6.95565	0.834318	0.0338588	-0.00154387
8640	2.71265	6.95147	0.833909	0.0339112	-0.00153323
8641	2.71296	6.94732	0.833507	0.0339646	-0.00152201
8642	2.71327	6.9432	0.833111	0.0340189	-0.00151023
8643	2.71359	6.93911	0.832716	0.0340713	-0.00149919
8644	2.7139	6.93505	0.832321	0.0341231	-0.00148857
8645	2.71422	6.93102	0.831929	0.0341747	-0.00147771
8646	2.71453	6.92702	0.831539	0.034226	-0.00146709
8647	2.71484	6.92305	0.831153	0.0342769	-0.00145666
8648	2.71516	6.91911	0.830769	0.0343279	-0.00144615
8649	2.71547	6.91521	0.830385	0.0343769	-0.00143625
8650	2.71579	6.91133	0.830008	0.0344276	-0.00142568
8651	2.7161	6.90748	0.829633	0.0344772	-0.00141554
8652	2.71641	6.90367	0.82926	0.0345263	-0.00140508
8653	2.71673	6.89989	0.82889	0.0345756	-0.00139471
8654	2.71704	6.89613	0.828522	0.0346234	-0.00138502
8655	2.71736	6.89242	0.828155	0.0346712	-0.00137514
8656	2.71767	6.88873	0.827791	0.0347187	-0.00136554
8657	2.71798	6.88507	0.82743	0.0347659	-0.00135579
8658	2.7183	6.88145	0.827072	0.0348125	-0.00134645
8659	2.71861	6.87786	0.826715	0.0348586	-0.00133727
8660	2.71893	6.8743	0.826361	0.0349044	-0.0013281
8661	2.71924	6.87077	0.82601	0.0349501	-0.00131892
8662	2.71955	6.86728	0.825661	0.0349953	-0.00130971
8663	2.71987	6.86382	0.825315	0.0350403	-0.00130044
8664	2.72018	6.86039	0.824974	0.035085	-0.00129091
8665	2.7205	6.857	0.824635	0.0351294	-0.00128154
8666	2.72081	6.85363	0.824299	0.0351735	-0.00127191
8667	2.72112	6.85031	0.823967	0.0352176	-0.00126183
8668	2.72144	6.84701	0.823638	0.0352613	-0.00125187
8669	2.72175	6.84375	0.823313	0.0353044	-0.00124206
8670	2.72207	6.84052	0.822988	0.0353471	-0.00123204
8671	2.72238	6.83733	0.822671	0.0353905	-0.00122189
8672	2.72269	6.83417	0.822356	0.0354326	-0.00121149
8673	2.72301	6.83105	0.822045	0.0354751	-0.00120078
8674	2.72332	6.82796	0.821738	0.0355172	-0.00119017
8675	2.72364	6.8249	0.821437	0.0355599	-0.00117907
8676	2.72395	6.82188	0.821135	0.0356006	-0.00116844
8677	2.72426	6.81889	0.820839	0.0356417	-0.00115738
8678	2.72458	6.81594	0.820546	0.0356828	-0.00114623
8679	2.72489	6.81302	0.820257	0.0357234	-0.00113536
8680	2.72521	6.81014	0.81997	0.0357636	-0.00112477
8681	2.72552	6.80729	0.819687	0.0358034	-0.00111407
8682	2.72583	6.80448	0.819406	0.0358428	-0.00110358
8683	2.72615	6.8017	0.819129	0.0358817	-0.00109297
8684	2.72646	6.79896	0.818853	0.0359201	-0.00108261
8685	2.72678	6.79625	0.818583	0.0359583	-0.00107225
8686	2.72709	6.79358	0.818315	0.0359962	-0.00106169
8687	2.7274	6.79095	0.818051	0.0360337	-0.0010513
8688	2.72772	6.78835	0.817789	0.0360709	-0.00104124
8689	2.72803	6.78579	0.81753	0.0361076	-0.00103102
8690	2.72835	6.78326	0.817275	0.0361437	-0.00102125
8691	2.72866	6.78077	0.817021	0.0361794	-0.00101152
8692	2.72897	6.77831	0.81677	0.0362147	-0.00100205
8693	2.72929	6.7759	0.816522	0.0362497	-0.000992489
8694	2.7296	6.77351	0.816277	0.0362842	-0.000983101
8695	2.72992	6.77117	0.816034	0.0363181	-0.000973886
8696	2.73023	6.76886	0.815795	0.0363519	-0.000964686
8697	2.73054	6.76659	0.815558	0.0363856	-0.000956054
8698	2.73086	6.76435	0.815323	0.0364183	-0.000947425
8699	2.73117	6.76216	0.815091	0.0364507	-0.000939059
8700	2.73149	6.76	0.814861	0.0364825	-0.000930407
8701	2.7318	6.75787	0.814634	0.0365141	-0.000922187
8702	2.73211	6.75578	0.814411	0.0365456	-0.000913635
8703	2.73243	6.75373	0.814191	0.0365768	-0.000905097
8704	2.73274	6.75172	0.813974	0.0366075	-0.000896671
8705	2.73306	6.74975	0.813761	0.0366383	-0.000888038
8706	2.73337	6.74781	0.813551	0.0366685	-0.000879585
8707	2.73368	6.74591	0.813345	0.0366988	-0.000870684
8708	2.734	6.74405	0.813143	0.0367287	-0.000861622
8709	2.73431	6.74222	0.812945	0.0367584	-0.000852395
8710	2.73463	6.74044	0.812749	0.0367876	-0.000843396
8711	2.73494	6.73869	0.812556	0.0368165	-0.000834412
8712	2.73525	6.73698	0.812368	0.036845	-0.000825524
8713	2.73557	6.7353	0.812182	0.0368732	-0.000816545
8714	2.73588	6.73367	0.812002	0.0369013	-0.000807277
8715	2.7362	6.73207	0.811822	0.0369287	-0.000798017
8716	2.73651	6.73051	0.811648	0.0369561	-0.000788818
8717	2.73682	6.72899	0.811478	0.0369834	-0.000779253
8718	2.73714	6.72751	0.811313	0.0370106	-0.000769988
8719	2.73745	6.72607	0.811149	0.0370368	-0.000760318
8720	2.73777	6.72466	0.810991	0.0370632	-0.000750421
8721	2.73808	6.7233	0.810835	0.037089	-0.000740892
8722	2.73839	6.72197	0.810683	0.0371146	-0.000731486
8723	2.73871	6.72068	0.810535	0.0371398	-0.000722052
8724	2.73902	6.71943	0.810389	0.0371644	-0.00071263
8725	2.73934	6.71821	0.810248	0.037189	-0.000703329
8726	2.73965	6.71704	0.810109	0.037213	-0.000694147
8727	2.73996	6.71591	0.809972	0.0372364	-0.00068531
8728	2.74028	6.71481	0.809839	0.0372596	-0.000676371
8729	2.74059	6.71375	0.809709	0.0372824	-0.000667537
8730	2.74091	6.71273	0.809584	0.0373051	-0.000658477
8731	2.74122	6.71175	0.809462	0.0373273	-0.000649874
8732	2.74153	6.71081	0.809341	0.0373491	-0.00064098
8733	2.74185	6.70991	0.809227	0.0373708	-0.000632155
8734	2.74216	6.70905	0.809116	0.037392	-0.000623422
8735	2.74248	6.70823	0.809007	0.0374127	-0.00061439
8736	2.74279	6.70744	0.808902	0.0374333	-0.000605876
8737	2.7431	6.7067	0.808799	0.0374531	-0.000597504
8738	2.74342	6.70599	0.808701	0.0374728	-0.000588404
8739	2.74373	6.70532	0.808608	0.0374924	-0.000579659
8740	2.74405	6.7047	0.80852	0.0375119	-0.000570918
8741	2.74436	6.70411	0.808431	0.0375305	-0.000562693
8742	2.74467	6.70356	0.808345	0.0375485	-0.000554561
8743	2.74499	6.70305	0.808264	0.0375664	-0.000546164
8744	2.7453	6.70258	0.808186	0.0375838	-0.000537884
8745	2.74562	6.70215	0.808113	0.0376011	-0.000529172
8746	2.74593	6.70176	0.808042	0.0376179	-0.000521195
8747	2.74624	6.7014	0.807974	0.0376343	-0.000512974
8748	2.74656	6.70109	0.80791	0.0376504	-0.000505103
8749	2.74687	6.70082	0.807849	0.0376661	-0.000496945
8750	2.74719	6.70058	0.807792	0.0376815	-0.000488848
8751	2.7475	6.70039	0.807739	0.0376966	-0.000480804
8752	2.74781	6.70023	0.807689	0.0377113	-0.000472837
8753	2.74813	6.70012	0.807644	0.0377259	-0.000464263
8754	2.74844	6.70004	0.807602	0.0377399	-0.000455894
8755	2.74876	6.7	0.807563	0.0377536	-0.000448026
8756	2.74907	6.70001	0.807527	0.0377669	-0.000440162
8757	2.74938	6.70005	0.807496	0.0377799	-0.000432167
8758	2.7497	6.70013	0.807466	0.0377925	-0.000424496
8759	2.75001	6.70025	0.80744	0.0378046	-0.000416903
8760	2.75033	6.70041	0.807419	0.0378166	-0.000409173
8761	2.75064	6.70061	0.807401	0.0378284	-0.000401055
8762	2.75095	6.70085	0.807388	0.0378399	-0.000392988
8763	2.75127	6.70113	0.807377	0.037851	-0.000385126
8764	2.75158	6.70145	0.807371	0.0378618	-0.000377461
8765	2.7519	6.7018	0.807367	0.0378721	-0.000369678
8766	2.75221	6.7022	0.807368	0.0378821	-0.000361542
8767	2.75252	6.70263	0.807372	0.0378918	-0.000353696
8768	2.75284	6.70311	0.80738	0.0379011	-0.000345973
8769	2.75315	6.70362	0.807392	0.0379102	-0.000337932
8770	2.75347	6.70418	0.807408	0.0379191	-0.000330147
8771	2.75378	6.70477	0.807428	0.0379275	-0.000322141
8772	2.75409	6.7054	0.807451	0.0379353	-0.00031451
8773	2.75441	6.70608	0.807479	0.037943	-0.000306455
8774	2.75472	6.70679	0.807509	0.0379502	-0.000298695
8775	2.75504	6.70754	0.807542	0.0379569	-0.000291237
8776	2.75535	6.70833	0.807579	0.0379634	-0.000283591
8777	2.75566	6.70915	0.80762	0.0379694	-0.000276312
8778	2.75598	6.71002	0.807665	0.0379751	-0.000268839
8779	2.75629	6.71093	0.807712	0.0379803	-0.000261527
8780	2.75661	6.71187	0.807763	0.0379851	-0.000254196
8781	2.75692	6.71286	0.807816	0.0379893	-0.000247248
8782	2.75723	6.71388	0.807874	0.0379934	-0.000240178
8783	2.75755	6.71494	0.807935	0.037997	-0.000233295
8784	2.75786	6.71604	0.807999	0.0380002	-0.000226581
8785	2.75818	6.71718	0.808065	0.0380028	-0.000219956
8786	2.75849	6.71836	0.808137	0.0380054	-0.000212935
8787	2.7588	6.71958	0.808212	0.0380076	-0.000206005
8788	2.75912	6.72084	0.808291	0.0380095	-0.000199203
8789	2.75943	6.72213	0.808374	0.0380113	-0.000192136
8790	2.75975	6.72346	0.808459	0.0380123	-0.000185655
8791	2.76006	6.72483	0.808545	0.0380128	-0.000179556
8792	2.76037	6.72624	0.808638	0.0380132	-0.000172789
8793	2.76069	6.72769	0.808733	0.0380132	-0.000166573
8794	2.761	6.72918	0.808831	0.0380128	-0.000160306
8795	2.76132	6.7307	0.808932	0.0380119	-0.000154349
8796	2.76163	6.73227	0.809036	0.0380108	-0.000148263
8797	2.76194	6.73387	0.809146	0.0380094	-0.000142169
8798	2.76226	6.73551	0.809258	0.0380076	-0.000135787
8799	2.76257	6.73719	0.809376	0.0380057	-0.000129194
8800	2.76289	6.7389	0.809496	0.0380034	-0.000122663
8801	2.7632	6.74066	0.80962	0.0380006	-0.00011651
8802	2.76351	6.74245	0.809747	0.0379976	-0.000109921
8803	2.76383	6.74428	0.809878	0.0379942	-0.000103715
8804	2.76414	6.74614	0.810014	0.0379907	-9.72295e-05
8805	2.76446	6.74805	0.810152	0.0379864	-9.10296e-05
8806	2.76477	6.74999	0.810294	0.0379821	-8.48704e-05
8807	2.76508	6.75197	0.810439	0.0379773	-7.87117e-05
8808	2.7654	6.75399	0.810588	0.0379722	-7.25309e-05
8809	2.76571	6.75604	0.810741	0.0379668	-6.62687e-05
8810	2.76603	6.75813	0.810898	0.0379611	-5.98615e-05
8811	2.76634	6.76026	0.81106	0.037955	-5.33208e-05
8812	2.76665	6.76243	0.811224	0.0379484	-4.68925e-05
8813	2.76697	6.76463	0.811391	0.0379413	-4.09077e-05
8814	2.76728	6.76687	0.811562	0.037934	-3.47918e-05
8815	2.7676	6.76914	0.811736	0.0379263	-2.89024e-05
8816	2.76791	6.77146	0.811914	0.0379182	-2.29723e-05
8817	2.76822	6.77381	0.812095	0.0379097	-1.723e-05
8818	2.76854	6.77619	0.812279	0.0379009	-1.13402e-05
8819	2.76885	6.77862	0.812467	0.0378916	-5.56123e-06
8820	2.76917	6.78107	0.812659	0.0378822	3.21615e-08
8821	2.76948	6.78357	0.812854	0.0378721	5.70367e-06
8822	2.76979	6.7861	0.813051	0.0378617	1.13055e-05
8823	2.77011	6.78867	0.813252	0.0378509	1.66665e-05
8824	2.77042	6.79127	0.813458	0.0378399	2.20232e-05
8825	2.77074	6.79391	0.813666	0.0378283	2.75578e-05
8826	2.77105	6.79659	0.813876	0.0378163	3.24606e-05
8827	2.77136	6.7993	0.814091	0.0378041	3.80653e-05
8828	2.77168	6.80204	0.81431	0.0377914	4.32646e-05
8829	2.77199	6.80482	0.814527	0.0377778	4.72982e-05
8830	2.77231	6.80764	0.814753	0.0377644	5.24152e-05
8831	2.77262	6.81049	0.814979	0.0377503	5.6927e-05
8832	2.77293	6.81338	0.815205	0.0377355	6.07144e-05
8833	2.77325	6.8163	0.815436	0.0377205	6.46786e-05
8834	2.77356	6.81926	0.815672	0.0377054	6.91335e-05
8835	2.77388	6.82225	0.815906	0.0376894	7.25925e-05
8836	2.77419	6.82528	0.816148	0.0376737	7.68e-05
8837	2.7745	6.82834	0.816391	0.0376571	8.05879e-05
8838	2.77482	6.83143	0.816638	0.0376403	8.42677e-05
8839	2.77513	6.83456	0.816886	0.037623	8.76386e-05
8840	2.77545	6.83772	0.817137	0.0376053	9.11466e-05
8841	2.77576	6.84092	0.817393	0.0375877	9.51525e-05
8842	2.77607	6.84415	0.817649	0.0375693	9.8324e-05
8843	2.77639	6.84742	0.817911	0.0375507	0.000101879
8844	2.7767	6.85072	0.818174	0.0375318	0.000105333
8845	2.77702	6.85405	0.818441	0.0375125	0.000108568
8846	2.77733	6.85741	0.818711	0.037493	0.000112126
8847	2.77764	6.86081	0.818986	0.0374733	0.000116054
8848	2.77796	6.86424	0.819262	0.0374534	0.000119776
8849	2.77827	6.86771	0.819542	0.037433	0.000123357
8850	2.77859	6.87121	0.819826	0.0374124	0.000127004
8851	2.7789	6.87474	0.820111	0.0373913	0.000130614
8852	2.77921	6.8783	0.820401	0.0373701	0.000134429
8853	2.77953	6.8819	0.820694	0.0373486	0.000138025
8854	2.77984	6.88552	0.820989	0.0373267	0.000141614
8855	2.78016	6.88918	0.82129	0.0373047	0.000145512
8856	2.78047	6.89287	0.821591	0.037282	0.000149224
8857	2.78078	6.8966	0.821897	0.0372592	0.000153116
8858	2.7811	6.90035	0.822207	0.0372363	0.000157148
8859	2.78141	6.90414	0.822519	0.0372129	0.000161008
8860	2.78173	6.90796	0.822832	0.0371887	0.000164049
8861	2.78204	6.91181	0.82315	0.0371646	0.000167897
8862	2.78235	6.91569	0.823473	0.0371403	0.00017191
8863	2.78267	6.9196	0.823798	0.0371155	0.000175657
8864	2.78298	6.92354	0.824127	0.0370908	0.000180047
8865	2.7833	6.92751	0.824454	0.0370647	0.000183046
8866	2.78361	6.93152	0.82479	0.0370393	0.000187173
8867	2.78392	6.93555	0.825122	0.0370125	0.000189934
8868	2.78424	6.93961	0.82546	0.0369858	0.000192846
8869	2.78455	6.94371	0.825798	0.0369586	0.00019552
8870	2.78487	6.94783	0.82614	0.0369308	0.000198223
8871	2.78518	6.95198	0.826486	0.0369031	0.000201453
8872	2.78549	6.95617	0.826834	0.036875	0.000204285
8873	2.78581	6.96038	0.827185	0.0368463	0.000207187
8874	2.78612	6.96462	0.827539	0.0368173	0.000209911
8875	2.78644	6.96889	0.827895	0.036788	0.000212677
8876	2.78675	6.97319	0.828255	0.0367586	0.000215485
8877	2.78706	6.97752	0.828617	0.0367288	0.000218226
8878	2.78738	6.98187	0.828982	0.0366987	0.000221061
8879	2.78769	6.98626	0.829349	0.0366682	0.000223766
8880	2.78801	6.99067	0.829719	0.0366374	0.000226439
8881	2.78832	6.99511	0.830092	0.0366061	0.000229026
8882	2.78863	6.99958	0.830469	0.036575	0.000231914
8883	2.78895	7.00407	0.830845	0.0365429	0.000234234
8884	2.78926	7.0086	0.831225	0.0365109	0.000236601
8885	2.78958	7.01315	0.831609	0.0364785	0.000239102
8886	2.78989	7.01773	0.831994	0.0364455	0.000241296
8887	2.7902	7.02233	0.832383	0.0364124	0.000243841
8888	2.79052	7.02696	0.832774	0.0363788	0.000246163
8889	2.79083	7.03162	0.833166	0.0363448	0.000248135
8890	2.79115	7.03631	0.833561	0.0363106	0.000250219
8891	2.79146	7.04102	0.833958	0.0362761	0.000252191
8892	2.79177	7.04575	0.834355	0.0362402	0.000253033
8893	2.79209	7.05051	0.834754	0.0362048	0.000254202
8894	2.7924	7.0553	0.835157	0.036169	0.000255635
8895	2.79272	7.06012	0.835563	0.036133	0.000257249
8896	2.79303	7.06495	0.835971	0.0360965	0.000258777
8897	2.79334	7.06982	0.836385	0.0360604	0.000261196
8898	2.79366	7.07471	0.836795	0.0360226	0.000261604
8899	2.79397	7.07962	0.837207	0.0359848	0.000262308
8900	2.79429	7.08456	0.837622	0.0359468	0.000263293
8901	2.7946	7.08952	0.838043	0.035909	0.000264784
8902	2.79491	7.0945	0.838465	0.0358705	0.00026602
8903	2.79523	7.09951	0.838888	0.0358317	0.000267252
8904	2.79554	7.10455	0.839313	0.0357924	0.00026824
8905	2.79586	7.10961	0.839742	0.035753	0.000269433
8906	2.79617	7.11469	0.840172	0.0357133	0.000270552
8907	2.79648	7.11979	0.840604	0.035673	0.000271585
8908	2.7968	7.12492	0.841038	0.0356327	0.000272559
8909	2.79711	7.13006	0.841476	0.0355921	0.000273795
8910	2.79743	7.13524	0.841916	0.0355513	0.000274995
8911	2.79774	7.14043	0.842357	0.0355099	0.000275891
8912	2.79805	7.14565	0.8428	0.0354681	0.000276796
8913	2.79837	7.15088	0.843245	0.0354261	0.000277833
8914	2.79868	7.15614	0.843693	0.0353839	0.000278679
8915	2.799	7.16142	0.844141	0.0353411	0.000279362
8916	2.79931	7.16672	0.844592	0.0352981	0.000279948
8917	2.79962	7.17205	0.845045	0.0352547	0.000280451
8918	2.79994	7.17739	0.8455	0.035211	0.000280963
8919	2.80025	7.18276	0.845957	0.035167	0.00028129
8920	2.80057	7.18814	0.846416	0.0351229	0.000281938
8921	2.80088	7.19355	0.846877	0.0350784	0.000282493
8922	2.80119	7.19897	0.847341	0.0350335	0.00028283
8923	2.80151	7.20442	0.847806	0.0349882	0.000283301
8924	2.80182	7.20988	0.848275	0.0349429	0.000283918
8925	2.80214	7.21536	0.848745	0.0348973	0.000284567
8926	2.80245	7.22087	0.849218	0.0348514	0.000285127
8927	2.80276	7.22639	0.849693	0.0348049	0.000285811
8928	2.80308	7.23193	0.850168	0.0347579	0.000285905
8929	2.80339	7.23749	0.850646	0.0347108	0.000286125
8930	2.80371	7.24306	0.851126	0.0346634	0.00028637
8931	2.80402	7.24866	0.851607	0.0346156	0.000286464
8932	2.80433	7.25427	0.852094	0.0345687	0.000287648
8933	2.80465	7.2599	0.852575	0.0345193	0.00028684
8934	2.80496	7.26555	0.853063	0.0344707	0.000286639
8935	2.80528	7.27121	0.85355	0.0344216	0.000286345
8936	2.80559	7.2769	0.854041	0.0343721	0.00028611
8937	2.8059	7.2826	0.854531	0.0343223	0.000285653
8938	2.80622	7.28831	0.855024	0.0342723	0.000285349
8939	2.80653	7.29404	0.855518	0.0342217	0.000284566
8940	2.80685	7.29979	0.856016	0.0341712	0.000284336
8941	2.80716	7.30555	0.856514	0.0341203	0.000283874
8942	2.80747	7.31133	0.857014	0.0340691	0.000283474
8943	2.80779	7.31712	0.857516	0.0340175	0.000282678
8944	2.8081	7.32293	0.858019	0.0339656	0.000282006
8945	2.80842	7.32876	0.858525	0.0339134	0.000281324
8946	2.80873	7.3346	0.859032	0.0338609	0.000280582
8947	2.80904	7.34045	0.85954	0.033808	0.000279872
8948	2.80936	7.34632	0.860049	0.0337548	0.000278647
8949	2.80967	7.3522	0.86056	0.0337011	0.000277414
8950	2.80999	7.35809	0.861072	0.0336473	0.000276401
8951	2.8103	7.364	0.861588	0.0335935	0.000275551
8952	2.81061	7.36992	0.862104	0.0335391	0.000274329
8953	2.81093	7.37586	0.862618	0.033483	0.000272192
8954	2.81124	7.3818	0.863141	0.0334296	0.000272273
8955	2.81156	7.38776	0.863661	0.0333744	0.000271084
8956	2.81187	7.39373	0.864184	0.0333189	0.000269981
8957	2.81218	7.39972	0.864706	0.033263	0.000268264
8958	2.8125	7.40571	0.865228	0.0332055	0.000265836
8959	2.81281	7.41172	0.865757	0.0331504	0.000265291
8960	2.81313	7.41774	0.866285	0.0330937	0.00026391
8961	2.81344	7.42377	0.866814	0.0330367	0.000262434
8962	2.81375	7.42981	0.867345	0.0329794	0.000261197
8963	2.81407	7.43586	0.867876	0.0329218	0.000259559
8964	2.81438	7.44193	0.868406	0.0328621	0.000256863
8965	2.8147	7.448	0.868943	0.0328055	0.000256247
8966	2.81501	7.45408	0.869478	0.0327468	0.000254192
8967	2.81532	7.46017	0.870014	0.0326877	0.000252187
8968	2.81564	7.46627	0.87055	0.0326283	0.000250127
8969	2.81595	7.47238	0.871088	0.0325686	0.000247931
8970	2.81627	7.4785	0.871626	0.0325084	0.00024561
8971	2.81658	7.48463	0.872165	0.0324481	0.000243251
8972	2.81689	7.49077	0.872706	0.0323877	0.000241057
8973	2.81721	7.49691	0.873246	0.0323268	0.000238496
8974	2.81752	7.50307	0.873788	0.0322657	0.000235536
8975	2.81784	7.50923	0.87433	0.0322042	0.000232746
8976	2.81815	7.5154	0.874874	0.0321428	0.000229983
8977	2.81846	7.52157	0.875418	0.032081	0.000227388
8978	2.81878	7.52776	0.875966	0.0320191	0.000224931
8979	2.81909	7.53395	0.876508	0.0319556	0.000221147
8980	2.81941	7.54014	0.877055	0.0318931	0.000218269
8981	2.81972	7.54634	0.877608	0.0318319	0.000216362
8982	2.82003	7.55255	0.878151	0.0317672	0.000211897
8983	2.82035	7.55877	0.878704	0.0317054	0.000209941
8984	2.82066	7.56499	0.879249	0.0316403	0.000205446
8985	2.82098	7.57121	0.879804	0.0315782	0.000203499
8986	2.82129	7.57744	0.88035	0.0315124	0.000198876
8987	2.8216	7.58368	0.880904	0.0314495	0.000196424
8988	2.82192	7.58992	0.881457	0.031385	0.000193067
8989	2.82223	7.59616	0.88201	0.0313204	0.00018978
8990	2.82255	7.60241	0.882558	0.031254	0.00018499
8991	2.82286	7.60866	0.883115	0.0311906	0.000182471
8992	2.82317	7.61492	0.88367	0.0311254	0.000179011
8993	2.82349	7.62117	0.88422	0.0310584	0.000174072
8994	2.8238	7.62744	0.88478	0.0309945	0.000172059
8995	2.82412	7.6337	0.885337	0.0309289	0.000168766
8996	2.82443	7.63997	0.885889	0.0308613	0.000163692
8997	2.82474	7.64624	0.886444	0.0307951	0.000159784
8998	2.82506	7.65251	0.887	0.0307287	0.000155539
8999	2.82537	7.65878	0.887557	0.0306622	0.000151511
9000	2.82569	7.66506	0.888114	0.0305954	0.000147576
9001	2.826	7.67134	0.888675	0.0305298	0.000144637
[truncated: 3,005 more rows]
