# Supplementary material for: Data regarding the computational fluid dynamics simulations of an airfoil with plasma actuator in unsteady flow
Source: Data Brief. 2020 Feb 13;29:105286. doi: 10.1016/j.dib.2020.105286 (PMC7044653; doi:10.1016/j.dib.2020.105286)
Supplement: Multimedia component 1 [file mmc1.zip › Allegati/w20_a1/Force_w20_a1_225/Force_w20_a1_225.xlsx]

## Sheet: Foglio1
Time Step	Time	Angle of attack	Lift coefficient	Drag coefficient	Moment coefficient
[]	[s]	[deg]	[]	[]	[]
7004	2.19894	7.69654	0.895417	0.0303515	0.00103713
7005	2.19926	7.70282	0.895886	0.0302731	0.00102204
7006	2.19957	7.7091	0.896365	0.0301992	0.00101084
7007	2.19988	7.71538	0.896826	0.030122	0.000987097
7008	2.2002	7.72166	0.897267	0.0300413	0.000949872
7009	2.20051	7.72794	0.897683	0.029955	0.000899014
7010	2.20083	7.73422	0.898094	0.0298681	0.000843659
7011	2.20114	7.74049	0.898511	0.0297832	0.000789519
7012	2.20145	7.74677	0.89893	0.029698	0.00073644
7013	2.20177	7.75304	0.899374	0.0296167	0.00069246
7014	2.20208	7.75931	0.899848	0.0295402	0.000660959
7015	2.2024	7.76558	0.900357	0.0294687	0.000641963
7016	2.20271	7.77184	0.900896	0.0294009	0.000633058
7017	2.20302	7.7781	0.901452	0.0293351	0.000629413
7018	2.20334	7.78436	0.902016	0.0292698	0.000626895
7019	2.20365	7.79062	0.902579	0.0292037	0.000622592
7020	2.20397	7.79687	0.903134	0.0291356	0.000614476
7021	2.20428	7.80312	0.903677	0.0290657	0.000601837
7022	2.20459	7.80936	0.904208	0.0289937	0.000584822
7023	2.20491	7.8156	0.904727	0.0289197	0.000564053
7024	2.20522	7.82184	0.905232	0.0288425	0.0005385
7025	2.20554	7.82807	0.905741	0.0287681	0.000515076
7026	2.20585	7.8343	0.906239	0.028691	0.000488367
7027	2.20616	7.84052	0.906733	0.0286133	0.000460857
7028	2.20648	7.84673	0.907225	0.0285357	0.000433171
7029	2.20679	7.85294	0.907716	0.028458	0.000405914
7030	2.20711	7.85914	0.908206	0.0283799	0.000378157
7031	2.20742	7.86534	0.908696	0.0283021	0.000351228
7032	2.20773	7.87153	0.909179	0.0282224	0.000322371
7033	2.20805	7.87771	0.909674	0.0281463	0.000297964
7034	2.20836	7.88389	0.910162	0.0280687	0.00027246
7035	2.20868	7.89006	0.910652	0.0279912	0.000247505
7036	2.20899	7.89622	0.911142	0.0279137	0.000223541
7037	2.2093	7.90238	0.911632	0.0278365	0.000200041
7038	2.20962	7.90852	0.912125	0.0277599	0.000177704
7039	2.20993	7.91466	0.912616	0.027683	0.000155734
7040	2.21025	7.92079	0.91311	0.0276067	0.000135133
7041	2.21056	7.92691	0.913604	0.0275304	0.00011529
7042	2.21087	7.93302	0.914094	0.0274527	9.4499e-05
7043	2.21119	7.93912	0.914589	0.0273773	7.60504e-05
7044	2.2115	7.94522	0.91509	0.0273036	6.03016e-05
7045	2.21182	7.9513	0.915588	0.0272285	4.38838e-05
7046	2.21213	7.95737	0.916087	0.0271535	2.81988e-05
7047	2.21244	7.96344	0.916586	0.0270786	1.29053e-05
7048	2.21276	7.96949	0.91708	0.0270019	-3.28796e-06
7049	2.21307	7.97553	0.917583	0.0269294	-1.58371e-05
7050	2.21339	7.98156	0.91808	0.0268532	-3.07004e-05
7051	2.2137	7.98758	0.918584	0.0267807	-4.24827e-05
7052	2.21401	7.99359	0.919084	0.0267068	-5.49362e-05
7053	2.21433	7.99959	0.919585	0.0266329	-6.72001e-05
7054	2.21464	8.00558	0.92008	0.0265574	-8.02904e-05
7055	2.21496	8.01155	0.920584	0.0264857	-9.00806e-05
7056	2.21527	8.01751	0.921086	0.0264125	-0.000100931
7057	2.21558	8.02346	0.921582	0.0263374	-0.000112972
7058	2.2159	8.0294	0.922082	0.0262641	-0.000123614
7059	2.21621	8.03532	0.922582	0.0261912	-0.000133674
7060	2.21653	8.04123	0.923087	0.0261199	-0.000141938
7061	2.21684	8.04712	0.923584	0.0260468	-0.000151708
7062	2.21715	8.05301	0.924082	0.0259742	-0.000161162
7063	2.21747	8.05888	0.924582	0.0259015	-0.00017002
7064	2.21778	8.06473	0.925079	0.0258292	-0.00017915
7065	2.2181	8.07057	0.925576	0.0257567	-0.000188197
7066	2.21841	8.0764	0.926073	0.0256841	-0.000197061
7067	2.21872	8.08221	0.926569	0.0256117	-0.000205983
7068	2.21904	8.088	0.927062	0.0255392	-0.000214662
7069	2.21935	8.09378	0.927556	0.0254669	-0.000223323
7070	2.21967	8.09955	0.928047	0.0253934	-0.000232864
7071	2.21998	8.1053	0.928544	0.0253233	-0.000239844
7072	2.22029	8.11103	0.929038	0.0252513	-0.000247741
7073	2.22061	8.11675	0.929528	0.0251793	-0.000255996
7074	2.22092	8.12245	0.930019	0.0251072	-0.000264241
7075	2.22124	8.12813	0.930508	0.025035	-0.000272593
7076	2.22155	8.1338	0.930995	0.0249631	-0.000280806
7077	2.22186	8.13945	0.931482	0.0248913	-0.00028917
7078	2.22218	8.14508	0.931962	0.0248176	-0.000298626
7079	2.22249	8.15069	0.93245	0.0247478	-0.000305619
7080	2.22281	8.15629	0.932934	0.0246763	-0.000313846
7081	2.22312	8.16187	0.933412	0.0246026	-0.000323364
7082	2.22343	8.16743	0.933895	0.0245327	-0.000330694
7083	2.22375	8.17297	0.934373	0.0244611	-0.00033895
7084	2.22406	8.1785	0.934851	0.0243895	-0.0003473
7085	2.22438	8.184	0.935328	0.0243178	-0.000355567
7086	2.22469	8.18949	0.935801	0.0242464	-0.00036384
7087	2.225	8.19495	0.936277	0.024175	-0.000372161
7088	2.22532	8.2004	0.936748	0.0241035	-0.000380768
7089	2.22563	8.20583	0.937217	0.0240325	-0.000389073
7090	2.22595	8.21124	0.937688	0.0239612	-0.00039743
7091	2.22626	8.21662	0.938154	0.02389	-0.000405941
7092	2.22657	8.22199	0.93862	0.0238189	-0.000414591
7093	2.22689	8.22734	0.939084	0.0237482	-0.000422975
7094	2.2272	8.23266	0.939547	0.0236775	-0.000431366
7095	2.22752	8.23797	0.940008	0.0236069	-0.000439862
7096	2.22783	8.24325	0.940469	0.0235361	-0.000448445
7097	2.22814	8.24851	0.940927	0.0234656	-0.000456923
7098	2.22846	8.25375	0.941384	0.0233954	-0.000465169
7099	2.22877	8.25897	0.941839	0.0233252	-0.000473655
7100	2.22909	8.26417	0.942294	0.0232553	-0.000481791
7101	2.2294	8.26934	0.942747	0.0231854	-0.000490205
7102	2.22971	8.27449	0.943197	0.0231153	-0.000498741
7103	2.23003	8.27962	0.943645	0.0230459	-0.000507132
7104	2.23034	8.28473	0.944091	0.0229763	-0.000515752
7105	2.23066	8.28981	0.944537	0.0229068	-0.000524537
7106	2.23097	8.29487	0.944979	0.0228372	-0.000533268
7107	2.23128	8.29991	0.945419	0.0227682	-0.000541817
7108	2.2316	8.30492	0.945859	0.0226993	-0.000550327
7109	2.23191	8.30991	0.946298	0.0226306	-0.000558576
7110	2.23223	8.31487	0.946735	0.022562	-0.000567114
7111	2.23254	8.31981	0.94717	0.0224932	-0.000575853
7112	2.23285	8.32473	0.947602	0.0224244	-0.000584712
7113	2.23317	8.32962	0.948032	0.0223559	-0.000593698
7114	2.23348	8.33449	0.948457	0.0222873	-0.000602739
7115	2.2338	8.33933	0.948883	0.0222192	-0.000611793
7116	2.23411	8.34414	0.949306	0.022151	-0.000620935
7117	2.23442	8.34893	0.949727	0.022083	-0.000629966
7118	2.23474	8.3537	0.950148	0.0220152	-0.00063887
7119	2.23505	8.35844	0.950565	0.0219477	-0.000647335
7120	2.23537	8.36315	0.950981	0.0218803	-0.0006564
7121	2.23568	8.36784	0.951396	0.0218128	-0.000665426
7122	2.23599	8.3725	0.951807	0.0217455	-0.000674669
7123	2.23631	8.37714	0.952215	0.0216782	-0.000683752
7124	2.23662	8.38174	0.952621	0.0216112	-0.000693163
7125	2.23694	8.38632	0.953025	0.0215443	-0.000702465
7126	2.23725	8.39088	0.953426	0.0214776	-0.000712084
7127	2.23756	8.3954	0.953824	0.0214112	-0.00072139
7128	2.23788	8.3999	0.954221	0.0213449	-0.000731053
7129	2.23819	8.40438	0.954615	0.0212787	-0.00074081
7130	2.23851	8.40882	0.955006	0.0212127	-0.000750364
7131	2.23882	8.41324	0.955395	0.0211469	-0.000759814
7132	2.23913	8.41762	0.955782	0.0210814	-0.000769533
7133	2.23945	8.42198	0.956983	0.0210085	-0.000445723
7134	2.23976	8.42631	0.958085	0.0210324	-0.000194521
7135	2.24008	8.43062	0.95896	0.0210159	-8.10527e-05
7136	2.24039	8.43489	0.959518	0.0209488	-0.000122807
7137	2.2407	8.43913	0.959871	0.0208552	-0.000230703
7138	2.24102	8.44335	0.960169	0.0207581	-0.000326125
7139	2.24133	8.44753	0.960523	0.0206718	-0.00037124
7140	2.24165	8.45169	0.960981	0.0206014	-0.00036021
7141	2.24196	8.45582	0.961554	0.0205476	-0.000302439
7142	2.24227	8.45992	0.962216	0.0205065	-0.000214619
7143	2.24259	8.46398	0.962928	0.0204732	-0.000109055
7144	2.2429	8.46802	0.963654	0.0204426	-1.81214e-06
7145	2.24322	8.47203	0.964362	0.02041	0.000100313
7146	2.24353	8.476	0.96503	0.0203731	0.000191597
7147	2.24384	8.47995	0.965653	0.0203316	0.000270309
7148	2.24416	8.48386	0.966232	0.0202855	0.000337271
7149	2.24447	8.48775	0.966773	0.0202364	0.000394958
7150	2.24479	8.4916	0.967285	0.0201857	0.000445652
7151	2.2451	8.49542	0.967778	0.0201345	0.000492432
7152	2.24541	8.49921	0.968261	0.0200836	0.000536912
7153	2.24573	8.50297	0.968737	0.0200336	0.000580798
7154	2.24604	8.5067	0.969213	0.019985	0.000624764
7155	2.24636	8.51039	0.969689	0.0199375	0.000669098
7156	2.24667	8.51406	0.970167	0.0198912	0.000713892
7157	2.24698	8.51769	0.970647	0.019846	0.000759074
7158	2.2473	8.52129	0.971128	0.0198014	0.000804764
7159	2.24761	8.52485	0.971611	0.0197575	0.000850737
7160	2.24793	8.52839	0.972096	0.0197143	0.000897924
7161	2.24824	8.53189	0.972583	0.0196714	0.000945174
7162	2.24855	8.53536	0.973068	0.0196293	0.000993206
7163	2.24887	8.53879	0.973557	0.0195874	0.00104061
7164	2.24918	8.5422	0.974044	0.0195459	0.001089
7165	2.2495	8.54557	0.974531	0.0195044	0.00113671
7166	2.24981	8.5489	0.975014	0.019463	0.00118376
7167	2.25012	8.5522	0.975497	0.0194214	0.00122946
7168	2.25044	8.55547	0.975974	0.0193799	0.00127463
7169	2.25075	8.55871	0.976449	0.0193376	0.001318
7170	2.25107	8.56191	0.976919	0.0192955	0.00136048
7171	2.25138	8.56508	0.977384	0.019253	0.00140086
7172	2.25169	8.56821	0.977843	0.0192099	0.00143904
7173	2.25201	8.57131	0.978295	0.0191664	0.00147483
7174	2.25232	8.57437	0.978739	0.0191227	0.00150742
7175	2.25264	8.5774	0.979177	0.0190775	0.00153971
7176	2.25295	8.5804	0.979607	0.0190325	0.0015688
7177	2.25326	8.58336	0.98003	0.0189869	0.00159565
7178	2.25358	8.58629	0.980447	0.0189409	0.00162027
7179	2.25389	8.58918	0.980854	0.0188941	0.00164254
7180	2.25421	8.59203	0.981254	0.018847	0.00166234
7181	2.25452	8.59485	0.981645	0.0187993	0.00167982
7182	2.25483	8.59764	0.98203	0.0187514	0.00169567
7183	2.25515	8.60039	0.982407	0.0187031	0.00170944
7184	2.25546	8.6031	0.982776	0.018655	0.00172052
7185	2.25578	8.60578	0.983135	0.0186058	0.00173017
7186	2.25609	8.60843	0.98349	0.0185566	0.00173843
7187	2.2564	8.61103	0.983835	0.0185073	0.00174494
7188	2.25672	8.6136	0.984175	0.018458	0.00175026
7189	2.25703	8.61614	0.984508	0.0184083	0.00175383
7190	2.25735	8.61864	0.984834	0.0183588	0.00175642
7191	2.25766	8.6211	0.985153	0.0183087	0.00175847
7192	2.25797	8.62353	0.985468	0.0182597	0.00175831
7193	2.25829	8.62592	0.985775	0.01821	0.00175728
7194	2.2586	8.62827	0.986075	0.0181605	0.00175543
7195	2.25892	8.63059	0.98637	0.0181111	0.00175299
7196	2.25923	8.63287	0.986659	0.0180617	0.00174976
7197	2.25954	8.63511	0.986942	0.0180129	0.00174571
7198	2.25986	8.63732	0.987221	0.0179642	0.00174099
7199	2.26017	8.63949	0.987493	0.0179155	0.0017357
7200	2.26049	8.64162	0.987759	0.0178673	0.00172992
7201	2.2608	8.64372	0.98802	0.0178192	0.0017238
7202	2.26111	8.64578	0.988278	0.0177718	0.00171736
7203	2.26143	8.6478	0.988529	0.0177243	0.00171029
7204	2.26174	8.64978	0.988776	0.0176772	0.00170289
7205	2.26206	8.65173	0.989018	0.0176306	0.0016955
7206	2.26237	8.65364	0.989256	0.0175845	0.0016879
7207	2.26268	8.65551	0.989489	0.0175387	0.00168015
7208	2.263	8.65734	0.989717	0.0174931	0.00167181
7209	2.26331	8.65914	0.98994	0.0174479	0.00166324
7210	2.26363	8.6609	0.990158	0.0174033	0.00165491
7211	2.26394	8.66262	0.990372	0.0173591	0.00164624
7212	2.26425	8.6643	0.990582	0.0173152	0.00163732
7213	2.26457	8.66594	0.990788	0.0172721	0.00162876
7214	2.26488	8.66755	0.99099	0.0172295	0.00162031
7215	2.2652	8.66912	0.991188	0.0171875	0.00161141
7216	2.26551	8.67065	0.991382	0.0171459	0.00160201
7217	2.26582	8.67214	0.99157	0.0171041	0.00159315
7218	2.26614	8.67359	0.991754	0.0170634	0.00158424
7219	2.26645	8.675	0.991935	0.017023	0.00157505
7220	2.26677	8.67638	0.992111	0.0169836	0.0015655
7221	2.26708	8.67772	0.992282	0.0169438	0.00155632
7222	2.26739	8.67902	0.992449	0.0169051	0.00154698
7223	2.26771	8.68028	0.992614	0.0168671	0.00153769
7224	2.26802	8.6815	0.992772	0.0168292	0.00152784
7225	2.26834	8.68268	0.992927	0.0167921	0.00151823
7226	2.26865	8.68383	0.993078	0.0167558	0.00150844
7227	2.26896	8.68493	0.993224	0.0167195	0.00149882
7228	2.26928	8.686	0.993367	0.0166838	0.00148939
7229	2.26959	8.68703	0.993506	0.0166489	0.00147967
7230	2.26991	8.68802	0.99364	0.0166143	0.00147003
7231	2.27022	8.68897	0.993772	0.0165806	0.0014604
7232	2.27053	8.68988	0.993897	0.0165469	0.00145053
7233	2.27085	8.69075	0.994021	0.0165143	0.00144153
7234	2.27116	8.69158	0.994139	0.0164817	0.00143156
7235	2.27148	8.69237	0.994253	0.0164499	0.00142187
7236	2.27179	8.69313	0.994363	0.0164185	0.00141173
7237	2.2721	8.69384	0.99447	0.0163878	0.00140181
7238	2.27242	8.69452	0.99457	0.0163573	0.00139165
7239	2.27273	8.69516	0.994667	0.0163275	0.00138143
7240	2.27305	8.69576	0.99476	0.0162983	0.00137145
7241	2.27336	8.69631	0.99485	0.01627	0.00136131
7242	2.27367	8.69683	0.994935	0.016242	0.00135109
7243	2.27399	8.69731	0.995017	0.0162146	0.00134088
7244	2.2743	8.69775	0.995094	0.0161879	0.00133095
7245	2.27462	8.69815	0.995169	0.0161615	0.00132114
7246	2.27493	8.69852	0.99524	0.0161363	0.00131185
7247	2.27524	8.69884	0.995309	0.0161116	0.00130236
7248	2.27556	8.69912	0.995374	0.0160873	0.00129292
7249	2.27587	8.69936	0.995434	0.0160636	0.00128362
7250	2.27619	8.69957	0.99549	0.0160404	0.00127412
7251	2.2765	8.69973	0.995543	0.0160179	0.00126432
7252	2.27681	8.69986	0.995592	0.0159958	0.00125475
7253	2.27713	8.69994	0.995638	0.0159743	0.00124483
7254	2.27744	8.69999	0.99568	0.0159534	0.00123562
7255	2.27776	8.7	0.995719	0.0159332	0.0012265
7256	2.27807	8.69997	0.995754	0.0159133	0.00121715
7257	2.27838	8.69989	0.995787	0.0158944	0.00120829
7258	2.2787	8.69978	0.995818	0.0158761	0.00119981
7259	2.27901	8.69963	0.995846	0.0158585	0.00119144
7260	2.27933	8.69944	0.995874	0.0158418	0.00118373
7261	2.27964	8.69921	0.9959	0.0158258	0.00117676
7262	2.27995	8.69894	0.995924	0.0158106	0.00117021
7263	2.28027	8.69863	0.995947	0.015796	0.0011637
7264	2.28058	8.69829	0.995969	0.0157821	0.0011577
7265	2.2809	8.6979	0.995988	0.0157688	0.00115182
7266	2.28121	8.69747	0.996008	0.0157562	0.00114732
7267	2.28152	8.69701	0.996027	0.0157443	0.00114281
7268	2.28184	8.6965	0.996044	0.0157328	0.00113833
7269	2.28215	8.69596	0.996059	0.0157217	0.00113397
7270	2.28247	8.69537	0.996073	0.0157112	0.00113015
7271	2.28278	8.69475	0.996082	0.015701	0.0011258
7272	2.28309	8.69409	0.99609	0.0156911	0.00112141
7273	2.28341	8.69339	0.996094	0.0156815	0.0011167
7274	2.28372	8.69265	0.996093	0.0156717	0.00111139
7275	2.28404	8.69187	0.996085	0.015662	0.00110516
7276	2.28435	8.69105	0.996072	0.0156523	0.00109822
7277	2.28466	8.69019	0.996051	0.0156422	0.00108981
7278	2.28498	8.68929	0.996022	0.0156322	0.00108006
7279	2.28529	8.68836	0.995984	0.0156216	0.00106897
7280	2.28561	8.68738	0.995937	0.0156112	0.00105698
7281	2.28592	8.68637	0.995882	0.0156007	0.00104348
7282	2.28623	8.68532	0.995816	0.01559	0.00102854
7283	2.28655	8.68422	0.99574	0.0155793	0.00101234
7284	2.28686	8.68309	0.995658	0.0155689	0.000995954
7285	2.28718	8.68192	0.995566	0.0155587	0.000978099
7286	2.28749	8.68072	0.995467	0.0155491	0.00096012
7287	2.2878	8.67947	0.99536	0.01554	0.000941599
7288	2.28812	8.67818	0.995247	0.0155317	0.000923121
7289	2.28843	8.67686	0.99513	0.0155245	0.000905027
7290	2.28875	8.6755	0.995008	0.0155182	0.000887353
7291	2.28906	8.6741	0.994883	0.0155131	0.000870272
7292	2.28937	8.67266	0.994756	0.0155094	0.000854317
7293	2.28969	8.67118	0.994628	0.0155069	0.00083955
7294	2.29	8.66966	0.994498	0.0155058	0.000825575
7295	2.29032	8.66811	0.994366	0.0155061	0.000812377
7296	2.29063	8.66652	0.994236	0.0155079	0.000801447
7297	2.29094	8.66489	0.994105	0.0155108	0.000791005
7298	2.29126	8.66322	0.993972	0.0155146	0.000781273
7299	2.29157	8.66151	0.993839	0.0155199	0.000773015
7300	2.29189	8.65977	0.993707	0.0155263	0.000765708
7301	2.2922	8.65798	0.993574	0.0155337	0.00075911
7302	2.29251	8.65616	0.99344	0.0155422	0.000753452
7303	2.29283	8.65431	0.993304	0.0155515	0.000748392
7304	2.29314	8.65241	0.993168	0.0155617	0.000743643
7305	2.29346	8.65048	0.993026	0.015572	0.000738438
7306	2.29377	8.64851	0.992884	0.0155831	0.000733751
7307	2.29408	8.6465	0.992738	0.0155946	0.000729032
7308	2.2944	8.64445	0.992588	0.0156066	0.000724102
7309	2.29471	8.64237	0.992435	0.0156191	0.00071936
7310	2.29503	8.64025	0.992281	0.0156323	0.000714759
7311	2.29534	8.6381	0.992122	0.0156458	0.000710173
7312	2.29565	8.6359	0.991962	0.0156601	0.000705726
7313	2.29597	8.63367	0.991799	0.0156749	0.000701293
7314	2.29628	8.6314	0.991631	0.0156899	0.000696504
7315	2.2966	8.6291	0.991459	0.0157053	0.000691453
7316	2.29691	8.62676	0.991284	0.0157212	0.000686323
7317	2.29722	8.62438	0.991107	0.0157377	0.000681154
7318	2.29754	8.62197	0.990925	0.0157544	0.000675989
7319	2.29785	8.61952	0.99074	0.0157716	0.000670475
7320	2.29817	8.61703	0.990551	0.0157893	0.000665187
7321	2.29848	8.61451	0.99036	0.0158075	0.000659791
7322	2.29879	8.61195	0.990165	0.0158262	0.000654288
7323	2.29911	8.60935	0.989965	0.0158451	0.000648595
7324	2.29942	8.60672	0.989762	0.0158645	0.000642604
7325	2.29974	8.60406	0.989555	0.0158844	0.000636608
7326	2.30005	8.60136	0.989345	0.0159048	0.00063057
7327	2.30036	8.59862	0.989131	0.0159257	0.00062456
7328	2.30068	8.59585	0.988914	0.0159469	0.000618443
7329	2.30099	8.59304	0.988694	0.0159688	0.000612663
7330	2.30131	8.59019	0.98847	0.015991	0.000606685
7331	2.30162	8.58731	0.988244	0.0160139	0.000600834
7332	2.30193	8.5844	0.988015	0.0160372	0.000595325
7333	2.30225	8.58145	0.987782	0.0160611	0.000589672
7334	2.30256	8.57847	0.987546	0.0160853	0.000583764
7335	2.30288	8.57545	0.987309	0.0161106	0.000578806
7336	2.30319	8.5724	0.987068	0.0161362	0.000573622
7337	2.3035	8.56931	0.986826	0.0161622	0.000568824
7338	2.30382	8.56619	0.986577	0.0161885	0.000563284
7339	2.30413	8.56304	0.986325	0.0162152	0.000557773
7340	2.30445	8.55985	0.986071	0.0162428	0.000552661
7341	2.30476	8.55662	0.985815	0.0162709	0.000547665
7342	2.30507	8.55337	0.985555	0.0162994	0.0005428
7343	2.30539	8.55008	0.98529	0.0163281	0.000537581
7344	2.3057	8.54675	0.985028	0.0163581	0.000533375
7345	2.30602	8.54339	0.98476	0.0163882	0.000529235
7346	2.30633	8.54	0.98449	0.0164189	0.000524933
7347	2.30664	8.53658	0.984218	0.0164502	0.000520807
7348	2.30696	8.53312	0.983942	0.0164818	0.000516655
7349	2.30727	8.52963	0.983663	0.0165141	0.000512708
7350	2.30759	8.52611	0.983379	0.0165466	0.000508222
7351	2.3079	8.52256	0.983096	0.0165801	0.000504753
7352	2.30821	8.51897	0.982809	0.0166135	0.000500917
7353	2.30853	8.51535	0.982518	0.0166475	0.000497036
7354	2.30884	8.5117	0.982225	0.0166821	0.000493358
7355	2.30916	8.50801	0.981929	0.0167171	0.000489816
7356	2.30947	8.5043	0.981631	0.0167527	0.000486316
7357	2.30978	8.50055	0.981329	0.0167887	0.000482889
7358	2.3101	8.49677	0.981025	0.0168253	0.000479532
7359	2.31041	8.49296	0.980719	0.0168621	0.000476168
7360	2.31073	8.48912	0.980407	0.0168992	0.000472596
7361	2.31104	8.48524	0.980094	0.016937	0.000469209
7362	2.31135	8.48134	0.979779	0.0169753	0.0004662
7363	2.31167	8.47741	0.979462	0.0170142	0.000463441
7364	2.31198	8.47344	0.979142	0.0170535	0.00046059
7365	2.3123	8.46944	0.978819	0.0170934	0.000457882
7366	2.31261	8.46542	0.978496	0.0171338	0.000455869
7367	2.31292	8.46136	0.978164	0.0171735	0.000452077
7368	2.31324	8.45727	0.977833	0.0172149	0.000449818
7369	2.31355	8.45316	0.977499	0.0172564	0.000447286
7370	2.31387	8.44901	0.977163	0.0172984	0.000444829
7371	2.31418	8.44484	0.976822	0.0173402	0.000441699
7372	2.31449	8.44063	0.976484	0.0173838	0.000440476
7373	2.31481	8.4364	0.976141	0.0174272	0.000438418
7374	2.31512	8.43213	0.975795	0.0174713	0.000436824
7375	2.31544	8.42784	0.975444	0.0175146	0.000433691
7376	2.31575	8.42352	0.975095	0.0175599	0.000432675
7377	2.31606	8.41917	0.974742	0.0176047	0.000430917
7378	2.31638	8.41479	0.974385	0.01765	0.000429175
7379	2.31669	8.41039	0.974025	0.0176955	0.000427296
7380	2.31701	8.40595	0.973663	0.0177415	0.000425549
7381	2.31732	8.40149	0.9733	0.0177882	0.000424255
7382	2.31763	8.397	0.972935	0.0178353	0.000422963
7383	2.31795	8.39249	0.972568	0.0178829	0.000421849
7384	2.31826	8.38794	0.972199	0.0179312	0.000421312
7385	2.31858	8.38337	0.971828	0.0179799	0.000420778
7386	2.31889	8.37877	0.971455	0.0180289	0.000420322
7387	2.3192	8.37415	0.971078	0.0180781	0.000419469
7388	2.31952	8.3695	0.970701	0.018128	0.000419128
7389	2.31983	8.36482	0.970321	0.018178	0.000418595
7390	2.32015	8.36011	0.969939	0.0182285	0.000418315
7391	2.32046	8.35538	0.969553	0.0182794	0.000417855
7392	2.32077	8.35063	0.969167	0.0183309	0.000417536
7393	2.32109	8.34585	0.968778	0.0183827	0.000417323
7394	2.3214	8.34104	0.968386	0.0184347	0.000417273
7395	2.32172	8.33621	0.967994	0.0184874	0.000417508
7396	2.32203	8.33135	0.967598	0.0185401	0.000417496
7397	2.32234	8.32647	0.967202	0.0185937	0.000418209
7398	2.32266	8.32156	0.966807	0.0186476	0.000419019
7399	2.32297	8.31663	0.966407	0.0187022	0.000420057
7400	2.32329	8.31167	0.966009	0.0187569	0.000421457
7401	2.3236	8.30669	0.965607	0.018812	0.000422599
7402	2.32391	8.30169	0.965203	0.0188672	0.000423673
7403	2.32423	8.29666	0.964798	0.018923	0.000425151
7404	2.32454	8.29161	0.964391	0.018979	0.000426591
7405	2.32486	8.28653	0.963982	0.0190352	0.000427901
7406	2.32517	8.28143	0.963575	0.0190928	0.000430629
7407	2.32548	8.27631	0.963159	0.0191485	0.000430942
7408	2.3258	8.27117	0.962747	0.0192063	0.000433351
7409	2.32611	8.266	0.96233	0.0192634	0.000434672
7410	2.32643	8.26081	0.961911	0.0193209	0.000436286
7411	2.32674	8.2556	0.961488	0.0193778	0.000437203
7412	2.32705	8.25037	0.961067	0.019436	0.000438919
7413	2.32737	8.24512	0.960642	0.019494	0.000440378
7414	2.32768	8.23984	0.960215	0.019552	0.000441758
7415	2.328	8.23455	0.959785	0.0196102	0.00044287
7416	2.32831	8.22923	0.959351	0.0196682	0.000443537
7417	2.32862	8.22389	0.958917	0.0197271	0.000445133
7418	2.32894	8.21853	0.958479	0.0197852	0.000445749
7419	2.32925	8.21315	0.958036	0.0198434	0.000446053
7420	2.32957	8.20775	0.957591	0.0199017	0.000446113
7421	2.32988	8.20233	0.957141	0.0199602	0.000445849
7422	2.33019	8.19689	0.95669	0.0200188	0.000445709
7423	2.33051	8.19143	0.956237	0.0200778	0.000445644
7424	2.33082	8.18595	0.955781	0.0201372	0.000445918
7425	2.33114	8.18045	0.955324	0.0201969	0.00044604
7426	2.33145	8.17493	0.954864	0.0202566	0.000446268
7427	2.33176	8.1694	0.954402	0.0203169	0.000446611
7428	2.33208	8.16384	0.953939	0.0203776	0.000447462
7429	2.33239	8.15827	0.953475	0.0204387	0.000448447
7430	2.33271	8.15268	0.953008	0.0205	0.00044965
7431	2.33302	8.14707	0.952542	0.020562	0.000451303
7432	2.33333	8.14145	0.952072	0.0206242	0.000453089
7433	2.33365	8.1358	0.951602	0.0206869	0.000455136
7434	2.33396	8.13014	0.951132	0.0207499	0.000457748
7435	2.33428	8.12446	0.950659	0.0208133	0.000460016
7436	2.33459	8.11877	0.950186	0.0208769	0.000462749
7437	2.3349	8.11306	0.949711	0.0209409	0.000465739
7438	2.33522	8.10733	0.949235	0.0210052	0.000469065
7439	2.33553	8.10159	0.948759	0.0210699	0.000472344
7440	2.33585	8.09583	0.948283	0.0211351	0.000476643
7441	2.33616	8.09005	0.947806	0.0212007	0.000480994
7442	2.33647	8.08426	0.947327	0.0212665	0.000485437
7443	2.33679	8.07846	0.946848	0.0213326	0.000489842
7444	2.3371	8.07264	0.946368	0.0213991	0.00049427
7445	2.33742	8.0668	0.945885	0.0214656	0.000498768
7446	2.33773	8.06095	0.945402	0.0215321	0.000503293
7447	2.33804	8.05509	0.944917	0.021599	0.000508118
7448	2.33836	8.04921	0.94443	0.0216664	0.000512771
7449	2.33867	8.04332	0.943946	0.0217339	0.000517785
7450	2.33899	8.03742	0.943457	0.0218012	0.000522555
7451	2.3393	8.0315	0.942967	0.021869	0.000527317
7452	2.33961	8.02557	0.942477	0.0219371	0.000532497
7453	2.33993	8.01962	0.941985	0.0220057	0.000537725
7454	2.34024	8.01366	0.941494	0.0220745	0.000543345
7455	2.34056	8.0077	0.941002	0.0221429	0.000548738
7456	2.34087	8.00171	0.940507	0.0222114	0.000553865
7457	2.34118	7.99572	0.940013	0.0222804	0.000559457
7458	2.3415	7.98972	0.939519	0.0223511	0.000566241
7459	2.34181	7.9837	0.939016	0.0224185	0.000570188
7460	2.34213	7.97767	0.938519	0.0224878	0.000575521
7461	2.34244	7.97163	0.938018	0.0225572	0.000581004
7462	2.34275	7.96558	0.937518	0.0226269	0.000586884
7463	2.34307	7.95952	0.937019	0.022697	0.000592996
7464	2.34338	7.95345	0.936518	0.022767	0.000599121
7465	2.3437	7.94737	0.936016	0.0228372	0.000605078
7466	2.34401	7.94129	0.935512	0.0229073	0.000610963
7467	2.34432	7.93519	0.935008	0.0229776	0.00061719
7468	2.34464	7.92908	0.934502	0.0230479	0.000622984
7469	2.34495	7.92296	0.933995	0.0231183	0.000628878
7470	2.34527	7.91683	0.933488	0.0231889	0.000635194
7471	2.34558	7.9107	0.932981	0.0232598	0.000641261
7472	2.34589	7.90456	0.932477	0.0233325	0.000649107
7473	2.34621	7.8984	0.931963	0.0234016	0.000653828
7474	2.34652	7.89225	0.931452	0.0234726	0.000659865
7475	2.34684	7.88608	0.930942	0.0235438	0.000666668
7476	2.34715	7.8799	0.930432	0.0236153	0.000673705
7477	2.34746	7.87372	0.929921	0.0236868	0.000680601
7478	2.34778	7.86754	0.92941	0.0237583	0.000687705
7479	2.34809	7.86134	0.928904	0.0238317	0.000696643
7480	2.34841	7.85514	0.928384	0.0239013	0.000701627
7481	2.34872	7.84893	0.92787	0.0239728	0.000708273
7482	2.34903	7.84272	0.927354	0.0240445	0.000715152
7483	2.34935	7.8365	0.926839	0.0241161	0.000721991
7484	2.34966	7.83028	0.926322	0.0241875	0.000728658
7485	2.34998	7.82405	0.925805	0.0242594	0.000735703
7486	2.35029	7.81782	0.925286	0.024331	0.000742424
7487	2.3506	7.81158	0.924768	0.0244029	0.000749689
7488	2.35092	7.80533	0.924249	0.024475	0.000757025
7489	2.35123	7.79909	0.92373	0.0245471	0.000764331
7490	2.35155	7.79284	0.923215	0.024621	0.000773264
7491	2.35186	7.78658	0.92269	0.0246912	0.000779011
7492	2.35217	7.78032	0.922167	0.0247631	0.000785845
7493	2.35249	7.77406	0.921644	0.0248352	0.000793068
7494	2.3528	7.7678	0.921126	0.0249093	0.00080194
7495	2.35312	7.76153	0.920598	0.0249795	0.000807581
7496	2.35343	7.75526	0.920072	0.0250516	0.000814493
7497	2.35374	7.74899	0.919547	0.025124	0.000821869
7498	2.35406	7.74272	0.919021	0.0251959	0.000829009
7499	2.35437	7.73644	0.918495	0.0252681	0.000836263
7500	2.35469	7.73017	0.917972	0.0253423	0.000845078
7501	2.355	7.72389	0.917442	0.0254129	0.00085129
7502	2.35531	7.71761	0.916918	0.0254872	0.000860353
7503	2.35563	7.71133	0.916387	0.0255584	0.000866897
7504	2.35594	7.70505	0.915861	0.025631	0.000874908
7505	2.35626	7.69877	0.915339	0.0257053	0.00088432
7506	2.35657	7.69249	0.914807	0.0257762	0.000891129
7507	2.35688	7.68621	0.914278	0.0258487	0.000899021
7508	2.3572	7.67993	0.913749	0.0259213	0.000907124
7509	2.35751	7.67365	0.913222	0.0259944	0.000915419
7510	2.35783	7.66738	0.912693	0.0260671	0.000923539
7511	2.35814	7.6611	0.912163	0.0261396	0.000931749
7512	2.35845	7.65483	0.911634	0.0262124	0.000940047
7513	2.35877	7.64855	0.911105	0.0262851	0.000948529
7514	2.35908	7.64228	0.910577	0.0263579	0.000957229
7515	2.3594	7.63601	0.910048	0.0264308	0.000965678
7516	2.35971	7.62975	0.909523	0.0265049	0.000975627
7517	2.36002	7.62348	0.908988	0.026576	0.00098287
7518	2.36034	7.61722	0.908459	0.0266488	0.000991701
7519	2.36065	7.61097	0.907933	0.0267234	0.00100168
7520	2.36097	7.60471	0.907401	0.0267944	0.00100954
7521	2.36128	7.59847	0.906871	0.026867	0.00101836
7522	2.36159	7.59222	0.906342	0.0269398	0.0010275
7523	2.36191	7.58598	0.905814	0.0270126	0.00103659
7524	2.36222	7.57974	0.905291	0.0270872	0.00104754
7525	2.36254	7.57351	0.904758	0.0271583	0.00105557
7526	2.36285	7.56728	0.904229	0.027231	0.00106454
7527	2.36316	7.56106	0.9037	0.0273036	0.00107374
7528	2.36348	7.55484	0.903173	0.0273762	0.00108311
7529	2.36379	7.54863	0.902646	0.0274487	0.00109288
7530	2.36411	7.54243	0.902124	0.0275229	0.00110401
7531	2.36442	7.53623	0.901592	0.0275937	0.001112
7532	2.36473	7.53004	0.901065	0.0276657	0.00112145
7533	2.36505	7.52385	0.900537	0.027738	0.00113076
7534	2.36536	7.51768	0.900011	0.0278102	0.00114043
7535	2.36568	7.5115	0.899486	0.0278825	0.00115023
7536	2.36599	7.50534	0.898964	0.0279561	0.00116131
7537	2.3663	7.49918	0.898436	0.0280268	0.00117002
7538	2.36662	7.49304	0.897911	0.0280991	0.00118021
7539	2.36693	7.4869	0.89739	0.0281712	0.00119018
7540	2.36725	7.48077	0.89687	0.0282448	0.0012018
7541	2.36756	7.47464	0.896346	0.0283151	0.00121104
7542	2.36787	7.46853	0.895823	0.0283868	0.00122133
7543	2.36819	7.46242	0.895304	0.0284586	0.00123172
7544	2.3685	7.45633	0.894788	0.028532	0.00124332
7545	2.36882	7.45024	0.894269	0.0286035	0.00125409
7546	2.36913	7.44417	0.893747	0.0286732	0.00126343
7547	2.36944	7.4381	0.893232	0.0287459	0.00127512
7548	2.36976	7.43204	0.892714	0.0288169	0.0012854
7549	2.37007	7.426	0.892196	0.0288878	0.00129568
7550	2.37039	7.41997	0.891676	0.0289569	0.00130479
7551	2.3707	7.41394	0.891158	0.0290271	0.0013149
7552	2.37101	7.40793	0.890643	0.0290977	0.00132544
7553	2.37133	7.40193	0.890129	0.0291682	0.00133596
7554	2.37164	7.39594	0.889616	0.0292384	0.00134641
7555	2.37196	7.38996	0.889103	0.0293083	0.00135695
7556	2.37227	7.384	0.888587	0.029378	0.00136737
7557	2.37258	7.37805	0.888075	0.0294476	0.00137753
7558	2.3729	7.37211	0.887562	0.0295167	0.00138734
7559	2.37321	7.36618	0.88705	0.0295857	0.0013973
7560	2.37353	7.36027	0.886539	0.0296547	0.00140766
7561	2.37384	7.35437	0.886029	0.0297235	0.00141799
7562	2.37415	7.34848	0.88552	0.0297923	0.00142844
7563	2.37447	7.34261	0.88501	0.0298607	0.00143849
7564	2.37478	7.33675	0.884502	0.0299293	0.00144916
7565	2.3751	7.33091	0.883998	0.0299979	0.00145998
7566	2.37541	7.32508	0.883491	0.0300657	0.00147009
7567	2.37572	7.31927	0.882986	0.0301338	0.00148049
7568	2.37604	7.31347	0.882482	0.0302018	0.00149116
7569	2.37635	7.30768	0.881978	0.0302694	0.0015015
7570	2.37667	7.30191	0.881479	0.0303371	0.00151242
7571	2.37698	7.29616	0.880982	0.0304062	0.00152423
7572	2.37729	7.29042	0.880479	0.0304719	0.00153402
7573	2.37761	7.2847	0.879982	0.0305392	0.001545
7574	2.37792	7.279	0.879486	0.0306064	0.00155597
7575	2.37824	7.27331	0.878995	0.030675	0.00156823
7576	2.37855	7.26764	0.878498	0.0307401	0.00157841
7577	2.37886	7.26198	0.878006	0.0308066	0.00158962
7578	2.37918	7.25635	0.877515	0.0308732	0.00160076
7579	2.37949	7.25073	0.877026	0.0309395	0.00161212
7580	2.37981	7.24513	0.876537	0.0310059	0.00162338
7581	2.38012	7.23954	0.876053	0.0310718	0.00163489
7582	2.38043	7.23398	0.875568	0.0311376	0.00164636
7583	2.38075	7.22843	0.875084	0.0312032	0.0016579
7584	2.38106	7.2229	0.874602	0.0312686	0.00166915
7585	2.38138	7.21739	0.874123	0.0313339	0.00168096
7586	2.38169	7.2119	0.873646	0.0313991	0.0016928
7587	2.382	7.20643	0.87317	0.0314639	0.00170444
7588	2.38232	7.20098	0.872698	0.0315298	0.00171712
7589	2.38263	7.19555	0.872221	0.0315925	0.00172788
7590	2.38295	7.19013	0.871748	0.0316565	0.0017393
7591	2.38326	7.18474	0.871277	0.0317203	0.00175084
7592	2.38357	7.17937	0.870807	0.0317839	0.00176227
7593	2.38389	7.17402	0.870337	0.0318471	0.00177316
7594	2.3842	7.16869	0.86987	0.03191	0.00178427
7595	2.38452	7.16338	0.869404	0.0319726	0.00179561
7596	2.38483	7.15809	0.86894	0.0320348	0.00180675
7597	2.38514	7.15282	0.868475	0.0320969	0.00181757
7598	2.38546	7.14758	0.868015	0.032159	0.00182876
7599	2.38577	7.14235	0.867556	0.0322206	0.0018399
7600	2.38609	7.13715	0.867097	0.0322821	0.00185101
7601	2.3864	7.13197	0.866641	0.0323434	0.00186227
7602	2.38671	7.12681	0.866187	0.0324045	0.00187338
7603	2.38703	7.12168	0.865735	0.0324654	0.00188477
7604	2.38734	7.11657	0.865284	0.0325267	0.00189646
7605	2.38766	7.11148	0.864835	0.0325868	0.00190764
7606	2.38797	7.10641	0.864388	0.0326469	0.00191911
7607	2.38828	7.10137	0.863942	0.0327069	0.00193024
7608	2.3886	7.09635	0.863504	0.0327682	0.00194244
7609	2.38891	7.09136	0.86306	0.0328261	0.00195312
7610	2.38923	7.08639	0.862621	0.0328855	0.00196507
7611	2.38954	7.08144	0.862185	0.0329449	0.0019769
7612	2.38985	7.07652	0.861753	0.0330039	0.00198885
7613	2.39017	7.07162	0.861321	0.0330626	0.00200062
7614	2.39048	7.06675	0.86089	0.0331208	0.00201199
7615	2.3908	7.0619	0.860461	0.0331791	0.00202348
7616	2.39111	7.05708	0.860034	0.0332359	0.00203446
7617	2.39142	7.05228	0.859606	0.0332929	0.00204561
7618	2.39174	7.04751	0.859184	0.0333498	0.00205684
7619	2.39205	7.04276	0.858761	0.0334061	0.00206792
7620	2.39237	7.03804	0.858339	0.0334624	0.00207884
7621	2.39268	7.03335	0.857921	0.0335188	0.00209013
7622	2.39299	7.02868	0.857507	0.0335746	0.00210163
7623	2.39331	7.02404	0.857093	0.03363	0.00211281
7624	2.39362	7.01942	0.856681	0.0336852	0.00212411
7625	2.39394	7.01484	0.85627	0.0337401	0.00213506
7626	2.39425	7.01027	0.855862	0.0337947	0.00214597
7627	2.39456	7.00574	0.855455	0.0338489	0.00215679
7628	2.39488	7.00123	0.855049	0.033903	0.00216756
7629	2.39519	6.99676	0.854647	0.0339569	0.00217848
7630	2.39551	6.99231	0.854247	0.0340104	0.00218959
7631	2.39582	6.98788	0.853849	0.0340637	0.00220042
7632	2.39613	6.98349	0.853453	0.0341167	0.00221131
7633	2.39645	6.97912	0.852261	0.0341705	0.00190442
7634	2.39676	6.97478	0.8511	0.0341221	0.00162376
7635	2.39708	6.97047	0.849996	0.0340917	0.00138332
7636	2.39739	6.96619	0.849198	0.0341165	0.0013125
7637	2.3977	6.96194	0.848698	0.0341844	0.00137208
7638	2.39802	6.95772	0.848354	0.0342676	0.00146944
7639	2.39833	6.95352	0.848018	0.0343435	0.00153639
7640	2.39865	6.94936	0.847585	0.0344006	0.00153892
7641	2.39896	6.94523	0.84702	0.0344364	0.00147781
7642	2.39927	6.94112	0.846334	0.0344548	0.00137176
7643	2.39959	6.93705	0.845571	0.0344632	0.00123954
7644	2.3999	6.933	0.844784	0.0344689	0.00110529
7645	2.40022	6.92899	0.844022	0.0344793	0.000982358
7646	2.40053	6.925	0.84331	0.0344975	0.000876881
7647	2.40084	6.92105	0.842664	0.0345237	0.000793789
7648	2.40116	6.91713	0.842079	0.0345564	0.000729276
7649	2.40147	6.91324	0.841539	0.0345934	0.000674955
7650	2.40179	6.90937	0.841031	0.0346315	0.000628296
7651	2.4021	6.90554	0.840531	0.0346689	0.000580972
7652	2.40241	6.90175	0.840026	0.0347034	0.000527929
7653	2.40273	6.89798	0.839518	0.0347355	0.000474151
7654	2.40304	6.89424	0.839003	0.0347645	0.000420441
7655	2.40336	6.89054	0.838472	0.0347915	0.000357311
7656	2.40367	6.88687	0.837935	0.0348163	0.00029413
7657	2.40398	6.88323	0.837393	0.0348397	0.000230505
7658	2.4043	6.87962	0.836847	0.0348625	0.000166891
7659	2.40461	6.87605	0.836301	0.0348846	0.000103358
7660	2.40493	6.87251	0.835755	0.0349069	4.12579e-05
7661	2.40524	6.869	0.835213	0.0349293	-2.03113e-05
7662	2.40555	6.86552	0.834673	0.0349515	-7.87206e-05
7663	2.40587	6.86207	0.834133	0.0349743	-0.000139359
7664	2.40618	6.85866	0.833597	0.0349969	-0.000197094
7665	2.4065	6.85529	0.833067	0.0350204	-0.000252503
7666	2.40681	6.85194	0.832541	0.0350441	-0.000305995
7667	2.40712	6.84863	0.832021	0.0350683	-0.000357334
7668	2.40744	6.84535	0.83151	0.0350931	-0.00040439
7669	2.40775	6.84211	0.831004	0.0351192	-0.000449881
7670	2.40807	6.8389	0.830505	0.0351458	-0.000495127
7671	2.40838	6.83572	0.830016	0.0351725	-0.00053445
7672	2.40869	6.83258	0.829532	0.0352007	-0.000572656
7673	2.40901	6.82947	0.829059	0.0352294	-0.000607123
7674	2.40932	6.8264	0.828595	0.0352589	-0.000638761
7675	2.40964	6.82336	0.82814	0.0352893	-0.000667402
7676	2.40995	6.82036	0.827693	0.0353202	-0.000693218
7677	2.41026	6.81739	0.827257	0.035352	-0.000716766
7678	2.41058	6.81445	0.826827	0.0353837	-0.000737006
7679	2.41089	6.81155	0.826406	0.0354167	-0.000755695
7680	2.41121	6.80869	0.825993	0.0354503	-0.000773066
7681	2.41152	6.80586	0.825588	0.0354837	-0.000786364
7682	2.41183	6.80306	0.825191	0.0355183	-0.000799664
7683	2.41215	6.80031	0.8248	0.0355525	-0.000810759
7684	2.41246	6.79758	0.824416	0.0355866	-0.000819191
7685	2.41278	6.79489	0.82404	0.0356215	-0.000826902
7686	2.41309	6.79224	0.82367	0.0356566	-0.000833475
7687	2.4134	6.78962	0.823307	0.0356922	-0.000839437
7688	2.41372	6.78704	0.822948	0.0357269	-0.000843038
7689	2.41403	6.7845	0.822598	0.0357623	-0.000845578
7690	2.41435	6.78199	0.822254	0.0357977	-0.000847525
7691	2.41466	6.77952	0.821915	0.0358331	-0.000848806
7692	2.41497	6.77708	0.821582	0.0358684	-0.000849321
7693	2.41529	6.77468	0.821252	0.0359035	-0.000849302
7694	2.4156	6.77232	0.820929	0.0359387	-0.000848526
7695	2.41592	6.76999	0.820611	0.0359736	-0.000847124
7696	2.41623	6.7677	0.820298	0.0360086	-0.00084513
7697	2.41654	6.76545	0.81999	0.0360435	-0.000842882
7698	2.41686	6.76323	0.819686	0.0360781	-0.000840698
7699	2.41717	6.76106	0.819387	0.0361122	-0.000837767
7700	2.41749	6.75891	0.819092	0.0361463	-0.000834529
7701	2.4178	6.75681	0.818802	0.0361804	-0.000831158
7702	2.41811	6.75474	0.818516	0.0362141	-0.000827595
7703	2.41843	6.75271	0.818235	0.0362477	-0.000823279
7704	2.41874	6.75072	0.81796	0.0362812	-0.000818916
7705	2.41906	6.74876	0.817689	0.0363142	-0.000814574
7706	2.41937	6.74684	0.817422	0.0363471	-0.000809715
7707	2.41968	6.74496	0.81716	0.0363795	-0.000804814
7708	2.42	6.74312	0.816902	0.0364117	-0.000799466
7709	2.42031	6.74131	0.81665	0.036444	-0.000794296
7710	2.42063	6.73955	0.8164	0.0364753	-0.000788621
7711	2.42094	6.73782	0.816157	0.0365067	-0.000782486
7712	2.42125	6.73612	0.815918	0.0365379	-0.000776438
7713	2.42157	6.73447	0.815684	0.0365689	-0.000770119
7714	2.42188	6.73285	0.815454	0.0365997	-0.000763439
7715	2.4222	6.73128	0.815229	0.0366302	-0.00075673
7716	2.42251	6.72974	0.815009	0.0366603	-0.000750032
7717	2.42282	6.72824	0.814793	0.0366902	-0.00074296
7718	2.42314	6.72677	0.814581	0.0367196	-0.000735935
7719	2.42345	6.72535	0.814374	0.0367488	-0.000728897
7720	2.42377	6.72396	0.814172	0.0367779	-0.000721335
7721	2.42408	6.72262	0.813974	0.0368064	-0.00071382
7722	2.42439	6.72131	0.813781	0.0368346	-0.00070597
7723	2.42471	6.72004	0.813592	0.0368626	-0.000698015
7724	2.42502	6.71881	0.813407	0.0368901	-0.000690341
7725	2.42534	6.71761	0.813227	0.0369174	-0.000682382
7726	2.42565	6.71646	0.813051	0.0369441	-0.000674071
7727	2.42596	6.71534	0.81288	0.0369708	-0.000666054
7728	2.42628	6.71427	0.812713	0.036997	-0.000658221
7729	2.42659	6.71323	0.812548	0.0370226	-0.000650622
7730	2.42691	6.71223	0.812388	0.0370478	-0.000642776
7731	2.42722	6.71127	0.812233	0.0370728	-0.000634766
7732	2.42753	6.71035	0.812081	0.0370971	-0.000627133
7733	2.42785	6.70947	0.811934	0.0371214	-0.000618896
7734	2.42816	6.70863	0.81179	0.037145	-0.000611072
7735	2.42848	6.70782	0.811649	0.0371682	-0.000603649
7736	2.42879	6.70706	0.811514	0.037191	-0.000595842
7737	2.4291	6.70633	0.81138	0.0372133	-0.000588392
7738	2.42942	6.70565	0.811251	0.0372353	-0.000580701
7739	2.42973	6.705	0.811128	0.037257	-0.000572773
7740	2.43005	6.70439	0.811008	0.0372784	-0.000564721
7741	2.43036	6.70382	0.810893	0.0372995	-0.000556969
7742	2.43067	6.7033	0.810779	0.03732	-0.000549427
7743	2.43099	6.70281	0.81067	0.03734	-0.000541716
7744	2.4313	6.70236	0.810565	0.0373597	-0.000534229
7745	2.43162	6.70194	0.810465	0.0373791	-0.000526513
7746	2.43193	6.70157	0.810368	0.0373979	-0.000518877
7747	2.43224	6.70124	0.810276	0.0374166	-0.000510611
7748	2.43256	6.70095	0.810187	0.037435	-0.000502593
7749	2.43287	6.70069	0.810102	0.0374532	-0.0004953
7750	2.43319	6.70048	0.810022	0.0374708	-0.000487533
7751	2.4335	6.7003	0.809945	0.0374879	-0.000479749
7752	2.43381	6.70017	0.809871	0.0375047	-0.000472002
7753	2.43413	6.70007	0.809803	0.0375212	-0.000464285
7754	2.43444	6.70002	0.809737	0.0375371	-0.00045654
7755	2.43476	6.7	0.809677	0.0375527	-0.000448309
7756	2.43507	6.70002	0.80962	0.0375681	-0.000440731
7757	2.43538	6.70008	0.809566	0.037583	-0.000433219
7758	2.4357	6.70019	0.809515	0.0375974	-0.000425767
7759	2.43601	6.70033	0.809469	0.0376115	-0.000418108
7760	2.43633	6.70051	0.809427	0.0376254	-0.000410317
7761	2.43664	6.70073	0.809389	0.037639	-0.000402689
7762	2.43695	6.70099	0.809354	0.0376519	-0.00039529
7763	2.43727	6.70128	0.809324	0.0376648	-0.000387561
7764	2.43758	6.70162	0.809299	0.0376772	-0.000379896
7765	2.4379	6.702	0.809277	0.0376893	-0.000372032
7766	2.43821	6.70242	0.80926	0.0377011	-0.000364232
7767	2.43852	6.70287	0.809245	0.0377124	-0.000356662
7768	2.43884	6.70337	0.809236	0.0377234	-0.000348821
7769	2.43915	6.7039	0.809229	0.0377339	-0.000340931
7770	2.43947	6.70447	0.809229	0.0377442	-0.000333174
7771	2.43978	6.70509	0.80923	0.0377539	-0.00032543
7772	2.44009	6.70574	0.809237	0.0377636	-0.000317591
7773	2.44041	6.70643	0.809248	0.0377728	-0.000309835
7774	2.44072	6.70716	0.809261	0.0377815	-0.000302277
7775	2.44104	6.70793	0.809279	0.0377898	-0.000294615
7776	2.44135	6.70874	0.8093	0.0377975	-0.000287178
7777	2.44166	6.70959	0.809325	0.0378051	-0.000279866
7778	2.44198	6.71048	0.809356	0.0378123	-0.000272128
7779	2.44229	6.7114	0.809387	0.0378189	-0.000264819
7780	2.44261	6.71237	0.809423	0.0378251	-0.000257802
7781	2.44292	6.71337	0.809462	0.0378308	-0.000250874
7782	2.44323	6.71441	0.809505	0.0378362	-0.000243927
7783	2.44355	6.7155	0.809552	0.0378411	-0.000237088
7784	2.44386	6.71662	0.809601	0.0378456	-0.000230301
7785	2.44418	6.71778	0.809657	0.03785	-0.000223265
7786	2.44449	6.71897	0.809715	0.0378538	-0.000216001
7787	2.4448	6.72021	0.809778	0.0378576	-0.000208872
7788	2.44512	6.72149	0.809845	0.0378609	-0.00020181
7789	2.44543	6.7228	0.809916	0.0378639	-0.000194609
7790	2.44575	6.72415	0.80999	0.0378663	-0.000187734
7791	2.44606	6.72554	0.810067	0.0378682	-0.000181128
7792	2.44637	6.72697	0.810148	0.0378698	-0.000174301
7793	2.44669	6.72844	0.810233	0.037871	-0.000167624
7794	2.447	6.72995	0.81032	0.0378717	-0.000161381
7795	2.44732	6.73149	0.810411	0.037872	-0.000155028
7796	2.44763	6.73308	0.810505	0.0378718	-0.000148612
7797	2.44794	6.7347	0.810603	0.0378714	-0.000142487
7798	2.44826	6.73636	0.810705	0.0378706	-0.000136371
7799	2.44857	6.73805	0.810809	0.0378694	-0.0001304
7800	2.44889	6.73979	0.810918	0.0378677	-0.000124553
7801	2.4492	6.74156	0.81103	0.0378658	-0.000118547
7802	2.44951	6.74337	0.811145	0.0378633	-0.000112702
7803	2.44983	6.74522	0.811264	0.0378607	-0.000106774
7804	2.45014	6.7471	0.811388	0.0378579	-0.000100887
7805	2.45046	6.74903	0.811515	0.0378545	-9.48644e-05
7806	2.45077	6.75099	0.811646	0.037851	-8.87294e-05
7807	2.45108	6.75299	0.811781	0.0378471	-8.26168e-05
7808	2.4514	6.75502	0.811919	0.0378425	-7.6746e-05
7809	2.45171	6.7571	0.812062	0.037838	-7.04626e-05
7810	2.45203	6.75921	0.812208	0.0378329	-6.45034e-05
7811	2.45234	6.76135	0.812358	0.0378277	-5.84374e-05
7812	2.45265	6.76354	0.812512	0.037822	-5.23358e-05
7813	2.45297	6.76576	0.81267	0.0378159	-4.63621e-05
7814	2.45328	6.76802	0.812831	0.0378095	-4.01461e-05
7815	2.4536	6.77031	0.812997	0.0378027	-3.42506e-05
7816	2.45391	6.77264	0.813166	0.0377955	-2.81372e-05
7817	2.45422	6.77501	0.813338	0.0377878	-2.21271e-05
7818	2.45454	6.77742	0.813515	0.0377798	-1.61576e-05
7819	2.45485	6.77986	0.813694	0.0377714	-1.02577e-05
7820	2.45517	6.78234	0.813878	0.0377627	-4.41433e-06
7821	2.45548	6.78485	0.814065	0.0377534	1.40639e-06
7822	2.45579	6.7874	0.814254	0.0377438	6.97522e-06
7823	2.45611	6.78998	0.814448	0.0377338	1.25429e-05
7824	2.45642	6.79261	0.814644	0.0377233	1.79064e-05
7825	2.45674	6.79526	0.814843	0.0377124	2.29815e-05
7826	2.45705	6.79796	0.815045	0.0377009	2.77046e-05
7827	2.45736	6.80068	0.815252	0.0376894	3.27963e-05
7828	2.45768	6.80345	0.815463	0.0376775	3.80234e-05
7829	2.45799	6.80625	0.815677	0.037665	4.3187e-05
7830	2.45831	6.80908	0.815892	0.037652	4.74611e-05
7831	2.45862	6.81195	0.816111	0.0376388	5.23769e-05
7832	2.45893	6.81486	0.816335	0.0376253	5.73966e-05
7833	2.45925	6.8178	0.816561	0.0376111	6.19017e-05
7834	2.45956	6.82077	0.816789	0.0375967	6.63154e-05
7835	2.45988	6.82378	0.81702	0.0375816	7.03488e-05
7836	2.46019	6.82682	0.817256	0.0375665	7.47546e-05
7837	2.4605	6.8299	0.817489	0.03755	7.76345e-05
7838	2.46082	6.83301	0.817728	0.0375339	8.12148e-05
7839	2.46113	6.83616	0.817971	0.0375173	8.47357e-05
7840	2.46145	6.83934	0.818216	0.0375002	8.82936e-05
7841	2.46176	6.84256	0.818463	0.0374826	9.16632e-05
7842	2.46207	6.8458	0.818715	0.037465	9.51379e-05
7843	2.46239	6.84909	0.81897	0.0374471	9.87538e-05
7844	2.4627	6.8524	0.819227	0.0374284	0.000102121
7845	2.46302	6.85575	0.819487	0.0374096	0.000105008
7846	2.46333	6.85913	0.81975	0.0373905	0.000108491
7847	2.46364	6.86255	0.820017	0.0373711	0.000111627
7848	2.46396	6.866	0.820287	0.0373514	0.000115106
7849	2.46427	6.86948	0.820561	0.0373316	0.000118968
7850	2.46459	6.87299	0.820839	0.0373115	0.000122609
7851	2.4649	6.87654	0.821119	0.0372909	0.000126317
7852	2.46521	6.88012	0.821402	0.03727	0.000129899
7853	2.46553	6.88373	0.821688	0.0372487	0.000133367
7854	2.46584	6.88737	0.821978	0.0372273	0.000136857
7855	2.46616	6.89105	0.822272	0.0372056	0.000140921
7856	2.46647	6.89476	0.822569	0.0371835	0.000144775
7857	2.46678	6.8985	0.822868	0.0371609	0.000147993
7858	2.4671	6.90227	0.82317	0.0371379	0.000151321
7859	2.46741	6.90607	0.823481	0.037116	0.00015649
7860	2.46773	6.90991	0.823792	0.0370927	0.000160598
7861	2.46804	6.91377	0.824106	0.037069	0.000164497
7862	2.46835	6.91767	0.824418	0.0370444	0.000167463
7863	2.46867	6.92159	0.824737	0.03702	0.000171131
7864	2.46898	6.92555	0.82506	0.0369956	0.000175046
7865	2.4693	6.92954	0.825384	0.0369702	0.000178309
7866	2.46961	6.93356	0.825711	0.0369447	0.000181783
7867	2.46992	6.93761	0.826043	0.0369192	0.000185591
7868	2.47024	6.94169	0.826376	0.0368929	0.000188941
7869	2.47055	6.9458	0.826713	0.0368664	0.000192388
7870	2.47087	6.94993	0.827053	0.0368395	0.000195739
7871	2.47118	6.9541	0.827395	0.0368121	0.000198912
7872	2.47149	6.9583	0.827738	0.0367843	0.000201737
7873	2.47181	6.96253	0.828086	0.0367564	0.000204728
7874	2.47212	6.96678	0.828435	0.0367277	0.000207484
7875	2.47244	6.97107	0.828787	0.0366988	0.000210069
7876	2.47275	6.97538	0.829143	0.0366699	0.000213113
7877	2.47306	6.97972	0.829501	0.0366406	0.000216147
7878	2.47338	6.98409	0.829863	0.0366109	0.000218737
7879	2.47369	6.98849	0.830226	0.0365807	0.000221515
7880	2.47401	6.99292	0.830592	0.0365502	0.000224013
7881	2.47432	6.99737	0.83096	0.0365194	0.000226547
7882	2.47463	7.00186	0.831332	0.0364883	0.000229189
7883	2.47495	7.00637	0.831705	0.0364565	0.000231226
7884	2.47526	7.0109	0.83208	0.0364246	0.000233465
7885	2.47558	7.01547	0.832458	0.0363922	0.000235567
7886	2.47589	7.02006	0.832838	0.0363586	0.000236716
7887	2.4762	7.02468	0.833223	0.0363263	0.000239597
7888	2.47652	7.02932	0.833608	0.0362929	0.000241678
7889	2.47683	7.03399	0.833998	0.0362594	0.000243601
7890	2.47715	7.03869	0.834387	0.0362252	0.000245391
7891	2.47746	7.04341	0.834778	0.0361901	0.000246434
7892	2.47777	7.04816	0.835176	0.0361562	0.000248957
7893	2.47809	7.05294	0.835574	0.0361209	0.000250718
7894	2.4784	7.05774	0.83597	0.0360845	0.000251517
7895	2.47872	7.06257	0.836373	0.0360489	0.000253193
7896	2.47903	7.06742	0.836777	0.0360125	0.000254702
7897	2.47934	7.07229	0.837184	0.0359761	0.00025604
7898	2.47966	7.0772	0.837594	0.0359392	0.000257358
7899	2.47997	7.08212	0.838005	0.0359017	0.000258819
7900	2.48029	7.08707	0.838418	0.0358639	0.000259936
7901	2.4806	7.09204	0.838833	0.0358258	0.000260852
7902	2.48091	7.09704	0.83925	0.0357876	0.000262064
7903	2.48123	7.10206	0.83967	0.0357488	0.000262971
7904	2.48154	7.10711	0.840093	0.0357099	0.000264341
7905	2.48186	7.11218	0.840518	0.0356706	0.000265632
7906	2.48217	7.11727	0.840947	0.0356313	0.000267
7907	2.48248	7.12239	0.841377	0.0355915	0.00026833
7908	2.4828	7.12752	0.841809	0.0355514	0.000269681
7909	2.48311	7.13268	0.842243	0.0355109	0.000270749
7910	2.48343	7.13787	0.84268	0.0354703	0.000271935
7911	2.48374	7.14307	0.843117	0.0354289	0.000272775
7912	2.48405	7.1483	0.843558	0.0353876	0.000273755
7913	2.48437	7.15355	0.844	0.0353457	0.000274498
7914	2.48468	7.15882	0.844446	0.0353038	0.000275543
7915	2.485	7.16411	0.844891	0.0352612	0.000275959
7916	2.48531	7.16942	0.845339	0.0352184	0.000276585
7917	2.48562	7.17476	0.845789	0.0351752	0.0002771
7918	2.48594	7.18011	0.84624	0.0351317	0.000277306
7919	2.48625	7.18548	0.846693	0.0350879	0.000277588
7920	2.48657	7.19088	0.84715	0.0350441	0.000278164
7921	2.48688	7.19629	0.847608	0.0349996	0.000278565
7922	2.48719	7.20173	0.848068	0.0349548	0.000278697
7923	2.48751	7.20718	0.848531	0.0349097	0.00027895
7924	2.48782	7.21266	0.848993	0.0348642	0.000279198
7925	2.48814	7.21815	0.849461	0.0348186	0.000279573
7926	2.48845	7.22366	0.849929	0.0347724	0.000279612
7927	2.48876	7.2292	0.8504	0.034726	0.000279851
7928	2.48908	7.23475	0.850871	0.0346795	0.000280144
7929	2.48939	7.24031	0.851347	0.0346326	0.000280286
7930	2.48971	7.2459	0.851824	0.0345854	0.000280398
7931	2.49002	7.2515	0.852303	0.0345383	0.000280991
7932	2.49033	7.25713	0.852784	0.0344904	0.000281298
7933	2.49065	7.26276	0.853266	0.0344423	0.000281308
7934	2.49096	7.26842	0.853752	0.034394	0.000281608
7935	2.49128	7.27409	0.854239	0.0343451	0.000281478
7936	2.49159	7.27978	0.854725	0.0342959	0.000281265
7937	2.4919	7.28549	0.855214	0.0342465	0.000281195
7938	2.49222	7.29121	0.855707	0.0341969	0.000281235
7939	2.49253	7.29695	0.856201	0.0341468	0.000281235
7940	2.49285	7.30271	0.856696	0.0340964	0.000280961
7941	2.49316	7.30848	0.857193	0.0340456	0.000280537
7942	2.49347	7.31427	0.857692	0.0339946	0.000280384
7943	2.49379	7.32007	0.858192	0.0339433	0.000280029
7944	2.4941	7.32588	0.858694	0.0338914	0.0002792
7945	2.49442	7.33172	0.859197	0.0338394	0.000278599
7946	2.49473	7.33756	0.859701	0.0337866	0.000277714
7947	2.49504	7.34342	0.860207	0.0337337	0.000276511
7948	2.49536	7.3493	0.860714	0.0336805	0.00027525
7949	2.49567	7.35518	0.861222	0.0336269	0.000274128
7950	2.49599	7.36109	0.861732	0.0335731	0.000272973
7951	2.4963	7.367	0.86224	0.0335175	0.000270738
7952	2.49661	7.37293	0.862758	0.0334648	0.000270923
7953	2.49693	7.37887	0.863275	0.0334103	0.000269952
7954	2.49724	7.38482	0.863791	0.0333554	0.000268698
7955	2.49756	7.39079	0.864309	0.0333004	0.000267385
7956	2.49787	7.39677	0.86483	0.0332448	0.000265946
7957	2.49818	7.40276	0.865351	0.0331892	0.000264846
7958	2.4985	7.40876	0.865874	0.033133	0.000263352
7959	2.49881	7.41477	0.866394	0.0330751	0.000260625
7960	2.49913	7.4208	0.866923	0.0330203	0.000260485
7961	2.49944	7.42683	0.867452	0.0329636	0.000259226
7962	2.49975	7.43288	0.86798	0.032906	0.000257555
7963	2.50007	7.43894	0.86851	0.0328487	0.000256062
7964	2.50038	7.44501	0.869039	0.0327906	0.00025417
7965	2.5007	7.45108	0.869571	0.0327326	0.000252288
7966	2.50101	7.45717	0.870102	0.0326739	0.000250072
7967	2.50132	7.46327	0.870636	0.032615	0.00024792
7968	2.50164	7.46937	0.871169	0.0325556	0.000245618
7969	2.50195	7.47549	0.871704	0.032496	0.000243085
7970	2.50227	7.48161	0.872239	0.0324361	0.000240741
7971	2.50258	7.48774	0.872776	0.0323759	0.0002384
7972	2.50289	7.49389	0.87331	0.032314	0.00023445
7973	2.50321	7.50003	0.873854	0.032255	0.000233
7974	2.50352	7.50619	0.874394	0.0321938	0.000230574
7975	2.50384	7.51236	0.874938	0.032133	0.000228467
7976	2.50415	7.51853	0.875475	0.0320702	0.000224879
7977	2.50446	7.52471	0.876023	0.0320101	0.000223392
7978	2.50478	7.53089	0.876568	0.0319482	0.000220873
7979	2.50509	7.53709	0.877114	0.031886	0.00021824
7980	2.50541	7.54329	0.877659	0.0318235	0.000215332
7981	2.50572	7.54949	0.878204	0.0317607	0.000212256
7982	2.50603	7.5557	0.878745	0.0316961	0.000207676
7983	2.50635	7.56192	0.879296	0.0316345	0.000205587
7984	2.50666	7.56814	0.879839	0.0315695	0.00020095
7985	2.50698	7.57437	0.880387	0.0315058	0.000197767
7986	2.50729	7.5806	0.880936	0.0314418	0.000194444
7987	2.5076	7.58684	0.881485	0.0313776	0.000190731
7988	2.50792	7.59308	0.882039	0.0313146	0.000188385
7989	2.50823	7.59933	0.88259	0.0312497	0.000184929
7990	2.50855	7.60558	0.88314	0.0311847	0.000181515
7991	2.50886	7.61183	0.883693	0.0311199	0.000178116
7992	2.50917	7.61809	0.884245	0.0310549	0.000174553
7993	2.50949	7.62435	0.884798	0.0309895	0.000171033
7994	2.5098	7.63061	0.885351	0.0309241	0.00016737
7995	2.51012	7.63688	0.885906	0.0308585	0.00016408
7996	2.51043	7.64315	0.886456	0.0307911	0.000159178
7997	2.51074	7.64942	0.887015	0.0307267	0.000156605
7998	2.51106	7.65569	0.887566	0.030659	0.000151745
7999	2.51137	7.66197	0.888122	0.0305926	0.000147898
8000	2.51169	7.66824	0.888678	0.0305261	0.000144245
8001	2.512	7.67452	0.88924	0.0304609	0.000141705
8002	2.51231	7.6808	0.889796	0.0303937	0.000137836
8003	2.51263	7.68708	0.890352	0.0303261	0.000133614
8004	2.51294	7.69336	0.890907	0.0302583	0.00012903
8005	2.51326	7.69964	0.891461	0.0301904	0.000124277
8006	2.51357	7.70592	0.892016	0.0301225	0.000119841
8007	2.51388	7.7122	0.892567	0.0300527	0.000113872
8008	2.5142	7.71848	0.893122	0.0299846	0.000109363
8009	2.51451	7.72476	0.893678	0.0299163	0.000104788
8010	2.51483	7.73103	0.89424	0.0298495	0.000101322
8011	2.51514	7.73731	0.894795	0.0297806	9.68317e-05
8012	2.51545	7.74358	0.89535	0.0297117	9.18839e-05
8013	2.51577	7.74986	0.895904	0.0296425	8.69163e-05
8014	2.51608	7.75613	0.896453	0.0295714	8.05605e-05
8015	2.5164	7.7624	0.897007	0.029502	7.50894e-05
8016	2.51671	7.76866	0.897566	0.0294341	7.13264e-05
8017	2.51702	7.77493	0.898121	0.0293645	6.65967e-05
8018	2.51734	7.78119	0.898677	0.0292949	6.20595e-05
8019	2.51765	7.78745	0.899227	0.0292233	5.59075e-05
8020	2.51797	7.7937	0.899785	0.0291551	5.19222e-05
8021	2.51828	7.79995	0.90034	0.0290852	4.73406e-05
8022	2.51859	7.8062	0.900894	0.0290148	4.21961e-05
8023	2.51891	7.81244	0.901447	0.0289445	3.71123e-05
8024	2.51922	7.81868	0.902002	0.0288742	3.244e-05
8025	2.51954	7.82491	0.902554	0.0288035	2.72397e-05
8026	2.51985	7.83114	0.903102	0.0287311	2.06465e-05
8027	2.52016	7.83736	0.903659	0.0286621	1.65854e-05
8028	2.52048	7.84358	0.904207	0.0285896	1.02632e-05
8029	2.52079	7.84979	0.904763	0.0285203	6.14417e-06
8030	2.52111	7.856	0.905314	0.0284492	1.01757e-06
8031	2.52142	7.8622	0.905861	0.0283768	-5.43644e-06
8032	2.52173	7.86839	0.906416	0.0283073	-9.40721e-06
8033	2.52205	7.87458	0.906966	0.0282358	-1.5033e-05
8034	2.52236	7.88076	0.90751	0.0281627	-2.18566e-05
8035	2.52268	7.88693	0.908063	0.0280928	-2.61414e-05
8036	2.52299	7.8931	0.908611	0.0280212	-3.17747e-05
8037	2.5233	7.89925	0.909158	0.0279493	-3.7288e-05
8038	2.52362	7.90541	0.909705	0.0278773	-4.30776e-05
8039	2.52393	7.91155	0.910249	0.0278053	-4.91341e-05
8040	2.52425	7.91768	0.910795	0.0277335	-5.47921e-05
8041	2.52456	7.92381	0.91134	0.0276616	-6.04749e-05
8042	2.52487	7.92992	0.911884	0.0275893	-6.65874e-05
8043	2.52519	7.93603	0.912426	0.027517	-7.25366e-05
8044	2.5255	7.94213	0.912968	0.0274446	-7.87087e-05
8045	2.52582	7.94822	0.91351	0.0273719	-8.47849e-05
8046	2.52613	7.95429	0.914048	0.0272993	-9.11188e-05
8047	2.52644	7.96036	0.914588	0.0272269	-9.71885e-05
8048	2.52676	7.96642	0.915122	0.0271522	-0.000104872
8049	2.52707	7.97247	0.915662	0.0270812	-0.000110267
8050	2.52739	7.97851	0.916198	0.0270082	-0.000116678
8051	2.5277	7.98453	0.916732	0.0269353	-0.000123206
8052	2.52801	7.99055	0.917268	0.0268621	-0.00012982
8053	2.52833	7.99655	0.917801	0.0267891	-0.000136004
8054	2.52864	8.00254	0.918332	0.0267162	-0.000142889
8055	2.52896	8.00852	0.918863	0.026643	-0.000149899
8056	2.52927	8.01449	0.919393	0.02657	-0.000156553
8057	2.52958	8.02044	0.919921	0.0264972	-0.000162893
8058	2.5299	8.02639	0.92045	0.0264244	-0.000169388
8059	2.53021	8.03232	0.92098	0.0263515	-0.000175737
8060	2.53053	8.03823	0.921507	0.0262786	-0.000182222
8061	2.53084	8.04414	0.922032	0.0262055	-0.000188883
8062	2.53115	8.05002	0.922555	0.0261325	-0.000195619
8063	2.53147	8.0559	0.923079	0.0260595	-0.000202341
8064	2.53178	8.06176	0.923601	0.0259863	-0.000209056
8065	2.5321	8.06761	0.924121	0.0259136	-0.000215763
8066	2.53241	8.07344	0.924642	0.0258408	-0.000222551
8067	2.53272	8.07926	0.92516	0.0257677	-0.000229547
8068	2.53304	8.08506	0.925673	0.0256928	-0.00023794
8069	2.53335	8.09085	0.926192	0.0256214	-0.000243853
8070	2.53367	8.09663	0.926705	0.0255483	-0.00025093
8071	2.53398	8.10238	0.927219	0.0254748	-0.000258218
8072	2.53429	8.10812	0.927729	0.0254017	-0.000265442
8073	2.53461	8.11385	0.928237	0.0253285	-0.00027279
8074	2.53492	8.11956	0.928747	0.0252556	-0.00027997
8075	2.53524	8.12525	0.929255	0.0251825	-0.000286785
8076	2.53555	8.13092	0.929763	0.0251096	-0.000293802
8077	2.53586	8.13658	0.930263	0.0250348	-0.00030244
8078	2.53618	8.14222	0.930768	0.0249637	-0.000308581
8079	2.53649	8.14785	0.931272	0.0248909	-0.000316086
8080	2.53681	8.15345	0.931769	0.0248178	-0.000323795
8081	2.53712	8.15904	0.932269	0.0247452	-0.000331019
8082	2.53743	8.16461	0.932766	0.0246724	-0.000338329
8083	2.53775	8.17016	0.933261	0.0245997	-0.000345964
8084	2.53806	8.1757	0.933756	0.0245268	-0.000353717
8085	2.53838	8.18121	0.934246	0.0244539	-0.000361606
8086	2.53869	8.18671	0.934734	0.0243811	-0.0003696
8087	2.539	8.19218	0.935223	0.0243086	-0.000377444
8088	2.53932	8.19764	0.935708	0.0242359	-0.000385482
8089	2.53963	8.20308	0.936192	0.0241633	-0.000393607
8090	2.53995	8.2085	0.936674	0.024091	-0.000401642
8091	2.54026	8.21389	0.937154	0.0240187	-0.000409865
8092	2.54057	8.21927	0.937634	0.0239464	-0.000418026
8093	2.54089	8.22463	0.938111	0.0238742	-0.000426418
8094	2.5412	8.22996	0.938586	0.023802	-0.000434609
8095	2.54152	8.23528	0.93906	0.02373	-0.000442723
8096	2.54183	8.24057	0.939531	0.0236584	-0.000450768
8097	2.54214	8.24585	0.940003	0.0235871	-0.000458473
8098	2.54246	8.2511	0.940474	0.0235156	-0.000466372
8099	2.54277	8.25633	0.94094	0.0234441	-0.000474463
8100	2.54309	8.26153	0.941401	0.0233712	-0.000483753
8101	2.5434	8.26672	0.941868	0.0233017	-0.000490879
8102	2.54371	8.27188	0.94233	0.0232311	-0.000499088
8103	2.54403	8.27702	0.942791	0.0231604	-0.000506903
8104	2.54434	8.28214	0.943249	0.0230896	-0.000515455
8105	2.54466	8.28723	0.943703	0.0230185	-0.000524128
8106	2.54497	8.29231	0.944156	0.0229482	-0.000532381
8107	2.54528	8.29735	0.94461	0.022878	-0.000540444
8108	2.5456	8.30238	0.945058	0.0228078	-0.000548799
8109	2.54591	8.30738	0.945506	0.0227377	-0.000557291
8110	2.54623	8.31236	0.945952	0.0226678	-0.000565762
8111	2.54654	8.31731	0.946395	0.022598	-0.0005743
8112	2.54685	8.32224	0.946837	0.0225284	-0.000582862
8113	2.54717	8.32714	0.947275	0.0224587	-0.000591528
8114	2.54748	8.33202	0.947714	0.0223896	-0.000599905
8115	2.5478	8.33687	0.948149	0.0223202	-0.000608649
8116	2.54811	8.3417	0.948581	0.0222511	-0.000617624
8117	2.54842	8.34651	0.949012	0.0221822	-0.000626586
8118	2.54874	8.35129	0.94944	0.0221135	-0.000635347
8119	2.54905	8.35604	0.949866	0.0220452	-0.000643871
8120	2.54937	8.36077	0.950291	0.0219765	-0.000652826
8121	2.54968	8.36547	0.950711	0.021908	-0.000661897
8122	2.54999	8.37014	0.951131	0.0218399	-0.000670939
8123	2.55031	8.37479	0.951549	0.0217723	-0.0006797
8124	2.55062	8.37941	0.951964	0.0217046	-0.000688425
8125	2.55094	8.384	0.952378	0.0216372	-0.000697023
8126	2.55125	8.38857	0.952789	0.0215697	-0.000706093
8127	2.55156	8.39311	0.953196	0.0215025	-0.000715451
8128	2.55188	8.39763	0.953601	0.0214356	-0.000724442
8129	2.55219	8.40211	0.954005	0.0213685	-0.000733643
8130	2.55251	8.40657	0.954405	0.0213019	-0.00074297
8131	2.55282	8.411	0.954802	0.0212353	-0.000752456
8132	2.55313	8.4154	0.955196	0.0211688	-0.00076214
8133	2.55345	8.41977	0.955588	0.0211028	-0.000771816
8134	2.55376	8.42412	0.956798	0.0210287	-0.000445203
8135	2.55408	8.42844	0.9579	0.0210523	-0.000197757
8136	2.55439	8.43272	0.95878	0.0210355	-8.28594e-05
8137	2.5547	8.43698	0.959344	0.0209679	-0.000124385
8138	2.55502	8.44121	0.959704	0.0208738	-0.000232358
8139	2.55533	8.44542	0.960007	0.020776	-0.000327559
8140	2.55565	8.44959	0.960366	0.0206891	-0.000372424
8141	2.55596	8.45373	0.960828	0.0206181	-0.000361255
8142	2.55627	8.45784	0.961403	0.0205632	-0.000305024
8143	2.55659	8.46192	0.962067	0.0205214	-0.000217239
8144	2.5569	8.46598	0.962782	0.0204875	-0.000112214
8145	2.55722	8.47	0.963511	0.0204559	-4.9802e-06
8146	2.55753	8.47399	0.964222	0.0204227	9.74843e-05
8147	2.55784	8.47795	0.964895	0.0203855	0.000188906
8148	2.55816	8.48188	0.965522	0.0203435	0.000268045
8149	2.55847	8.48578	0.966104	0.020297	0.000334415
8150	2.55879	8.48965	0.966649	0.0202476	0.000392529
8151	2.5591	8.49349	0.967163	0.0201963	0.000442915
8152	2.55941	8.49729	0.96766	0.0201446	0.000489237
8153	2.55973	8.50107	0.968144	0.0200932	0.000533905
8154	2.56004	8.50481	0.968625	0.0200429	0.00057805
8155	2.56036	8.50852	0.969105	0.019994	0.00062213
8156	2.56067	8.5122	0.969585	0.0199465	0.000666624
8157	2.56098	8.51585	0.970067	0.0198998	0.000711769
8158	2.5613	8.51947	0.970552	0.0198543	0.000757445
8159	2.56161	8.52305	0.97104	0.0198094	0.000804569
8160	2.56193	8.5266	0.971526	0.0197656	0.000850095
8161	2.56224	8.53012	0.972013	0.0197217	0.000896287
8162	2.56255	8.5336	0.972502	0.0196786	0.000943978
8163	2.56287	8.53705	0.972991	0.0196357	0.000991245
8164	2.56318	8.54047	0.973481	0.0195936	0.00103957
8165	2.5635	8.54386	0.973968	0.0195511	0.00108639
8166	2.56381	8.54721	0.974457	0.0195094	0.00113441
8167	2.56412	8.55053	0.974945	0.0194674	0.00118113
8168	2.56444	8.55382	0.975429	0.0194257	0.0012276
8169	2.56475	8.55707	0.97591	0.0193835	0.00127261
8170	2.56507	8.56029	0.976388	0.0193413	0.00131638
8171	2.56538	8.56347	0.97686	0.0192988	0.0013584
8172	2.56569	8.56662	0.977326	0.0192559	0.00139832
8173	2.56601	8.56974	0.977786	0.0192124	0.00143609
8174	2.56632	8.57282	0.978239	0.0191691	0.00147086
8175	2.56664	8.57587	0.978686	0.0191242	0.00150541
8176	2.56695	8.57888	0.979126	0.0190791	0.00153711
8177	2.56726	8.58186	0.979559	0.0190341	0.00156613
8178	2.56758	8.58481	0.979983	0.0189882	0.00159289
8179	2.56789	8.58771	0.980401	0.0189418	0.0016173
8180	2.56821	8.59059	0.98081	0.0188948	0.00163933
8181	2.56852	8.59343	0.981212	0.0188475	0.00165941
8182	2.56883	8.59623	0.981606	0.0187998	0.00167711
8183	2.56915	8.599	0.981992	0.0187521	0.0016917
8184	2.56946	8.60173	0.982369	0.0187028	0.00170624
8185	2.56978	8.60443	0.98274	0.0186543	0.00171821
8186	2.57009	8.60709	0.983102	0.0186056	0.0017271
8187	2.5704	8.60972	0.983457	0.0185557	0.00173584
8188	2.57072	8.6123	0.983807	0.0185069	0.00174189
8189	2.57103	8.61486	0.984147	0.0184572	0.00174698
8190	2.57135	8.61738	0.984483	0.0184075	0.00175102
8191	2.57166	8.61986	0.984812	0.0183579	0.00175403
8192	2.57197	8.6223	0.985133	0.0183079	0.0017554
8193	2.57229	8.62471	0.985448	0.0182581	0.00175554
8194	2.5726	8.62708	0.985756	0.0182082	0.00175461
8195	2.57292	8.62942	0.986058	0.0181586	0.00175303
8196	2.57323	8.63172	0.986355	0.018109	0.00175045
8197	2.57354	8.63398	0.986645	0.0180593	0.00174689
8198	2.57386	8.63621	0.986929	0.0180099	0.0017428
8199	2.57417	8.6384	0.987208	0.0179609	0.00173807
8200	2.57449	8.64055	0.98748	0.0179119	0.00173262
8201	2.5748	8.64266	0.987747	0.0178633	0.00172669
8202	2.57511	8.64474	0.98801	0.0178151	0.00172039
8203	2.57543	8.64678	0.988266	0.0177669	0.0017133
8204	2.57574	8.64878	0.988517	0.0177192	0.00170611
8205	2.57606	8.65075	0.988764	0.0176718	0.00169875
8206	2.57637	8.65268	0.989007	0.0176251	0.00169111
8207	2.57668	8.65457	0.989243	0.0175785	0.00168293
8208	2.577	8.65642	0.989477	0.0175328	0.00167488
8209	2.57731	8.65823	0.989704	0.0174872	0.00166663
8210	2.57763	8.66001	0.989928	0.0174422	0.00165817
8211	2.57794	8.66175	0.990147	0.0173974	0.00164979
8212	2.57825	8.66345	0.990361	0.0173531	0.00164131
8213	2.57857	8.66511	0.990571	0.0173093	0.00163268
8214	2.57888	8.66674	0.990777	0.0172661	0.00162396
8215	2.5792	8.66833	0.99098	0.0172234	0.00161534
8216	2.57951	8.66988	0.991178	0.0171812	0.00160635
8217	2.57982	8.67139	0.991372	0.0171398	0.00159769
8218	2.58014	8.67286	0.991562	0.0170986	0.0015886
8219	2.58045	8.67429	0.991746	0.0170578	0.00157949
8220	2.58077	8.67569	0.991926	0.0170175	0.00157048
8221	2.58108	8.67704	0.992102	0.0169776	0.00156097
8222	2.58139	8.67836	0.992272	0.016938	0.00155127
8223	2.58171	8.67964	0.99244	0.0168993	0.00154177
8224	2.58202	8.68088	0.992603	0.0168611	0.00153237
8225	2.58234	8.68209	0.992762	0.0168235	0.00152292
8226	2.58265	8.68325	0.992917	0.0167864	0.00151349
8227	2.58296	8.68438	0.993068	0.0167499	0.00150362
8228	2.58328	8.68546	0.993213	0.0167135	0.0014936
8229	2.58359	8.68651	0.993356	0.0166779	0.00148412
8230	2.58391	8.68752	0.993495	0.016643	0.00147477
8231	2.58422	8.68849	0.993629	0.0166086	0.00146488
8232	2.58453	8.68942	0.993759	0.0165747	0.00145537
8233	2.58485	8.69031	0.993885	0.0165412	0.00144543
8234	2.58516	8.69116	0.994008	0.0165084	0.00143614
8235	2.58548	8.69198	0.994126	0.0164762	0.00142644
8236	2.58579	8.69275	0.994241	0.0164444	0.00141681
8237	2.5861	8.69349	0.994351	0.0164133	0.00140695
8238	2.58642	8.69418	0.994457	0.0163826	0.00139718
8239	2.58673	8.69484	0.994558	0.0163525	0.00138733
8240	2.58705	8.69546	0.994655	0.0163229	0.00137722
8241	2.58736	8.69604	0.994748	0.0162938	0.00136721
8242	2.58767	8.69657	0.994837	0.0162656	0.00135698
8243	2.58799	8.69707	0.994922	0.0162376	0.00134655
8244	2.5883	8.69753	0.995001	0.0162101	0.0013361
8245	2.58862	8.69796	0.995077	0.0161832	0.00132528
8246	2.58893	8.69834	0.995148	0.0161567	0.00131546
8247	2.58924	8.69868	0.995218	0.0161311	0.00130557
8248	2.58956	8.69898	0.995284	0.0161061	0.00129573
8249	2.58987	8.69925	0.995346	0.0160818	0.00128599
8250	2.59019	8.69947	0.995405	0.0160582	0.00127636
8251	2.5905	8.69965	0.995461	0.0160352	0.00126688
8252	2.59081	8.6998	0.995511	0.0160125	0.00125708
8253	2.59113	8.69991	0.99556	0.0159908	0.00124777
8254	2.59144	8.69997	0.995605	0.0159695	0.00123841
8255	2.59176	8.7	0.995647	0.0159491	0.00122924
8256	2.59207	8.69999	0.995687	0.0159293	0.0012206
8257	2.59238	8.69994	0.995725	0.0159102	0.00121207
8258	2.5927	8.69984	0.995759	0.0158917	0.00120376
8259	2.59301	8.69971	0.995791	0.0158739	0.00119567
8260	2.59333	8.69954	0.99582	0.0158568	0.00118811
8261	2.59364	8.69933	0.99585	0.0158404	0.00118097
8262	2.59395	8.69908	0.995876	0.0158245	0.0011741
8263	2.59427	8.6988	0.995903	0.0158099	0.00116801
8264	2.59458	8.69847	0.995927	0.0157954	0.00116183
8265	2.5949	8.6981	0.995949	0.0157818	0.00115639
8266	2.59521	8.69769	0.995973	0.0157689	0.00115162
8267	2.59552	8.69725	0.995994	0.0157564	0.00114689
8268	2.59584	8.69676	0.996013	0.0157445	0.00114252
8269	2.59615	8.69624	0.99603	0.0157331	0.00113816
8270	2.59647	8.69567	0.996046	0.0157224	0.00113409
8271	2.59678	8.69507	0.99606	0.0157117	0.00113015
8272	2.59709	8.69443	0.99607	0.0157016	0.00112593
8273	2.59741	8.69375	0.996077	0.0156917	0.00112147
8274	2.59772	8.69303	0.99608	0.0156819	0.00111631
8275	2.59804	8.69227	0.996076	0.0156718	0.00111012
8276	2.59835	8.69147	0.996064	0.0156614	0.00110248
8277	2.59866	8.69063	0.996046	0.015651	0.00109453
8278	2.59898	8.68975	0.996019	0.0156403	0.00108464
8279	2.59929	8.68884	0.995983	0.0156295	0.00107342
8280	2.59961	8.68788	0.995938	0.0156184	0.00106135
8281	2.59992	8.68689	0.995885	0.0156076	0.00104774
8282	2.60023	8.68585	0.995823	0.0155966	0.001033
8283	2.60055	8.68478	0.995751	0.0155857	0.00101726
8284	2.60086	8.68367	0.99567	0.0155748	0.00100042
8285	2.60118	8.68252	0.995579	0.0155642	0.000982292
8286	2.60149	8.68133	0.995482	0.0155539	0.000964163
8287	2.6018	8.68011	0.995379	0.0155446	0.000945788
8288	2.60212	8.67884	0.995267	0.0155357	0.000926992
8289	2.60243	8.67754	0.995152	0.0155279	0.000908754
8290	2.60275	8.67619	0.995033	0.0155212	0.00089123
8291	2.60306	8.67481	0.994911	0.015516	0.000874423
8292	2.60337	8.67339	0.994786	0.0155118	0.000858372
8293	2.60369	8.67193	0.994659	0.0155087	0.000843283
8294	2.604	8.67044	0.994529	0.0155069	0.000829019
8295	2.60432	8.6689	0.9944	0.0155068	0.000816007
8296	2.60463	8.66733	0.994269	0.0155078	0.000804118
8297	2.60494	8.66572	0.994139	0.0155102	0.000793555
8298	2.60526	8.66407	0.994009	0.015514	0.000784235
8299	2.60557	8.66238	0.993878	0.015519	0.00077555
8300	2.60589	8.66066	0.993748	0.015525	0.000768261
8301	2.6062	8.65889	0.993615	0.0155319	0.000761497
8302	2.60651	8.65709	0.993482	0.0155399	0.000755665
8303	2.60683	8.65525	0.993348	0.0155488	0.000750166
8304	2.60714	8.65338	0.993212	0.0155584	0.000745173
8305	2.60746	8.65146	0.993074	0.0155687	0.000740414
8306	2.60777	8.64951	0.992934	0.0155796	0.000735828
8307	2.60808	8.64752	0.99279	0.0155908	0.000731397
8308	2.6084	8.6455	0.992643	0.0156027	0.000726669
8309	2.60871	8.64343	0.992494	0.0156151	0.000722073
8310	2.60903	8.64133	0.992341	0.0156281	0.000717715
8311	2.60934	8.63919	0.992185	0.0156415	0.000713068
8312	2.60965	8.63702	0.992026	0.0156553	0.000708563
8313	2.60997	8.63481	0.991863	0.0156696	0.000703783
8314	2.61028	8.63256	0.991698	0.0156845	0.000698902
8315	2.6106	8.63027	0.991527	0.0156994	0.000693625
8316	2.61091	8.62795	0.991354	0.015715	0.000688462
8317	2.61122	8.62559	0.991177	0.0157311	0.0006832
8318	2.61154	8.6232	0.990997	0.0157476	0.000677986
8319	2.61185	8.62076	0.990813	0.0157644	0.000672459
8320	2.61217	8.6183	0.990626	0.0157818	0.000666929
8321	2.61248	8.61579	0.990435	0.0157997	0.000661369
8322	2.61279	8.61325	0.990241	0.015818	0.000655682
8323	2.61311	8.61068	0.990043	0.0158368	0.000650194
8324	2.61342	8.60806	0.989843	0.015856	0.000644572
8325	2.61374	8.60541	0.98964	0.0158759	0.000638932
8326	2.61405	8.60273	0.989433	0.0158961	0.000633062
8327	2.61436	8.60001	0.989222	0.0159167	0.000627378
8328	2.61468	8.59726	0.989007	0.0159377	0.000621386
8329	2.61499	8.59447	0.988789	0.0159594	0.000615601
8330	2.61531	8.59164	0.988568	0.0159812	0.000609706
8331	2.61562	8.58878	0.988344	0.0160039	0.000603885
8332	2.61593	8.58588	0.988116	0.0160267	0.000598142
8333	2.61625	8.58295	0.987886	0.0160501	0.000592513
8334	2.61656	8.57999	0.987652	0.0160745	0.000587181
8335	2.61688	8.57699	0.987416	0.0160991	0.000581698
8336	2.61719	8.57395	0.98718	0.0161245	0.00057712
8337	2.6175	8.57088	0.986935	0.01615	0.00057138
8338	2.61782	8.56778	0.986692	0.0161766	0.00056668
8339	2.61813	8.56464	0.986441	0.0162029	0.000560938
8340	2.61845	8.56147	0.986189	0.0162299	0.000555564
8341	2.61876	8.55826	0.985931	0.0162574	0.000549781
8342	2.61907	8.55502	0.985675	0.0162861	0.000545211
8343	2.61939	8.55175	0.985414	0.0163148	0.000540425
8344	2.6197	8.54844	0.985149	0.0163439	0.000535434
8345	2.62002	8.5451	0.984882	0.0163735	0.000530365
8346	2.62033	8.54173	0.984614	0.016404	0.000526324
8347	2.62064	8.53832	0.984342	0.0164351	0.000522393
8348	2.62096	8.53488	0.984069	0.0164665	0.000518292
8349	2.62127	8.53141	0.983791	0.0164984	0.000514118
8350	2.62159	8.5279	0.98351	0.0165306	0.000509951
8351	2.6219	8.52436	0.983227	0.0165635	0.000505811
8352	2.62221	8.52079	0.982941	0.0165969	0.00050181
8353	2.62253	8.51719	0.982653	0.0166306	0.000498196
8354	2.62284	8.51355	0.982361	0.0166651	0.000494491
8355	2.62316	8.50988	0.982068	0.0166999	0.000491051
8356	2.62347	8.50618	0.98177	0.0167351	0.000487333
8357	2.62378	8.50245	0.981471	0.0167709	0.000483935
8358	2.6241	8.49869	0.981166	0.0168069	0.000480049
8359	2.62441	8.4949	0.980859	0.0168432	0.000476556
8360	2.62473	8.49107	0.980551	0.0168804	0.000473253
8361	2.62504	8.48721	0.98024	0.0169179	0.000470127
8362	2.62535	8.48332	0.979926	0.0169557	0.000466876
8363	2.62567	8.4794	0.979608	0.0169939	0.000463365
8364	2.62598	8.47545	0.979288	0.0170327	0.000460144
8365	2.6263	8.47147	0.978966	0.0170721	0.000457357
8366	2.62661	8.46746	0.978641	0.017112	0.000454522
8367	2.62692	8.46342	0.978312	0.0171525	0.000451671
8368	2.62724	8.45935	0.977986	0.0171939	0.000449776
8369	2.62755	8.45525	0.977651	0.0172345	0.000446746
8370	2.62787	8.45112	0.97732	0.0172772	0.000445265
8371	2.62818	8.44696	0.976983	0.0173194	0.000443215
8372	2.62849	8.44277	0.976643	0.0173621	0.000440827
8373	2.62881	8.43855	0.976296	0.0174046	0.000437494
8374	2.62912	8.4343	0.975954	0.0174487	0.000436071
8375	2.62944	8.43002	0.975607	0.0174925	0.00043426
8376	2.62975	8.42572	0.975257	0.0175368	0.000432454
8377	2.63006	8.42138	0.974905	0.0175817	0.00043068
8378	2.63038	8.41702	0.97455	0.0176269	0.000429197
8379	2.63069	8.41263	0.974193	0.0176726	0.000427498
8380	2.63101	8.40821	0.973834	0.0177187	0.000426008
8381	2.63132	8.40376	0.973472	0.0177651	0.000424546
8382	2.63163	8.39928	0.973107	0.0178119	0.000423367
8383	2.63195	8.39478	0.972741	0.0178593	0.00042221
8384	2.63226	8.39025	0.972372	0.0179072	0.000421002
8385	2.63258	8.38569	0.972001	0.0179554	0.0004201
8386	2.63289	8.38111	0.971628	0.0180042	0.000419266
8387	2.6332	8.3765	0.971252	0.0180532	0.000418548
8388	2.63352	8.37186	0.970877	0.0181031	0.00041825
8389	2.63383	8.36719	0.970497	0.0181532	0.000417788
8390	2.63415	8.3625	0.970115	0.0182035	0.000417474
8391	2.63446	8.35779	0.969732	0.0182543	0.000417122
8392	2.63477	8.35304	0.969346	0.0183054	0.000416867
8393	2.63509	8.34827	0.968959	0.0183574	0.000416963
8394	2.6354	8.34348	0.968569	0.0184093	0.000417071
8395	2.63572	8.33866	0.968179	0.018462	0.000417491
8396	2.63603	8.33381	0.967786	0.0185148	0.000417913
8397	2.63634	8.32894	0.967392	0.0185684	0.000418599
8398	2.63666	8.32405	0.967	0.018623	0.000420494
8399	2.63697	8.31913	0.966599	0.0186758	0.000419976
8400	2.63729	8.31419	0.966197	0.0187301	0.000420552
8401	2.6376	8.30922	0.965795	0.018785	0.000421326
8402	2.63791	8.30423	0.965391	0.0188402	0.000422576
8403	2.63823	8.29921	0.964987	0.0188957	0.000423765
8404	2.63854	8.29417	0.964581	0.0189518	0.000425176
8405	2.63886	8.28911	0.964176	0.0190089	0.000427687
8406	2.63917	8.28402	0.963765	0.0190645	0.000428364
8407	2.63948	8.27891	0.963353	0.0191215	0.000429827
8408	2.6398	8.27378	0.962939	0.0191786	0.00043137
8409	2.64011	8.26863	0.962528	0.0192368	0.000434203
8410	2.64043	8.26345	0.962108	0.0192933	0.000434695
8411	2.64074	8.25825	0.961692	0.0193521	0.000437639
8412	2.64105	8.25303	0.961271	0.0194098	0.000439092
8413	2.64137	8.24779	0.960842	0.0194667	0.000439032
8414	2.64168	8.24252	0.960414	0.0195248	0.00044032
8415	2.642	8.23723	0.959985	0.0195829	0.000441272
8416	2.64231	8.23193	0.959555	0.0196417	0.000442952
8417	2.64262	8.2266	0.95912	0.0196997	0.000443676
8418	2.64294	8.22125	0.958682	0.0197579	0.000444307
8419	2.64325	8.21588	0.958241	0.0198163	0.000444933
8420	2.64357	8.21049	0.957797	0.0198746	0.000444993
8421	2.64388	8.20508	0.95735	0.0199331	0.000445099
8422	2.64419	8.19965	0.9569	0.0199917	0.000444951
8423	2.64451	8.1942	0.956449	0.0200509	0.000445288
8424	2.64482	8.18873	0.955994	0.02011	0.000445344
8425	2.64514	8.18324	0.955538	0.0201697	0.000445667
8426	2.64545	8.17774	0.955079	0.0202294	0.000446105
8427	2.64576	8.17221	0.954619	0.0202894	0.000446537
8428	2.64608	8.16666	0.954155	0.0203496	0.000446886
8429	2.64639	8.1611	0.953691	0.0204104	0.000447505
8430	2.64671	8.15552	0.953224	0.0204714	0.000448383
8431	2.64702	8.14992	0.952756	0.0205329	0.000449599
8432	2.64733	8.1443	0.952288	0.0205951	0.000451368
8433	2.64765	8.13867	0.951816	0.0206572	0.00045292
8434	2.64796	8.13302	0.951346	0.0207201	0.00045535
8435	2.64828	8.12735	0.950876	0.0207836	0.000458163
8436	2.64859	8.12166	0.950402	0.020847	0.000460965
8437	2.6489	8.11596	0.949927	0.0209107	0.000463492
8438	2.64922	8.11024	0.949451	0.020975	0.000466721
8439	2.64953	8.1045	0.948975	0.0210395	0.000469776
8440	2.64985	8.09875	0.948497	0.0211043	0.000473832
8441	2.65016	8.09298	0.948019	0.0211698	0.00047778
8442	2.65047	8.0872	0.94754	0.0212355	0.000481766
8443	2.65079	8.0814	0.94706	0.0213017	0.000486292
8444	2.6511	8.07559	0.946579	0.021368	0.000490691
8445	2.65142	8.06976	0.946098	0.0214346	0.000495336
8446	2.65173	8.06392	0.945612	0.0215012	0.000499862
8447	2.65204	8.05807	0.945129	0.0215682	0.000504439
8448	2.65236	8.05219	0.944643	0.0216355	0.000509171
8449	2.65267	8.04631	0.944155	0.0217029	0.000513841
8450	2.65299	8.04041	0.943667	0.0217705	0.000518612
8451	2.6533	8.0345	0.943178	0.0218386	0.00052369
8452	2.65361	8.02858	0.942689	0.0219069	0.000529015
8453	2.65393	8.02264	0.942199	0.0219755	0.000534437
8454	2.65424	8.01669	0.941706	0.0220442	0.000539923
8455	2.65456	8.01072	0.941216	0.0221134	0.000545886
8456	2.65487	8.00475	0.940723	0.0221821	0.000551317
8457	2.65518	7.99876	0.940228	0.0222508	0.000556773
8458	2.6555	7.99276	0.939732	0.0223199	0.00056235
8459	2.65581	7.98675	0.939234	0.0223889	0.000567708
8460	2.65613	7.98073	0.938737	0.0224583	0.000573269
8461	2.65644	7.9747	0.938238	0.022528	0.000578948
8462	2.65675	7.96865	0.937738	0.0225979	0.000584565
8463	2.65707	7.9626	0.937239	0.0226678	0.000590657
8464	2.65738	7.95653	0.936738	0.0227377	0.000596765
8465	2.6577	7.95046	0.936234	0.0228075	0.000602307
8466	2.65801	7.94438	0.935731	0.0228775	0.000608111
8467	2.65832	7.93828	0.935225	0.0229476	0.000613743
8468	2.65864	7.93218	0.934724	0.0230196	0.000621309
8469	2.65895	7.92606	0.934213	0.0230881	0.000625708
8470	2.65927	7.91994	0.933705	0.0231586	0.000631552
8471	2.65958	7.91381	0.933199	0.0232296	0.000638169
8472	2.65989	7.90767	0.932694	0.023302	0.000645765
8473	2.66021	7.90153	0.932186	0.023373	0.000652431
8474	2.66052	7.89537	0.931671	0.0234421	0.000657246
8475	2.66084	7.88921	0.931159	0.0235131	0.000663348
8476	2.66115	7.88304	0.930648	0.0235844	0.000670145
8477	2.66146	7.87686	0.930137	0.0236558	0.000677065
8478	2.66178	7.87068	0.929624	0.0237271	0.000683737
8479	2.66209	7.86448	0.929111	0.0237989	0.000690899
8480	2.66241	7.85829	0.928597	0.0238703	0.00069729
8481	2.66272	7.85208	0.928082	0.0239422	0.000704222
8482	2.66303	7.84587	0.927568	0.0240137	0.000711241
8483	2.66335	7.83966	0.927052	0.0240855	0.000718054
8484	2.66366	7.83344	0.92654	0.024159	0.000726467
8485	2.66398	7.82721	0.926019	0.0242291	0.000732347
8486	2.66429	7.82098	0.9255	0.0243008	0.000739144
8487	2.6646	7.81474	0.924985	0.0243744	0.000747581
8488	2.66492	7.8085	0.924464	0.0244449	0.000753488
8489	2.66523	7.80226	0.923946	0.0245185	0.000761862
8490	2.66555	7.79601	0.923423	0.0245892	0.000768109
8491	2.66586	7.78975	0.9229	0.0246613	0.000774886
8492	2.66617	7.7835	0.922379	0.0247335	0.000782094
8493	2.66649	7.77724	0.921861	0.0248074	0.000790873
8494	2.6668	7.77098	0.921333	0.0248776	0.000796718
8495	2.66712	7.76471	0.92081	0.0249497	0.000803931
8496	2.66743	7.75844	0.920285	0.0250221	0.000811304
8497	2.66774	7.75217	0.919762	0.0250944	0.000818692
8498	2.66806	7.7459	0.919238	0.0251667	0.000826407
8499	2.66837	7.73962	0.918712	0.0252391	0.000833939
8500	2.66869	7.73335	0.918185	0.0253115	0.000841606
8501	2.669	7.72707	0.917664	0.0253859	0.000850891
8502	2.66931	7.72079	0.917136	0.0254569	0.000857394
8503	2.66963	7.71451	0.916607	0.0255289	0.000864645
8504	2.66994	7.70824	0.916077	0.0256014	0.000872105
8505	2.67026	7.70196	0.915548	0.0256737	0.000879652
8506	2.67057	7.69568	0.915025	0.025748	0.000888911
8507	2.67088	7.6894	0.914491	0.0258188	0.000895269
8508	2.6712	7.68312	0.913961	0.0258914	0.000902942
8509	2.67151	7.67684	0.913436	0.0259661	0.00091248
8510	2.67183	7.67056	0.912903	0.026037	0.000919339
8511	2.67214	7.66428	0.912373	0.0261098	0.000927454
8512	2.67245	7.65801	0.911843	0.0261826	0.000935789
8513	2.67277	7.65173	0.911314	0.0262554	0.000944271
8514	2.67308	7.64546	0.910786	0.0263284	0.000952876
8515	2.6734	7.63919	0.910256	0.0264013	0.00096144
8516	2.67371	7.63293	0.909726	0.026474	0.000969824
8517	2.67402	7.62666	0.9092	0.0265489	0.000980125
8518	2.67434	7.6204	0.908671	0.0266218	0.000989064
8519	2.67465	7.61414	0.908141	0.0266942	0.000997787
8520	2.67497	7.60789	0.907606	0.0267652	0.00100495
8521	2.67528	7.60163	0.907076	0.026838	0.00101378
8522	2.67559	7.59539	0.906547	0.0269109	0.00102287
8523	2.67591	7.58914	0.90602	0.026984	0.00103245
8524	2.67622	7.5829	0.905491	0.027057	0.00104175
8525	2.67654	7.57667	0.904968	0.0271316	0.00105257
8526	2.67685	7.57044	0.904436	0.0272026	0.00106071
8527	2.67716	7.56422	0.903908	0.0272753	0.00106992
8528	2.67748	7.558	0.903383	0.0273496	0.0010806
8529	2.67779	7.55178	0.902851	0.0274203	0.00108877
8530	2.67811	7.54558	0.902322	0.0274929	0.00109827
8531	2.67842	7.53937	0.901797	0.0275655	0.00110814
8532	2.67873	7.53318	0.90127	0.027638	0.00111788
8533	2.67905	7.52699	0.900744	0.0277102	0.00112742
8534	2.67936	7.52081	0.900217	0.0277826	0.00113727
8535	2.67968	7.51463	0.899692	0.0278549	0.00114719
8536	2.67999	7.50847	0.899166	0.0279269	0.0011567
8537	2.6803	7.50231	0.898641	0.027999	0.00116657
8538	2.68062	7.49615	0.898116	0.028071	0.00117626
8539	2.68093	7.49001	0.897592	0.0281431	0.00118642
8540	2.68125	7.48387	0.897069	0.0282154	0.00119669
8541	2.68156	7.47775	0.89655	0.028289	0.00120809
8542	2.68187	7.47163	0.896024	0.0283588	0.00121686
8543	2.68219	7.46552	0.895504	0.0284321	0.00122827
8544	2.6825	7.45942	0.894986	0.0285045	0.00123929
8545	2.68282	7.45333	0.894461	0.0285735	0.00124778
8546	2.68313	7.44725	0.893939	0.0286447	0.00125798
8547	2.68344	7.44118	0.893421	0.0287158	0.00126811
8548	2.68376	7.43511	0.892904	0.0287885	0.00127949
8549	2.68407	7.42906	0.892383	0.0288579	0.00128868
8550	2.68439	7.42302	0.891866	0.0289289	0.00129913
8551	2.6847	7.417	0.89135	0.0289994	0.00130961
8552	2.68501	7.41098	0.890835	0.0290702	0.00132032
8553	2.68533	7.40497	0.89032	0.0291408	0.00133119
8554	2.68564	7.39898	0.889807	0.0292111	0.00134197
8555	2.68596	7.39299	0.889291	0.0292811	0.00135217
8556	2.68627	7.38702	0.888779	0.0293512	0.00136285
8557	2.68658	7.38107	0.888268	0.0294212	0.00137337
8558	2.6869	7.37512	0.887755	0.0294907	0.00138381
8559	2.68721	7.36919	0.887243	0.0295599	0.00139397
8560	2.68753	7.36327	0.886732	0.0296291	0.00140444
8561	2.68784	7.35736	0.886222	0.0296981	0.00141467
8562	2.68815	7.35147	0.885712	0.029767	0.00142499
8563	2.68847	7.34559	0.885204	0.0298357	0.00143556
8564	2.68878	7.33972	0.884697	0.0299045	0.00144616
8565	2.6891	7.33387	0.884191	0.0299731	0.00145674
8566	2.68941	7.32804	0.883687	0.0300414	0.00146748
8567	2.68972	7.32221	0.883185	0.030111	0.00147903
8568	2.69004	7.31641	0.882682	0.0301789	0.00148967
8569	2.69035	7.31061	0.882178	0.0302465	0.00150021
8570	2.69067	7.30484	0.881673	0.0303125	0.00150982
8571	2.69098	7.29908	0.881172	0.0303798	0.00152044
8572	2.69129	7.29333	0.880673	0.0304473	0.0015313
8573	2.69161	7.2876	0.880175	0.0305145	0.00154188
8574	2.69192	7.28189	0.879678	0.0305816	0.00155271
8575	2.69224	7.27619	0.879183	0.0306485	0.00156355
8576	2.69255	7.27051	0.878688	0.0307154	0.0015749
8577	2.69286	7.26485	0.878197	0.0307822	0.00158587
8578	2.69318	7.2592	0.877706	0.0308487	0.00159716
8579	2.69349	7.25358	0.877216	0.0309149	0.00160816
8580	2.69381	7.24797	0.876727	0.0309809	0.00161934
8581	2.69412	7.24237	0.876238	0.0310467	0.00163029
8582	2.69443	7.2368	0.87575	0.0311123	0.00164086
8583	2.69475	7.23124	0.875265	0.0311774	0.00165186
8584	2.69506	7.2257	0.874781	0.0312427	0.00166314
8585	2.69538	7.22018	0.874299	0.0313078	0.00167427
8586	2.69569	7.21468	0.873817	0.0313726	0.00168554
8587	2.696	7.2092	0.873338	0.0314374	0.00169674
8588	2.69632	7.20374	0.872859	0.0315018	0.00170787
8589	2.69663	7.1983	0.872383	0.031566	0.00171887
8590	2.69695	7.19288	0.871908	0.0316299	0.00173036
8591	2.69726	7.18747	0.871436	0.031694	0.00174183
8592	2.69757	7.18209	0.870964	0.0317576	0.00175347
8593	2.69789	7.17673	0.870495	0.0318213	0.00176484
8594	2.6982	7.17139	0.870029	0.0318858	0.00177709
8595	2.69852	7.16607	0.869559	0.0319473	0.00178744
8596	2.69883	7.16077	0.869093	0.0320098	0.00179884
8597	2.69914	7.15549	0.86863	0.0320724	0.00181017
8598	2.69946	7.15023	0.868168	0.0321349	0.0018218
8599	2.69977	7.145	0.867709	0.0321971	0.00183313
8600	2.70009	7.13979	0.867251	0.0322588	0.00184455
8601	2.7004	7.13459	0.866794	0.0323203	0.00185629
8602	2.70071	7.12943	0.86634	0.0323817	0.00186761
8603	2.70103	7.12428	0.865886	0.0324428	0.00187909
8604	2.70134	7.11916	0.865435	0.0325038	0.00189048
8605	2.70166	7.11406	0.864985	0.0325642	0.00190175
8606	2.70197	7.10898	0.864537	0.0326246	0.00191292
8607	2.70228	7.10392	0.864089	0.0326847	0.00192431
8608	2.7026	7.09889	0.863646	0.0327448	0.00193585
8609	2.70291	7.09389	0.863205	0.0328046	0.00194766
8610	2.70323	7.0889	0.862768	0.0328645	0.00195975
8611	2.70354	7.08394	0.86233	0.0329232	0.00197131
8612	2.70385	7.07901	0.861896	0.0329826	0.00198328
8613	2.70417	7.0741	0.86146	0.0330406	0.00199443
8614	2.70448	7.06921	0.861027	0.033099	0.0020058
8615	2.7048	7.06435	0.860598	0.0331571	0.00201709
8616	2.70511	7.05952	0.860169	0.0332148	0.00202843
8617	2.70542	7.05471	0.859743	0.0332724	0.00204013
8618	2.70574	7.04992	0.85932	0.0333298	0.00205193
8619	2.70605	7.04516	0.858897	0.0333865	0.0020632
8620	2.70637	7.04043	0.858476	0.0334431	0.00207433
8621	2.70668	7.03572	0.858057	0.0334993	0.00208541
8622	2.70699	7.03104	0.85764	0.0335552	0.00209672
8623	2.70731	7.02639	0.857225	0.0336109	0.00210799
8624	2.70762	7.02176	0.856813	0.0336664	0.00211923
8625	2.70794	7.01716	0.856401	0.0337214	0.00213023
8626	2.70825	7.01258	0.855988	0.033776	0.00214076
8627	2.70856	7.00804	0.85558	0.0338304	0.00215136
8628	2.70888	7.00352	0.855174	0.0338846	0.00216204
8629	2.70919	6.99902	0.854768	0.0339385	0.00217275
8630	2.70951	6.99456	0.854367	0.0339923	0.00218339
8631	2.70982	6.99012	0.853966	0.0340456	0.00219413
8632	2.71013	6.98571	0.853569	0.0340989	0.00220513
8633	2.71045	6.98133	0.853175	0.034152	0.00221639
8634	2.71076	6.97698	0.851984	0.0342058	0.00190961
8635	2.71108	6.97266	0.850823	0.0341571	0.00162817
8636	2.71139	6.96836	0.84972	0.0341268	0.00138825
8637	2.7117	6.96409	0.848923	0.0341513	0.0013168
8638	2.71202	6.95986	0.848423	0.0342187	0.0013771
8639	2.71233	6.95565	0.848083	0.034302	0.00147584
8640	2.71265	6.95147	0.847747	0.0343779	0.00154154
8641	2.71296	6.94732	0.847318	0.0344352	0.00154452
8642	2.71327	6.9432	0.846755	0.0344714	0.00148332
8643	2.71359	6.93911	0.846076	0.0344899	0.00137886
8644	2.7139	6.93505	0.845318	0.0344984	0.00124858
8645	2.71422	6.93102	0.844536	0.0345044	0.00111477
8646	2.71453	6.92702	0.843777	0.0345149	0.000991833
8647	2.71484	6.92305	0.843067	0.0345332	0.000885232
8648	2.71516	6.91911	0.842427	0.0345593	0.000804346
8649	2.71547	6.91521	0.841846	0.034592	0.000740242
8650	2.71579	6.91133	0.841311	0.0346289	0.000687525
8651	2.7161	6.90748	0.8408	0.0346667	0.000639165
8652	2.71641	6.90367	0.840302	0.0347033	0.000590729
8653	2.71673	6.89989	0.839801	0.0347376	0.000539208
8654	2.71704	6.89613	0.839293	0.0347691	0.000484957
8655	2.71736	6.89242	0.838773	0.0347976	0.000426325
8656	2.71767	6.88873	0.838244	0.0348239	0.000364895
8657	2.71798	6.88507	0.837707	0.0348481	0.000301438
8658	2.7183	6.88145	0.837164	0.0348712	0.000237231
8659	2.71861	6.87786	0.836619	0.0348934	0.000172929
8660	2.71893	6.8743	0.836072	0.0349154	0.000109326
8661	2.71924	6.87077	0.835526	0.0349371	4.60237e-05
8662	2.71955	6.86728	0.834982	0.0349589	-1.59335e-05
8663	2.71987	6.86382	0.834441	0.0349807	-7.66585e-05
8664	2.72018	6.86039	0.833903	0.0350031	-0.00013535
8665	2.7205	6.857	0.833369	0.0350256	-0.000192959
8666	2.72081	6.85363	0.832839	0.0350487	-0.000248323
8667	2.72112	6.85031	0.832314	0.0350722	-0.000301846
8668	2.72144	6.84701	0.831796	0.0350963	-0.000353083
8669	2.72175	6.84375	0.831284	0.0351211	-0.000401742
8670	2.72207	6.84052	0.83078	0.0351467	-0.000447612
8671	2.72238	6.83733	0.830282	0.0351728	-0.000491105
8672	2.72269	6.83417	0.829792	0.0351996	-0.000531598
8673	2.72301	6.83105	0.829311	0.0352273	-0.000569074
8674	2.72332	6.82796	0.828839	0.0352557	-0.00060388
8675	2.72364	6.8249	0.828375	0.035285	-0.000635562
8676	2.72395	6.82188	0.827921	0.0353147	-0.000663298
8677	2.72426	6.81889	0.827476	0.035346	-0.000690214
8678	2.72458	6.81594	0.827039	0.0353773	-0.000712626
8679	2.72489	6.81302	0.826611	0.0354095	-0.000733695
8680	2.72521	6.81014	0.82619	0.0354424	-0.000753373
8681	2.72552	6.80729	0.825777	0.0354752	-0.000770163
8682	2.72583	6.80448	0.825372	0.0355083	-0.000783642
8683	2.72615	6.8017	0.824975	0.0355429	-0.000796929
8684	2.72646	6.79896	0.824586	0.0355767	-0.000807014
8685	2.72678	6.79625	0.824205	0.0356115	-0.000815675
8686	2.72709	6.79358	0.823833	0.035647	-0.000823826
8687	2.7274	6.79095	0.823464	0.0356815	-0.000829258
8688	2.72772	6.78835	0.823103	0.035717	-0.000833668
8689	2.72803	6.78579	0.822751	0.035753	-0.000838094
8690	2.72835	6.78326	0.8224	0.0357876	-0.000840394
8691	2.72866	6.78077	0.822058	0.0358232	-0.000842029
8692	2.72897	6.77831	0.821722	0.0358588	-0.000842772
8693	2.72929	6.7759	0.82139	0.035894	-0.000843112
8694	2.7296	6.77351	0.821065	0.0359294	-0.000842543
8695	2.72992	6.77117	0.820745	0.0359645	-0.000841572
8696	2.73023	6.76886	0.82043	0.0359996	-0.000839787
8697	2.73054	6.76659	0.82012	0.0360347	-0.000837498
8698	2.73086	6.76435	0.819814	0.0360692	-0.00083552
8699	2.73117	6.76216	0.81951	0.0361034	-0.00083324
8700	2.73149	6.76	0.819211	0.0361372	-0.000830928
8701	2.7318	6.75787	0.818917	0.0361707	-0.000828194
8702	2.73211	6.75578	0.818628	0.0362042	-0.000825325
8703	2.73243	6.75373	0.818342	0.0362374	-0.000821762
8704	2.73274	6.75172	0.818062	0.0362705	-0.000818142
8705	2.73306	6.74975	0.817787	0.0363033	-0.000813946
8706	2.73337	6.74781	0.817516	0.0363361	-0.000809577
8707	2.73368	6.74591	0.817251	0.0363687	-0.000804757
8708	2.734	6.74405	0.81699	0.0364011	-0.000800017
8709	2.73431	6.74222	0.816734	0.0364332	-0.000794691
8710	2.73463	6.74044	0.816483	0.0364652	-0.00078924
8711	2.73494	6.73869	0.816235	0.0364964	-0.000783316
8712	2.73525	6.73698	0.815994	0.0365283	-0.000777446
8713	2.73557	6.7353	0.815756	0.0365591	-0.000770974
8714	2.73588	6.73367	0.815524	0.0365903	-0.00076484
8715	2.7362	6.73207	0.815296	0.0366206	-0.000758131
8716	2.73651	6.73051	0.815072	0.0366511	-0.000751643
8717	2.73682	6.72899	0.814852	0.0366808	-0.000745072
8718	2.73714	6.72751	0.814639	0.0367105	-0.000737778
8719	2.73745	6.72607	0.81443	0.0367399	-0.000730487
8720	2.73777	6.72466	0.814224	0.036769	-0.000723123
8721	2.73808	6.7233	0.814025	0.036798	-0.000715403
8722	2.73839	6.72197	0.813828	0.0368261	-0.00070741
8723	2.73871	6.72068	0.813638	0.0368547	-0.000699984
8724	2.73902	6.71943	0.813451	0.0368825	-0.000692294
8725	2.73934	6.71821	0.813266	0.0369094	-0.000684706
8726	2.73965	6.71704	0.813087	0.0369366	-0.000677279
8727	2.73996	6.71591	0.812911	0.0369628	-0.00066935
8728	2.74028	6.71481	0.812741	0.0369892	-0.00066146
8729	2.74059	6.71375	0.812574	0.0370152	-0.000653627
8730	2.74091	6.71273	0.812412	0.0370407	-0.000645848
8731	2.74122	6.71175	0.812253	0.0370657	-0.000638082
8732	2.74153	6.71081	0.812099	0.0370905	-0.000630171
8733	2.74185	6.70991	0.81195	0.0371149	-0.0006222
8734	2.74216	6.70905	0.811802	0.0371385	-0.000614803
8735	2.74248	6.70823	0.81166	0.0371621	-0.000606924
8736	2.74279	6.70744	0.811521	0.0371853	-0.0005989
8737	2.7431	6.7067	0.811388	0.0372081	-0.000591163
8738	2.74342	6.70599	0.811258	0.0372305	-0.000583129
8739	2.74373	6.70532	0.811131	0.0372523	-0.000575588
8740	2.74405	6.7047	0.811007	0.0372736	-0.000567849
8741	2.74436	6.70411	0.810889	0.0372947	-0.000560163
8742	2.74467	6.70356	0.810774	0.0373153	-0.000552656
8743	2.74499	6.70305	0.810663	0.0373357	-0.000544686
8744	2.7453	6.70258	0.810557	0.0373558	-0.000536938
8745	2.74562	6.70215	0.810454	0.0373755	-0.000529122
8746	2.74593	6.70176	0.810356	0.0373948	-0.000520972
8747	2.74624	6.7014	0.810263	0.0374138	-0.000513053
8748	2.74656	6.70109	0.810171	0.0374323	-0.000505349
8749	2.74687	6.70082	0.810086	0.0374507	-0.000496886
8750	2.74719	6.70058	0.810003	0.0374686	-0.00048949
8751	2.7475	6.70039	0.809922	0.0374858	-0.0004822
8752	2.74781	6.70023	0.809847	0.0375028	-0.000474673
8753	2.74813	6.70012	0.809774	0.0375193	-0.000467123
8754	2.74844	6.70004	0.809706	0.0375355	-0.0004596
8755	2.74876	6.7	0.809643	0.0375514	-0.000451969
8756	2.74907	6.70001	0.809582	0.0375668	-0.000444435
8757	2.74938	6.70005	0.809526	0.0375818	-0.000436458
8758	2.7497	6.70013	0.809474	0.0375965	-0.00042893
8759	2.75001	6.70025	0.809427	0.0376109	-0.000421241
8760	2.75033	6.70041	0.809383	0.0376251	-0.000413275
8761	2.75064	6.70061	0.809343	0.0376388	-0.00040542
8762	2.75095	6.70085	0.809308	0.0376521	-0.000397699
8763	2.75127	6.70113	0.809275	0.037665	-0.000390132
8764	2.75158	6.70145	0.809248	0.0376777	-0.000382334
8765	2.7519	6.7018	0.809223	0.0376898	-0.000374831
8766	2.75221	6.7022	0.809204	0.0377018	-0.000366952
8767	2.75252	6.70263	0.809188	0.0377132	-0.000359134
8768	2.75284	6.70311	0.809177	0.0377245	-0.000351198
8769	2.75315	6.70362	0.80917	0.0377354	-0.000343095
8770	2.75347	6.70418	0.809166	0.0377459	-0.000335269
8771	2.75378	6.70477	0.809166	0.0377559	-0.000327649
8772	2.75409	6.7054	0.809171	0.0377658	-0.000319579
8773	2.75441	6.70608	0.80918	0.0377752	-0.000311785
8774	2.75472	6.70679	0.809192	0.0377842	-0.000304053
8775	2.75504	6.70754	0.809209	0.0377929	-0.000296267
8776	2.75535	6.70833	0.80923	0.0378012	-0.000288362
8777	2.75566	6.70915	0.809254	0.037809	-0.000280675
8778	2.75598	6.71002	0.809281	0.0378163	-0.000273225
8779	2.75629	6.71093	0.809312	0.0378231	-0.000266088
8780	2.75661	6.71187	0.809346	0.0378296	-0.000258988
8781	2.75692	6.71286	0.809383	0.0378354	-0.000252204
8782	2.75723	6.71388	0.809425	0.0378411	-0.000245147
8783	2.75755	6.71494	0.809468	0.037846	-0.00023851
8784	2.75786	6.71604	0.809516	0.0378508	-0.000231605
8785	2.75818	6.71718	0.809569	0.0378552	-0.000224748
8786	2.75849	6.71836	0.809624	0.037859	-0.000218223
8787	2.7588	6.71958	0.809682	0.0378625	-0.000211804
8788	2.75912	6.72084	0.809744	0.0378656	-0.000205664
8789	2.75943	6.72213	0.809811	0.0378686	-0.000198934
8790	2.75975	6.72346	0.809882	0.0378713	-0.000191876
8791	2.76006	6.72483	0.809956	0.0378733	-0.000185624
8792	2.76037	6.72624	0.810033	0.037875	-0.000179314
8793	2.76069	6.72769	0.810115	0.0378763	-0.000172579
8794	2.761	6.72918	0.810202	0.0378775	-0.000165678
8795	2.76132	6.7307	0.810292	0.0378784	-0.000158924
8796	2.76163	6.73227	0.810386	0.0378788	-0.000152119
8797	2.76194	6.73387	0.810482	0.0378787	-0.000145819
8798	2.76226	6.73551	0.810582	0.0378782	-0.000139521
8799	2.76257	6.73719	0.810687	0.0378773	-0.000133027
8800	2.76289	6.7389	0.810797	0.0378763	-0.000126261
8801	2.7632	6.74066	0.810909	0.0378746	-0.000119979
8802	2.76351	6.74245	0.811026	0.0378728	-0.000113169
8803	2.76383	6.74428	0.811146	0.0378708	-0.000106701
8804	2.76414	6.74614	0.81127	0.0378682	-0.000100094
8805	2.76446	6.74805	0.811397	0.0378652	-9.38191e-05
8806	2.76477	6.74999	0.811528	0.0378618	-8.76216e-05
8807	2.76508	6.75197	0.811662	0.037858	-8.12004e-05
8808	2.7654	6.75399	0.8118	0.0378537	-7.51973e-05
8809	2.76571	6.75604	0.811941	0.0378492	-6.93326e-05
8810	2.76603	6.75813	0.812086	0.0378443	-6.35249e-05
8811	2.76634	6.76026	0.812234	0.037839	-5.7535e-05
8812	2.76665	6.76243	0.812386	0.0378332	-5.16514e-05
8813	2.76697	6.76463	0.812541	0.037827	-4.60601e-05
8814	2.76728	6.76687	0.812699	0.0378204	-4.05493e-05
8815	2.7676	6.76914	0.812862	0.0378136	-3.48839e-05
8816	2.76791	6.77146	0.813029	0.0378065	-2.90455e-05
8817	2.76822	6.77381	0.813199	0.0377989	-2.31843e-05
8818	2.76854	6.77619	0.813372	0.0377908	-1.77042e-05
8819	2.76885	6.77862	0.813549	0.0377826	-1.18873e-05
8820	2.76917	6.78107	0.81373	0.0377739	-6.44086e-06
8821	2.76948	6.78357	0.813913	0.0377647	-1.13545e-06
8822	2.76979	6.7861	0.814104	0.0377556	5.20918e-06
8823	2.77011	6.78867	0.814295	0.0377456	1.07058e-05
8824	2.77042	6.79127	0.81449	0.0377353	1.58804e-05
8825	2.77074	6.79391	0.814688	0.0377246	2.10274e-05
8826	2.77105	6.79659	0.814886	0.0377133	2.55213e-05
8827	2.77136	6.7993	0.815091	0.0377017	3.06066e-05
8828	2.77168	6.80204	0.815302	0.0376901	3.63006e-05
8829	2.77199	6.80482	0.815511	0.0376775	4.07511e-05
8830	2.77231	6.80764	0.815724	0.0376646	4.53455e-05
8831	2.77262	6.81049	0.815943	0.0376517	5.01889e-05
8832	2.77293	6.81338	0.816165	0.0376383	5.49265e-05
8833	2.77325	6.8163	0.816389	0.0376245	5.97813e-05
8834	2.77356	6.81926	0.816618	0.0376103	6.43466e-05
8835	2.77388	6.82225	0.816849	0.0375955	6.89618e-05
8836	2.77419	6.82528	0.817083	0.0375805	7.35253e-05
8837	2.7745	6.82834	0.81732	0.0375652	7.79852e-05
8838	2.77482	6.83143	0.81756	0.0375492	8.19413e-05
8839	2.77513	6.83456	0.8178	0.0375325	8.51721e-05
8840	2.77545	6.83772	0.818043	0.0375157	8.85957e-05
8841	2.77576	6.84092	0.81829	0.0374984	9.19191e-05
8842	2.77607	6.84415	0.81854	0.0374807	9.53368e-05
8843	2.77639	6.84742	0.818792	0.0374627	9.84698e-05
8844	2.7767	6.85072	0.819048	0.0374442	0.000101722
8845	2.77702	6.85405	0.819306	0.0374255	0.000104934
8846	2.77733	6.85741	0.819569	0.0374068	0.000108227
8847	2.77764	6.86081	0.819834	0.0373875	0.000111387
8848	2.77796	6.86424	0.820103	0.0373679	0.000115084
8849	2.77827	6.86771	0.820376	0.037348	0.000118631
8850	2.77859	6.87121	0.820651	0.0373277	0.000122012
8851	2.7789	6.87474	0.82093	0.0373074	0.000125762
8852	2.77921	6.8783	0.821213	0.0372868	0.000129497
8853	2.77953	6.8819	0.821498	0.0372657	0.000132965
8854	2.77984	6.88552	0.821787	0.0372445	0.000136706
8855	2.78016	6.88918	0.822077	0.0372226	0.000139976
8856	2.78047	6.89287	0.822377	0.0372013	0.00014465
8857	2.78078	6.8966	0.822673	0.0371784	0.000147768
8858	2.7811	6.90035	0.822974	0.0371558	0.000151408
8859	2.78141	6.90414	0.823278	0.0371325	0.000154468
8860	2.78173	6.90796	0.823589	0.03711	0.000159048
8861	2.78204	6.91181	0.823899	0.0370861	0.000162475
8862	2.78235	6.91569	0.824213	0.0370622	0.000166196
8863	2.78267	6.9196	0.82453	0.0370378	0.000169782
8864	2.78298	6.92354	0.824849	0.037013	0.000172994
8865	2.7833	6.92751	0.825173	0.0369881	0.000176464
8866	2.78361	6.93152	0.825499	0.036963	0.000180105
8867	2.78392	6.93555	0.825829	0.0369375	0.000183907
8868	2.78424	6.93961	0.826161	0.0369113	0.000187196
8869	2.78455	6.94371	0.826495	0.0368849	0.000190259
8870	2.78487	6.94783	0.826832	0.0368581	0.000193363
8871	2.78518	6.95198	0.827174	0.0368311	0.000196801
8872	2.78549	6.95617	0.827518	0.0368038	0.000200467
8873	2.78581	6.96038	0.827865	0.0367761	0.000203449
8874	2.78612	6.96462	0.828214	0.0367481	0.000206587
8875	2.78644	6.96889	0.828566	0.0367196	0.000209705
8876	2.78675	6.97319	0.82892	0.0366905	0.000212671
8877	2.78706	6.97752	0.829278	0.0366613	0.000215652
8878	2.78738	6.98187	0.829638	0.0366316	0.000218465
8879	2.78769	6.98626	0.830001	0.0366016	0.000221103
8880	2.78801	6.99067	0.830365	0.0365715	0.000223707
8881	2.78832	6.99511	0.830734	0.0365408	0.000226578
8882	2.78863	6.99958	0.831104	0.0365095	0.000228876
8883	2.78895	7.00407	0.831477	0.0364781	0.000231248
8884	2.78926	7.0086	0.831848	0.0364453	0.000232381
8885	2.78958	7.01315	0.832226	0.0364136	0.000235198
8886	2.78989	7.01773	0.832608	0.036381	0.000237374
8887	2.7902	7.02233	0.83299	0.0363481	0.000239519
8888	2.79052	7.02696	0.833374	0.0363148	0.000241648
8889	2.79083	7.03162	0.833762	0.0362815	0.000243862
8890	2.79115	7.03631	0.834152	0.0362476	0.000245654
8891	2.79146	7.04102	0.834544	0.0362133	0.000247381
8892	2.79177	7.04575	0.834935	0.0361778	0.000248098
8893	2.79209	7.05051	0.835334	0.0361435	0.000250777
8894	2.7924	7.0553	0.83573	0.0361073	0.000251422
8895	2.79272	7.06012	0.836132	0.0360718	0.000253486
8896	2.79303	7.06495	0.836536	0.0360358	0.000255035
8897	2.79334	7.06982	0.836943	0.0359996	0.000256571
8898	2.79366	7.07471	0.83735	0.0359627	0.000257652
8899	2.79397	7.07962	0.837759	0.0359255	0.00025885
8900	2.79429	7.08456	0.838171	0.035888	0.000259922
8901	2.7946	7.08952	0.838586	0.0358501	0.000261205
8902	2.79491	7.0945	0.839002	0.035812	0.000262125
8903	2.79523	7.09951	0.839421	0.0357734	0.000263246
8904	2.79554	7.10455	0.839843	0.0357347	0.000264202
8905	2.79586	7.10961	0.840266	0.0356955	0.000265143
8906	2.79617	7.11469	0.840691	0.0356562	0.000266383
8907	2.79648	7.11979	0.84112	0.0356168	0.000267707
8908	2.7968	7.12492	0.841551	0.0355768	0.000268583
8909	2.79711	7.13006	0.841985	0.0355366	0.000269782
8910	2.79743	7.13524	0.842419	0.035496	0.000270974
8911	2.79774	7.14043	0.842857	0.0354551	0.000272289
8912	2.79805	7.14565	0.843297	0.0354138	0.000273202
8913	2.79837	7.15088	0.843739	0.0353721	0.000274002
8914	2.79868	7.15614	0.844183	0.0353303	0.000275124
8915	2.799	7.16142	0.84463	0.0352882	0.000276408
8916	2.79931	7.16672	0.845079	0.0352457	0.000277539
8917	2.79962	7.17205	0.845529	0.0352027	0.000278137
8918	2.79994	7.17739	0.845982	0.0351595	0.000279065
8919	2.80025	7.18276	0.846437	0.0351158	0.000279799
8920	2.80057	7.18814	0.846893	0.0350718	0.000280238
8921	2.80088	7.19355	0.84735	0.0350276	0.000280547
8922	2.80119	7.19897	0.84781	0.0349826	0.000280832
8923	2.80151	7.20442	0.848271	0.0349373	0.000281024
8924	2.80182	7.20988	0.848735	0.0348919	0.000281418
8925	2.80214	7.21536	0.849202	0.0348463	0.000281981
8926	2.80245	7.22087	0.84967	0.0348003	0.000282217
8927	2.80276	7.22639	0.85014	0.034754	0.00028242
8928	2.80308	7.23193	0.850612	0.0347076	0.000282701
8929	2.80339	7.23749	0.851086	0.0346606	0.000282666
8930	2.80371	7.24306	0.85156	0.0346135	0.000282388
8931	2.80402	7.24866	0.852039	0.0345662	0.000282838
8932	2.80433	7.25427	0.852519	0.0345184	0.000282703
8933	2.80465	7.2599	0.852999	0.0344704	0.000282519
8934	2.80496	7.26555	0.853484	0.034422	0.000282664
8935	2.80528	7.27121	0.853967	0.0343732	0.00028217
8936	2.80559	7.2769	0.854453	0.0343241	0.000281872
8937	2.8059	7.2826	0.854942	0.0342747	0.000281483
8938	2.80622	7.28831	0.855432	0.0342249	0.000281174
8939	2.80653	7.29404	0.855925	0.0341749	0.000281117
8940	2.80685	7.29979	0.856418	0.0341247	0.00028102
8941	2.80716	7.30555	0.856914	0.0340742	0.000280662
8942	2.80747	7.31133	0.857412	0.0340233	0.000280142
8943	2.80779	7.31712	0.857911	0.033972	0.000279433
8944	2.8081	7.32293	0.858412	0.0339204	0.000279086
8945	2.80842	7.32876	0.858914	0.0338684	0.000278522
8946	2.80873	7.3346	0.859419	0.0338164	0.000277979
8947	2.80904	7.34045	0.859925	0.0337638	0.000277027
8948	2.80936	7.34632	0.860433	0.0337108	0.000276049
8949	2.80967	7.3522	0.860941	0.0336576	0.000275146
8950	2.80999	7.35809	0.86145	0.0336039	0.000274051
8951	2.8103	7.364	0.861964	0.0335504	0.000273583
8952	2.81061	7.36992	0.862477	0.0334962	0.000272363
8953	2.81093	7.37586	0.862992	0.0334418	0.000271136
8954	2.81124	7.3818	0.863509	0.0333871	0.000270098
8955	2.81156	7.38776	0.864026	0.033332	0.000268867
8956	2.81187	7.39373	0.864546	0.033277	0.000267622
8957	2.81218	7.39972	0.865063	0.0332198	0.000264975
8958	2.8125	7.40571	0.865585	0.0331638	0.000263411
8959	2.81281	7.41172	0.866111	0.033109	0.000263041
8960	2.81313	7.41774	0.866637	0.0330523	0.000261533
8961	2.81344	7.42377	0.867162	0.0329954	0.000259869
8962	2.81375	7.42981	0.86769	0.0329382	0.000258085
8963	2.81407	7.43586	0.868217	0.0328805	0.000256223
8964	2.81438	7.44193	0.868747	0.0328227	0.000254482
8965	2.8147	7.448	0.869277	0.0327647	0.000252557
8966	2.81501	7.45408	0.86981	0.0327064	0.000250682
8967	2.81532	7.46017	0.870343	0.0326477	0.000248938
8968	2.81564	7.46627	0.870877	0.0325886	0.000246972
8969	2.81595	7.47238	0.871412	0.0325293	0.000244826
8970	2.81627	7.4785	0.871948	0.0324695	0.000242167
8971	2.81658	7.48463	0.872485	0.0324096	0.000239821
8972	2.81689	7.49077	0.873019	0.0323475	0.000236114
8973	2.81721	7.49691	0.87356	0.0322886	0.000234702
8974	2.81752	7.50307	0.874101	0.0322279	0.000232217
8975	2.81784	7.50923	0.874643	0.032167	0.000229844
8976	2.81815	7.5154	0.875185	0.0321057	0.000227624
8977	2.81846	7.52157	0.875729	0.0320443	0.000225211
8978	2.81878	7.52776	0.876269	0.0319811	0.000221291
8979	2.81909	7.53395	0.876818	0.0319206	0.000219753
8980	2.81941	7.54014	0.877365	0.0318585	0.000217411
8981	2.81972	7.54634	0.877906	0.0317943	0.000213105
8982	2.82003	7.55255	0.878452	0.0317314	0.000209972
8983	2.82035	7.55877	0.879	0.0316684	0.000207126
8984	2.82066	7.56499	0.879549	0.0316053	0.000204242
8985	2.82098	7.57121	0.880098	0.0315417	0.000200925
8986	2.82129	7.57744	0.880646	0.0314777	0.000197442
8987	2.8216	7.58368	0.881199	0.0314149	0.000195056
8988	2.82192	7.58992	0.881748	0.0313503	0.000191454
8989	2.82223	7.59616	0.882298	0.0312856	0.000187809
8990	2.82255	7.60241	0.882847	0.0312206	0.000183849
8991	2.82286	7.60866	0.883393	0.0311539	0.000178738
8992	2.82317	7.61492	0.883949	0.0310904	0.000176269
8993	2.82349	7.62117	0.884503	0.0310253	0.000173067
8994	2.8238	7.62744	0.885051	0.0309583	0.00016823
8995	2.82412	7.6337	0.885605	0.0308927	0.000164487
8996	2.82443	7.63997	0.886163	0.0308286	0.000162014
8997	2.82474	7.64624	0.886714	0.030761	0.000157199
8998	2.82506	7.65251	0.887273	0.0306965	0.000154668
8999	2.82537	7.65878	0.887824	0.0306285	0.00014968
9000	2.82569	7.66506	0.888385	0.0305637	0.000147239
9001	2.826	7.67134	0.888936	0.0304953	0.00014218
[truncated: 3,004 more rows]
[truncated: 4 more columns]
