# Supplementary material for: Data regarding the computational fluid dynamics simulations of an airfoil with plasma actuator in unsteady flow
Source: Data Brief. 2020 Feb 13;29:105286. doi: 10.1016/j.dib.2020.105286 (PMC7044653; doi:10.1016/j.dib.2020.105286)
Supplement: Multimedia component 1 [file mmc1.zip › Allegati/w20_a1/Force_w20_a1_270/Force_w20_a1_270.xlsx]

## Sheet: Foglio1
Time Step	Time	Angle of attack	Lift coefficient	Drag coefficient	Moment coefficient
[]	[s]	[deg]	[]	[]	[]
7004	2.19894	7.69654	0.895417	0.0303515	0.00103713
7005	2.19926	7.70282	0.895886	0.0302731	0.00102204
7006	2.19957	7.7091	0.896365	0.0301992	0.00101084
7007	2.19988	7.71538	0.896826	0.030122	0.000987097
7008	2.2002	7.72166	0.897267	0.0300413	0.000949872
7009	2.20051	7.72794	0.897683	0.029955	0.000899014
7010	2.20083	7.73422	0.898094	0.0298681	0.000843659
7011	2.20114	7.74049	0.898511	0.0297832	0.000789519
7012	2.20145	7.74677	0.89893	0.029698	0.00073644
7013	2.20177	7.75304	0.899374	0.0296167	0.00069246
7014	2.20208	7.75931	0.899848	0.0295402	0.000660959
7015	2.2024	7.76558	0.900357	0.0294687	0.000641963
7016	2.20271	7.77184	0.900896	0.0294009	0.000633058
7017	2.20302	7.7781	0.901452	0.0293351	0.000629413
7018	2.20334	7.78436	0.902016	0.0292698	0.000626895
7019	2.20365	7.79062	0.902579	0.0292037	0.000622592
7020	2.20397	7.79687	0.903134	0.0291356	0.000614476
7021	2.20428	7.80312	0.903677	0.0290657	0.000601837
7022	2.20459	7.80936	0.904208	0.0289937	0.000584822
7023	2.20491	7.8156	0.904727	0.0289197	0.000564053
7024	2.20522	7.82184	0.905232	0.0288425	0.0005385
7025	2.20554	7.82807	0.905741	0.0287681	0.000515076
7026	2.20585	7.8343	0.906239	0.028691	0.000488367
7027	2.20616	7.84052	0.906733	0.0286133	0.000460857
7028	2.20648	7.84673	0.907225	0.0285357	0.000433171
7029	2.20679	7.85294	0.907716	0.028458	0.000405914
7030	2.20711	7.85914	0.908206	0.0283799	0.000378157
7031	2.20742	7.86534	0.908696	0.0283021	0.000351228
7032	2.20773	7.87153	0.909179	0.0282224	0.000322371
7033	2.20805	7.87771	0.909674	0.0281463	0.000297964
7034	2.20836	7.88389	0.910162	0.0280687	0.00027246
7035	2.20868	7.89006	0.910652	0.0279912	0.000247505
7036	2.20899	7.89622	0.911142	0.0279137	0.000223541
7037	2.2093	7.90238	0.911632	0.0278365	0.000200041
7038	2.20962	7.90852	0.912125	0.0277599	0.000177704
7039	2.20993	7.91466	0.912616	0.027683	0.000155734
7040	2.21025	7.92079	0.91311	0.0276067	0.000135133
7041	2.21056	7.92691	0.913604	0.0275304	0.00011529
7042	2.21087	7.93302	0.914094	0.0274527	9.4499e-05
7043	2.21119	7.93912	0.914589	0.0273773	7.60504e-05
7044	2.2115	7.94522	0.91509	0.0273036	6.03016e-05
7045	2.21182	7.9513	0.915588	0.0272285	4.38838e-05
7046	2.21213	7.95737	0.916087	0.0271535	2.81988e-05
7047	2.21244	7.96344	0.916586	0.0270786	1.29053e-05
7048	2.21276	7.96949	0.91708	0.0270019	-3.28796e-06
7049	2.21307	7.97553	0.917583	0.0269294	-1.58371e-05
7050	2.21339	7.98156	0.91808	0.0268532	-3.07004e-05
7051	2.2137	7.98758	0.918584	0.0267807	-4.24827e-05
7052	2.21401	7.99359	0.919084	0.0267068	-5.49362e-05
7053	2.21433	7.99959	0.919585	0.0266329	-6.72001e-05
7054	2.21464	8.00558	0.92008	0.0265574	-8.02904e-05
7055	2.21496	8.01155	0.920584	0.0264857	-9.00806e-05
7056	2.21527	8.01751	0.921086	0.0264125	-0.000100931
7057	2.21558	8.02346	0.921582	0.0263374	-0.000112972
7058	2.2159	8.0294	0.922082	0.0262641	-0.000123614
7059	2.21621	8.03532	0.922582	0.0261912	-0.000133674
7060	2.21653	8.04123	0.923087	0.0261199	-0.000141938
7061	2.21684	8.04712	0.923584	0.0260468	-0.000151708
7062	2.21715	8.05301	0.924082	0.0259742	-0.000161162
7063	2.21747	8.05888	0.924582	0.0259015	-0.00017002
7064	2.21778	8.06473	0.925079	0.0258292	-0.00017915
7065	2.2181	8.07057	0.925576	0.0257567	-0.000188197
7066	2.21841	8.0764	0.926073	0.0256841	-0.000197061
7067	2.21872	8.08221	0.926569	0.0256117	-0.000205983
7068	2.21904	8.088	0.927062	0.0255392	-0.000214662
7069	2.21935	8.09378	0.927556	0.0254669	-0.000223323
7070	2.21967	8.09955	0.928047	0.0253934	-0.000232864
7071	2.21998	8.1053	0.928544	0.0253233	-0.000239844
7072	2.22029	8.11103	0.929038	0.0252513	-0.000247741
7073	2.22061	8.11675	0.929528	0.0251793	-0.000255996
7074	2.22092	8.12245	0.930019	0.0251072	-0.000264241
7075	2.22124	8.12813	0.930508	0.025035	-0.000272593
7076	2.22155	8.1338	0.930995	0.0249631	-0.000280806
7077	2.22186	8.13945	0.931482	0.0248913	-0.00028917
7078	2.22218	8.14508	0.931962	0.0248176	-0.000298626
7079	2.22249	8.15069	0.93245	0.0247478	-0.000305619
7080	2.22281	8.15629	0.932934	0.0246763	-0.000313846
7081	2.22312	8.16187	0.933412	0.0246026	-0.000323364
7082	2.22343	8.16743	0.933895	0.0245327	-0.000330694
7083	2.22375	8.17297	0.934373	0.0244611	-0.00033895
7084	2.22406	8.1785	0.934851	0.0243895	-0.0003473
7085	2.22438	8.184	0.935328	0.0243178	-0.000355567
7086	2.22469	8.18949	0.935801	0.0242464	-0.00036384
7087	2.225	8.19495	0.936277	0.024175	-0.000372161
7088	2.22532	8.2004	0.936748	0.0241035	-0.000380768
7089	2.22563	8.20583	0.937217	0.0240325	-0.000389073
7090	2.22595	8.21124	0.937688	0.0239612	-0.00039743
7091	2.22626	8.21662	0.938154	0.02389	-0.000405941
7092	2.22657	8.22199	0.93862	0.0238189	-0.000414591
7093	2.22689	8.22734	0.939084	0.0237482	-0.000422975
7094	2.2272	8.23266	0.939547	0.0236775	-0.000431366
7095	2.22752	8.23797	0.940008	0.0236069	-0.000439862
7096	2.22783	8.24325	0.940469	0.0235361	-0.000448445
7097	2.22814	8.24851	0.940927	0.0234656	-0.000456923
7098	2.22846	8.25375	0.941384	0.0233954	-0.000465169
7099	2.22877	8.25897	0.941839	0.0233252	-0.000473655
7100	2.22909	8.26417	0.942294	0.0232553	-0.000481791
7101	2.2294	8.26934	0.942747	0.0231854	-0.000490205
7102	2.22971	8.27449	0.943197	0.0231153	-0.000498741
7103	2.23003	8.27962	0.943645	0.0230459	-0.000507132
7104	2.23034	8.28473	0.944091	0.0229763	-0.000515752
7105	2.23066	8.28981	0.944537	0.0229068	-0.000524537
7106	2.23097	8.29487	0.944979	0.0228372	-0.000533268
7107	2.23128	8.29991	0.945419	0.0227682	-0.000541817
7108	2.2316	8.30492	0.945859	0.0226993	-0.000550327
7109	2.23191	8.30991	0.946298	0.0226306	-0.000558576
7110	2.23223	8.31487	0.946735	0.022562	-0.000567114
7111	2.23254	8.31981	0.94717	0.0224932	-0.000575853
7112	2.23285	8.32473	0.947602	0.0224244	-0.000584712
7113	2.23317	8.32962	0.948032	0.0223559	-0.000593698
7114	2.23348	8.33449	0.948457	0.0222873	-0.000602739
7115	2.2338	8.33933	0.948883	0.0222192	-0.000611793
7116	2.23411	8.34414	0.949306	0.022151	-0.000620935
7117	2.23442	8.34893	0.949727	0.022083	-0.000629966
7118	2.23474	8.3537	0.950148	0.0220152	-0.00063887
7119	2.23505	8.35844	0.950565	0.0219477	-0.000647335
7120	2.23537	8.36315	0.950981	0.0218803	-0.0006564
7121	2.23568	8.36784	0.951396	0.0218128	-0.000665426
7122	2.23599	8.3725	0.951807	0.0217455	-0.000674669
7123	2.23631	8.37714	0.952215	0.0216782	-0.000683752
7124	2.23662	8.38174	0.952621	0.0216112	-0.000693163
7125	2.23694	8.38632	0.953025	0.0215443	-0.000702465
7126	2.23725	8.39088	0.953426	0.0214776	-0.000712084
7127	2.23756	8.3954	0.953824	0.0214112	-0.00072139
7128	2.23788	8.3999	0.954221	0.0213449	-0.000731053
7129	2.23819	8.40438	0.954615	0.0212787	-0.00074081
7130	2.23851	8.40882	0.955006	0.0212127	-0.000750364
7131	2.23882	8.41324	0.955395	0.0211469	-0.000759814
7132	2.23913	8.41762	0.955782	0.0210814	-0.000769533
7133	2.23945	8.42198	0.956166	0.0210162	-0.000779161
7134	2.23976	8.42631	0.956547	0.020951	-0.000789108
7135	2.24008	8.43062	0.956926	0.0208862	-0.000799288
7136	2.24039	8.43489	0.957301	0.0208216	-0.000809211
7137	2.2407	8.43913	0.957676	0.0207574	-0.000819214
7138	2.24102	8.44335	0.958046	0.0206931	-0.000828932
7139	2.24133	8.44753	0.958416	0.0206293	-0.000838671
7140	2.24165	8.45169	0.958781	0.0205657	-0.00084844
7141	2.24196	8.45582	0.959146	0.0205022	-0.000858372
7142	2.24227	8.45992	0.959507	0.0204391	-0.000868247
7143	2.24259	8.46398	0.959866	0.0203765	-0.000878224
7144	2.2429	8.46802	0.960223	0.0203141	-0.000887855
7145	2.24322	8.47203	0.960576	0.0202517	-0.000897851
7146	2.24353	8.476	0.960926	0.0201897	-0.000907954
7147	2.24384	8.47995	0.961274	0.0201279	-0.000918131
7148	2.24416	8.48386	0.96162	0.0200665	-0.000927788
7149	2.24447	8.48775	0.961963	0.0200054	-0.000937913
7150	2.24479	8.4916	0.962302	0.0199443	-0.000948104
7151	2.2451	8.49542	0.962639	0.0198833	-0.000958606
7152	2.24541	8.49921	0.962972	0.0198229	-0.00096858
7153	2.24573	8.50297	0.963303	0.0197629	-0.000978841
7154	2.24604	8.5067	0.963632	0.0197032	-0.000989057
7155	2.24636	8.51039	0.963956	0.0196436	-0.000999439
7156	2.24667	8.51406	0.964279	0.0195845	-0.00100988
7157	2.24698	8.51769	0.964599	0.0195256	-0.00102017
7158	2.2473	8.52129	0.964918	0.0194673	-0.00103044
7159	2.24761	8.52485	0.965231	0.0194091	-0.00104054
7160	2.24793	8.52839	0.965543	0.0193512	-0.00105072
7161	2.24824	8.53189	0.96585	0.0192932	-0.00106113
7162	2.24855	8.53536	0.966158	0.0192367	-0.00107102
7163	2.24887	8.53879	0.966461	0.0191798	-0.00108146
7164	2.24918	8.5422	0.96676	0.0191234	-0.001092
7165	2.2495	8.54557	0.967058	0.0190672	-0.00110219
7166	2.24981	8.5489	0.967352	0.0190114	-0.00111235
7167	2.25012	8.5522	0.967645	0.0189563	-0.00112247
7168	2.25044	8.55547	0.967934	0.0189013	-0.0011326
7169	2.25075	8.55871	0.968221	0.0188474	-0.00114248
7170	2.25107	8.56191	0.968503	0.0187923	-0.00115317
7171	2.25138	8.56508	0.968784	0.0187385	-0.00116317
7172	2.25169	8.56821	0.969062	0.0186849	-0.00117314
7173	2.25201	8.57131	0.969337	0.0186318	-0.00118352
7174	2.25232	8.57437	0.969608	0.0185788	-0.00119375
7175	2.25264	8.5774	0.969877	0.0185263	-0.00120401
7176	2.25295	8.5804	0.970142	0.0184739	-0.00121443
7177	2.25326	8.58336	0.970405	0.0184219	-0.00122486
7178	2.25358	8.58629	0.970664	0.01837	-0.00123529
7179	2.25389	8.58918	0.970921	0.0183194	-0.00124535
7180	2.25421	8.59203	0.971175	0.0182692	-0.00125578
7181	2.25452	8.59485	0.971423	0.0182185	-0.00126664
7182	2.25483	8.59764	0.971669	0.0181684	-0.00127727
7183	2.25515	8.60039	0.971912	0.0181185	-0.00128777
7184	2.25546	8.6031	0.972152	0.0180692	-0.00129843
7185	2.25578	8.60578	0.972389	0.0180203	-0.00130866
7186	2.25609	8.60843	0.972624	0.0179719	-0.00131902
7187	2.2564	8.61103	0.972855	0.0179238	-0.00132972
7188	2.25672	8.6136	0.973082	0.0178761	-0.00134048
7189	2.25703	8.61614	0.973306	0.017829	-0.0013511
7190	2.25735	8.61864	0.973528	0.0177821	-0.0013618
7191	2.25766	8.6211	0.973746	0.0177358	-0.00137215
7192	2.25797	8.62353	0.97396	0.0176895	-0.00138295
7193	2.25829	8.62592	0.974173	0.0176439	-0.00139363
7194	2.2586	8.62827	0.974383	0.0175991	-0.00140388
7195	2.25892	8.63059	0.974589	0.0175545	-0.00141414
7196	2.25923	8.63287	0.974792	0.0175102	-0.00142449
7197	2.25954	8.63511	0.974992	0.0174664	-0.00143514
7198	2.25986	8.63732	0.975187	0.0174229	-0.00144592
7199	2.26017	8.63949	0.975379	0.0173797	-0.00145675
7200	2.26049	8.64162	0.975568	0.0173369	-0.00146768
7201	2.2608	8.64372	0.975753	0.0172944	-0.00147846
7202	2.26111	8.64578	0.975935	0.0172526	-0.00148948
7203	2.26143	8.6478	0.976114	0.0172115	-0.00149983
7204	2.26174	8.64978	0.97629	0.0171706	-0.00151063
7205	2.26206	8.65173	0.976464	0.0171302	-0.0015211
7206	2.26237	8.65364	0.976634	0.0170903	-0.00153163
7207	2.26268	8.65551	0.976801	0.017051	-0.00154201
7208	2.263	8.65734	0.976963	0.0170118	-0.0015529
7209	2.26331	8.65914	0.977122	0.016973	-0.0015639
7210	2.26363	8.6609	0.977278	0.0169346	-0.00157453
7211	2.26394	8.66262	0.97743	0.0168968	-0.00158506
7212	2.26425	8.6643	0.977581	0.0168595	-0.00159558
7213	2.26457	8.66594	0.977727	0.0168225	-0.00160633
7214	2.26488	8.66755	0.97787	0.0167862	-0.00161692
7215	2.2652	8.66912	0.978009	0.0167502	-0.00162755
7216	2.26551	8.67065	0.978147	0.0167151	-0.00163828
7217	2.26582	8.67214	0.978279	0.0166798	-0.0016485
7218	2.26614	8.67359	0.978411	0.0166457	-0.00165862
7219	2.26645	8.675	0.97854	0.016612	-0.00166879
7220	2.26677	8.67638	0.978665	0.0165788	-0.001679
7221	2.26708	8.67772	0.978786	0.0165458	-0.00168933
7222	2.26739	8.67902	0.978902	0.016513	-0.00170001
7223	2.26771	8.68028	0.979016	0.016481	-0.00171029
7224	2.26802	8.6815	0.979127	0.0164494	-0.0017206
7225	2.26834	8.68268	0.979236	0.0164185	-0.00173068
7226	2.26865	8.68383	0.97934	0.0163878	-0.00174097
7227	2.26896	8.68493	0.97944	0.0163576	-0.0017512
7228	2.26928	8.686	0.979537	0.0163279	-0.00176159
7229	2.26959	8.68703	0.979631	0.0162987	-0.00177191
7230	2.26991	8.68802	0.979722	0.0162699	-0.00178209
7231	2.27022	8.68897	0.97981	0.0162417	-0.00179254
7232	2.27053	8.68988	0.979893	0.016214	-0.00180264
7233	2.27085	8.69075	0.979974	0.0161867	-0.00181281
7234	2.27116	8.69158	0.980051	0.0161598	-0.00182338
7235	2.27148	8.69237	0.980124	0.0161335	-0.0018338
7236	2.27179	8.69313	0.980193	0.0161074	-0.00184445
7237	2.2721	8.69384	0.98026	0.0160822	-0.00185505
7238	2.27242	8.69452	0.980323	0.0160574	-0.00186489
7239	2.27273	8.69516	0.980383	0.0160332	-0.00187543
7240	2.27305	8.69576	0.980439	0.0160092	-0.00188561
7241	2.27336	8.69631	0.980491	0.0159859	-0.00189599
7242	2.27367	8.69683	0.980541	0.0159632	-0.00190603
7243	2.27399	8.69731	0.980587	0.0159409	-0.00191681
7244	2.2743	8.69775	0.980629	0.015919	-0.00192688
7245	2.27462	8.69815	0.980669	0.0158979	-0.00193729
7246	2.27493	8.69852	0.980704	0.015877	-0.00194704
7247	2.27524	8.69884	0.980738	0.0158572	-0.00195713
7248	2.27556	8.69912	0.980768	0.0158375	-0.00196738
7249	2.27587	8.69936	0.980794	0.0158185	-0.00197735
7250	2.27619	8.69957	0.980818	0.0157999	-0.00198706
7251	2.2765	8.69973	0.980838	0.0157818	-0.00199712
7252	2.27681	8.69986	0.980855	0.0157644	-0.00200659
7253	2.27713	8.69994	0.98087	0.0157476	-0.00201624
7254	2.27744	8.69999	0.980881	0.0157312	-0.00202562
7255	2.27776	8.7	0.98089	0.0157155	-0.00203473
7256	2.27807	8.69997	0.980896	0.0157001	-0.0020439
7257	2.27838	8.69989	0.980902	0.0156858	-0.00205242
7258	2.2787	8.69978	0.981703	0.015662	-0.00173574
7259	2.27901	8.69963	0.982424	0.0157369	-0.00148309
7260	2.27933	8.69944	0.982915	0.0157729	-0.00136979
7261	2.27964	8.69921	0.983076	0.0157558	-0.00141803
7262	2.27995	8.69894	0.983032	0.0157117	-0.00153294
7263	2.28027	8.69863	0.982936	0.0156652	-0.00163276
7264	2.28058	8.69829	0.9829	0.01563	-0.00168046
7265	2.2809	8.6979	0.982976	0.0156118	-0.00166986
7266	2.28121	8.69747	0.983168	0.0156101	-0.00161255
7267	2.28152	8.69701	0.983451	0.0156215	-0.00152498
7268	2.28184	8.6965	0.983786	0.0156402	-0.00142099
7269	2.28215	8.69596	0.984136	0.015662	-0.0013132
7270	2.28247	8.69537	0.98447	0.0156825	-0.00121003
7271	2.28278	8.69475	0.984768	0.015699	-0.00111723
7272	2.28309	8.69409	0.985025	0.0157117	-0.00103528
7273	2.28341	8.69339	0.985238	0.0157204	-0.000964268
7274	2.28372	8.69265	0.985414	0.0157259	-0.000901633
7275	2.28404	8.69187	0.98556	0.0157295	-0.000846824
7276	2.28435	8.69105	0.985687	0.0157331	-0.000794054
7277	2.28466	8.69019	0.985794	0.0157358	-0.0007476
7278	2.28498	8.68929	0.98589	0.0157388	-0.000704199
7279	2.28529	8.68836	0.985977	0.0157426	-0.00066088
7280	2.28561	8.68738	0.986059	0.0157472	-0.000618334
7281	2.28592	8.68637	0.986131	0.0157515	-0.000580415
7282	2.28623	8.68532	0.986198	0.0157567	-0.00054184
7283	2.28655	8.68422	0.98626	0.0157623	-0.000504246
7284	2.28686	8.68309	0.986317	0.0157684	-0.000467105
7285	2.28718	8.68192	0.986371	0.0157752	-0.00043002
7286	2.28749	8.68072	0.986421	0.0157828	-0.000392707
7287	2.2878	8.67947	0.986467	0.0157908	-0.00035577
7288	2.28812	8.67818	0.986512	0.0157997	-0.000318048
7289	2.28843	8.67686	0.986555	0.0158095	-0.000279715
7290	2.28875	8.6755	0.986593	0.0158197	-0.000242912
7291	2.28906	8.6741	0.986632	0.0158315	-0.000203454
7292	2.28937	8.67266	0.98667	0.0158438	-0.000163889
7293	2.28969	8.67118	0.986708	0.0158572	-0.00012353
7294	2.29	8.66966	0.986743	0.0158715	-8.41002e-05
7295	2.29032	8.66811	0.986776	0.0158864	-4.50766e-05
7296	2.29063	8.66652	0.98681	0.0159024	-4.44059e-06
7297	2.29094	8.66489	0.98684	0.0159187	3.42597e-05
7298	2.29126	8.66322	0.986871	0.0159362	7.45237e-05
7299	2.29157	8.66151	0.986898	0.015954	0.000112806
7300	2.29189	8.65977	0.98692	0.0159716	0.000149333
7301	2.2922	8.65798	0.986937	0.0159895	0.000184699
7302	2.29251	8.65616	0.986947	0.0160073	0.000218102
7303	2.29283	8.65431	0.986955	0.0160255	0.000250861
7304	2.29314	8.65241	0.986959	0.0160436	0.000282801
7305	2.29346	8.65048	0.986952	0.0160613	0.0003108
7306	2.29377	8.64851	0.98694	0.0160788	0.000337524
7307	2.29408	8.6465	0.98692	0.0160961	0.000362283
7308	2.2944	8.64445	0.986894	0.0161132	0.000385389
7309	2.29471	8.64237	0.986861	0.0161301	0.000406635
7310	2.29503	8.64025	0.98682	0.0161468	0.000425801
7311	2.29534	8.6381	0.986772	0.0161633	0.00044316
7312	2.29565	8.6359	0.986717	0.0161796	0.000458999
7313	2.29597	8.63367	0.986654	0.0161958	0.000472994
7314	2.29628	8.6314	0.986586	0.016212	0.00048569
7315	2.2966	8.6291	0.98651	0.016228	0.000496724
7316	2.29691	8.62676	0.986427	0.0162441	0.00050655
7317	2.29722	8.62438	0.986339	0.0162602	0.000514989
7318	2.29754	8.62197	0.986242	0.016276	0.000521983
7319	2.29785	8.61952	0.98614	0.0162921	0.000528028
7320	2.29817	8.61703	0.986032	0.0163082	0.000533343
7321	2.29848	8.61451	0.985918	0.0163247	0.000537815
7322	2.29879	8.61195	0.985798	0.0163412	0.000541238
7323	2.29911	8.60935	0.985673	0.016358	0.000543927
7324	2.29942	8.60672	0.985541	0.0163749	0.000545538
7325	2.29974	8.60406	0.985403	0.016392	0.000546613
7326	2.30005	8.60136	0.985259	0.0164092	0.000546947
7327	2.30036	8.59862	0.985111	0.0164269	0.000546962
7328	2.30068	8.59585	0.984958	0.016445	0.000546535
7329	2.30099	8.59304	0.9848	0.0164634	0.00054582
7330	2.30131	8.59019	0.984637	0.0164821	0.000544585
7331	2.30162	8.58731	0.984469	0.0165012	0.000543116
7332	2.30193	8.5844	0.984297	0.0165208	0.00054147
7333	2.30225	8.58145	0.984121	0.0165406	0.000539961
7334	2.30256	8.57847	0.98394	0.0165612	0.000538355
7335	2.30288	8.57545	0.983752	0.0165817	0.000535168
7336	2.30319	8.5724	0.983562	0.0166032	0.000532932
7337	2.3035	8.56931	0.983372	0.0166252	0.000531547
7338	2.30382	8.56619	0.983173	0.0166472	0.000528865
7339	2.30413	8.56304	0.982971	0.01667	0.000526388
7340	2.30445	8.55985	0.982764	0.0166933	0.000523797
7341	2.30476	8.55662	0.982554	0.0167169	0.000521118
7342	2.30507	8.55337	0.982339	0.0167411	0.000518178
7343	2.30539	8.55008	0.982121	0.0167659	0.000515496
7344	2.3057	8.54675	0.981902	0.0167916	0.000513654
7345	2.30602	8.54339	0.981679	0.0168178	0.000511689
7346	2.30633	8.54	0.98145	0.0168443	0.000509282
7347	2.30664	8.53658	0.981218	0.0168712	0.000506781
7348	2.30696	8.53312	0.980982	0.0168985	0.00050412
7349	2.30727	8.52963	0.980742	0.0169266	0.00050183
7350	2.30759	8.52611	0.980499	0.0169548	0.000498999
7351	2.3079	8.52256	0.980252	0.0169839	0.000496799
7352	2.30821	8.51897	0.980002	0.0170138	0.000494655
7353	2.30853	8.51535	0.97975	0.0170441	0.000492679
7354	2.30884	8.5117	0.979494	0.0170747	0.000490298
7355	2.30916	8.50801	0.979234	0.0171059	0.000488421
7356	2.30947	8.5043	0.978971	0.0171376	0.000486689
7357	2.30978	8.50055	0.978704	0.0171699	0.000484621
7358	2.3101	8.49677	0.978434	0.0172024	0.000482424
7359	2.31041	8.49296	0.978161	0.0172354	0.000480311
7360	2.31073	8.48912	0.977888	0.0172695	0.00047958
7361	2.31104	8.48524	0.977608	0.0173033	0.000477475
7362	2.31135	8.48134	0.977321	0.0173373	0.000474398
7363	2.31167	8.47741	0.977036	0.0173726	0.000473145
7364	2.31198	8.47344	0.976746	0.0174079	0.000471324
7365	2.3123	8.46944	0.976449	0.0174433	0.000468275
7366	2.31261	8.46542	0.976154	0.0174803	0.00046689
7367	2.31292	8.46136	0.97585	0.0175165	0.000463864
7368	2.31324	8.45727	0.975547	0.0175541	0.000461988
7369	2.31355	8.45316	0.975244	0.0175928	0.000461278
7370	2.31387	8.44901	0.974936	0.0176314	0.000460116
7371	2.31418	8.44484	0.974626	0.0176707	0.000459177
7372	2.31449	8.44063	0.974312	0.0177099	0.000457275
7373	2.31481	8.4364	0.973995	0.01775	0.00045601
7374	2.31512	8.43213	0.973675	0.0177905	0.000454992
7375	2.31544	8.42784	0.973351	0.0178312	0.000453394
7376	2.31575	8.42352	0.973024	0.0178724	0.000451785
7377	2.31606	8.41917	0.972695	0.0179142	0.000450817
7378	2.31638	8.41479	0.972364	0.0179565	0.000449768
7379	2.31669	8.41039	0.972031	0.0179993	0.000449141
7380	2.31701	8.40595	0.971695	0.0180426	0.000448247
7381	2.31732	8.40149	0.971356	0.0180863	0.000447414
7382	2.31763	8.397	0.971014	0.0181306	0.00044688
7383	2.31795	8.39249	0.97067	0.0181753	0.000446189
7384	2.31826	8.38794	0.970322	0.0182202	0.00044548
7385	2.31858	8.38337	0.969973	0.0182657	0.000445017
7386	2.31889	8.37877	0.969617	0.0183111	0.000443942
7387	2.3192	8.37415	0.969262	0.0183574	0.000443176
7388	2.31952	8.3695	0.968902	0.0184039	0.000442368
7389	2.31983	8.36482	0.968541	0.018451	0.000441663
7390	2.32015	8.36011	0.968177	0.0184985	0.000441314
7391	2.32046	8.35538	0.967812	0.0185469	0.000441249
7392	2.32077	8.35063	0.967444	0.0185955	0.000441156
7393	2.32109	8.34585	0.967071	0.0186442	0.000440475
7394	2.3214	8.34104	0.966698	0.0186939	0.000440395
7395	2.32172	8.33621	0.966325	0.0187441	0.000440963
7396	2.32203	8.33135	0.96595	0.0187945	0.000441517
7397	2.32234	8.32647	0.965571	0.0188456	0.000442069
7398	2.32266	8.32156	0.965196	0.0188981	0.00044431
7399	2.32297	8.31663	0.964811	0.018949	0.000444378
7400	2.32329	8.31167	0.96443	0.0190014	0.000445652
7401	2.3236	8.30669	0.964044	0.0190539	0.000446632
7402	2.32391	8.30169	0.963656	0.0191067	0.000447651
7403	2.32423	8.29666	0.963266	0.0191597	0.000448744
7404	2.32454	8.29161	0.962875	0.0192133	0.000450066
7405	2.32486	8.28653	0.962485	0.019268	0.000452518
7406	2.32517	8.28143	0.962085	0.019321	0.00045244
7407	2.32548	8.27631	0.961687	0.0193753	0.000453817
7408	2.3258	8.27117	0.961292	0.019431	0.000456748
7409	2.32611	8.266	0.960893	0.0194867	0.000459332
7410	2.32643	8.26081	0.960484	0.0195405	0.000459437
7411	2.32674	8.2556	0.960077	0.0195959	0.000460863
7412	2.32705	8.25037	0.959669	0.0196514	0.000462184
7413	2.32737	8.24512	0.959261	0.0197081	0.000464577
7414	2.32768	8.23984	0.958847	0.0197638	0.00046585
7415	2.328	8.23455	0.95843	0.0198196	0.000466611
7416	2.32831	8.22923	0.958009	0.0198756	0.000467279
7417	2.32862	8.22389	0.957585	0.0199319	0.000467848
7418	2.32894	8.21853	0.957156	0.0199873	0.000467098
7419	2.32925	8.21315	0.956729	0.0200446	0.000468315
7420	2.32957	8.20775	0.956296	0.0201011	0.000468336
7421	2.32988	8.20233	0.95586	0.0201578	0.000468316
7422	2.33019	8.19689	0.955422	0.020215	0.000468402
7423	2.33051	8.19143	0.954981	0.020272	0.000468228
7424	2.33082	8.18595	0.954537	0.0203295	0.000468134
7425	2.33114	8.18045	0.95409	0.0203872	0.000468103
7426	2.33145	8.17493	0.953643	0.0204453	0.000468458
7427	2.33176	8.1694	0.953193	0.0205038	0.000468769
7428	2.33208	8.16384	0.952741	0.0205626	0.000469356
7429	2.33239	8.15827	0.952287	0.0206217	0.000470079
7430	2.33271	8.15268	0.951831	0.0206812	0.0004711
7431	2.33302	8.14707	0.951374	0.0207412	0.000472491
7432	2.33333	8.14145	0.950915	0.0208016	0.000474011
7433	2.33365	8.1358	0.950456	0.0208625	0.000475853
7434	2.33396	8.13014	0.949994	0.0209236	0.000478026
7435	2.33428	8.12446	0.949532	0.0209853	0.000480302
7436	2.33459	8.11877	0.949071	0.0210472	0.000483231
7437	2.3349	8.11306	0.948605	0.0211095	0.000486606
7438	2.33522	8.10733	0.948141	0.0211728	0.000490023
7439	2.33553	8.10159	0.947675	0.0212359	0.000493396
7440	2.33585	8.09583	0.947208	0.0212995	0.000497247
7441	2.33616	8.09005	0.94674	0.0213636	0.000501268
7442	2.33647	8.08426	0.946271	0.021428	0.000505471
7443	2.33679	8.07846	0.945802	0.0214927	0.000509914
7444	2.3371	8.07264	0.945329	0.0215575	0.000513965
7445	2.33742	8.0668	0.944855	0.0216225	0.000518138
7446	2.33773	8.06095	0.94438	0.0216876	0.000522489
7447	2.33804	8.05509	0.943904	0.0217531	0.000527097
7448	2.33836	8.04921	0.943424	0.0218188	0.000531296
7449	2.33867	8.04332	0.942946	0.0218848	0.000535928
7450	2.33899	8.03742	0.942466	0.0219509	0.000540587
7451	2.3393	8.0315	0.941986	0.0220177	0.000545599
7452	2.33961	8.02557	0.941502	0.0220842	0.000550418
7453	2.33993	8.01962	0.94102	0.0221513	0.000555723
7454	2.34024	8.01366	0.940537	0.0222185	0.000561132
7455	2.34056	8.0077	0.940052	0.022286	0.00056656
7456	2.34087	8.00171	0.939567	0.0223535	0.000572075
7457	2.34118	7.99572	0.93908	0.0224211	0.000577396
7458	2.3415	7.98972	0.938591	0.0224888	0.000582636
7459	2.34181	7.9837	0.938102	0.0225571	0.000588344
7460	2.34213	7.97767	0.937613	0.0226253	0.000593902
7461	2.34244	7.97163	0.937121	0.0226934	0.000599359
7462	2.34275	7.96558	0.936627	0.0227618	0.000604806
7463	2.34307	7.95952	0.936133	0.0228302	0.000610208
7464	2.34338	7.95345	0.935638	0.0228989	0.00061584
7465	2.3437	7.94737	0.935143	0.0229679	0.000621628
7466	2.34401	7.94129	0.934647	0.0230369	0.000627631
7467	2.34432	7.93519	0.934149	0.023106	0.000633676
7468	2.34464	7.92908	0.933652	0.0231753	0.000639674
7469	2.34495	7.92296	0.933153	0.0232446	0.000645782
7470	2.34527	7.91683	0.932654	0.0233145	0.000652274
7471	2.34558	7.9107	0.932155	0.0233844	0.000658693
7472	2.34589	7.90456	0.931653	0.0234541	0.000664862
7473	2.34621	7.8984	0.93115	0.0235238	0.000670734
7474	2.34652	7.89225	0.930647	0.0235938	0.00067722
7475	2.34684	7.88608	0.930142	0.0236636	0.000683651
7476	2.34715	7.8799	0.929636	0.0237337	0.000689952
7477	2.34746	7.87372	0.92913	0.0238039	0.000696146
7478	2.34778	7.86754	0.928625	0.0238745	0.000703171
7479	2.34809	7.86134	0.928117	0.0239447	0.000709386
7480	2.34841	7.85514	0.927612	0.0240166	0.000717192
7481	2.34872	7.84893	0.927102	0.0240869	0.000723641
7482	2.34903	7.84272	0.926587	0.0241557	0.000728597
7483	2.34935	7.8365	0.926075	0.0242259	0.000734745
7484	2.34966	7.83028	0.925564	0.0242969	0.00074184
7485	2.34998	7.82405	0.925053	0.0243679	0.000749046
7486	2.35029	7.81782	0.924543	0.0244391	0.000756341
7487	2.3506	7.81158	0.92403	0.02451	0.000763377
7488	2.35092	7.80533	0.923517	0.0245811	0.000770545
7489	2.35123	7.79909	0.923003	0.0246523	0.000777958
7490	2.35155	7.79284	0.92249	0.0247241	0.000785526
7491	2.35186	7.78658	0.921975	0.0247952	0.00079237
7492	2.35217	7.78032	0.921462	0.0248682	0.000801278
7493	2.35249	7.77406	0.920941	0.0249379	0.000807181
7494	2.3528	7.7678	0.920423	0.025009	0.000814008
7495	2.35312	7.76153	0.919907	0.0250821	0.000822443
7496	2.35343	7.75526	0.919389	0.0251535	0.00082974
7497	2.35374	7.74899	0.918864	0.0252229	0.000835307
7498	2.35406	7.74272	0.918343	0.0252943	0.00084222
7499	2.35437	7.73644	0.917821	0.0253658	0.000849617
7500	2.35469	7.73017	0.917301	0.0254377	0.000857231
7501	2.355	7.72389	0.91678	0.0255094	0.000864796
7502	2.35531	7.71761	0.916259	0.0255812	0.000872411
7503	2.35563	7.71133	0.915736	0.0256531	0.000880338
7504	2.35594	7.70505	0.915217	0.0257266	0.000889273
7505	2.35626	7.69877	0.914694	0.0257983	0.000897027
7506	2.35657	7.69249	0.914167	0.0258681	0.000903371
7507	2.35688	7.68621	0.913643	0.0259399	0.000911293
7508	2.3572	7.67993	0.913123	0.0260139	0.000921113
7509	2.35751	7.67365	0.912596	0.0260842	0.000927946
7510	2.35783	7.66738	0.912071	0.0261557	0.000935618
7511	2.35814	7.6611	0.911545	0.0262276	0.000943696
7512	2.35845	7.65483	0.911025	0.0263012	0.000953185
7513	2.35877	7.64855	0.9105	0.0263729	0.00096148
7514	2.35908	7.64228	0.909971	0.0264435	0.00096869
7515	2.3594	7.63601	0.909444	0.0265159	0.00097708
7516	2.35971	7.62975	0.908925	0.02659	0.000987235
7517	2.36002	7.62348	0.908396	0.0266602	0.000994433
7518	2.36034	7.61722	0.907871	0.0267326	0.00100334
7519	2.36065	7.61097	0.907344	0.0268045	0.00101163
7520	2.36097	7.60471	0.906822	0.026878	0.0010213
7521	2.36128	7.59847	0.906291	0.0269482	0.00102869
7522	2.36159	7.59222	0.905764	0.0270203	0.00103728
7523	2.36191	7.58598	0.905242	0.0270943	0.00104746
7524	2.36222	7.57974	0.904713	0.0271646	0.00105517
7525	2.36254	7.57351	0.904188	0.0272367	0.00106413
7526	2.36285	7.56728	0.903664	0.027309	0.0010736
7527	2.36316	7.56106	0.90314	0.0273813	0.00108305
7528	2.36348	7.55484	0.902621	0.0274553	0.00109439
7529	2.36379	7.54863	0.902095	0.0275257	0.00110288
7530	2.36411	7.54243	0.901572	0.0275975	0.00111232
7531	2.36442	7.53623	0.901049	0.0276698	0.00112265
7532	2.36473	7.53004	0.900533	0.0277433	0.00113359
7533	2.36505	7.52385	0.900011	0.0278159	0.00114395
7534	2.36536	7.51768	0.899485	0.0278853	0.00115204
7535	2.36568	7.5115	0.898968	0.0279586	0.00116307
7536	2.36599	7.50534	0.898442	0.0280285	0.00117174
7537	2.3663	7.49918	0.897922	0.0281004	0.00118178
7538	2.36662	7.49304	0.897404	0.0281722	0.00119223
7539	2.36693	7.4869	0.896883	0.0282433	0.00120195
7540	2.36725	7.48077	0.896366	0.0283149	0.00121245
7541	2.36756	7.47464	0.895848	0.0283862	0.00122264
7542	2.36787	7.46853	0.895331	0.0284575	0.00123291
7543	2.36819	7.46242	0.894812	0.0285285	0.00124287
7544	2.3685	7.45633	0.894297	0.0285994	0.00125333
7545	2.36882	7.45024	0.893784	0.0286718	0.00126495
7546	2.36913	7.44417	0.893263	0.0287404	0.0012736
7547	2.36944	7.4381	0.892746	0.0288106	0.00128332
7548	2.36976	7.43204	0.892229	0.0288808	0.00129336
7549	2.37007	7.426	0.891714	0.028951	0.0013031
7550	2.37039	7.41997	0.891198	0.029021	0.00131281
7551	2.3707	7.41394	0.890688	0.0290928	0.00132423
7552	2.37101	7.40793	0.890169	0.0291606	0.00133282
7553	2.37133	7.40193	0.889656	0.0292303	0.00134306
7554	2.37164	7.39594	0.889143	0.0293	0.00135339
7555	2.37196	7.38996	0.888633	0.0293698	0.00136375
7556	2.37227	7.384	0.88812	0.029439	0.0013737
7557	2.37258	7.37805	0.887609	0.0295082	0.00138382
7558	2.3729	7.37211	0.8871	0.0295775	0.00139443
7559	2.37321	7.36618	0.886592	0.0296464	0.00140477
7560	2.37353	7.36027	0.886092	0.0297174	0.00141706
7561	2.37384	7.35437	0.885579	0.0297839	0.00142587
7562	2.37415	7.34848	0.885072	0.0298522	0.00143622
7563	2.37447	7.34261	0.884566	0.0299206	0.00144662
7564	2.37478	7.33675	0.884062	0.0299889	0.00145721
7565	2.3751	7.33091	0.88356	0.0300568	0.00146761
7566	2.37541	7.32508	0.883055	0.0301245	0.00147811
7567	2.37572	7.31927	0.882554	0.0301923	0.00148844
7568	2.37604	7.31347	0.882052	0.0302593	0.00149847
7569	2.37635	7.30768	0.881552	0.0303267	0.00150925
7570	2.37667	7.30191	0.881053	0.0303938	0.00151975
7571	2.37698	7.29616	0.880553	0.0304608	0.00153036
7572	2.37729	7.29042	0.880058	0.0305278	0.00154105
7573	2.37761	7.2847	0.879561	0.0305945	0.00155166
7574	2.37792	7.279	0.879067	0.030661	0.00156248
7575	2.37824	7.27331	0.878573	0.0307275	0.00157331
7576	2.37855	7.26764	0.878083	0.0307938	0.0015844
7577	2.37886	7.26198	0.877592	0.03086	0.00159565
7578	2.37918	7.25635	0.877104	0.0309262	0.00160695
7579	2.37949	7.25073	0.876617	0.0309922	0.00161822
7580	2.37981	7.24513	0.876134	0.0310594	0.00163057
7581	2.38012	7.23954	0.875646	0.0311233	0.00164062
7582	2.38043	7.23398	0.875161	0.0311887	0.00165166
7583	2.38075	7.22843	0.874681	0.0312538	0.00166311
7584	2.38106	7.2229	0.874202	0.031319	0.00167484
7585	2.38138	7.21739	0.873722	0.0313838	0.00168634
7586	2.38169	7.2119	0.873247	0.0314486	0.00169804
7587	2.382	7.20643	0.872774	0.0315132	0.00170998
7588	2.38232	7.20098	0.872298	0.0315771	0.00172107
7589	2.38263	7.19555	0.871826	0.0316411	0.00173262
7590	2.38295	7.19013	0.871355	0.031705	0.00174432
7591	2.38326	7.18474	0.870888	0.0317686	0.00175594
7592	2.38357	7.17937	0.87042	0.0318322	0.00176754
7593	2.38389	7.17402	0.869954	0.0318953	0.001779
7594	2.3842	7.16869	0.869489	0.0319582	0.00179049
7595	2.38452	7.16338	0.869027	0.0320208	0.00180188
7596	2.38483	7.15809	0.868566	0.0320831	0.00181332
7597	2.38514	7.15282	0.868106	0.0321452	0.00182475
7598	2.38546	7.14758	0.867646	0.0322072	0.00183577
7599	2.38577	7.14235	0.86719	0.032269	0.00184726
7600	2.38609	7.13715	0.866736	0.0323305	0.00185893
7601	2.3864	7.13197	0.866283	0.0323915	0.00187025
7602	2.38671	7.12681	0.865832	0.0324524	0.00188173
7603	2.38703	7.12168	0.865382	0.0325132	0.00189314
7604	2.38734	7.11657	0.864934	0.0325738	0.00190452
7605	2.38766	7.11148	0.864489	0.0326336	0.00191585
7606	2.38797	7.10641	0.864044	0.0326935	0.00192716
7607	2.38828	7.10137	0.863601	0.032753	0.00193825
7608	2.3886	7.09635	0.863159	0.0328123	0.00194943
7609	2.38891	7.09136	0.862721	0.0328715	0.00196107
7610	2.38923	7.08639	0.862287	0.0329319	0.00197342
7611	2.38954	7.08144	0.86185	0.0329893	0.00198439
7612	2.38985	7.07652	0.861417	0.0330474	0.00199544
7613	2.39017	7.07162	0.860983	0.0331052	0.00200643
7614	2.39048	7.06675	0.860554	0.0331627	0.00201726
7615	2.3908	7.0619	0.860125	0.0332202	0.00202828
7616	2.39111	7.05708	0.859697	0.033277	0.00203915
7617	2.39142	7.05228	0.859271	0.0333338	0.00205016
7618	2.39174	7.04751	0.858846	0.0333901	0.00206078
7619	2.39205	7.04276	0.858425	0.0334462	0.00207142
7620	2.39237	7.03804	0.858005	0.0335021	0.00208227
7621	2.39268	7.03335	0.857586	0.0335577	0.00209321
7622	2.39299	7.02868	0.857171	0.0336133	0.00210439
7623	2.39331	7.02404	0.856758	0.0336686	0.00211569
7624	2.39362	7.01942	0.856349	0.0337237	0.00212698
7625	2.39394	7.01484	0.85594	0.0337783	0.00213806
7626	2.39425	7.01027	0.855533	0.0338329	0.0021492
7627	2.39456	7.00574	0.855127	0.033887	0.00216019
7628	2.39488	7.00123	0.854723	0.0339409	0.00217096
7629	2.39519	6.99676	0.854322	0.0339947	0.00218216
7630	2.39551	6.99231	0.853924	0.0340483	0.00219338
7631	2.39582	6.98788	0.853528	0.0341016	0.00220458
7632	2.39613	6.98349	0.853135	0.0341549	0.00221598
7633	2.39645	6.97912	0.852744	0.0342077	0.00222734
7634	2.39676	6.97478	0.852357	0.0342604	0.00223884
7635	2.39708	6.97047	0.851973	0.0343134	0.00225084
7636	2.39739	6.96619	0.85159	0.0343652	0.00226227
7637	2.3977	6.96194	0.851209	0.0344174	0.00227376
7638	2.39802	6.95772	0.850831	0.034469	0.00228548
7639	2.39833	6.95352	0.850455	0.0345199	0.00229694
7640	2.39865	6.94936	0.850082	0.0345709	0.00230877
7641	2.39896	6.94523	0.849712	0.0346221	0.00232054
7642	2.39927	6.94112	0.849343	0.0346716	0.00233187
7643	2.39959	6.93705	0.848981	0.0347228	0.00234439
7644	2.3999	6.933	0.84862	0.0347732	0.00235613
7645	2.40022	6.92899	0.848261	0.0348223	0.00236784
7646	2.40053	6.925	0.847905	0.0348717	0.00237975
7647	2.40084	6.92105	0.847549	0.0349205	0.00239113
7648	2.40116	6.91713	0.847197	0.0349694	0.00240281
7649	2.40147	6.91324	0.846849	0.0350177	0.00241439
7650	2.40179	6.90937	0.846503	0.0350657	0.0024262
7651	2.4021	6.90554	0.846158	0.0351135	0.00243784
7652	2.40241	6.90175	0.845816	0.035161	0.0024492
7653	2.40273	6.89798	0.845475	0.0352077	0.00246026
7654	2.40304	6.89424	0.845139	0.0352543	0.00247149
7655	2.40336	6.89054	0.844804	0.0353005	0.00248256
7656	2.40367	6.88687	0.84447	0.0353462	0.00249358
7657	2.40398	6.88323	0.844138	0.0353912	0.00250394
7658	2.4043	6.87962	0.843808	0.0354358	0.00251435
7659	2.40461	6.87605	0.84348	0.0354805	0.00252495
7660	2.40493	6.87251	0.843154	0.0355239	0.00253494
7661	2.40524	6.869	0.842833	0.0355685	0.00254542
7662	2.40555	6.86552	0.842512	0.0356122	0.0025555
7663	2.40587	6.86207	0.842194	0.0356553	0.00256551
7664	2.40618	6.85866	0.841877	0.0356981	0.00257537
7665	2.4065	6.85529	0.841565	0.0357409	0.00258595
7666	2.40681	6.85194	0.841256	0.0357835	0.00259638
7667	2.40712	6.84863	0.84095	0.0358259	0.00260709
7668	2.40744	6.84535	0.840649	0.0358681	0.00261775
7669	2.40775	6.84211	0.840349	0.0359101	0.00262891
7670	2.40807	6.8389	0.840053	0.0359513	0.00264025
7671	2.40838	6.83572	0.839763	0.035993	0.00265194
7672	2.40869	6.83258	0.839477	0.036035	0.0026636
7673	2.40901	6.82947	0.83919	0.0360754	0.00267489
7674	2.40932	6.8264	0.838909	0.0361162	0.00268664
7675	2.40964	6.82336	0.83863	0.0361568	0.00269807
7676	2.40995	6.82036	0.838354	0.0361967	0.0027093
7677	2.41026	6.81739	0.838081	0.0362363	0.00272052
7678	2.41058	6.81445	0.837811	0.0362754	0.00273171
7679	2.41089	6.81155	0.837543	0.0363144	0.00274305
7680	2.41121	6.80869	0.837279	0.0363528	0.00275431
7681	2.41152	6.80586	0.837017	0.0363911	0.00276543
7682	2.41183	6.80306	0.836759	0.0364289	0.00277627
7683	2.41215	6.80031	0.836501	0.0364661	0.00278677
7684	2.41246	6.79758	0.836248	0.0365031	0.00279734
7685	2.41278	6.79489	0.835998	0.0365399	0.00280818
7686	2.41309	6.79224	0.83575	0.0365762	0.00281883
7687	2.4134	6.78962	0.835506	0.0366123	0.0028296
7688	2.41372	6.78704	0.835266	0.0366481	0.00284022
7689	2.41403	6.7845	0.835026	0.0366833	0.00285065
7690	2.41435	6.78199	0.83479	0.0367182	0.00286095
7691	2.41466	6.77952	0.834557	0.0367529	0.00287083
7692	2.41497	6.77708	0.834326	0.0367871	0.00288099
7693	2.41529	6.77468	0.834099	0.0368208	0.00289107
7694	2.4156	6.77232	0.833873	0.036854	0.00290087
7695	2.41592	6.76999	0.83365	0.0368871	0.00291083
7696	2.41623	6.7677	0.833431	0.0369198	0.00292035
7697	2.41654	6.76545	0.833213	0.036952	0.00292958
7698	2.41686	6.76323	0.832998	0.0369837	0.00293893
7699	2.41717	6.76106	0.832785	0.0370152	0.00294834
7700	2.41749	6.75891	0.832575	0.0370461	0.00295741
7701	2.4178	6.75681	0.832368	0.0370768	0.00296607
7702	2.41811	6.75474	0.832163	0.037107	0.00297498
7703	2.41843	6.75271	0.83196	0.037137	0.00298374
7704	2.41874	6.75072	0.831761	0.0371667	0.00299237
7705	2.41906	6.74876	0.831566	0.037196	0.00300134
7706	2.41937	6.74684	0.831374	0.0372253	0.00301068
7707	2.41968	6.74496	0.831185	0.0372543	0.00301995
7708	2.42	6.74312	0.831001	0.0372833	0.00302897
7709	2.42031	6.74131	0.830819	0.0373117	0.0030381
7710	2.42063	6.73955	0.830641	0.0373398	0.00304753
7711	2.42094	6.73782	0.830466	0.0373677	0.00305723
7712	2.42125	6.73612	0.830295	0.0373953	0.00306694
7713	2.42157	6.73447	0.830126	0.0374226	0.00307634
7714	2.42188	6.73285	0.829962	0.0374495	0.00308642
7715	2.4222	6.73128	0.829803	0.0374765	0.00309613
7716	2.42251	6.72974	0.829647	0.0375033	0.00310585
7717	2.42282	6.72824	0.829492	0.037529	0.00311586
7718	2.42314	6.72677	0.829343	0.0375549	0.00312587
7719	2.42345	6.72535	0.829196	0.0375804	0.00313555
7720	2.42377	6.72396	0.829054	0.0376058	0.00314568
7721	2.42408	6.72262	0.828915	0.0376307	0.00315574
7722	2.42439	6.72131	0.828779	0.0376553	0.00316545
7723	2.42471	6.72004	0.828646	0.0376795	0.00317524
7724	2.42502	6.71881	0.828517	0.0377034	0.00318495
7725	2.42534	6.71761	0.82839	0.0377267	0.00319428
7726	2.42565	6.71646	0.828267	0.0377497	0.0032036
7727	2.42596	6.71534	0.828147	0.0377724	0.00321317
7728	2.42628	6.71427	0.82803	0.0377947	0.00322247
7729	2.42659	6.71323	0.827915	0.0378166	0.00323143
7730	2.42691	6.71223	0.827805	0.0378382	0.00324056
7731	2.42722	6.71127	0.827697	0.0378595	0.00324966
7732	2.42753	6.71035	0.827593	0.0378802	0.00325852
7733	2.42785	6.70947	0.827493	0.0379009	0.00326795
7734	2.42816	6.70863	0.827396	0.0379209	0.00327661
7735	2.42848	6.70782	0.827302	0.0379407	0.00328571
7736	2.42879	6.70706	0.827211	0.03796	0.00329424
7737	2.4291	6.70633	0.827122	0.0379787	0.00330273
7738	2.42942	6.70565	0.827037	0.0379973	0.00331146
7739	2.42973	6.705	0.826956	0.0380155	0.00331982
7740	2.43005	6.70439	0.826878	0.0380335	0.00332798
7741	2.43036	6.70382	0.826804	0.0380511	0.00333673
7742	2.43067	6.7033	0.826734	0.0380681	0.00334559
7743	2.43099	6.70281	0.826667	0.0380854	0.00335393
7744	2.4313	6.70236	0.826603	0.0381017	0.0033625
7745	2.43162	6.70194	0.826543	0.0381181	0.00337092
7746	2.43193	6.70157	0.826486	0.0381339	0.00337972
7747	2.43224	6.70124	0.826433	0.0381494	0.00338784
7748	2.43256	6.70095	0.826382	0.0381644	0.00339617
7749	2.43287	6.70069	0.826336	0.0381793	0.00340476
7750	2.43319	6.70048	0.826292	0.0381937	0.00341299
7751	2.4335	6.7003	0.826253	0.0382078	0.00342095
7752	2.43381	6.70017	0.826214	0.0382213	0.00342865
7753	2.43413	6.70007	0.82618	0.0382345	0.00343654
7754	2.43444	6.70002	0.82615	0.0382475	0.00344443
7755	2.43476	6.7	0.826121	0.0382599	0.00345205
7756	2.43507	6.70002	0.826096	0.0382719	0.00345966
7757	2.43538	6.70008	0.826075	0.0382837	0.00346702
7758	2.4357	6.70019	0.825281	0.0382986	0.00316606
7759	2.43601	6.70033	0.824491	0.0382078	0.00287868
7760	2.43633	6.70051	0.823742	0.0381322	0.0026221
7761	2.43664	6.70073	0.823294	0.03811	0.00253252
7762	2.43695	6.70099	0.823151	0.0381321	0.00257901
7763	2.43727	6.70128	0.823177	0.0381717	0.00267056
7764	2.43758	6.70162	0.823217	0.0382049	0.00273206
7765	2.4379	6.702	0.82317	0.0382197	0.00273182
7766	2.43821	6.70242	0.822991	0.038213	0.00266799
7767	2.43852	6.70287	0.82269	0.0381878	0.00255524
7768	2.43884	6.70337	0.82231	0.0381522	0.00241666
7769	2.43915	6.7039	0.821903	0.0381142	0.00227258
7770	2.43947	6.70447	0.821518	0.0380805	0.00213806
7771	2.43978	6.70509	0.82119	0.0380543	0.00202704
7772	2.44009	6.70574	0.820931	0.0380369	0.00193907
7773	2.44041	6.70643	0.820735	0.0380264	0.00186871
7774	2.44072	6.70716	0.820586	0.0380203	0.00180978
7775	2.44104	6.70793	0.820466	0.0380156	0.00175644
7776	2.44135	6.70874	0.820361	0.0380101	0.00170426
7777	2.44166	6.70959	0.820253	0.0380018	0.00164874
7778	2.44198	6.71048	0.820137	0.0379907	0.00158939
7779	2.44229	6.7114	0.820013	0.0379771	0.00152652
7780	2.44261	6.71237	0.819875	0.03796	0.00145778
7781	2.44292	6.71337	0.819731	0.0379414	0.00138895
7782	2.44323	6.71441	0.819583	0.0379216	0.00131966
7783	2.44355	6.7155	0.819432	0.0379007	0.00124953
7784	2.44386	6.71662	0.819283	0.0378797	0.00118075
7785	2.44418	6.71778	0.819136	0.0378585	0.00111303
7786	2.44449	6.71897	0.818994	0.0378377	0.00104728
7787	2.4448	6.72021	0.818855	0.037817	0.000982216
7788	2.44512	6.72149	0.818721	0.0377967	0.000919537
7789	2.44543	6.7228	0.818592	0.0377766	0.000858916
7790	2.44575	6.72415	0.818469	0.0377569	0.000800305
7791	2.44606	6.72554	0.818351	0.0377377	0.000743618
7792	2.44637	6.72697	0.81824	0.0377189	0.000689369
7793	2.44669	6.72844	0.818136	0.0377005	0.000637317
7794	2.447	6.72995	0.81804	0.0376829	0.00058867
7795	2.44732	6.73149	0.817954	0.0376662	0.00054281
7796	2.44763	6.73308	0.817875	0.0376502	0.000499699
7797	2.44794	6.7347	0.817807	0.0376351	0.000459904
7798	2.44826	6.73636	0.817746	0.0376204	0.000422643
7799	2.44857	6.73805	0.817696	0.0376066	0.000388279
7800	2.44889	6.73979	0.817654	0.0375935	0.000356771
7801	2.4492	6.74156	0.817623	0.0375811	0.000328127
7802	2.44951	6.74337	0.817599	0.0375694	0.0003019
7803	2.44983	6.74522	0.817585	0.0375583	0.000278188
7804	2.45014	6.7471	0.817579	0.0375478	0.000256607
7805	2.45046	6.74903	0.817582	0.0375379	0.000237616
7806	2.45077	6.75099	0.817595	0.0375285	0.00022042
7807	2.45108	6.75299	0.817615	0.0375193	0.000204978
7808	2.4514	6.75502	0.817643	0.0375105	0.000191394
7809	2.45171	6.7571	0.817679	0.037502	0.000179255
7810	2.45203	6.75921	0.817722	0.0374938	0.000168931
7811	2.45234	6.76135	0.817772	0.0374857	0.000159665
7812	2.45265	6.76354	0.817829	0.0374776	0.000151623
7813	2.45297	6.76576	0.817895	0.03747	0.00014481
7814	2.45328	6.76802	0.817966	0.0374624	0.000138902
7815	2.4536	6.77031	0.818043	0.0374546	0.000133715
7816	2.45391	6.77264	0.818126	0.0374468	0.000129416
7817	2.45422	6.77501	0.818217	0.037439	0.000125735
7818	2.45454	6.77742	0.818312	0.037431	0.000123024
7819	2.45485	6.77986	0.818414	0.037423	0.000120891
7820	2.45517	6.78234	0.81852	0.0374147	0.000118304
7821	2.45548	6.78485	0.818633	0.0374062	0.00011743
7822	2.45579	6.7874	0.818751	0.0373976	0.000116546
7823	2.45611	6.78998	0.818874	0.0373886	0.000115953
7824	2.45642	6.79261	0.819	0.0373795	0.00011442
7825	2.45674	6.79526	0.819133	0.0373701	0.000114368
7826	2.45705	6.79796	0.819269	0.0373604	0.000114061
7827	2.45736	6.80068	0.819414	0.0373506	0.000115237
7828	2.45768	6.80345	0.819559	0.0373402	0.000114966
7829	2.45799	6.80625	0.81971	0.0373296	0.000115398
7830	2.45831	6.80908	0.819864	0.0373182	0.000115227
7831	2.45862	6.81195	0.820024	0.0373069	0.000115845
7832	2.45893	6.81486	0.820187	0.0372951	0.000116172
7833	2.45925	6.8178	0.820355	0.0372831	0.000116736
7834	2.45956	6.82077	0.820527	0.0372708	0.000117607
7835	2.45988	6.82378	0.820705	0.0372584	0.000118811
7836	2.46019	6.82682	0.820886	0.0372455	0.000119927
7837	2.4605	6.8299	0.821072	0.0372323	0.000121114
7838	2.46082	6.83301	0.821262	0.0372188	0.000122315
7839	2.46113	6.83616	0.821454	0.0372045	0.00012331
7840	2.46145	6.83934	0.82165	0.0371901	0.000124387
7841	2.46176	6.84256	0.821852	0.0371754	0.000125557
7842	2.46207	6.8458	0.822056	0.0371602	0.000126658
7843	2.46239	6.84909	0.822263	0.0371446	0.000127598
7844	2.4627	6.8524	0.822475	0.0371288	0.000128916
7845	2.46302	6.85575	0.822691	0.0371126	0.000130336
7846	2.46333	6.85913	0.822911	0.0370962	0.000131819
7847	2.46364	6.86255	0.823136	0.0370795	0.000133416
7848	2.46396	6.866	0.823364	0.0370623	0.000135229
7849	2.46427	6.86948	0.823594	0.0370446	0.000136526
7850	2.46459	6.87299	0.823834	0.0370273	0.000139356
7851	2.4649	6.87654	0.824075	0.0370093	0.000141613
7852	2.46521	6.88012	0.824318	0.0369908	0.000143285
7853	2.46553	6.88373	0.824569	0.0369725	0.000146463
7854	2.46584	6.88737	0.824821	0.0369535	0.000148784
7855	2.46616	6.89105	0.82508	0.0369343	0.000151687
7856	2.46647	6.89476	0.825342	0.0369149	0.000154447
7857	2.46678	6.8985	0.825606	0.0368949	0.000157155
7858	2.4671	6.90227	0.825879	0.0368753	0.000161137
7859	2.46741	6.90607	0.826149	0.0368543	0.000163426
7860	2.46773	6.90991	0.826428	0.0368338	0.000166937
7861	2.46804	6.91377	0.826706	0.0368122	0.000169214
7862	2.46835	6.91767	0.826991	0.0367906	0.000172235
7863	2.46867	6.92159	0.827278	0.0367686	0.000175295
7864	2.46898	6.92555	0.827569	0.0367462	0.000178336
7865	2.4693	6.92954	0.827864	0.0367235	0.000181452
7866	2.46961	6.93356	0.828163	0.0367007	0.000184645
7867	2.46992	6.93761	0.828465	0.0366772	0.000187707
7868	2.47024	6.94169	0.82877	0.0366533	0.000190599
7869	2.47055	6.9458	0.829077	0.0366288	0.000193328
7870	2.47087	6.94993	0.82939	0.0366042	0.000196165
7871	2.47118	6.9541	0.829704	0.0365791	0.000198975
7872	2.47149	6.9583	0.83002	0.0365533	0.000201174
7873	2.47181	6.96253	0.83034	0.0365272	0.000203421
7874	2.47212	6.96678	0.830662	0.0365008	0.000205537
7875	2.47244	6.97107	0.830989	0.036474	0.000207957
7876	2.47275	6.97538	0.83132	0.0364472	0.000210798
7877	2.47306	6.97972	0.831654	0.0364199	0.000213374
7878	2.47338	6.98409	0.83199	0.0363922	0.000215652
7879	2.47369	6.98849	0.83233	0.0363643	0.000218298
7880	2.47401	6.99292	0.832671	0.0363357	0.000220675
7881	2.47432	6.99737	0.833016	0.0363069	0.000222787
7882	2.47463	7.00186	0.833364	0.0362777	0.00022489
7883	2.47495	7.00637	0.833714	0.0362479	0.000226854
7884	2.47526	7.0109	0.834068	0.036218	0.000228789
7885	2.47558	7.01547	0.834426	0.0361877	0.000231054
7886	2.47589	7.02006	0.834785	0.0361569	0.000233052
7887	2.4762	7.02468	0.835145	0.0361254	0.000234536
7888	2.47652	7.02932	0.835506	0.0360929	0.000234889
7889	2.47683	7.03399	0.835873	0.036061	0.000236444
7890	2.47715	7.03869	0.836244	0.0360288	0.000238402
7891	2.47746	7.04341	0.836616	0.035996	0.000240014
7892	2.47777	7.04816	0.836992	0.0359631	0.000241861
7893	2.47809	7.05294	0.83737	0.0359295	0.000243497
7894	2.4784	7.05774	0.837751	0.0358958	0.000245146
7895	2.47872	7.06257	0.838133	0.0358614	0.000246371
7896	2.47903	7.06742	0.838518	0.0358268	0.000247615
7897	2.47934	7.07229	0.838906	0.0357918	0.000248992
7898	2.47966	7.0772	0.839296	0.0357563	0.000250077
7899	2.47997	7.08212	0.839688	0.0357205	0.000250944
7900	2.48029	7.08707	0.840084	0.0356845	0.000252058
7901	2.4806	7.09204	0.840482	0.0356481	0.000253405
7902	2.48091	7.09704	0.840883	0.0356117	0.000254599
7903	2.48123	7.10206	0.841285	0.0355746	0.00025553
7904	2.48154	7.10711	0.841691	0.0355373	0.000256628
7905	2.48186	7.11218	0.8421	0.0354997	0.000257719
7906	2.48217	7.11727	0.842511	0.0354619	0.000258902
7907	2.48248	7.12239	0.842924	0.0354235	0.000260132
7908	2.4828	7.12752	0.843339	0.0353847	0.000261104
7909	2.48311	7.13268	0.843758	0.0353458	0.000262045
7910	2.48343	7.13787	0.844178	0.0353062	0.00026299
7911	2.48374	7.14307	0.844602	0.0352666	0.000263997
7912	2.48405	7.1483	0.845028	0.0352267	0.000265232
7913	2.48437	7.15355	0.845455	0.0351863	0.000266254
7914	2.48468	7.15882	0.845886	0.0351457	0.000267044
7915	2.485	7.16411	0.846318	0.0351048	0.000268217
7916	2.48531	7.16942	0.846752	0.0350633	0.000268915
7917	2.48562	7.17476	0.847189	0.0350215	0.000269475
7918	2.48594	7.18011	0.847627	0.0349793	0.00026993
7919	2.48625	7.18548	0.848066	0.0349368	0.000270232
7920	2.48657	7.19088	0.84851	0.0348938	0.0002706
7921	2.48688	7.19629	0.848954	0.0348504	0.000270721
7922	2.48719	7.20173	0.849402	0.0348068	0.000271092
7923	2.48751	7.20718	0.849851	0.0347631	0.000271747
7924	2.48782	7.21266	0.850304	0.0347191	0.000272318
7925	2.48814	7.21815	0.850759	0.0346746	0.000272677
7926	2.48845	7.22366	0.851215	0.0346299	0.000273113
7927	2.48876	7.2292	0.851674	0.034585	0.000273398
7928	2.48908	7.23475	0.852134	0.0345396	0.000273625
7929	2.48939	7.24031	0.852598	0.034494	0.000274014
7930	2.48971	7.2459	0.853062	0.0344479	0.000273865
7931	2.49002	7.2515	0.853528	0.0344013	0.000273827
7932	2.49033	7.25713	0.853997	0.0343546	0.00027387
7933	2.49065	7.26276	0.854468	0.0343075	0.000274169
7934	2.49096	7.26842	0.854943	0.0342604	0.000274647
7935	2.49128	7.27409	0.855418	0.0342125	0.00027468
7936	2.49159	7.27978	0.855895	0.0341644	0.000274479
7937	2.4919	7.28549	0.856373	0.0341159	0.000274179
7938	2.49222	7.29121	0.856855	0.0340673	0.000274091
7939	2.49253	7.29695	0.857339	0.0340184	0.000274229
7940	2.49285	7.30271	0.857823	0.0339689	0.000274003
7941	2.49316	7.30848	0.858304	0.0339176	0.0002721
7942	2.49347	7.31427	0.858796	0.0338688	0.000272543
7943	2.49379	7.32007	0.859286	0.0338182	0.000271976
7944	2.4941	7.32588	0.859776	0.0337671	0.000271049
7945	2.49442	7.33172	0.860269	0.033716	0.000270587
7946	2.49473	7.33756	0.860764	0.0336644	0.000269851
7947	2.49504	7.34342	0.861261	0.0336126	0.000268884
7948	2.49536	7.3493	0.861758	0.0335603	0.000267711
7949	2.49567	7.35518	0.862259	0.033508	0.000267103
7950	2.49599	7.36109	0.86276	0.0334552	0.000265994
7951	2.4963	7.367	0.863263	0.0334021	0.000264662
7952	2.49661	7.37293	0.863764	0.0333473	0.000262378
7953	2.49693	7.37887	0.864273	0.0332948	0.000262188
7954	2.49724	7.38482	0.864781	0.0332408	0.000261162
7955	2.49756	7.39079	0.865291	0.0331864	0.000259749
7956	2.49787	7.39677	0.865801	0.0331316	0.000258562
7957	2.49818	7.40276	0.86631	0.0330753	0.000255851
7958	2.4985	7.40876	0.866822	0.0330198	0.000254199
7959	2.49881	7.41477	0.867341	0.0329656	0.000253985
7960	2.49913	7.4208	0.867859	0.0329098	0.000252588
7961	2.49944	7.42683	0.868376	0.0328535	0.000250888
7962	2.49975	7.43288	0.868896	0.0327971	0.000249447
7963	2.50007	7.43894	0.869417	0.0327402	0.000247821
7964	2.50038	7.44501	0.869941	0.0326832	0.000246423
7965	2.5007	7.45108	0.870463	0.0326258	0.000244459
7966	2.50101	7.45717	0.870987	0.0325679	0.00024235
7967	2.50132	7.46327	0.871514	0.03251	0.00024068
7968	2.50164	7.46937	0.872041	0.0324516	0.000238556
7969	2.50195	7.47549	0.872569	0.0323928	0.000236694
7970	2.50227	7.48161	0.873098	0.0323338	0.000234414
7971	2.50258	7.48774	0.873629	0.0322747	0.000232229
7972	2.50289	7.49389	0.874161	0.032215	0.000230045
7973	2.50321	7.50003	0.874695	0.0321549	0.000227812
7974	2.50352	7.50619	0.875226	0.0320945	0.000225095
7975	2.50384	7.51236	0.87576	0.0320339	0.00022237
7976	2.50415	7.51853	0.876292	0.0319718	0.000218676
7977	2.50446	7.52471	0.876832	0.0319123	0.000217189
7978	2.50478	7.53089	0.877364	0.0318494	0.000212904
7979	2.50509	7.53709	0.8779	0.031788	0.000210014
7980	2.50541	7.54329	0.878444	0.0317277	0.000208263
7981	2.50572	7.54949	0.878977	0.0316639	0.000203719
7982	2.50603	7.5557	0.879516	0.0316016	0.000200548
7983	2.50635	7.56192	0.880054	0.0315389	0.000197066
7984	2.50666	7.56814	0.880596	0.0314762	0.000193865
7985	2.50698	7.57437	0.881138	0.0314132	0.00019069
7986	2.50729	7.5806	0.881679	0.0313496	0.000187329
7987	2.5076	7.58684	0.882222	0.031286	0.000183759
7988	2.50792	7.59308	0.882765	0.0312221	0.000179987
7989	2.50823	7.59933	0.883313	0.0311596	0.000177663
7990	2.50855	7.60558	0.883858	0.0310955	0.000174254
7991	2.50886	7.61183	0.884402	0.031031	0.000170714
7992	2.50917	7.61809	0.884943	0.0309649	0.000165785
7993	2.50949	7.62435	0.885494	0.0309017	0.000163665
7994	2.5098	7.63061	0.886043	0.0308371	0.000160272
7995	2.51012	7.63688	0.88659	0.030772	0.000156546
7996	2.51043	7.64315	0.887139	0.0307068	0.000153209
7997	2.51074	7.64942	0.887684	0.03064	0.000148372
7998	2.51106	7.65569	0.888232	0.0305743	0.000144781
7999	2.51137	7.66197	0.888784	0.0305088	0.000141128
8000	2.51169	7.66824	0.889335	0.030443	0.000137837
8001	2.512	7.67452	0.889887	0.0303768	0.000134087
8002	2.51231	7.6808	0.890443	0.0303119	0.000131673
8003	2.51263	7.68708	0.890993	0.030245	0.000127601
8004	2.51294	7.69336	0.891544	0.0301778	0.000123342
8005	2.51326	7.69964	0.892089	0.0301089	0.000117535
8006	2.51357	7.70592	0.892644	0.0300431	0.000114167
8007	2.51388	7.7122	0.893191	0.0299742	0.000109019
8008	2.5142	7.71848	0.893747	0.0299082	0.000105927
8009	2.51451	7.72476	0.894299	0.0298403	0.000101489
8010	2.51483	7.73103	0.894845	0.0297707	9.55944e-05
8011	2.51514	7.73731	0.895396	0.0297026	9.10089e-05
8012	2.51545	7.74358	0.895946	0.029634	8.61944e-05
8013	2.51577	7.74986	0.896501	0.0295671	8.25692e-05
8014	2.51608	7.75613	0.897048	0.0294968	7.63848e-05
8015	2.5164	7.7624	0.897598	0.0294281	7.18646e-05
8016	2.51671	7.76866	0.898154	0.0293605	6.83078e-05
8017	2.51702	7.77493	0.898704	0.0292913	6.34229e-05
8018	2.51734	7.78119	0.899255	0.029222	5.8555e-05
8019	2.51765	7.78745	0.899799	0.029151	5.20942e-05
8020	2.51797	7.7937	0.900353	0.029083	4.79844e-05
8021	2.51828	7.79995	0.9009	0.0290121	4.22349e-05
8022	2.51859	7.8062	0.901448	0.0289422	3.68913e-05
8023	2.51891	7.81244	0.902001	0.0288739	3.26188e-05
8024	2.51922	7.81868	0.902544	0.028802	2.58884e-05
8025	2.51954	7.82491	0.903096	0.0287331	2.17595e-05
8026	2.51985	7.83114	0.903644	0.0286626	1.63857e-05
8027	2.52016	7.83736	0.904192	0.0285921	1.1176e-05
8028	2.52048	7.84358	0.904739	0.0285216	5.97087e-06
8029	2.52079	7.84979	0.905283	0.0284491	-4.06574e-07
8030	2.52111	7.856	0.905834	0.0283806	-4.59513e-06
8031	2.52142	7.8622	0.906381	0.02831	-9.52455e-06
8032	2.52173	7.86839	0.906927	0.0282391	-1.51027e-05
8033	2.52205	7.87458	0.907472	0.0281681	-2.05407e-05
8034	2.52236	7.88076	0.908017	0.028097	-2.59799e-05
8035	2.52268	7.88693	0.908561	0.0280259	-3.15136e-05
8036	2.52299	7.8931	0.909105	0.0279546	-3.70619e-05
8037	2.5233	7.89925	0.909649	0.0278833	-4.25969e-05
8038	2.52362	7.90541	0.910191	0.0278118	-4.85327e-05
8039	2.52393	7.91155	0.910733	0.0277405	-5.42832e-05
8040	2.52425	7.91768	0.91127	0.027667	-6.14102e-05
8041	2.52456	7.92381	0.911814	0.027597	-6.60781e-05
8042	2.52487	7.92992	0.912356	0.0275252	-7.19038e-05
8043	2.52519	7.93603	0.912894	0.0274534	-7.76851e-05
8044	2.5255	7.94213	0.913433	0.0273815	-8.36069e-05
8045	2.52582	7.94822	0.913967	0.0273076	-9.08965e-05
8046	2.52613	7.95429	0.914506	0.0272373	-9.60012e-05
8047	2.52644	7.96036	0.915042	0.0271651	-0.000102258
8048	2.52676	7.96642	0.915572	0.0270911	-0.000109819
8049	2.52707	7.97247	0.916109	0.0270203	-0.000115238
8050	2.52739	7.97851	0.916641	0.0269477	-0.000121866
8051	2.5277	7.98453	0.917172	0.0268753	-0.000128309
8052	2.52801	7.99055	0.917704	0.0268024	-0.000134747
8053	2.52833	7.99655	0.918233	0.02673	-0.000141182
8054	2.52864	8.00254	0.91876	0.0266573	-0.000147965
8055	2.52896	8.00852	0.919289	0.0265846	-0.000154429
8056	2.52927	8.01449	0.919816	0.0265119	-0.000161034
8057	2.52958	8.02044	0.920341	0.0264394	-0.000167585
8058	2.5299	8.02639	0.920867	0.0263666	-0.000174427
8059	2.53021	8.03232	0.92139	0.026294	-0.000180979
8060	2.53053	8.03823	0.921913	0.0262215	-0.000187437
8061	2.53084	8.04414	0.922432	0.0261472	-0.000194932
8062	2.53115	8.05002	0.922957	0.0260763	-0.000200784
8063	2.53147	8.0559	0.923475	0.026002	-0.000208191
8064	2.53178	8.06176	0.923998	0.0259313	-0.000213468
8065	2.5321	8.06761	0.924513	0.0258569	-0.00022107
8066	2.53241	8.07344	0.925035	0.025786	-0.000226686
8067	2.53272	8.07926	0.92555	0.0257132	-0.000233546
8068	2.53304	8.08506	0.926064	0.0256402	-0.000240719
8069	2.53335	8.09085	0.926573	0.0255672	-0.000247918
8070	2.53367	8.09663	0.927087	0.0254942	-0.000254899
8071	2.53398	8.10238	0.927597	0.0254214	-0.000261845
8072	2.53429	8.10812	0.928105	0.0253485	-0.000269032
8073	2.53461	8.11385	0.928609	0.025274	-0.000277143
8074	2.53492	8.11956	0.929118	0.0252031	-0.000283189
8075	2.53524	8.12525	0.929623	0.0251304	-0.000290657
8076	2.53555	8.13092	0.930126	0.0250576	-0.000298139
8077	2.53586	8.13658	0.930622	0.0249835	-0.000306535
8078	2.53618	8.14222	0.931123	0.0249108	-0.000314028
8079	2.53649	8.14785	0.931625	0.0248397	-0.000320522
8080	2.53681	8.15345	0.93212	0.0247671	-0.000328373
8081	2.53712	8.15904	0.932615	0.0246946	-0.000336086
8082	2.53743	8.16461	0.933108	0.024622	-0.00034368
8083	2.53775	8.17016	0.9336	0.0245495	-0.000351451
8084	2.53806	8.1757	0.934089	0.0244771	-0.000359321
8085	2.53838	8.18121	0.934578	0.0244048	-0.000366936
8086	2.53869	8.18671	0.935066	0.0243324	-0.000374603
8087	2.539	8.19218	0.935553	0.0242604	-0.000381861
8088	2.53932	8.19764	0.936038	0.0241884	-0.000389351
8089	2.53963	8.20308	0.936518	0.0241146	-0.000398084
8090	2.53995	8.2085	0.936997	0.0240424	-0.000406194
8091	2.54026	8.21389	0.937479	0.023972	-0.000413768
8092	2.54057	8.21927	0.937951	0.0238982	-0.000422931
8093	2.54089	8.22463	0.93843	0.0238279	-0.000430018
8094	2.5412	8.22996	0.938903	0.0237564	-0.000437987
8095	2.54152	8.23528	0.939376	0.0236847	-0.000446089
8096	2.54183	8.24057	0.939844	0.0236132	-0.00045404
8097	2.54214	8.24585	0.940313	0.0235417	-0.000462162
8098	2.54246	8.2511	0.940777	0.0234702	-0.000470768
8099	2.54277	8.25633	0.941241	0.0233991	-0.000479059
8100	2.54309	8.26153	0.941702	0.023328	-0.000487411
8101	2.5434	8.26672	0.942164	0.0232569	-0.000495793
8102	2.54371	8.27188	0.942623	0.0231859	-0.000504187
8103	2.54403	8.27702	0.943079	0.0231152	-0.00051243
8104	2.54434	8.28214	0.943534	0.0230447	-0.000520846
8105	2.54466	8.28723	0.943986	0.0229743	-0.000528942
8106	2.54497	8.29231	0.944439	0.0229046	-0.000536685
8107	2.54528	8.29735	0.944892	0.0228346	-0.000544581
8108	2.5456	8.30238	0.945338	0.0227648	-0.000552762
8109	2.54591	8.30738	0.945785	0.0226953	-0.000561002
8110	2.54623	8.31236	0.94623	0.0226255	-0.000569377
8111	2.54654	8.31731	0.94667	0.0225559	-0.000577837
8112	2.54685	8.32224	0.94711	0.0224866	-0.00058611
8113	2.54717	8.32714	0.947548	0.0224177	-0.00059465
8114	2.54748	8.33202	0.947985	0.0223487	-0.000603045
8115	2.5478	8.33687	0.948417	0.0222795	-0.000611905
8116	2.54811	8.3417	0.948848	0.0222107	-0.000620573
8117	2.54842	8.34651	0.949276	0.022142	-0.000629445
8118	2.54874	8.35129	0.949704	0.022074	-0.00063785
8119	2.54905	8.35604	0.95013	0.022006	-0.000645974
8120	2.54937	8.36077	0.950553	0.0219378	-0.000654605
8121	2.54968	8.36547	0.950974	0.0218697	-0.000663752
8122	2.54999	8.37014	0.95139	0.0218018	-0.000672905
8123	2.55031	8.37479	0.951803	0.0217324	-0.000682963
8124	2.55062	8.37941	0.95222	0.0216662	-0.000691034
8125	2.55094	8.384	0.952631	0.021599	-0.000699929
8126	2.55125	8.38857	0.95304	0.0215319	-0.000708754
8127	2.55156	8.39311	0.953445	0.0214647	-0.000718095
8128	2.55188	8.39763	0.953847	0.0213978	-0.000727536
8129	2.55219	8.40211	0.954249	0.0213311	-0.000736848
8130	2.55251	8.40657	0.954647	0.0212648	-0.0007462
8131	2.55282	8.411	0.955043	0.0211985	-0.000755391
8132	2.55313	8.4154	0.955437	0.0211323	-0.000764906
8133	2.55345	8.41977	0.955827	0.0210661	-0.000774351
8134	2.55376	8.42412	0.956216	0.0210004	-0.000783922
8135	2.55408	8.42844	0.956599	0.0209345	-0.000794335
8136	2.55439	8.43272	0.95698	0.0208691	-0.000804307
8137	2.5547	8.43698	0.95736	0.0208042	-0.000814129
8138	2.55502	8.44121	0.957738	0.0207393	-0.000823746
8139	2.55533	8.44542	0.958111	0.0206748	-0.000833619
8140	2.55565	8.44959	0.958483	0.0206106	-0.000843392
8141	2.55596	8.45373	0.958851	0.0205462	-0.000853688
8142	2.55627	8.45784	0.959219	0.0204825	-0.000863599
8143	2.55659	8.46192	0.959582	0.0204191	-0.000873522
8144	2.5569	8.46598	0.959944	0.0203559	-0.000883357
8145	2.55722	8.47	0.9603	0.0202927	-0.000893553
8146	2.55753	8.47399	0.960655	0.0202298	-0.000903629
8147	2.55784	8.47795	0.961008	0.0201675	-0.000913793
8148	2.55816	8.48188	0.961359	0.0201054	-0.000923672
8149	2.55847	8.48578	0.961706	0.0200437	-0.000933766
8150	2.55879	8.48965	0.96205	0.0199822	-0.00094397
8151	2.5591	8.49349	0.962392	0.0199211	-0.000953966
8152	2.55941	8.49729	0.962732	0.0198602	-0.00096399
8153	2.55973	8.50107	0.963067	0.0197996	-0.000974087
8154	2.56004	8.50481	0.963402	0.0197397	-0.000984012
8155	2.56036	8.50852	0.963733	0.0196799	-0.000993766
8156	2.56067	8.5122	0.964062	0.0196204	-0.00100385
8157	2.56098	8.51585	0.964387	0.0195611	-0.00101398
8158	2.5613	8.51947	0.96471	0.0195021	-0.00102446
8159	2.56161	8.52305	0.965029	0.0194435	-0.00103451
8160	2.56193	8.5266	0.965346	0.0193853	-0.00104447
8161	2.56224	8.53012	0.965658	0.019327	-0.00105499
8162	2.56255	8.5336	0.965969	0.0192689	-0.0010653
8163	2.56287	8.53705	0.966277	0.019212	-0.00107533
8164	2.56318	8.54047	0.966584	0.0191557	-0.00108534
8165	2.5635	8.54386	0.966883	0.0190978	-0.0010963
8166	2.56381	8.54721	0.967182	0.0190413	-0.00110669
8167	2.56412	8.55053	0.967478	0.0189858	-0.00111689
8168	2.56444	8.55382	0.967769	0.0189293	-0.00112751
8169	2.56475	8.55707	0.968061	0.0188743	-0.00113739
8170	2.56507	8.56029	0.968348	0.0188192	-0.00114773
8171	2.56538	8.56347	0.968632	0.0187646	-0.00115791
8172	2.56569	8.56662	0.968913	0.0187105	-0.00116823
8173	2.56601	8.56974	0.969191	0.0186566	-0.00117892
8174	2.56632	8.57282	0.969467	0.0186032	-0.0011892
8175	2.56664	8.57587	0.969738	0.0185501	-0.00119956
8176	2.56695	8.57888	0.970009	0.0184981	-0.00120981
8177	2.56726	8.58186	0.970272	0.0184447	-0.00122069
8178	2.56758	8.58481	0.970537	0.0183936	-0.00123043
8179	2.56789	8.58771	0.970797	0.0183421	-0.0012408
8180	2.56821	8.59059	0.971051	0.0182902	-0.00125165
8181	2.56852	8.59343	0.971306	0.0182395	-0.00126202
8182	2.56883	8.59623	0.97156	0.01819	-0.00127191
8183	2.56915	8.599	0.971807	0.0181398	-0.00128235
8184	2.56946	8.60173	0.97205	0.0180899	-0.00129275
8185	2.56978	8.60443	0.972292	0.0180406	-0.00130316
8186	2.57009	8.60709	0.972532	0.017992	-0.00131325
8187	2.5704	8.60972	0.972767	0.0179437	-0.00132371
8188	2.57072	8.6123	0.972998	0.0178954	-0.00133417
8189	2.57103	8.61486	0.973228	0.0178479	-0.00134464
8190	2.57135	8.61738	0.973453	0.0178006	-0.00135529
8191	2.57166	8.61986	0.973675	0.0177536	-0.00136589
8192	2.57197	8.6223	0.973894	0.0177071	-0.00137661
8193	2.57229	8.62471	0.974109	0.017661	-0.00138734
8194	2.5726	8.62708	0.974321	0.0176152	-0.00139816
8195	2.57292	8.62942	0.974529	0.0175698	-0.00140881
8196	2.57323	8.63172	0.974734	0.0175246	-0.0014197
8197	2.57354	8.63398	0.974936	0.0174803	-0.00143067
8198	2.57386	8.63621	0.975134	0.017436	-0.00144149
8199	2.57417	8.6384	0.975331	0.0173925	-0.0014522
8200	2.57449	8.64055	0.975524	0.0173495	-0.00146236
8201	2.5748	8.64266	0.975713	0.0173067	-0.00147323
8202	2.57511	8.64474	0.975899	0.0172644	-0.00148371
8203	2.57543	8.64678	0.976082	0.0172226	-0.00149466
8204	2.57574	8.64878	0.976262	0.0171812	-0.00150533
8205	2.57606	8.65075	0.976438	0.0171404	-0.0015156
8206	2.57637	8.65268	0.976611	0.0170996	-0.00152616
8207	2.57668	8.65457	0.976781	0.0170596	-0.00153677
8208	2.577	8.65642	0.976947	0.0170202	-0.00154744
8209	2.57731	8.65823	0.977111	0.0169811	-0.00155816
8210	2.57763	8.66001	0.977269	0.016942	-0.00156916
8211	2.57794	8.66175	0.977424	0.0169036	-0.00158007
8212	2.57825	8.66345	0.977577	0.0168658	-0.00159066
8213	2.57857	8.66511	0.977726	0.0168286	-0.00160116
8214	2.57888	8.66674	0.977873	0.0167919	-0.00161156
8215	2.5792	8.66833	0.978018	0.0167559	-0.00162189
8216	2.57951	8.66988	0.978159	0.0167202	-0.00163201
8217	2.57982	8.67139	0.978296	0.016685	-0.00164238
8218	2.58014	8.67286	0.978431	0.0166507	-0.00165272
8219	2.58045	8.67429	0.978561	0.016616	-0.00166321
8220	2.58077	8.67569	0.978688	0.0165821	-0.0016735
8221	2.58108	8.67704	0.978811	0.0165488	-0.0016838
8222	2.58139	8.67836	0.978932	0.0165161	-0.00169437
8223	2.58171	8.67964	0.979048	0.0164835	-0.00170532
8224	2.58202	8.68088	0.97916	0.0164511	-0.00171633
8225	2.58234	8.68209	0.97927	0.0164195	-0.0017267
8226	2.58265	8.68325	0.979375	0.0163883	-0.00173722
8227	2.58296	8.68438	0.979478	0.0163576	-0.00174788
8228	2.58328	8.68546	0.979577	0.0163274	-0.00175829
8229	2.58359	8.68651	0.979673	0.0162977	-0.0017688
8230	2.58391	8.68752	0.979766	0.0162686	-0.00177916
8231	2.58422	8.68849	0.979857	0.01624	-0.00178934
8232	2.58453	8.68942	0.979943	0.0162118	-0.00179976
8233	2.58485	8.69031	0.980026	0.0161841	-0.00180965
8234	2.58516	8.69116	0.980106	0.016157	-0.00181995
8235	2.58548	8.69198	0.980183	0.0161304	-0.0018304
8236	2.58579	8.69275	0.980257	0.0161043	-0.00184059
8237	2.5861	8.69349	0.980327	0.0160787	-0.00185077
8238	2.58642	8.69418	0.980393	0.0160536	-0.00186084
8239	2.58673	8.69484	0.980455	0.0160286	-0.00187131
8240	2.58705	8.69546	0.980513	0.0160045	-0.00188202
8241	2.58736	8.69604	0.980568	0.0159804	-0.00189252
8242	2.58767	8.69657	0.980619	0.0159572	-0.00190264
8243	2.58799	8.69707	0.980668	0.0159348	-0.00191309
8244	2.5883	8.69753	0.980714	0.0159125	-0.00192305
8245	2.58862	8.69796	0.980757	0.0158911	-0.00193327
8246	2.58893	8.69834	0.980796	0.01587	-0.00194323
8247	2.58924	8.69868	0.980831	0.0158494	-0.00195347
8248	2.58956	8.69898	0.980862	0.0158291	-0.00196356
8249	2.58987	8.69925	0.98089	0.0158095	-0.00197375
8250	2.59019	8.69947	0.980916	0.0157908	-0.00198353
8251	2.5905	8.69965	0.980939	0.0157722	-0.00199358
8252	2.59081	8.6998	0.980958	0.0157543	-0.00200315
8253	2.59113	8.69991	0.980974	0.015737	-0.00201312
8254	2.59144	8.69997	0.980988	0.0157203	-0.00202262
8255	2.59176	8.7	0.980998	0.0157041	-0.00203204
8256	2.59207	8.69999	0.981006	0.0156884	-0.00204142
8257	2.59238	8.69994	0.981013	0.0156736	-0.00204992
8258	2.5927	8.69984	0.981016	0.0156591	-0.00205861
8259	2.59301	8.69971	0.981816	0.0156353	-0.00174305
8260	2.59333	8.69954	0.982542	0.0157114	-0.00148724
8261	2.59364	8.69933	0.983033	0.0157475	-0.00137418
8262	2.59395	8.69908	0.983196	0.0157308	-0.00142192
8263	2.59427	8.6988	0.983153	0.0156874	-0.00153624
8264	2.59458	8.69847	0.983059	0.0156411	-0.00163601
8265	2.5949	8.6981	0.983023	0.0156061	-0.00168341
8266	2.59521	8.69769	0.9831	0.0155881	-0.00167287
8267	2.59552	8.69725	0.983293	0.0155868	-0.00161567
8268	2.59584	8.69676	0.983578	0.0155984	-0.00152704
8269	2.59615	8.69624	0.983915	0.0156175	-0.00142285
8270	2.59647	8.69567	0.984265	0.0156395	-0.00131463
8271	2.59678	8.69507	0.984601	0.0156601	-0.00121119
8272	2.59709	8.69443	0.9849	0.0156767	-0.00111844
8273	2.59741	8.69375	0.985155	0.0156891	-0.00103687
8274	2.59772	8.69303	0.985366	0.0156973	-0.0009665
8275	2.59804	8.69227	0.985539	0.0157023	-0.000904949
8276	2.59835	8.69147	0.985684	0.0157059	-0.000849288
8277	2.59866	8.69063	0.985803	0.015708	-0.000801061
8278	2.59898	8.68975	0.985906	0.0157103	-0.00075491
8279	2.59929	8.68884	0.986	0.0157135	-0.000709751
8280	2.59961	8.68788	0.986081	0.0157168	-0.000668608
8281	2.59992	8.68689	0.986152	0.01572	-0.000630043
8282	2.60023	8.68585	0.986223	0.0157248	-0.000589995
8283	2.60055	8.68478	0.986281	0.0157293	-0.000553927
8284	2.60086	8.68367	0.986337	0.0157346	-0.000517066
8285	2.60118	8.68252	0.986386	0.0157401	-0.000481562
8286	2.60149	8.68133	0.986432	0.0157467	-0.000445482
8287	2.6018	8.68011	0.986475	0.0157539	-0.000409473
8288	2.60212	8.67884	0.986517	0.0157622	-0.000372626
8289	2.60243	8.67754	0.986559	0.0157717	-0.000334235
8290	2.60275	8.67619	0.986596	0.0157816	-0.000296946
8291	2.60306	8.67481	0.986636	0.0157931	-0.000258159
8292	2.60337	8.67339	0.986673	0.0158054	-0.00021845
8293	2.60369	8.67193	0.98671	0.0158187	-0.000178876
8294	2.604	8.67044	0.986747	0.0158332	-0.000137784
8295	2.60432	8.6689	0.986786	0.0158487	-9.59043e-05
8296	2.60463	8.66733	0.986821	0.0158647	-5.55562e-05
8297	2.60494	8.66572	0.986856	0.0158816	-1.43888e-05
8298	2.60526	8.66407	0.986889	0.0158993	2.62184e-05
8299	2.60557	8.66238	0.986921	0.0159174	6.65268e-05
8300	2.60589	8.66066	0.98695	0.0159359	0.00010584
8301	2.6062	8.65889	0.986974	0.0159544	0.000143866
8302	2.60651	8.65709	0.986994	0.0159732	0.000180295
8303	2.60683	8.65525	0.987006	0.0159916	0.00021424
8304	2.60714	8.65338	0.987015	0.0160102	0.000248234
8305	2.60746	8.65146	0.987016	0.0160284	0.000278844
8306	2.60777	8.64951	0.987011	0.0160463	0.000307772
8307	2.60808	8.64752	0.986998	0.0160641	0.000334733
8308	2.6084	8.6455	0.986978	0.0160817	0.00035969
8309	2.60871	8.64343	0.986953	0.0160991	0.000382904
8310	2.60903	8.64133	0.986919	0.0161164	0.000404302
8311	2.60934	8.63919	0.986877	0.0161331	0.000423278
8312	2.60965	8.63702	0.986826	0.0161495	0.000440311
8313	2.60997	8.63481	0.98677	0.016166	0.000455737
8314	2.61028	8.63256	0.986706	0.0161822	0.000469618
8315	2.6106	8.63027	0.986636	0.0161984	0.000482038
8316	2.61091	8.62795	0.986557	0.0162143	0.000492554
8317	2.61122	8.62559	0.986474	0.0162305	0.000502274
8318	2.61154	8.6232	0.986383	0.0162468	0.000510668
8319	2.61185	8.62076	0.986287	0.016263	0.000518028
8320	2.61217	8.6183	0.986185	0.0162795	0.000524184
8321	2.61248	8.61579	0.986075	0.0162957	0.000529386
8322	2.61279	8.61325	0.985959	0.0163122	0.00053341
8323	2.61311	8.61068	0.985839	0.0163289	0.000536944
8324	2.61342	8.60806	0.985711	0.0163456	0.000539219
8325	2.61374	8.60541	0.985578	0.0163625	0.000540972
8326	2.61405	8.60273	0.985438	0.0163795	0.00054179
8327	2.61436	8.60001	0.985294	0.016397	0.000542239
8328	2.61468	8.59726	0.985144	0.0164147	0.000542098
8329	2.61499	8.59447	0.984989	0.0164327	0.000541547
8330	2.61531	8.59164	0.98483	0.0164511	0.000540645
8331	2.61562	8.58878	0.984664	0.0164698	0.000539343
8332	2.61593	8.58588	0.984495	0.0164891	0.000537738
8333	2.61625	8.58295	0.984322	0.0165088	0.000536034
8334	2.61656	8.57999	0.984146	0.0165292	0.000534842
8335	2.61688	8.57699	0.983963	0.0165496	0.000532801
8336	2.61719	8.57395	0.983777	0.0165708	0.000530653
8337	2.6175	8.57088	0.983586	0.0165925	0.000528599
8338	2.61782	8.56778	0.98339	0.0166145	0.000525634
8339	2.61813	8.56464	0.983193	0.0166374	0.000524022
8340	2.61845	8.56147	0.982991	0.0166605	0.000521719
8341	2.61876	8.55826	0.982786	0.0166843	0.00051989
8342	2.61907	8.55502	0.982575	0.0167081	0.000517272
8343	2.61939	8.55175	0.98236	0.0167327	0.000514828
8344	2.6197	8.54844	0.982143	0.0167579	0.000512527
8345	2.62002	8.5451	0.981918	0.016783	0.00050936
8346	2.62033	8.54173	0.981694	0.0168091	0.000507274
8347	2.62064	8.53832	0.981463	0.0168356	0.000504551
8348	2.62096	8.53488	0.981229	0.0168625	0.000502024
8349	2.62127	8.53141	0.98099	0.0168896	0.000498937
8350	2.62159	8.5279	0.980748	0.0169176	0.000496293
8351	2.6219	8.52436	0.980503	0.0169461	0.000493805
8352	2.62221	8.52079	0.980256	0.0169754	0.000491634
8353	2.62253	8.51719	0.980004	0.017005	0.000489448
8354	2.62284	8.51355	0.979749	0.0170352	0.000487061
8355	2.62316	8.50988	0.97949	0.017066	0.000484651
8356	2.62347	8.50618	0.979228	0.0170972	0.000482357
8357	2.62378	8.50245	0.978963	0.017129	0.00048029
8358	2.6241	8.49869	0.978695	0.0171612	0.000478222
8359	2.62441	8.4949	0.978423	0.0171941	0.000476169
8360	2.62473	8.49107	0.978148	0.0172274	0.000474027
8361	2.62504	8.48721	0.977871	0.0172613	0.000472662
8362	2.62535	8.48332	0.977591	0.0172959	0.000471132
8363	2.62567	8.4794	0.977307	0.0173307	0.000469586
8364	2.62598	8.47545	0.977022	0.0173663	0.000468578
8365	2.6263	8.47147	0.97673	0.0174021	0.00046665
8366	2.62661	8.46746	0.976436	0.0174383	0.000464721
8367	2.62692	8.46342	0.976138	0.0174749	0.000462748
8368	2.62724	8.45935	0.975836	0.0175123	0.000460816
8369	2.62755	8.45525	0.975529	0.0175494	0.000458197
8370	2.62787	8.45112	0.975222	0.0175878	0.00045658
8371	2.62818	8.44696	0.974916	0.0176274	0.00045628
8372	2.62849	8.44277	0.974603	0.0176662	0.000454616
8373	2.62881	8.43855	0.974286	0.0177057	0.000452788
8374	2.62912	8.4343	0.973967	0.0177457	0.000451384
8375	2.62944	8.43002	0.973645	0.0177863	0.000449739
8376	2.62975	8.42572	0.97332	0.0178274	0.00044834
8377	2.63006	8.42138	0.972992	0.0178689	0.000447084
8378	2.63038	8.41702	0.972663	0.017911	0.000445994
8379	2.63069	8.41263	0.97233	0.0179536	0.000444943
8380	2.63101	8.40821	0.971994	0.0179966	0.000444102
8381	2.63132	8.40376	0.971656	0.0180401	0.000443176
8382	2.63163	8.39928	0.971313	0.0180836	0.000441959
8383	2.63195	8.39478	0.970967	0.0181279	0.000440722
8384	2.63226	8.39025	0.970621	0.0181729	0.000440056
8385	2.63258	8.38569	0.970272	0.0182184	0.000439489
8386	2.63289	8.38111	0.969919	0.0182641	0.000438827
8387	2.6332	8.3765	0.969565	0.0183101	0.000438122
8388	2.63352	8.37186	0.969208	0.0183569	0.000437717
8389	2.63383	8.36719	0.968848	0.0184039	0.000437233
8390	2.63415	8.3625	0.968487	0.0184515	0.000437144
8391	2.63446	8.35779	0.968122	0.0184996	0.000437053
8392	2.63477	8.35304	0.967759	0.0185486	0.000437667
8393	2.63509	8.34827	0.96739	0.0185976	0.000437718
8394	2.6354	8.34348	0.967018	0.0186467	0.000437512
8395	2.63572	8.33866	0.966646	0.0186968	0.000437992
8396	2.63603	8.33381	0.966272	0.0187473	0.000438689
8397	2.63634	8.32894	0.965897	0.0187981	0.000439558
8398	2.63666	8.32405	0.965518	0.0188492	0.000440212
8399	2.63697	8.31913	0.965137	0.0189008	0.000441055
8400	2.63729	8.31419	0.964756	0.0189529	0.0004422
8401	2.6376	8.30922	0.964372	0.0190054	0.000443388
8402	2.63791	8.30423	0.963985	0.0190581	0.000444402
8403	2.63823	8.29921	0.963596	0.019111	0.000445379
8404	2.63854	8.29417	0.963208	0.0191653	0.000447688
8405	2.63886	8.28911	0.962812	0.0192179	0.000447666
8406	2.63917	8.28402	0.96242	0.0192726	0.000449752
8407	2.63948	8.27891	0.962019	0.0193257	0.000449906
8408	2.6398	8.27378	0.96162	0.0193804	0.000451292
8409	2.64011	8.26863	0.961218	0.0194351	0.000452466
8410	2.64043	8.26345	0.960816	0.0194905	0.000454264
8411	2.64074	8.25825	0.96041	0.0195458	0.000455997
8412	2.64105	8.25303	0.960008	0.0196029	0.000459102
8413	2.64137	8.24779	0.959596	0.0196577	0.000459699
8414	2.64168	8.24252	0.959176	0.0197123	0.000459195
8415	2.642	8.23723	0.958761	0.0197691	0.000460686
8416	2.64231	8.23193	0.958342	0.019825	0.00046135
8417	2.64262	8.2266	0.957914	0.0198801	0.000460721
8418	2.64294	8.22125	0.957493	0.0199375	0.000462573
8419	2.64325	8.21588	0.957065	0.0199939	0.00046292
8420	2.64357	8.21049	0.956635	0.0200507	0.000463446
8421	2.64388	8.20508	0.956201	0.0201075	0.000463733
8422	2.64419	8.19965	0.955763	0.0201644	0.000463663
8423	2.64451	8.1942	0.955324	0.0202218	0.000463825
8424	2.64482	8.18873	0.95488	0.020279	0.000463785
8425	2.64514	8.18324	0.954435	0.0203368	0.000463742
8426	2.64545	8.17774	0.953988	0.0203948	0.000464019
8427	2.64576	8.17221	0.953539	0.0204533	0.000464434
8428	2.64608	8.16666	0.953088	0.0205123	0.000465164
8429	2.64639	8.1611	0.952636	0.0205714	0.000466255
8430	2.64671	8.15552	0.95218	0.0206309	0.000466909
8431	2.64702	8.14992	0.951724	0.0206907	0.000468162
8432	2.64733	8.1443	0.951264	0.020751	0.000469561
8433	2.64765	8.13867	0.950806	0.0208118	0.000471628
8434	2.64796	8.13302	0.950345	0.0208729	0.000473626
8435	2.64828	8.12735	0.949883	0.0209344	0.000475652
8436	2.64859	8.12166	0.949419	0.0209962	0.000478199
8437	2.6489	8.11596	0.948955	0.0210587	0.000481205
8438	2.64922	8.11024	0.948491	0.0211215	0.000484484
8439	2.64953	8.1045	0.948024	0.0211846	0.000487802
8440	2.64985	8.09875	0.947557	0.0212478	0.00049152
8441	2.65016	8.09298	0.947088	0.0213116	0.000495263
8442	2.65047	8.0872	0.946617	0.0213759	0.00049908
8443	2.65079	8.0814	0.946147	0.0214405	0.000502927
8444	2.6511	8.07559	0.945675	0.0215051	0.00050727
8445	2.65142	8.06976	0.945201	0.02157	0.000511529
8446	2.65173	8.06392	0.944726	0.0216353	0.000515871
8447	2.65204	8.05807	0.944253	0.0217019	0.000521517
8448	2.65236	8.05219	0.943774	0.0217673	0.000525589
8449	2.65267	8.04631	0.943297	0.0218334	0.00053053
8450	2.65299	8.04041	0.942817	0.0218995	0.000535198
8451	2.6533	8.0345	0.942336	0.021966	0.000539979
8452	2.65361	8.02858	0.941854	0.0220326	0.000544914
8453	2.65393	8.02264	0.94137	0.0220997	0.000549936
8454	2.65424	8.01669	0.940887	0.0221671	0.000555289
8455	2.65456	8.01072	0.940401	0.0222342	0.000560452
8456	2.65487	8.00475	0.939921	0.0223038	0.000567648
8457	2.65518	7.99876	0.939431	0.02237	0.000571709
8458	2.6555	7.99276	0.938942	0.0224378	0.000577123
8459	2.65581	7.98675	0.938453	0.022506	0.000582649
8460	2.65613	7.98073	0.937964	0.0225744	0.000588469
8461	2.65644	7.9747	0.937474	0.022643	0.000594295
8462	2.65675	7.96865	0.936982	0.0227115	0.000599784
8463	2.65707	7.9626	0.936489	0.0227801	0.000605531
8464	2.65738	7.95653	0.935993	0.0228487	0.000610947
8465	2.6577	7.95046	0.935496	0.0229173	0.000616101
8466	2.65801	7.94438	0.934998	0.0229859	0.000621811
8467	2.65832	7.93828	0.9345	0.023055	0.000627327
8468	2.65864	7.93218	0.934001	0.0231241	0.000632958
8469	2.65895	7.92606	0.9335	0.0231932	0.000638539
8470	2.65927	7.91994	0.932999	0.0232626	0.000644767
8471	2.65958	7.91381	0.932497	0.0233323	0.000650688
8472	2.65989	7.90767	0.931996	0.0234022	0.000656971
8473	2.66021	7.90153	0.931497	0.0234736	0.000664413
8474	2.66052	7.89537	0.930988	0.0235418	0.000669138
8475	2.66084	7.88921	0.930483	0.0236118	0.000675552
8476	2.66115	7.88304	0.929979	0.0236823	0.000682293
8477	2.66146	7.87686	0.929474	0.0237527	0.000689216
8478	2.66178	7.87068	0.928968	0.0238234	0.000696368
8479	2.66209	7.86448	0.928465	0.0238955	0.000704371
8480	2.66241	7.85829	0.927952	0.0239645	0.000709615
8481	2.66272	7.85208	0.927448	0.0240369	0.000717774
8482	2.66303	7.84587	0.926935	0.0241061	0.00072323
8483	2.66335	7.83966	0.926424	0.0241766	0.000729733
8484	2.66366	7.83344	0.925912	0.0242476	0.000736529
8485	2.66398	7.82721	0.925402	0.0243187	0.000743582
8486	2.66429	7.82098	0.924894	0.0243911	0.000751694
8487	2.6646	7.81474	0.924375	0.0244603	0.000757066
8488	2.66492	7.8085	0.923859	0.0245309	0.000763565
8489	2.66523	7.80226	0.923344	0.0246025	0.000770548
8490	2.66555	7.79601	0.922828	0.0246737	0.000777522
8491	2.66586	7.78975	0.922312	0.0247451	0.000784563
8492	2.66617	7.7835	0.921795	0.0248164	0.000791865
8493	2.66649	7.77724	0.921282	0.0248896	0.000800532
8494	2.6668	7.77098	0.92076	0.0249591	0.000806562
8495	2.66712	7.76471	0.92024	0.0250303	0.000813503
8496	2.66743	7.75844	0.919723	0.0251035	0.000821988
8497	2.66774	7.75217	0.919201	0.0251733	0.000827954
8498	2.66806	7.7459	0.918678	0.0252447	0.000835031
8499	2.66837	7.73962	0.918157	0.0253164	0.000842501
8500	2.66869	7.73335	0.917636	0.0253883	0.00085011
8501	2.669	7.72707	0.917114	0.0254603	0.000857917
8502	2.66931	7.72079	0.916594	0.0255322	0.000865831
8503	2.66963	7.71451	0.916076	0.0256061	0.00087496
8504	2.66994	7.70824	0.915554	0.0256781	0.000882956
8505	2.67026	7.70196	0.915027	0.0257482	0.000889576
8506	2.67057	7.69568	0.914507	0.0258216	0.000898759
8507	2.67088	7.6894	0.913979	0.025892	0.000905393
8508	2.6712	7.68312	0.913456	0.0259642	0.000913485
8509	2.67151	7.67684	0.912932	0.0260365	0.000921975
8510	2.67183	7.67056	0.912408	0.0261086	0.000930094
8511	2.67214	7.66428	0.911884	0.0261808	0.000938415
8512	2.67245	7.65801	0.91136	0.026253	0.000946834
8513	2.67277	7.65173	0.910836	0.0263251	0.000955118
8514	2.67308	7.64546	0.910315	0.0263987	0.000964859
8515	2.6734	7.63919	0.909786	0.0264692	0.000972046
8516	2.67371	7.63293	0.909259	0.0265412	0.00098046
8517	2.67402	7.62666	0.908735	0.0266135	0.000989202
8518	2.67434	7.6204	0.908213	0.0266873	0.000999289
8519	2.67465	7.61414	0.907685	0.0267578	0.00100655
8520	2.67497	7.60789	0.907158	0.0268298	0.00101523
8521	2.67528	7.60163	0.906632	0.0269016	0.00102388
8522	2.67559	7.59539	0.906107	0.0269738	0.0010327
8523	2.67591	7.58914	0.905581	0.0270459	0.00104148
8524	2.67622	7.5829	0.905054	0.027118	0.00105028
8525	2.67654	7.57667	0.904533	0.0271914	0.00106044
8526	2.67685	7.57044	0.904003	0.0272617	0.00106828
8527	2.67716	7.56422	0.903478	0.0273337	0.00107737
8528	2.67748	7.558	0.902954	0.027406	0.00108692
8529	2.67779	7.55178	0.902429	0.0274778	0.0010961
8530	2.67811	7.54558	0.901905	0.02755	0.0011057
8531	2.67842	7.53937	0.901382	0.0276223	0.00111543
8532	2.67873	7.53318	0.900858	0.0276941	0.00112501
8533	2.67905	7.52699	0.900335	0.0277659	0.00113425
8534	2.67936	7.52081	0.899813	0.0278376	0.00114391
8535	2.67968	7.51463	0.899289	0.0279094	0.00115379
8536	2.67999	7.50847	0.898767	0.0279811	0.00116347
8537	2.6803	7.50231	0.89825	0.0280542	0.0011743
8538	2.68062	7.49615	0.897725	0.0281245	0.00118315
8539	2.68093	7.49001	0.897204	0.0281959	0.00119324
8540	2.68125	7.48387	0.896683	0.0282672	0.00120274
8541	2.68156	7.47775	0.896162	0.0283385	0.00121255
8542	2.68187	7.47163	0.895647	0.0284112	0.00122408
8543	2.68219	7.46552	0.895125	0.0284807	0.00123296
8544	2.6825	7.45942	0.894606	0.0285519	0.00124336
8545	2.68282	7.45333	0.894089	0.0286228	0.00125356
8546	2.68313	7.44725	0.893571	0.0286939	0.00126374
8547	2.68344	7.44118	0.893056	0.0287644	0.00127415
8548	2.68376	7.43511	0.892543	0.0288367	0.00128546
8549	2.68407	7.42906	0.892023	0.028905	0.00129425
8550	2.68439	7.42302	0.891507	0.0289757	0.00130459
8551	2.6847	7.417	0.890994	0.0290459	0.00131477
8552	2.68501	7.41098	0.890479	0.029116	0.00132508
8553	2.68533	7.40497	0.889967	0.0291862	0.00133567
8554	2.68564	7.39898	0.889455	0.0292561	0.00134636
8555	2.68596	7.39299	0.888943	0.0293259	0.0013568
8556	2.68627	7.38702	0.888436	0.0293971	0.00136868
8557	2.68658	7.38107	0.887924	0.029465	0.00137788
8558	2.6869	7.37512	0.887413	0.0295342	0.00138819
8559	2.68721	7.36919	0.886904	0.0296033	0.00139861
8560	2.68753	7.36327	0.886396	0.0296723	0.00140891
8561	2.68784	7.35736	0.88589	0.0297411	0.00141965
8562	2.68815	7.35147	0.885383	0.02981	0.00143029
8563	2.68847	7.34559	0.884879	0.0298786	0.0014411
8564	2.68878	7.33972	0.884374	0.0299471	0.00145187
8565	2.6891	7.33387	0.88387	0.0300152	0.00146214
8566	2.68941	7.32804	0.883367	0.030083	0.00147246
8567	2.68972	7.32221	0.882868	0.0301522	0.00148422
8568	2.69004	7.31641	0.882362	0.0302183	0.0014935
8569	2.69035	7.31061	0.881862	0.0302856	0.00150384
8570	2.69067	7.30484	0.881362	0.0303528	0.00151428
8571	2.69098	7.29908	0.880864	0.0304197	0.00152497
8572	2.69129	7.29333	0.880366	0.0304865	0.0015357
8573	2.69161	7.2876	0.87987	0.0305534	0.00154643
8574	2.69192	7.28189	0.879376	0.0306205	0.00155733
8575	2.69224	7.27619	0.878885	0.0306885	0.00156912
8576	2.69255	7.27051	0.878389	0.0307533	0.00157889
8577	2.69286	7.26485	0.877897	0.0308195	0.00158961
8578	2.69318	7.2592	0.877406	0.0308854	0.00160068
8579	2.69349	7.25358	0.876918	0.0309512	0.00161152
8580	2.69381	7.24797	0.876431	0.0310176	0.00162278
8581	2.69412	7.24237	0.875944	0.0310823	0.00163313
8582	2.69443	7.2368	0.875457	0.0311477	0.00164392
8583	2.69475	7.23124	0.874975	0.0312129	0.00165524
8584	2.69506	7.2257	0.874491	0.031278	0.00166642
8585	2.69538	7.22018	0.874012	0.0313429	0.0016779
8586	2.69569	7.21468	0.873532	0.0314077	0.00168894
8587	2.696	7.2092	0.873057	0.0314721	0.00170037
8588	2.69632	7.20374	0.872579	0.0315364	0.00171155
8589	2.69663	7.1983	0.872106	0.0316006	0.00172321
8590	2.69695	7.19288	0.871638	0.0316658	0.00173567
8591	2.69726	7.18747	0.871164	0.031728	0.00174634
8592	2.69757	7.18209	0.870695	0.0317915	0.00175793
8593	2.69789	7.17673	0.870227	0.031855	0.00176941
8594	2.6982	7.17139	0.869764	0.0319181	0.00178129
8595	2.69852	7.16607	0.8693	0.0319813	0.00179334
8596	2.69883	7.16077	0.86884	0.0320442	0.00180508
8597	2.69914	7.15549	0.86838	0.0321068	0.00181714
8598	2.69946	7.15023	0.867923	0.0321692	0.00182898
8599	2.69977	7.145	0.867467	0.0322311	0.00184056
8600	2.70009	7.13979	0.867012	0.0322927	0.00185216
8601	2.7004	7.13459	0.866558	0.032354	0.0018637
8602	2.70071	7.12943	0.866107	0.0324151	0.00187518
8603	2.70103	7.12428	0.865658	0.0324761	0.00188692
8604	2.70134	7.11916	0.865211	0.0325368	0.00189895
8605	2.70166	7.11406	0.864765	0.0325976	0.00191068
8606	2.70197	7.10898	0.864318	0.0326572	0.00192148
8607	2.70228	7.10392	0.863875	0.0327167	0.00193256
8608	2.7026	7.09889	0.863432	0.0327762	0.00194372
8609	2.70291	7.09389	0.862992	0.0328353	0.00195503
8610	2.70323	7.0889	0.862555	0.0328942	0.0019664
8611	2.70354	7.08394	0.862118	0.0329526	0.0019775
8612	2.70385	7.07901	0.861683	0.0330113	0.00198902
8613	2.70417	7.0741	0.861249	0.0330691	0.0019997
8614	2.70448	7.06921	0.860816	0.0331266	0.00201029
8615	2.7048	7.06435	0.860385	0.033184	0.00202111
8616	2.70511	7.05952	0.859957	0.0332413	0.00203199
8617	2.70542	7.05471	0.85953	0.0332982	0.00204288
8618	2.70574	7.04992	0.859105	0.0333547	0.0020535
8619	2.70605	7.04516	0.858681	0.0334108	0.00206413
8620	2.70637	7.04043	0.858259	0.0334668	0.00207503
8621	2.70668	7.03572	0.85784	0.0335226	0.0020859
8622	2.70699	7.03104	0.857423	0.0335783	0.00209671
8623	2.70731	7.02639	0.857009	0.0336339	0.00210801
8624	2.70762	7.02176	0.856597	0.0336893	0.00211931
8625	2.70794	7.01716	0.856186	0.0337443	0.00213036
8626	2.70825	7.01258	0.85578	0.0337992	0.00214176
8627	2.70856	7.00804	0.855372	0.0338535	0.00215273
8628	2.70888	7.00352	0.85497	0.0339082	0.00216402
8629	2.70919	6.99902	0.854567	0.0339619	0.002175
8630	2.70951	6.99456	0.854168	0.0340157	0.00218648
8631	2.70982	6.99012	0.85377	0.034069	0.00219744
8632	2.71013	6.98571	0.853376	0.0341222	0.00220858
8633	2.71045	6.98133	0.852985	0.0341753	0.00221999
8634	2.71076	6.97698	0.852595	0.0342284	0.00223171
8635	2.71108	6.97266	0.852208	0.0342806	0.0022431
8636	2.71139	6.96836	0.851824	0.0343327	0.00225464
8637	2.7117	6.96409	0.851443	0.0343853	0.00226669
8638	2.71202	6.95986	0.851065	0.0344372	0.00227831
8639	2.71233	6.95565	0.850687	0.0344881	0.00228983
8640	2.71265	6.95147	0.850314	0.0345393	0.00230159
8641	2.71296	6.94732	0.849944	0.0345904	0.00231367
8642	2.71327	6.9432	0.849576	0.0346413	0.00232587
8643	2.71359	6.93911	0.849212	0.0346918	0.00233776
8644	2.7139	6.93505	0.848849	0.0347417	0.00234945
8645	2.71422	6.93102	0.848488	0.0347914	0.00236153
8646	2.71453	6.92702	0.84813	0.034841	0.00237332
8647	2.71484	6.92305	0.847776	0.0348907	0.00238518
8648	2.71516	6.91911	0.847419	0.034939	0.00239602
8649	2.71547	6.91521	0.847066	0.0349868	0.00240695
8650	2.71579	6.91133	0.846717	0.0350348	0.00241836
8651	2.7161	6.90748	0.846371	0.0350826	0.00242991
8652	2.71641	6.90367	0.846027	0.03513	0.00244123
8653	2.71673	6.89989	0.845685	0.0351772	0.00245222
8654	2.71704	6.89613	0.845345	0.0352239	0.00246331
8655	2.71736	6.89242	0.845009	0.0352702	0.0024743
8656	2.71767	6.88873	0.844674	0.0353164	0.00248555
8657	2.71798	6.88507	0.844342	0.0353622	0.00249673
8658	2.7183	6.88145	0.844012	0.0354077	0.00250772
8659	2.71861	6.87786	0.843684	0.0354527	0.00251817
8660	2.71893	6.8743	0.843356	0.0354965	0.00252823
8661	2.71924	6.87077	0.843033	0.0355415	0.00253884
8662	2.71955	6.86728	0.842713	0.0355855	0.00254911
8663	2.71987	6.86382	0.842394	0.0356291	0.00255945
8664	2.72018	6.86039	0.842077	0.0356722	0.00256947
8665	2.7205	6.857	0.841762	0.035715	0.00257969
8666	2.72081	6.85363	0.841451	0.0357577	0.00259005
8667	2.72112	6.85031	0.841143	0.0358001	0.00260041
8668	2.72144	6.84701	0.840838	0.0358419	0.00261117
8669	2.72175	6.84375	0.84054	0.0358847	0.00262231
8670	2.72207	6.84052	0.840243	0.0359265	0.00263346
8671	2.72238	6.83733	0.839948	0.0359681	0.00264474
8672	2.72269	6.83417	0.839658	0.0360094	0.00265607
8673	2.72301	6.83105	0.839369	0.0360498	0.00266726
8674	2.72332	6.82796	0.839086	0.0360908	0.00267861
8675	2.72364	6.8249	0.838804	0.0361311	0.0026898
8676	2.72395	6.82188	0.838527	0.0361714	0.00270122
8677	2.72426	6.81889	0.838252	0.0362113	0.00271269
8678	2.72458	6.81594	0.837979	0.0362507	0.00272384
8679	2.72489	6.81302	0.83771	0.0362897	0.00273526
8680	2.72521	6.81014	0.837444	0.0363284	0.00274636
8681	2.72552	6.80729	0.83718	0.0363667	0.00275739
8682	2.72583	6.80448	0.83692	0.0364047	0.00276839
8683	2.72615	6.8017	0.836663	0.0364425	0.00277952
8684	2.72646	6.79896	0.836408	0.0364798	0.00279025
8685	2.72678	6.79625	0.836156	0.0365168	0.00280115
8686	2.72709	6.79358	0.835908	0.0365535	0.00281211
8687	2.7274	6.79095	0.835663	0.0365899	0.00282312
8688	2.72772	6.78835	0.83542	0.0366257	0.00283385
8689	2.72803	6.78579	0.83518	0.0366612	0.00284426
8690	2.72835	6.78326	0.834943	0.0366965	0.00285461
8691	2.72866	6.78077	0.834707	0.036731	0.00286462
8692	2.72897	6.77831	0.834474	0.0367653	0.00287466
8693	2.72929	6.7759	0.834244	0.0367993	0.00288466
8694	2.7296	6.77351	0.834016	0.0368328	0.00289434
8695	2.72992	6.77117	0.833793	0.0368661	0.00290415
8696	2.73023	6.76886	0.833572	0.0368991	0.00291413
8697	2.73054	6.76659	0.833353	0.0369316	0.00292388
8698	2.73086	6.76435	0.833137	0.0369639	0.00293353
8699	2.73117	6.76216	0.832925	0.0369958	0.00294308
8700	2.73149	6.76	0.832713	0.0370272	0.0029524
8701	2.7318	6.75787	0.832506	0.0370581	0.00296151
8702	2.73211	6.75578	0.8323	0.0370887	0.00297038
8703	2.73243	6.75373	0.832095	0.0371186	0.00297901
8704	2.73274	6.75172	0.831895	0.0371485	0.00298811
8705	2.73306	6.74975	0.8317	0.0371786	0.00299714
8706	2.73337	6.74781	0.831506	0.0372078	0.00300605
8707	2.73368	6.74591	0.831315	0.0372365	0.00301521
8708	2.734	6.74405	0.831128	0.0372656	0.00302438
8709	2.73431	6.74222	0.830945	0.0372941	0.00303375
8710	2.73463	6.74044	0.830764	0.037322	0.00304301
8711	2.73494	6.73869	0.830586	0.0373502	0.00305228
8712	2.73525	6.73698	0.830412	0.0373776	0.00306129
8713	2.73557	6.7353	0.830242	0.0374051	0.00307075
8714	2.73588	6.73367	0.830075	0.0374319	0.00308047
8715	2.7362	6.73207	0.829912	0.0374589	0.00308977
8716	2.73651	6.73051	0.829751	0.0374853	0.00309938
8717	2.73682	6.72899	0.829592	0.0375113	0.00310838
8718	2.73714	6.72751	0.829439	0.0375375	0.00311775
8719	2.73745	6.72607	0.829289	0.037563	0.00312774
8720	2.73777	6.72466	0.829144	0.0375883	0.00313761
8721	2.73808	6.7233	0.829002	0.0376135	0.00314746
8722	2.73839	6.72197	0.828865	0.0376384	0.00315739
8723	2.73871	6.72068	0.828728	0.0376628	0.00316712
8724	2.73902	6.71943	0.828596	0.0376868	0.0031767
8725	2.73934	6.71821	0.828468	0.0377105	0.0031862
8726	2.73965	6.71704	0.828341	0.0377337	0.00319577
8727	2.73996	6.71591	0.828219	0.0377566	0.00320524
8728	2.74028	6.71481	0.828101	0.0377794	0.00321494
8729	2.74059	6.71375	0.827985	0.0378015	0.00322432
8730	2.74091	6.71273	0.827872	0.0378233	0.00323347
8731	2.74122	6.71175	0.827762	0.0378448	0.00324258
8732	2.74153	6.71081	0.827656	0.0378659	0.00325169
8733	2.74185	6.70991	0.827554	0.0378868	0.00326122
8734	2.74216	6.70905	0.827456	0.0379075	0.00327049
8735	2.74248	6.70823	0.827361	0.0379275	0.0032799
8736	2.74279	6.70744	0.827268	0.0379474	0.00328859
8737	2.7431	6.7067	0.82718	0.0379668	0.00329764
8738	2.74342	6.70599	0.827094	0.0379856	0.00330694
8739	2.74373	6.70532	0.827012	0.0380042	0.00331575
8740	2.74405	6.7047	0.826933	0.0380226	0.00332448
8741	2.74436	6.70411	0.826857	0.0380404	0.00333266
8742	2.74467	6.70356	0.826782	0.0380576	0.00334078
8743	2.74499	6.70305	0.826712	0.0380746	0.00334893
8744	2.7453	6.70258	0.826646	0.0380916	0.00335763
8745	2.74562	6.70215	0.826583	0.0381079	0.00336585
8746	2.74593	6.70176	0.826523	0.0381236	0.00337439
8747	2.74624	6.7014	0.826466	0.0381393	0.0033826
8748	2.74656	6.70109	0.826413	0.0381545	0.00339059
8749	2.74687	6.70082	0.826364	0.0381696	0.00339898
8750	2.74719	6.70058	0.826318	0.0381843	0.00340719
8751	2.7475	6.70039	0.826275	0.0381985	0.00341516
8752	2.74781	6.70023	0.826234	0.0382122	0.00342288
8753	2.74813	6.70012	0.826197	0.0382255	0.00343039
8754	2.74844	6.70004	0.826163	0.0382387	0.00343822
8755	2.74876	6.7	0.826133	0.0382514	0.00344611
8756	2.74907	6.70001	0.826105	0.0382636	0.00345371
8757	2.74938	6.70005	0.826083	0.0382758	0.00346158
8758	2.7497	6.70013	0.826063	0.0382876	0.00346926
8759	2.75001	6.70025	0.825271	0.0383024	0.00316841
8760	2.75033	6.70041	0.824483	0.038212	0.00288123
8761	2.75064	6.70061	0.823736	0.0381366	0.00262471
8762	2.75095	6.70085	0.82329	0.0381143	0.00253529
8763	2.75127	6.70113	0.823148	0.0381364	0.00258203
8764	2.75158	6.70145	0.823177	0.0381761	0.00267395
8765	2.7519	6.7018	0.823221	0.0382094	0.00273643
8766	2.75221	6.7022	0.823177	0.0382247	0.00273655
8767	2.75252	6.70263	0.823002	0.0382181	0.00267287
8768	2.75284	6.70311	0.822703	0.0381931	0.00256036
8769	2.75315	6.70362	0.822323	0.0381573	0.00242093
8770	2.75347	6.70418	0.821919	0.0381191	0.00227684
8771	2.75378	6.70477	0.821535	0.0380854	0.00214281
8772	2.75409	6.7054	0.821209	0.0380592	0.00203227
8773	2.75441	6.70608	0.820953	0.0380416	0.00194437
8774	2.75472	6.70679	0.820759	0.038031	0.00187386
8775	2.75504	6.70754	0.820612	0.0380245	0.00181478
8776	2.75535	6.70833	0.820495	0.0380197	0.00176244
8777	2.75566	6.70915	0.820386	0.0380133	0.00170746
8778	2.75598	6.71002	0.820281	0.0380049	0.00165273
8779	2.75629	6.71093	0.820165	0.0379933	0.00159243
8780	2.75661	6.71187	0.820038	0.0379786	0.00152807
8781	2.75692	6.71286	0.819901	0.0379615	0.00146067
8782	2.75723	6.71388	0.819759	0.0379428	0.00139255
8783	2.75755	6.71494	0.819608	0.0379221	0.0013208
8784	2.75786	6.71604	0.819456	0.0379011	0.00125084
8785	2.75818	6.71718	0.819308	0.03788	0.00118272
8786	2.75849	6.71836	0.81916	0.0378583	0.00111355
8787	2.7588	6.71958	0.819018	0.0378374	0.00104784
8788	2.75912	6.72084	0.81888	0.0378167	0.000983454
8789	2.75943	6.72213	0.818743	0.0377958	0.000919403
8790	2.75975	6.72346	0.818615	0.0377756	0.000858528
8791	2.76006	6.72483	0.818493	0.037756	0.000800345
8792	2.76037	6.72624	0.818376	0.0377366	0.00074378
8793	2.76069	6.72769	0.818266	0.0377177	0.000689535
8794	2.761	6.72918	0.818163	0.0376995	0.000637812
8795	2.76132	6.7307	0.818068	0.0376818	0.00058896
8796	2.76163	6.73227	0.817982	0.0376652	0.000543398
8797	2.76194	6.73387	0.817905	0.0376492	0.000500431
8798	2.76226	6.73551	0.817837	0.037634	0.000460586
8799	2.76257	6.73719	0.817779	0.0376194	0.000423597
8800	2.76289	6.7389	0.817729	0.0376056	0.000389677
8801	2.7632	6.74066	0.817691	0.0375929	0.000358623
8802	2.76351	6.74245	0.817661	0.0375807	0.000330292
8803	2.76383	6.74428	0.81764	0.037569	0.00030441
8804	2.76414	6.74614	0.817629	0.0375581	0.000281231
8805	2.76446	6.74805	0.817626	0.0375477	0.000260063
8806	2.76477	6.74999	0.817632	0.037538	0.000241048
8807	2.76508	6.75197	0.817646	0.0375285	0.000224433
8808	2.7654	6.75399	0.81767	0.0375195	0.000209363
8809	2.76571	6.75604	0.8177	0.0375106	0.000195958
8810	2.76603	6.75813	0.817738	0.037502	0.000184112
8811	2.76634	6.76026	0.817782	0.0374936	0.000173225
8812	2.76665	6.76243	0.817833	0.0374852	0.000164104
8813	2.76697	6.76463	0.817892	0.0374773	0.000156043
8814	2.76728	6.76687	0.817959	0.0374695	0.000149385
8815	2.7676	6.76914	0.818031	0.0374614	0.000143204
8816	2.76791	6.77146	0.818109	0.0374535	0.000137896
8817	2.76822	6.77381	0.818195	0.0374457	0.000133669
8818	2.76854	6.77619	0.818286	0.0374377	0.00012999
8819	2.76885	6.77862	0.818382	0.0374295	0.000126716
8820	2.76917	6.78107	0.818484	0.0374212	0.000124288
8821	2.76948	6.78357	0.818592	0.0374128	0.000122382
8822	2.76979	6.7861	0.818706	0.0374041	0.000120936
8823	2.77011	6.78867	0.818823	0.0373952	0.000119001
8824	2.77042	6.79127	0.818946	0.0373859	0.000118082
8825	2.77074	6.79391	0.819077	0.0373767	0.000118307
8826	2.77105	6.79659	0.81921	0.037367	0.000117929
8827	2.77136	6.7993	0.819348	0.0373569	0.000117578
8828	2.77168	6.80204	0.819489	0.0373466	0.000116833
8829	2.77199	6.80482	0.819634	0.0373357	0.0001163
8830	2.77231	6.80764	0.819787	0.0373249	0.000116954
8831	2.77262	6.81049	0.819942	0.0373135	0.000116952
8832	2.77293	6.81338	0.820103	0.0373022	0.000117554
8833	2.77325	6.8163	0.82027	0.0372907	0.000118546
8834	2.77356	6.81926	0.82044	0.0372786	0.000119389
8835	2.77388	6.82225	0.820614	0.0372664	0.00012056
8836	2.77419	6.82528	0.820793	0.0372538	0.000121665
8837	2.7745	6.82834	0.820977	0.0372408	0.000122845
8838	2.77482	6.83143	0.821162	0.0372272	0.00012363
8839	2.77513	6.83456	0.82135	0.0372132	0.000124251
8840	2.77545	6.83772	0.821543	0.0371988	0.000124971
8841	2.77576	6.84092	0.821741	0.0371841	0.000125837
8842	2.77607	6.84415	0.821943	0.0371693	0.000126911
8843	2.77639	6.84742	0.822148	0.037154	0.000128129
8844	2.7767	6.85072	0.822358	0.0371386	0.000129508
8845	2.77702	6.85405	0.822573	0.0371228	0.000131349
8846	2.77733	6.85741	0.822791	0.0371066	0.000132959
8847	2.77764	6.86081	0.823013	0.0370901	0.000134708
8848	2.77796	6.86424	0.823238	0.037073	0.000135864
8849	2.77827	6.86771	0.823466	0.0370554	0.000137343
8850	2.77859	6.87121	0.8237	0.0370379	0.0001394
8851	2.7789	6.87474	0.82394	0.0370203	0.000141967
8852	2.77921	6.8783	0.824179	0.0370018	0.000143232
8853	2.77953	6.8819	0.824428	0.0369838	0.000146366
8854	2.77984	6.88552	0.824677	0.0369647	0.000148208
8855	2.78016	6.88918	0.824932	0.0369458	0.000151014
8856	2.78047	6.89287	0.825189	0.0369261	0.000152944
8857	2.78078	6.8966	0.825455	0.0369071	0.00015692
8858	2.7811	6.90035	0.825719	0.0368869	0.000159236
8859	2.78141	6.90414	0.82599	0.0368668	0.00016228
8860	2.78173	6.90796	0.826266	0.0368464	0.000165559
8861	2.78204	6.91181	0.826545	0.0368256	0.000168929
8862	2.78235	6.91569	0.826829	0.0368045	0.000172591
8863	2.78267	6.9196	0.827115	0.0367829	0.000175801
8864	2.78298	6.92354	0.827405	0.0367609	0.000178917
8865	2.7833	6.92751	0.827698	0.0367385	0.000181835
8866	2.78361	6.93152	0.827993	0.0367155	0.000184563
8867	2.78392	6.93555	0.828291	0.036692	0.00018736
8868	2.78424	6.93961	0.828592	0.0366681	0.000189766
8869	2.78455	6.94371	0.828898	0.0366439	0.000192221
8870	2.78487	6.94783	0.829206	0.0366194	0.000195136
8871	2.78518	6.95198	0.829519	0.0365946	0.000197795
8872	2.78549	6.95617	0.829835	0.0365694	0.000200546
8873	2.78581	6.96038	0.830152	0.0365434	0.000202815
8874	2.78612	6.96462	0.830473	0.0365172	0.000205181
8875	2.78644	6.96889	0.830798	0.0364908	0.000207777
8876	2.78675	6.97319	0.831126	0.036464	0.000210337
8877	2.78706	6.97752	0.831458	0.0364369	0.000212927
8878	2.78738	6.98187	0.831791	0.0364092	0.000215261
8879	2.78769	6.98626	0.83213	0.0363814	0.00021781
8880	2.78801	6.99067	0.83247	0.036353	0.000220041
8881	2.78832	6.99511	0.832812	0.0363243	0.000222149
8882	2.78863	6.99958	0.833158	0.0362951	0.000224133
8883	2.78895	7.00407	0.833505	0.0362653	0.000225934
8884	2.78926	7.0086	0.833856	0.0362352	0.000227626
8885	2.78958	7.01315	0.83421	0.0362051	0.000229751
8886	2.78989	7.01773	0.834569	0.0361747	0.000231943
8887	2.7902	7.02233	0.83493	0.0361439	0.000234207
8888	2.79052	7.02696	0.835295	0.0361127	0.000236403
8889	2.79083	7.03162	0.835657	0.0360805	0.000237372
8890	2.79115	7.03631	0.836025	0.0360483	0.000238893
8891	2.79146	7.04102	0.836396	0.0360161	0.000240766
8892	2.79177	7.04575	0.836771	0.0359833	0.000242277
8893	2.79209	7.05051	0.837149	0.0359506	0.00024468
8894	2.7924	7.0553	0.837525	0.0359163	0.000245325
8895	2.79272	7.06012	0.837906	0.0358825	0.000246775
8896	2.79303	7.06495	0.83829	0.0358481	0.000248075
8897	2.79334	7.06982	0.838676	0.0358135	0.000249292
8898	2.79366	7.07471	0.839064	0.0357783	0.000250226
8899	2.79397	7.07962	0.839456	0.035743	0.000251731
8900	2.79429	7.08456	0.83985	0.0357071	0.000252876
8901	2.7946	7.08952	0.840248	0.0356711	0.000254308
8902	2.79491	7.0945	0.840647	0.0356348	0.000255452
8903	2.79523	7.09951	0.841048	0.0355979	0.000256416
8904	2.79554	7.10455	0.841454	0.035561	0.00025785
8905	2.79586	7.10961	0.84186	0.0355234	0.000258672
8906	2.79617	7.11469	0.84227	0.0354856	0.000259992
8907	2.79648	7.11979	0.842682	0.0354476	0.000261159
8908	2.7968	7.12492	0.843098	0.0354093	0.000262485
8909	2.79711	7.13006	0.843515	0.0353706	0.000263459
8910	2.79743	7.13524	0.843933	0.0353313	0.000264354
8911	2.79774	7.14043	0.844356	0.035292	0.00026542
8912	2.79805	7.14565	0.844781	0.0352522	0.000266416
8913	2.79837	7.15088	0.845207	0.0352119	0.000267278
8914	2.79868	7.15614	0.845637	0.0351714	0.000268408
8915	2.799	7.16142	0.846068	0.0351306	0.000269418
8916	2.79931	7.16672	0.846502	0.0350894	0.0002704
8917	2.79962	7.17205	0.846938	0.0350477	0.000270944
8918	2.79994	7.17739	0.847375	0.0350055	0.000271492
8919	2.80025	7.18276	0.847815	0.0349633	0.000272141
8920	2.80057	7.18814	0.848257	0.0349206	0.000272745
8921	2.80088	7.19355	0.8487	0.0348772	0.000272815
8922	2.80119	7.19897	0.849148	0.0348338	0.000273222
8923	2.80151	7.20442	0.849596	0.03479	0.000273527
8924	2.80182	7.20988	0.850046	0.0347459	0.000273878
8925	2.80214	7.21536	0.850499	0.0347017	0.000274113
8926	2.80245	7.22087	0.850955	0.0346568	0.000274259
8927	2.80276	7.22639	0.85141	0.0346116	0.000274145
8928	2.80308	7.23193	0.85187	0.0345664	0.000274493
8929	2.80339	7.23749	0.852331	0.0345206	0.000274612
8930	2.80371	7.24306	0.852794	0.0344745	0.000274762
8931	2.80402	7.24866	0.853262	0.0344285	0.000275371
8932	2.80433	7.25427	0.85373	0.0343819	0.0002756
8933	2.80465	7.2599	0.854202	0.0343352	0.000276155
8934	2.80496	7.26555	0.854675	0.0342881	0.000276418
8935	2.80528	7.27121	0.85515	0.0342407	0.000276558
8936	2.80559	7.2769	0.855625	0.0341926	0.000276313
8937	2.8059	7.2826	0.856103	0.0341443	0.000276206
8938	2.80622	7.28831	0.856584	0.0340958	0.00027616
8939	2.80653	7.29404	0.857062	0.0340456	0.000274758
8940	2.80685	7.29979	0.857548	0.0339976	0.000275471
8941	2.80716	7.30555	0.858033	0.0339478	0.000274882
8942	2.80747	7.31133	0.858519	0.0338976	0.000273893
8943	2.80779	7.31712	0.859006	0.0338471	0.000272953
8944	2.8081	7.32293	0.859495	0.0337963	0.00027194
8945	2.80842	7.32876	0.859987	0.0337453	0.000271271
8946	2.80873	7.3346	0.86048	0.0336938	0.000270233
8947	2.80904	7.34045	0.860975	0.033642	0.000269367
8948	2.80936	7.34632	0.861473	0.0335902	0.000268438
8949	2.80967	7.3522	0.861974	0.0335381	0.000267991
8950	2.80999	7.35809	0.862474	0.0334854	0.000267043
8951	2.8103	7.364	0.862976	0.0334324	0.000265961
8952	2.81061	7.36992	0.86348	0.0333794	0.00026507
8953	2.81093	7.37586	0.863986	0.0333259	0.000263961
8954	2.81124	7.3818	0.864495	0.0332721	0.000262935
8955	2.81156	7.38776	0.865004	0.0332179	0.000261838
8956	2.81187	7.39373	0.865514	0.0331633	0.00026045
8957	2.81218	7.39972	0.866025	0.0331086	0.000259149
8958	2.8125	7.40571	0.866533	0.0330516	0.000256122
8959	2.81281	7.41172	0.867051	0.0329974	0.000255576
8960	2.81313	7.41774	0.867567	0.0329417	0.000254175
8961	2.81344	7.42377	0.868084	0.0328856	0.000252585
8962	2.81375	7.42981	0.868604	0.0328295	0.000251236
8963	2.81407	7.43586	0.869121	0.0327711	0.000248312
8964	2.81438	7.44193	0.869646	0.0327157	0.000247605
8965	2.8147	7.448	0.87017	0.0326586	0.000246305
8966	2.81501	7.45408	0.870694	0.0326011	0.000244503
8967	2.81532	7.46017	0.871219	0.032543	0.000242288
8968	2.81564	7.46627	0.871741	0.0324834	0.000239131
8969	2.81595	7.47238	0.872272	0.0324262	0.000238132
8970	2.81627	7.4785	0.8728	0.0323671	0.000235775
8971	2.81658	7.48463	0.873325	0.0323066	0.00023218
8972	2.81689	7.49077	0.873861	0.0322487	0.000231115
8973	2.81721	7.49691	0.874395	0.032189	0.000229141
8974	2.81752	7.50307	0.874929	0.0321292	0.000227119
8975	2.81784	7.50923	0.875463	0.0320689	0.000224747
8976	2.81815	7.5154	0.875998	0.0320083	0.000222286
8977	2.81846	7.52157	0.876534	0.0319474	0.000219646
8978	2.81878	7.52776	0.87707	0.0318862	0.000216747
8979	2.81909	7.53395	0.877603	0.0318233	0.000212564
8980	2.81941	7.54014	0.87814	0.0317616	0.00020949
8981	2.81972	7.54634	0.878679	0.0316996	0.000206484
8982	2.82003	7.55255	0.879224	0.0316391	0.000204912
8983	2.82035	7.55877	0.879762	0.0315752	0.000200893
8984	2.82066	7.56499	0.880302	0.0315124	0.00019784
8985	2.82098	7.57121	0.880849	0.0314511	0.000195868
8986	2.82129	7.57744	0.881385	0.031386	0.000190907
8987	2.8216	7.58368	0.881925	0.0313222	0.000186925
8988	2.82192	7.58992	0.882469	0.0312585	0.000183551
8989	2.82223	7.59616	0.883018	0.0311963	0.000181209
8990	2.82255	7.60241	0.883558	0.0311305	0.000176305
8991	2.82286	7.60866	0.884108	0.0310677	0.000174128
8992	2.82317	7.61492	0.884654	0.0310033	0.000170802
8993	2.82349	7.62117	0.885197	0.0309372	0.000166169
8994	2.8238	7.62744	0.885745	0.0308722	0.000162527
8995	2.82412	7.6337	0.886296	0.0308089	0.000160281
8996	2.82443	7.63997	0.886841	0.0307422	0.000155382
8997	2.82474	7.64624	0.887394	0.0306783	0.000152734
8998	2.82506	7.65251	0.887938	0.030611	0.000147622
8999	2.82537	7.65878	0.888493	0.0305469	0.000145297
9000	2.82569	7.66506	0.889037	0.0304793	0.000140156
9001	2.826	7.67134	0.889587	0.0304129	0.000136188
[truncated: 3,004 more rows]
[truncated: 4 more columns]
