# Supplementary material for: Data regarding the computational fluid dynamics simulations of an airfoil with plasma actuator in unsteady flow
Source: Data Brief. 2020 Feb 13;29:105286. doi: 10.1016/j.dib.2020.105286 (PMC7044653; doi:10.1016/j.dib.2020.105286)
Supplement: Multimedia component 1 [file mmc1.zip › Allegati/w20_a1/Force_w20_a1_315/Force_w20_a1_315.xlsx]

## Sheet: Foglio1
Time Step	Time	Angle of attack	Lift coefficient	Drag coefficient	Moment coefficient
[]	[s]	[deg]	[]	[]	[]
7004	2.19894	7.69654	0.895417	0.0303515	0.00103713
7005	2.19926	7.70282	0.895886	0.0302731	0.00102204
7006	2.19957	7.7091	0.896365	0.0301992	0.00101084
7007	2.19988	7.71538	0.896826	0.030122	0.000987097
7008	2.2002	7.72166	0.897267	0.0300413	0.000949872
7009	2.20051	7.72794	0.897683	0.029955	0.000899014
7010	2.20083	7.73422	0.898094	0.0298681	0.000843659
7011	2.20114	7.74049	0.898511	0.0297832	0.000789519
7012	2.20145	7.74677	0.89893	0.029698	0.00073644
7013	2.20177	7.75304	0.899374	0.0296167	0.00069246
7014	2.20208	7.75931	0.899848	0.0295402	0.000660959
7015	2.2024	7.76558	0.900357	0.0294687	0.000641963
7016	2.20271	7.77184	0.900896	0.0294009	0.000633058
7017	2.20302	7.7781	0.901452	0.0293351	0.000629413
7018	2.20334	7.78436	0.902016	0.0292698	0.000626895
7019	2.20365	7.79062	0.902579	0.0292037	0.000622592
7020	2.20397	7.79687	0.903134	0.0291356	0.000614476
7021	2.20428	7.80312	0.903677	0.0290657	0.000601837
7022	2.20459	7.80936	0.904208	0.0289937	0.000584822
7023	2.20491	7.8156	0.904727	0.0289197	0.000564053
7024	2.20522	7.82184	0.905232	0.0288425	0.0005385
7025	2.20554	7.82807	0.905741	0.0287681	0.000515076
7026	2.20585	7.8343	0.906239	0.028691	0.000488367
7027	2.20616	7.84052	0.906733	0.0286133	0.000460857
7028	2.20648	7.84673	0.907225	0.0285357	0.000433171
7029	2.20679	7.85294	0.907716	0.028458	0.000405914
7030	2.20711	7.85914	0.908206	0.0283799	0.000378157
7031	2.20742	7.86534	0.908696	0.0283021	0.000351228
7032	2.20773	7.87153	0.909179	0.0282224	0.000322371
7033	2.20805	7.87771	0.909674	0.0281463	0.000297964
7034	2.20836	7.88389	0.910162	0.0280687	0.00027246
7035	2.20868	7.89006	0.910652	0.0279912	0.000247505
7036	2.20899	7.89622	0.911142	0.0279137	0.000223541
7037	2.2093	7.90238	0.911632	0.0278365	0.000200041
7038	2.20962	7.90852	0.912125	0.0277599	0.000177704
7039	2.20993	7.91466	0.912616	0.027683	0.000155734
7040	2.21025	7.92079	0.91311	0.0276067	0.000135133
7041	2.21056	7.92691	0.913604	0.0275304	0.00011529
7042	2.21087	7.93302	0.914094	0.0274527	9.4499e-05
7043	2.21119	7.93912	0.914589	0.0273773	7.60504e-05
7044	2.2115	7.94522	0.91509	0.0273036	6.03016e-05
7045	2.21182	7.9513	0.915588	0.0272285	4.38838e-05
7046	2.21213	7.95737	0.916087	0.0271535	2.81988e-05
7047	2.21244	7.96344	0.916586	0.0270786	1.29053e-05
7048	2.21276	7.96949	0.91708	0.0270019	-3.28796e-06
7049	2.21307	7.97553	0.917583	0.0269294	-1.58371e-05
7050	2.21339	7.98156	0.91808	0.0268532	-3.07004e-05
7051	2.2137	7.98758	0.918584	0.0267807	-4.24827e-05
7052	2.21401	7.99359	0.919084	0.0267068	-5.49362e-05
7053	2.21433	7.99959	0.919585	0.0266329	-6.72001e-05
7054	2.21464	8.00558	0.92008	0.0265574	-8.02904e-05
7055	2.21496	8.01155	0.920584	0.0264857	-9.00806e-05
7056	2.21527	8.01751	0.921086	0.0264125	-0.000100931
7057	2.21558	8.02346	0.921582	0.0263374	-0.000112972
7058	2.2159	8.0294	0.922082	0.0262641	-0.000123614
7059	2.21621	8.03532	0.922582	0.0261912	-0.000133674
7060	2.21653	8.04123	0.923087	0.0261199	-0.000141938
7061	2.21684	8.04712	0.923584	0.0260468	-0.000151708
7062	2.21715	8.05301	0.924082	0.0259742	-0.000161162
7063	2.21747	8.05888	0.924582	0.0259015	-0.00017002
7064	2.21778	8.06473	0.925079	0.0258292	-0.00017915
7065	2.2181	8.07057	0.925576	0.0257567	-0.000188197
7066	2.21841	8.0764	0.926073	0.0256841	-0.000197061
7067	2.21872	8.08221	0.926569	0.0256117	-0.000205983
7068	2.21904	8.088	0.927062	0.0255392	-0.000214662
7069	2.21935	8.09378	0.927556	0.0254669	-0.000223323
7070	2.21967	8.09955	0.928047	0.0253934	-0.000232864
7071	2.21998	8.1053	0.928544	0.0253233	-0.000239844
7072	2.22029	8.11103	0.929038	0.0252513	-0.000247741
7073	2.22061	8.11675	0.929528	0.0251793	-0.000255996
7074	2.22092	8.12245	0.930019	0.0251072	-0.000264241
7075	2.22124	8.12813	0.930508	0.025035	-0.000272593
7076	2.22155	8.1338	0.930995	0.0249631	-0.000280806
7077	2.22186	8.13945	0.931482	0.0248913	-0.00028917
7078	2.22218	8.14508	0.931962	0.0248176	-0.000298626
7079	2.22249	8.15069	0.93245	0.0247478	-0.000305619
7080	2.22281	8.15629	0.932934	0.0246763	-0.000313846
7081	2.22312	8.16187	0.933412	0.0246026	-0.000323364
7082	2.22343	8.16743	0.933895	0.0245327	-0.000330694
7083	2.22375	8.17297	0.934373	0.0244611	-0.00033895
7084	2.22406	8.1785	0.934851	0.0243895	-0.0003473
7085	2.22438	8.184	0.935328	0.0243178	-0.000355567
7086	2.22469	8.18949	0.935801	0.0242464	-0.00036384
7087	2.225	8.19495	0.936277	0.024175	-0.000372161
7088	2.22532	8.2004	0.936748	0.0241035	-0.000380768
7089	2.22563	8.20583	0.937217	0.0240325	-0.000389073
7090	2.22595	8.21124	0.937688	0.0239612	-0.00039743
7091	2.22626	8.21662	0.938154	0.02389	-0.000405941
7092	2.22657	8.22199	0.93862	0.0238189	-0.000414591
7093	2.22689	8.22734	0.939084	0.0237482	-0.000422975
7094	2.2272	8.23266	0.939547	0.0236775	-0.000431366
7095	2.22752	8.23797	0.940008	0.0236069	-0.000439862
7096	2.22783	8.24325	0.940469	0.0235361	-0.000448445
7097	2.22814	8.24851	0.940927	0.0234656	-0.000456923
7098	2.22846	8.25375	0.941384	0.0233954	-0.000465169
7099	2.22877	8.25897	0.941839	0.0233252	-0.000473655
7100	2.22909	8.26417	0.942294	0.0232553	-0.000481791
7101	2.2294	8.26934	0.942747	0.0231854	-0.000490205
7102	2.22971	8.27449	0.943197	0.0231153	-0.000498741
7103	2.23003	8.27962	0.943645	0.0230459	-0.000507132
7104	2.23034	8.28473	0.944091	0.0229763	-0.000515752
7105	2.23066	8.28981	0.944537	0.0229068	-0.000524537
7106	2.23097	8.29487	0.944979	0.0228372	-0.000533268
7107	2.23128	8.29991	0.945419	0.0227682	-0.000541817
7108	2.2316	8.30492	0.945859	0.0226993	-0.000550327
7109	2.23191	8.30991	0.946298	0.0226306	-0.000558576
7110	2.23223	8.31487	0.946735	0.022562	-0.000567114
7111	2.23254	8.31981	0.94717	0.0224932	-0.000575853
7112	2.23285	8.32473	0.947602	0.0224244	-0.000584712
7113	2.23317	8.32962	0.948032	0.0223559	-0.000593698
7114	2.23348	8.33449	0.948457	0.0222873	-0.000602739
7115	2.2338	8.33933	0.948883	0.0222192	-0.000611793
7116	2.23411	8.34414	0.949306	0.022151	-0.000620935
7117	2.23442	8.34893	0.949727	0.022083	-0.000629966
7118	2.23474	8.3537	0.950148	0.0220152	-0.00063887
7119	2.23505	8.35844	0.950565	0.0219477	-0.000647335
7120	2.23537	8.36315	0.950981	0.0218803	-0.0006564
7121	2.23568	8.36784	0.951396	0.0218128	-0.000665426
7122	2.23599	8.3725	0.951807	0.0217455	-0.000674669
7123	2.23631	8.37714	0.952215	0.0216782	-0.000683752
7124	2.23662	8.38174	0.952621	0.0216112	-0.000693163
7125	2.23694	8.38632	0.953025	0.0215443	-0.000702465
7126	2.23725	8.39088	0.953426	0.0214776	-0.000712084
7127	2.23756	8.3954	0.953824	0.0214112	-0.00072139
7128	2.23788	8.3999	0.954221	0.0213449	-0.000731053
7129	2.23819	8.40438	0.954615	0.0212787	-0.00074081
7130	2.23851	8.40882	0.955006	0.0212127	-0.000750364
7131	2.23882	8.41324	0.955395	0.0211469	-0.000759814
7132	2.23913	8.41762	0.955782	0.0210814	-0.000769533
7133	2.23945	8.42198	0.956166	0.0210162	-0.000779161
7134	2.23976	8.42631	0.956547	0.020951	-0.000789108
7135	2.24008	8.43062	0.956926	0.0208862	-0.000799288
7136	2.24039	8.43489	0.957301	0.0208216	-0.000809211
7137	2.2407	8.43913	0.957676	0.0207574	-0.000819214
7138	2.24102	8.44335	0.958046	0.0206931	-0.000828932
7139	2.24133	8.44753	0.958416	0.0206293	-0.000838671
7140	2.24165	8.45169	0.958781	0.0205657	-0.00084844
7141	2.24196	8.45582	0.959146	0.0205022	-0.000858372
7142	2.24227	8.45992	0.959507	0.0204391	-0.000868247
7143	2.24259	8.46398	0.959866	0.0203765	-0.000878224
7144	2.2429	8.46802	0.960223	0.0203141	-0.000887855
7145	2.24322	8.47203	0.960576	0.0202517	-0.000897851
7146	2.24353	8.476	0.960926	0.0201897	-0.000907954
7147	2.24384	8.47995	0.961274	0.0201279	-0.000918131
7148	2.24416	8.48386	0.96162	0.0200665	-0.000927788
7149	2.24447	8.48775	0.961963	0.0200054	-0.000937913
7150	2.24479	8.4916	0.962302	0.0199443	-0.000948104
7151	2.2451	8.49542	0.962639	0.0198833	-0.000958606
7152	2.24541	8.49921	0.962972	0.0198229	-0.00096858
7153	2.24573	8.50297	0.963303	0.0197629	-0.000978841
7154	2.24604	8.5067	0.963632	0.0197032	-0.000989057
7155	2.24636	8.51039	0.963956	0.0196436	-0.000999439
7156	2.24667	8.51406	0.964279	0.0195845	-0.00100988
7157	2.24698	8.51769	0.964599	0.0195256	-0.00102017
7158	2.2473	8.52129	0.964918	0.0194673	-0.00103044
7159	2.24761	8.52485	0.965231	0.0194091	-0.00104054
7160	2.24793	8.52839	0.965543	0.0193512	-0.00105072
7161	2.24824	8.53189	0.96585	0.0192932	-0.00106113
7162	2.24855	8.53536	0.966158	0.0192367	-0.00107102
7163	2.24887	8.53879	0.966461	0.0191798	-0.00108146
7164	2.24918	8.5422	0.96676	0.0191234	-0.001092
7165	2.2495	8.54557	0.967058	0.0190672	-0.00110219
7166	2.24981	8.5489	0.967352	0.0190114	-0.00111235
7167	2.25012	8.5522	0.967645	0.0189563	-0.00112247
7168	2.25044	8.55547	0.967934	0.0189013	-0.0011326
7169	2.25075	8.55871	0.968221	0.0188474	-0.00114248
7170	2.25107	8.56191	0.968503	0.0187923	-0.00115317
7171	2.25138	8.56508	0.968784	0.0187385	-0.00116317
7172	2.25169	8.56821	0.969062	0.0186849	-0.00117314
7173	2.25201	8.57131	0.969337	0.0186318	-0.00118352
7174	2.25232	8.57437	0.969608	0.0185788	-0.00119375
7175	2.25264	8.5774	0.969877	0.0185263	-0.00120401
7176	2.25295	8.5804	0.970142	0.0184739	-0.00121443
7177	2.25326	8.58336	0.970405	0.0184219	-0.00122486
7178	2.25358	8.58629	0.970664	0.01837	-0.00123529
7179	2.25389	8.58918	0.970921	0.0183194	-0.00124535
7180	2.25421	8.59203	0.971175	0.0182692	-0.00125578
7181	2.25452	8.59485	0.971423	0.0182185	-0.00126664
7182	2.25483	8.59764	0.971669	0.0181684	-0.00127727
7183	2.25515	8.60039	0.971912	0.0181185	-0.00128777
7184	2.25546	8.6031	0.972152	0.0180692	-0.00129843
7185	2.25578	8.60578	0.972389	0.0180203	-0.00130866
7186	2.25609	8.60843	0.972624	0.0179719	-0.00131902
7187	2.2564	8.61103	0.972855	0.0179238	-0.00132972
7188	2.25672	8.6136	0.973082	0.0178761	-0.00134048
7189	2.25703	8.61614	0.973306	0.017829	-0.0013511
7190	2.25735	8.61864	0.973528	0.0177821	-0.0013618
7191	2.25766	8.6211	0.973746	0.0177358	-0.00137215
7192	2.25797	8.62353	0.97396	0.0176895	-0.00138295
7193	2.25829	8.62592	0.974173	0.0176439	-0.00139363
7194	2.2586	8.62827	0.974383	0.0175991	-0.00140388
7195	2.25892	8.63059	0.974589	0.0175545	-0.00141414
7196	2.25923	8.63287	0.974792	0.0175102	-0.00142449
7197	2.25954	8.63511	0.974992	0.0174664	-0.00143514
7198	2.25986	8.63732	0.975187	0.0174229	-0.00144592
7199	2.26017	8.63949	0.975379	0.0173797	-0.00145675
7200	2.26049	8.64162	0.975568	0.0173369	-0.00146768
7201	2.2608	8.64372	0.975753	0.0172944	-0.00147846
7202	2.26111	8.64578	0.975935	0.0172526	-0.00148948
7203	2.26143	8.6478	0.976114	0.0172115	-0.00149983
7204	2.26174	8.64978	0.97629	0.0171706	-0.00151063
7205	2.26206	8.65173	0.976464	0.0171302	-0.0015211
7206	2.26237	8.65364	0.976634	0.0170903	-0.00153163
7207	2.26268	8.65551	0.976801	0.017051	-0.00154201
7208	2.263	8.65734	0.976963	0.0170118	-0.0015529
7209	2.26331	8.65914	0.977122	0.016973	-0.0015639
7210	2.26363	8.6609	0.977278	0.0169346	-0.00157453
7211	2.26394	8.66262	0.97743	0.0168968	-0.00158506
7212	2.26425	8.6643	0.977581	0.0168595	-0.00159558
7213	2.26457	8.66594	0.977727	0.0168225	-0.00160633
7214	2.26488	8.66755	0.97787	0.0167862	-0.00161692
7215	2.2652	8.66912	0.978009	0.0167502	-0.00162755
7216	2.26551	8.67065	0.978147	0.0167151	-0.00163828
7217	2.26582	8.67214	0.978279	0.0166798	-0.0016485
7218	2.26614	8.67359	0.978411	0.0166457	-0.00165862
7219	2.26645	8.675	0.97854	0.016612	-0.00166879
7220	2.26677	8.67638	0.978665	0.0165788	-0.001679
7221	2.26708	8.67772	0.978786	0.0165458	-0.00168933
7222	2.26739	8.67902	0.978902	0.016513	-0.00170001
7223	2.26771	8.68028	0.979016	0.016481	-0.00171029
7224	2.26802	8.6815	0.979127	0.0164494	-0.0017206
7225	2.26834	8.68268	0.979236	0.0164185	-0.00173068
7226	2.26865	8.68383	0.97934	0.0163878	-0.00174097
7227	2.26896	8.68493	0.97944	0.0163576	-0.0017512
7228	2.26928	8.686	0.979537	0.0163279	-0.00176159
7229	2.26959	8.68703	0.979631	0.0162987	-0.00177191
7230	2.26991	8.68802	0.979722	0.0162699	-0.00178209
7231	2.27022	8.68897	0.97981	0.0162417	-0.00179254
7232	2.27053	8.68988	0.979893	0.016214	-0.00180264
7233	2.27085	8.69075	0.979974	0.0161867	-0.00181281
7234	2.27116	8.69158	0.980051	0.0161598	-0.00182338
7235	2.27148	8.69237	0.980124	0.0161335	-0.0018338
7236	2.27179	8.69313	0.980193	0.0161074	-0.00184445
7237	2.2721	8.69384	0.98026	0.0160822	-0.00185505
7238	2.27242	8.69452	0.980323	0.0160574	-0.00186489
7239	2.27273	8.69516	0.980383	0.0160332	-0.00187543
7240	2.27305	8.69576	0.980439	0.0160092	-0.00188561
7241	2.27336	8.69631	0.980491	0.0159859	-0.00189599
7242	2.27367	8.69683	0.980541	0.0159632	-0.00190603
7243	2.27399	8.69731	0.980587	0.0159409	-0.00191681
7244	2.2743	8.69775	0.980629	0.015919	-0.00192688
7245	2.27462	8.69815	0.980669	0.0158979	-0.00193729
7246	2.27493	8.69852	0.980704	0.015877	-0.00194704
7247	2.27524	8.69884	0.980738	0.0158572	-0.00195713
7248	2.27556	8.69912	0.980768	0.0158375	-0.00196738
7249	2.27587	8.69936	0.980794	0.0158185	-0.00197735
7250	2.27619	8.69957	0.980818	0.0157999	-0.00198706
7251	2.2765	8.69973	0.980838	0.0157818	-0.00199712
7252	2.27681	8.69986	0.980855	0.0157644	-0.00200659
7253	2.27713	8.69994	0.98087	0.0157476	-0.00201624
7254	2.27744	8.69999	0.980881	0.0157312	-0.00202562
7255	2.27776	8.7	0.98089	0.0157155	-0.00203473
7256	2.27807	8.69997	0.980896	0.0157001	-0.0020439
7257	2.27838	8.69989	0.980902	0.0156858	-0.00205242
7258	2.2787	8.69978	0.980904	0.0156718	-0.00206089
7259	2.27901	8.69963	0.980905	0.0156584	-0.00206884
7260	2.27933	8.69944	0.980905	0.0156459	-0.00207636
7261	2.27964	8.69921	0.980903	0.0156339	-0.0020835
7262	2.27995	8.69894	0.9809	0.0156226	-0.00209021
7263	2.28027	8.69863	0.980896	0.015612	-0.00209616
7264	2.28058	8.69829	0.980891	0.015602	-0.0021022
7265	2.2809	8.6979	0.980885	0.0155926	-0.00210762
7266	2.28121	8.69747	0.980878	0.0155838	-0.00211263
7267	2.28152	8.69701	0.980871	0.0155755	-0.00211725
7268	2.28184	8.6965	0.980862	0.0155678	-0.00212167
7269	2.28215	8.69596	0.980853	0.0155607	-0.00212568
7270	2.28247	8.69537	0.980842	0.015554	-0.00212955
7271	2.28278	8.69475	0.980829	0.0155475	-0.00213379
7272	2.28309	8.69409	0.980813	0.0155413	-0.00213762
7273	2.28341	8.69339	0.980792	0.0155349	-0.00214257
7274	2.28372	8.69265	0.980766	0.0155286	-0.00214829
7275	2.28404	8.69187	0.980736	0.0155221	-0.00215452
7276	2.28435	8.69105	0.980699	0.0155157	-0.00216173
7277	2.28466	8.69019	0.980656	0.0155089	-0.00216995
7278	2.28498	8.68929	0.980604	0.0155021	-0.00217958
7279	2.28529	8.68836	0.980544	0.015495	-0.00219043
7280	2.28561	8.68738	0.980475	0.0154878	-0.00220277
7281	2.28592	8.68637	0.980396	0.0154801	-0.00221667
7282	2.28623	8.68532	0.980309	0.0154725	-0.00223149
7283	2.28655	8.68422	0.980213	0.0154648	-0.00224745
7284	2.28686	8.68309	0.980107	0.0154572	-0.00226507
7285	2.28718	8.68192	0.979995	0.0154503	-0.00228259
7286	2.28749	8.68072	0.979874	0.0154435	-0.00230065
7287	2.2878	8.67947	0.979746	0.0154373	-0.00231965
7288	2.28812	8.67818	0.979613	0.0154317	-0.00233824
7289	2.28843	8.67686	0.979476	0.0154275	-0.0023564
7290	2.28875	8.6755	0.979336	0.0154241	-0.00237394
7291	2.28906	8.6741	0.979192	0.0154217	-0.00239106
7292	2.28937	8.67266	0.979045	0.0154204	-0.00240744
7293	2.28969	8.67118	0.978895	0.0154203	-0.00242325
7294	2.29	8.66966	0.978746	0.0154214	-0.0024376
7295	2.29032	8.66811	0.978593	0.015424	-0.0024512
7296	2.29063	8.66652	0.978444	0.015428	-0.00246278
7297	2.29094	8.66489	0.978293	0.0154332	-0.00247389
7298	2.29126	8.66322	0.978141	0.0154396	-0.00248365
7299	2.29157	8.66151	0.977991	0.0154472	-0.00249207
7300	2.29189	8.65977	0.97784	0.0154559	-0.00249989
7301	2.2922	8.65798	0.977687	0.0154653	-0.00250713
7302	2.29251	8.65616	0.977531	0.0154757	-0.0025142
7303	2.29283	8.65431	0.977377	0.0154869	-0.00252004
7304	2.29314	8.65241	0.977222	0.0154991	-0.00252554
7305	2.29346	8.65048	0.977065	0.0155117	-0.00253052
7306	2.29377	8.64851	0.976904	0.0155249	-0.00253555
7307	2.29408	8.6465	0.976742	0.0155388	-0.00254034
7308	2.2944	8.64445	0.976576	0.0155531	-0.00254536
7309	2.29471	8.64237	0.976407	0.0155678	-0.00255019
7310	2.29503	8.64025	0.976236	0.0155831	-0.00255532
7311	2.29534	8.6381	0.976063	0.0155988	-0.00256006
7312	2.29565	8.6359	0.975885	0.0156147	-0.0025653
7313	2.29597	8.63367	0.975703	0.0156309	-0.00257083
7314	2.29628	8.6314	0.975519	0.0156478	-0.00257609
7315	2.2966	8.6291	0.97533	0.0156651	-0.00258205
7316	2.29691	8.62676	0.97514	0.0156826	-0.00258744
7317	2.29722	8.62438	0.974946	0.0157006	-0.00259331
7318	2.29754	8.62197	0.974748	0.0157191	-0.00259872
7319	2.29785	8.61952	0.974547	0.0157379	-0.0026048
7320	2.29817	8.61703	0.974343	0.0157571	-0.00261072
7321	2.29848	8.61451	0.974136	0.0157769	-0.00261685
7322	2.29879	8.61195	0.973924	0.0157969	-0.00262334
7323	2.29911	8.60935	0.973708	0.0158172	-0.00262998
7324	2.29942	8.60672	0.973489	0.0158379	-0.00263644
7325	2.29974	8.60406	0.973266	0.0158591	-0.00264323
7326	2.30005	8.60136	0.973041	0.0158809	-0.00264997
7327	2.30036	8.59862	0.972812	0.0159029	-0.00265659
7328	2.30068	8.59585	0.972581	0.0159257	-0.0026632
7329	2.30099	8.59304	0.972345	0.0159488	-0.00266999
7330	2.30131	8.59019	0.972106	0.0159723	-0.00267672
7331	2.30162	8.58731	0.971866	0.0159967	-0.00268316
7332	2.30193	8.5844	0.971623	0.0160215	-0.00268944
7333	2.30225	8.58145	0.971377	0.0160468	-0.00269555
7334	2.30256	8.57847	0.971128	0.0160725	-0.00270186
7335	2.30288	8.57545	0.970876	0.0160988	-0.00270817
7336	2.30319	8.5724	0.97062	0.0161254	-0.00271429
7337	2.3035	8.56931	0.970362	0.0161525	-0.00272058
7338	2.30382	8.56619	0.970101	0.0161801	-0.00272621
7339	2.30413	8.56304	0.969834	0.0162077	-0.00273297
7340	2.30445	8.55985	0.969566	0.0162363	-0.0027391
7341	2.30476	8.55662	0.969297	0.0162654	-0.00274504
7342	2.30507	8.55337	0.969023	0.0162948	-0.00275096
7343	2.30539	8.55008	0.968748	0.0163248	-0.00275636
7344	2.3057	8.54675	0.968468	0.016355	-0.00276253
7345	2.30602	8.54339	0.968185	0.0163857	-0.0027684
7346	2.30633	8.54	0.967899	0.0164171	-0.00277421
7347	2.30664	8.53658	0.967611	0.0164488	-0.00277969
7348	2.30696	8.53312	0.96732	0.0164811	-0.00278535
7349	2.30727	8.52963	0.967027	0.0165139	-0.00279068
7350	2.30759	8.52611	0.96673	0.0165471	-0.00279609
7351	2.3079	8.52256	0.966433	0.0165813	-0.00280088
7352	2.30821	8.51897	0.966132	0.0166157	-0.0028054
7353	2.30853	8.51535	0.965828	0.0166504	-0.00281027
7354	2.30884	8.5117	0.965522	0.0166855	-0.00281531
7355	2.30916	8.50801	0.96521	0.0167207	-0.00282058
7356	2.30947	8.5043	0.964899	0.0167571	-0.00282503
7357	2.30978	8.50055	0.964584	0.0167935	-0.00282967
7358	2.3101	8.49677	0.964266	0.0168305	-0.00283415
7359	2.31041	8.49296	0.963947	0.0168683	-0.00283857
7360	2.31073	8.48912	0.963623	0.0169059	-0.00284294
7361	2.31104	8.48524	0.963298	0.0169444	-0.00284717
7362	2.31135	8.48134	0.962969	0.016983	-0.00285172
7363	2.31167	8.47741	0.962638	0.0170221	-0.0028561
7364	2.31198	8.47344	0.962305	0.0170617	-0.00286012
7365	2.3123	8.46944	0.961969	0.0171016	-0.00286397
7366	2.31261	8.46542	0.96163	0.0171423	-0.00286808
7367	2.31292	8.46136	0.961292	0.0171836	-0.0028713
7368	2.31324	8.45727	0.960945	0.0172243	-0.00287586
7369	2.31355	8.45316	0.960599	0.0172663	-0.00287945
7370	2.31387	8.44901	0.96025	0.0173084	-0.00288331
7371	2.31418	8.44484	0.959901	0.0173515	-0.00288644
7372	2.31449	8.44063	0.959543	0.0173936	-0.00289127
7373	2.31481	8.4364	0.959188	0.0174376	-0.00289414
7374	2.31512	8.43213	0.958827	0.0174806	-0.00289841
7375	2.31544	8.42784	0.958465	0.0175251	-0.00290171
7376	2.31575	8.42352	0.958106	0.0175706	-0.00290407
7377	2.31606	8.41917	0.957742	0.0176157	-0.00290653
7378	2.31638	8.41479	0.957374	0.0176614	-0.00290947
7379	2.31669	8.41039	0.957004	0.0177073	-0.00291244
7380	2.31701	8.40595	0.95663	0.0177534	-0.00291554
7381	2.31732	8.40149	0.956253	0.0177999	-0.0029188
7382	2.31763	8.397	0.955875	0.017847	-0.00292174
7383	2.31795	8.39249	0.956303	0.0178859	-0.00259583
7384	2.31826	8.38794	0.956646	0.018023	-0.00233468
7385	2.31858	8.38337	0.956759	0.0181209	-0.00221292
7386	2.31889	8.37877	0.956549	0.0181664	-0.00225019
7387	2.3192	8.37415	0.956131	0.0181848	-0.00235531
7388	2.31952	8.3695	0.955661	0.0182001	-0.00244664
7389	2.31983	8.36482	0.955244	0.0182263	-0.00248737
7390	2.32015	8.36011	0.954935	0.0182688	-0.00247167
7391	2.32046	8.35538	0.954743	0.0183281	-0.00240854
7392	2.32077	8.35063	0.954641	0.0184006	-0.00231351
7393	2.32109	8.34585	0.954593	0.018481	-0.00220197
7394	2.3214	8.34104	0.95456	0.0185644	-0.00208587
7395	2.32172	8.33621	0.954515	0.0186471	-0.00197365
7396	2.32203	8.33135	0.954436	0.0187266	-0.00187005
7397	2.32234	8.32647	0.954312	0.0188014	-0.00177985
7398	2.32266	8.32156	0.954146	0.0188719	-0.00170051
7399	2.32297	8.31663	0.953944	0.0189394	-0.00163
7400	2.32329	8.31167	0.953714	0.0190055	-0.00156545
7401	2.3236	8.30669	0.953466	0.0190708	-0.00150564
7402	2.32391	8.30169	0.953208	0.019137	-0.00144752
7403	2.32423	8.29666	0.952944	0.0192042	-0.00139054
7404	2.32454	8.29161	0.952686	0.0192739	-0.00133036
7405	2.32486	8.28653	0.952414	0.0193412	-0.00127797
7406	2.32517	8.28143	0.952152	0.0194116	-0.00122033
7407	2.32548	8.27631	0.951895	0.0194832	-0.00116135
7408	2.3258	8.27117	0.951639	0.0195552	-0.00110258
7409	2.32611	8.266	0.951384	0.0196278	-0.00104405
7410	2.32643	8.26081	0.951132	0.0197009	-0.00098466
7411	2.32674	8.2556	0.950889	0.0197758	-0.000921177
7412	2.32705	8.25037	0.950631	0.0198474	-0.000864918
7413	2.32737	8.24512	0.950382	0.019921	-0.000804449
7414	2.32768	8.23984	0.950133	0.0199944	-0.000744332
7415	2.328	8.23455	0.949883	0.0200681	-0.000684113
7416	2.32831	8.22923	0.94964	0.0201429	-0.000621415
7417	2.32862	8.22389	0.949388	0.0202159	-0.000562854
7418	2.32894	8.21853	0.949126	0.0202873	-0.000508167
7419	2.32925	8.21315	0.948875	0.0203616	-0.00044827
7420	2.32957	8.20775	0.948615	0.0204339	-0.000392977
7421	2.32988	8.20233	0.94835	0.0205058	-0.000339242
7422	2.33019	8.19689	0.948079	0.0205772	-0.000287515
7423	2.33051	8.19143	0.947804	0.0206482	-0.000237577
7424	2.33082	8.18595	0.947522	0.0207186	-0.000189914
7425	2.33114	8.18045	0.947234	0.0207881	-0.000144756
7426	2.33145	8.17493	0.946938	0.020857	-0.000101845
7427	2.33176	8.1694	0.946639	0.0209259	-6.02846e-05
7428	2.33208	8.16384	0.946335	0.0209942	-2.04776e-05
7429	2.33239	8.15827	0.946022	0.0210618	1.65002e-05
7430	2.33271	8.15268	0.945704	0.021129	5.15923e-05
7431	2.33302	8.14707	0.945379	0.0211955	8.41046e-05
7432	2.33333	8.14145	0.945047	0.0212617	0.000114947
7433	2.33365	8.1358	0.94471	0.0213275	0.000144228
7434	2.33396	8.13014	0.944368	0.021393	0.000171665
7435	2.33428	8.12446	0.94402	0.0214581	0.000197379
7436	2.33459	8.11877	0.943668	0.021523	0.000222132
7437	2.3349	8.11306	0.943309	0.0215876	0.000245093
7438	2.33522	8.10733	0.942946	0.0216521	0.000266664
7439	2.33553	8.10159	0.94258	0.0217161	0.000287122
7440	2.33585	8.09583	0.942206	0.0217801	0.000305908
7441	2.33616	8.09005	0.941829	0.0218442	0.000324218
7442	2.33647	8.08426	0.941448	0.021908	0.000341439
7443	2.33679	8.07846	0.941064	0.0219715	0.000357754
7444	2.3371	8.07264	0.940673	0.0220349	0.000372821
7445	2.33742	8.0668	0.940278	0.0220983	0.000386684
7446	2.33773	8.06095	0.939881	0.0221619	0.000400566
7447	2.33804	8.05509	0.93948	0.0222254	0.000413836
7448	2.33836	8.04921	0.939076	0.0222889	0.000426597
7449	2.33867	8.04332	0.938674	0.0223543	0.000440946
7450	2.33899	8.03742	0.938261	0.0224165	0.000450869
7451	2.3393	8.0315	0.937844	0.02248	0.000461448
7452	2.33961	8.02557	0.937429	0.0225436	0.00047242
7453	2.33993	8.01962	0.937008	0.0226074	0.000482831
7454	2.34024	8.01366	0.936588	0.0226711	0.000493042
7455	2.34056	8.0077	0.936167	0.0227365	0.000504803
7456	2.34087	8.00171	0.935735	0.0227986	0.000512315
7457	2.34118	7.99572	0.935303	0.0228623	0.000521057
7458	2.3415	7.98972	0.93487	0.0229264	0.00053012
7459	2.34181	7.9837	0.934435	0.0229904	0.000538867
7460	2.34213	7.97767	0.933998	0.0230548	0.000548162
7461	2.34244	7.97163	0.933559	0.0231192	0.000556988
7462	2.34275	7.96558	0.933117	0.0231835	0.000565418
7463	2.34307	7.95952	0.932674	0.0232481	0.000573811
7464	2.34338	7.95345	0.932229	0.0233129	0.000582431
7465	2.3437	7.94737	0.931781	0.0233778	0.000590814
7466	2.34401	7.94129	0.931332	0.0234427	0.000599162
7467	2.34432	7.93519	0.930879	0.0235076	0.000607117
7468	2.34464	7.92908	0.930427	0.0235727	0.000615182
7469	2.34495	7.92296	0.92997	0.0236378	0.000623033
7470	2.34527	7.91683	0.929512	0.023703	0.000630895
7471	2.34558	7.9107	0.929053	0.0237686	0.000639131
7472	2.34589	7.90456	0.928593	0.0238344	0.000647174
7473	2.34621	7.8984	0.928132	0.0239003	0.000655622
7474	2.34652	7.89225	0.927673	0.0239677	0.000665617
7475	2.34684	7.88608	0.927204	0.0240323	0.000672355
7476	2.34715	7.8799	0.926738	0.0240987	0.000680812
7477	2.34746	7.87372	0.926271	0.0241652	0.000689117
7478	2.34778	7.86754	0.925807	0.0242334	0.000699057
7479	2.34809	7.86134	0.925334	0.0242986	0.000705973
7480	2.34841	7.85514	0.924861	0.0243654	0.00071397
7481	2.34872	7.84893	0.924389	0.0244323	0.000722235
7482	2.34903	7.84272	0.923915	0.0244994	0.000730396
7483	2.34935	7.8365	0.923444	0.0245683	0.000740405
7484	2.34966	7.83028	0.922968	0.0246357	0.000748864
7485	2.34998	7.82405	0.92249	0.0247031	0.000756997
7486	2.35029	7.81782	0.922006	0.0247685	0.000763334
7487	2.3506	7.81158	0.921523	0.024836	0.000771086
7488	2.35092	7.80533	0.921042	0.0249037	0.00077924
7489	2.35123	7.79909	0.92056	0.0249718	0.000787616
7490	2.35155	7.79284	0.920074	0.0250395	0.000795483
7491	2.35186	7.78658	0.919589	0.0251074	0.000803527
7492	2.35217	7.78032	0.919101	0.0251756	0.000811694
7493	2.35249	7.77406	0.918618	0.0252449	0.000821099
7494	2.3528	7.7678	0.918124	0.0253113	0.000827442
7495	2.35312	7.76153	0.917632	0.0253795	0.000835008
7496	2.35343	7.75526	0.917145	0.0254493	0.000844285
7497	2.35374	7.74899	0.91665	0.0255173	0.000851847
7498	2.35406	7.74272	0.916152	0.025584	0.00085804
7499	2.35437	7.73644	0.915657	0.0256522	0.000865855
7500	2.35469	7.73017	0.915165	0.0257224	0.000875321
7501	2.355	7.72389	0.914664	0.0257891	0.000881915
7502	2.35531	7.71761	0.914165	0.0258576	0.000889429
7503	2.35563	7.71133	0.913666	0.0259262	0.000897005
7504	2.35594	7.70505	0.913166	0.0259949	0.000904899
7505	2.35626	7.69877	0.912664	0.0260635	0.000912611
7506	2.35657	7.69249	0.912164	0.0261326	0.000920691
7507	2.35688	7.68621	0.911663	0.0262017	0.000929192
7508	2.3572	7.67993	0.911161	0.0262709	0.000937438
7509	2.35751	7.67365	0.910659	0.0263401	0.000945836
7510	2.35783	7.66738	0.910157	0.0264096	0.000954403
7511	2.35814	7.6611	0.909659	0.0264806	0.000964522
7512	2.35845	7.65483	0.909149	0.026548	0.000971169
7513	2.35877	7.64855	0.908646	0.0266176	0.000979718
7514	2.35908	7.64228	0.908142	0.026687	0.00098852
7515	2.3594	7.63601	0.907639	0.0267567	0.000997636
7516	2.35971	7.62975	0.907134	0.0268265	0.00100664
7517	2.36002	7.62348	0.906633	0.0268979	0.00101707
7518	2.36034	7.61722	0.906124	0.0269659	0.00102495
7519	2.36065	7.61097	0.905619	0.0270358	0.00103398
7520	2.36097	7.60471	0.905117	0.0271067	0.00104396
7521	2.36128	7.59847	0.904604	0.0271744	0.00105117
7522	2.36159	7.59222	0.9041	0.0272456	0.00106127
7523	2.36191	7.58598	0.903592	0.0273149	0.00106989
7524	2.36222	7.57974	0.903079	0.0273828	0.0010774
7525	2.36254	7.57351	0.902576	0.0274543	0.00108788
7526	2.36285	7.56728	0.902064	0.0275222	0.00109574
7527	2.36316	7.56106	0.901556	0.0275922	0.00110508
7528	2.36348	7.55484	0.901052	0.0276637	0.00111571
7529	2.36379	7.54863	0.900546	0.0277335	0.00112523
7530	2.36411	7.54243	0.900033	0.0278014	0.00113322
7531	2.36442	7.53623	0.899525	0.0278709	0.00114234
7532	2.36473	7.53004	0.899017	0.0279406	0.00115176
7533	2.36505	7.52385	0.89851	0.0280103	0.00116125
7534	2.36536	7.51768	0.898002	0.02808	0.00117071
7535	2.36568	7.5115	0.897495	0.0281495	0.00118031
7536	2.36599	7.50534	0.896988	0.0282192	0.00119031
7537	2.3663	7.49918	0.89648	0.0282884	0.00119972
7538	2.36662	7.49304	0.895973	0.028358	0.00120927
7539	2.36693	7.4869	0.895467	0.0284273	0.00121905
7540	2.36725	7.48077	0.894959	0.0284964	0.00122876
7541	2.36756	7.47464	0.894452	0.0285656	0.00123859
7542	2.36787	7.46853	0.893946	0.0286346	0.00124822
7543	2.36819	7.46242	0.893443	0.0287054	0.00125921
7544	2.3685	7.45633	0.892937	0.0287743	0.00126895
7545	2.36882	7.45024	0.892427	0.0288414	0.00127743
7546	2.36913	7.44417	0.89192	0.0289101	0.001287
7547	2.36944	7.4381	0.891416	0.028979	0.00129727
7548	2.36976	7.43204	0.890916	0.0290494	0.00130875
7549	2.37007	7.426	0.890415	0.0291183	0.00131931
7550	2.37039	7.41997	0.889907	0.0291852	0.00132807
7551	2.3707	7.41394	0.889404	0.0292539	0.0013384
7552	2.37101	7.40793	0.888909	0.0293245	0.00135075
7553	2.37133	7.40193	0.888401	0.0293906	0.00135889
7554	2.37164	7.39594	0.887899	0.0294587	0.00136893
7555	2.37196	7.38996	0.887399	0.0295267	0.00137915
7556	2.37227	7.384	0.886899	0.0295947	0.0013896
7557	2.37258	7.37805	0.886401	0.0296625	0.00140006
7558	2.3729	7.37211	0.885902	0.0297302	0.00141042
7559	2.37321	7.36618	0.885406	0.029798	0.0014213
7560	2.37353	7.36027	0.88491	0.0298654	0.00143178
7561	2.37384	7.35437	0.884414	0.0299326	0.00144206
7562	2.37415	7.34848	0.883917	0.0299996	0.00145259
7563	2.37447	7.34261	0.883423	0.0300666	0.00146307
7564	2.37478	7.33675	0.882928	0.0301334	0.00147364
7565	2.3751	7.33091	0.882436	0.0302002	0.00148437
7566	2.37541	7.32508	0.881949	0.0302686	0.00149636
7567	2.37572	7.31927	0.881454	0.0303333	0.00150602
7568	2.37604	7.31347	0.880962	0.0303994	0.00151627
7569	2.37635	7.30768	0.88047	0.0304656	0.00152644
7570	2.37667	7.30191	0.879983	0.0305317	0.0015374
7571	2.37698	7.29616	0.879496	0.0305974	0.00154831
7572	2.37729	7.29042	0.879009	0.0306629	0.00155875
7573	2.37761	7.2847	0.878522	0.0307285	0.00156944
7574	2.37792	7.279	0.878037	0.0307936	0.00157996
7575	2.37824	7.27331	0.877551	0.0308588	0.00159028
7576	2.37855	7.26764	0.877072	0.0309253	0.00160228
7577	2.37886	7.26198	0.876589	0.03099	0.00161283
7578	2.37918	7.25635	0.876108	0.0310545	0.00162359
7579	2.37949	7.25073	0.875625	0.0311177	0.00163361
7580	2.37981	7.24513	0.875146	0.0311821	0.00164444
7581	2.38012	7.23954	0.874668	0.0312464	0.00165529
7582	2.38043	7.23398	0.874195	0.0313108	0.00166654
7583	2.38075	7.22843	0.873721	0.0313747	0.00167773
7584	2.38106	7.2229	0.873249	0.0314388	0.00168928
7585	2.38138	7.21739	0.87278	0.0315026	0.0017007
7586	2.38169	7.2119	0.872312	0.0315662	0.00171236
7587	2.382	7.20643	0.871846	0.0316297	0.00172413
7588	2.38232	7.20098	0.871379	0.0316927	0.00173546
7589	2.38263	7.19555	0.870915	0.0317556	0.00174688
7590	2.38295	7.19013	0.870452	0.0318182	0.00175833
7591	2.38326	7.18474	0.86999	0.0318806	0.00176965
7592	2.38357	7.17937	0.86953	0.0319425	0.00178103
7593	2.38389	7.17402	0.86907	0.0320045	0.0017922
7594	2.3842	7.16869	0.868611	0.0320663	0.00180342
7595	2.38452	7.16338	0.868156	0.0321278	0.00181457
7596	2.38483	7.15809	0.867699	0.032189	0.00182562
7597	2.38514	7.15282	0.867246	0.0322499	0.00183648
7598	2.38546	7.14758	0.866793	0.0323107	0.00184746
7599	2.38577	7.14235	0.86634	0.0323711	0.00185821
7600	2.38609	7.13715	0.865892	0.0324316	0.0018692
7601	2.3864	7.13197	0.865443	0.0324915	0.00188044
7602	2.38671	7.12681	0.864996	0.0325513	0.00189156
7603	2.38703	7.12168	0.864552	0.032611	0.00190253
7604	2.38734	7.11657	0.864109	0.0326704	0.00191352
7605	2.38766	7.11148	0.863668	0.0327297	0.00192465
7606	2.38797	7.10641	0.863229	0.0327888	0.00193598
7607	2.38828	7.10137	0.862791	0.0328475	0.0019472
7608	2.3886	7.09635	0.862355	0.0329062	0.00195837
7609	2.38891	7.09136	0.861923	0.0329646	0.00196982
7610	2.38923	7.08639	0.861491	0.0330227	0.00198088
7611	2.38954	7.08144	0.861062	0.0330807	0.00199256
7612	2.38985	7.07652	0.860635	0.0331387	0.0020041
7613	2.39017	7.07162	0.860213	0.0331974	0.00201616
7614	2.39048	7.06675	0.859787	0.0332534	0.0020271
7615	2.3908	7.0619	0.859364	0.0333102	0.00203846
7616	2.39111	7.05708	0.858944	0.0333669	0.00204997
7617	2.39142	7.05228	0.858526	0.0334235	0.00206112
7618	2.39174	7.04751	0.85811	0.0334793	0.0020723
7619	2.39205	7.04276	0.857694	0.0335349	0.00208322
7620	2.39237	7.03804	0.85728	0.03359	0.00209419
7621	2.39268	7.03335	0.856869	0.033645	0.00210518
7622	2.39299	7.02868	0.856459	0.0336998	0.00211625
7623	2.39331	7.02404	0.856051	0.0337541	0.00212697
7624	2.39362	7.01942	0.855645	0.0338084	0.00213769
7625	2.39394	7.01484	0.855239	0.033862	0.00214848
7626	2.39425	7.01027	0.854836	0.0339158	0.0021594
7627	2.39456	7.00574	0.854436	0.0339693	0.00217039
7628	2.39488	7.00123	0.854038	0.0340227	0.0021812
7629	2.39519	6.99676	0.853642	0.0340757	0.0021922
7630	2.39551	6.99231	0.853248	0.0341285	0.00220311
7631	2.39582	6.98788	0.852858	0.0341812	0.00221458
7632	2.39613	6.98349	0.85247	0.0342338	0.00222598
7633	2.39645	6.97912	0.852084	0.0342859	0.00223708
7634	2.39676	6.97478	0.851701	0.034338	0.00224871
7635	2.39708	6.97047	0.851321	0.0343901	0.00226044
7636	2.39739	6.96619	0.850943	0.0344418	0.00227201
7637	2.3977	6.96194	0.850568	0.0344931	0.00228347
7638	2.39802	6.95772	0.850193	0.0345442	0.00229495
7639	2.39833	6.95352	0.849822	0.0345947	0.00230633
7640	2.39865	6.94936	0.849453	0.0346453	0.00231755
7641	2.39896	6.94523	0.849084	0.034695	0.00232866
7642	2.39927	6.94112	0.84872	0.0347447	0.00234005
7643	2.39959	6.93705	0.848359	0.0347941	0.00235164
7644	2.3999	6.933	0.848001	0.0348433	0.00236304
7645	2.40022	6.92899	0.847644	0.0348925	0.00237446
7646	2.40053	6.925	0.84729	0.0349411	0.00238591
7647	2.40084	6.92105	0.846939	0.034989	0.00239734
7648	2.40116	6.91713	0.846589	0.0350371	0.00240901
7649	2.40147	6.91324	0.846242	0.0350848	0.0024205
7650	2.40179	6.90937	0.845899	0.0351323	0.00243172
7651	2.4021	6.90554	0.845556	0.0351788	0.00244296
7652	2.40241	6.90175	0.84522	0.0352267	0.00245498
7653	2.40273	6.89798	0.844884	0.0352732	0.00246613
7654	2.40304	6.89424	0.844551	0.0353195	0.0024775
7655	2.40336	6.89054	0.844218	0.0353651	0.00248845
7656	2.40367	6.88687	0.843886	0.0354102	0.00249909
7657	2.40398	6.88323	0.843558	0.0354553	0.00250991
7658	2.4043	6.87962	0.843233	0.0355	0.00252059
7659	2.40461	6.87605	0.842911	0.0355443	0.00253123
7660	2.40493	6.87251	0.842589	0.0355877	0.00254166
7661	2.40524	6.869	0.842272	0.0356323	0.00255274
7662	2.40555	6.86552	0.841957	0.0356757	0.00256335
7663	2.40587	6.86207	0.841643	0.0357188	0.00257364
7664	2.40618	6.85866	0.841332	0.0357609	0.00258391
7665	2.4065	6.85529	0.841025	0.0358041	0.00259458
7666	2.40681	6.85194	0.840719	0.0358462	0.00260484
7667	2.40712	6.84863	0.840416	0.035888	0.00261512
7668	2.40744	6.84535	0.840118	0.03593	0.00262631
7669	2.40775	6.84211	0.839822	0.0359711	0.00263742
7670	2.40807	6.8389	0.839533	0.0360132	0.00264868
7671	2.40838	6.83572	0.839244	0.0360541	0.00265983
7672	2.40869	6.83258	0.838959	0.0360949	0.00267139
7673	2.40901	6.82947	0.838676	0.0361348	0.00268261
7674	2.40932	6.8264	0.838398	0.0361754	0.00269376
7675	2.40964	6.82336	0.83812	0.0362144	0.00270489
7676	2.40995	6.82036	0.83785	0.0362546	0.00271649
7677	2.41026	6.81739	0.837577	0.036293	0.0027275
7678	2.41058	6.81445	0.837311	0.036332	0.00273911
7679	2.41089	6.81155	0.837047	0.0363704	0.00275039
7680	2.41121	6.80869	0.836788	0.0364093	0.00276144
7681	2.41152	6.80586	0.836527	0.0364463	0.00277221
7682	2.41183	6.80306	0.836271	0.0364837	0.0027832
7683	2.41215	6.80031	0.836018	0.0365208	0.00279386
7684	2.41246	6.79758	0.835768	0.0365575	0.00280462
7685	2.41278	6.79489	0.835521	0.0365937	0.00281534
7686	2.41309	6.79224	0.835276	0.0366296	0.00282578
7687	2.4134	6.78962	0.835034	0.0366651	0.00283613
7688	2.41372	6.78704	0.834794	0.0367003	0.00284624
7689	2.41403	6.7845	0.834556	0.036735	0.00285636
7690	2.41435	6.78199	0.834323	0.0367696	0.00286668
7691	2.41466	6.77952	0.834093	0.0368039	0.00287688
7692	2.41497	6.77708	0.833863	0.0368376	0.00288659
7693	2.41529	6.77468	0.833638	0.036871	0.00289656
7694	2.4156	6.77232	0.833416	0.036904	0.00290622
7695	2.41592	6.76999	0.833195	0.0369368	0.00291606
7696	2.41623	6.7677	0.832978	0.036969	0.00292534
7697	2.41654	6.76545	0.832763	0.0370009	0.00293526
7698	2.41686	6.76323	0.832552	0.0370327	0.0029447
7699	2.41717	6.76106	0.832341	0.0370638	0.00295385
7700	2.41749	6.75891	0.832134	0.0370947	0.00296277
7701	2.4178	6.75681	0.831928	0.0371249	0.00297165
7702	2.41811	6.75474	0.831727	0.037155	0.00298052
7703	2.41843	6.75271	0.831526	0.0371848	0.00298939
7704	2.41874	6.75072	0.83133	0.037214	0.00299814
7705	2.41906	6.74876	0.831138	0.0372435	0.00300716
7706	2.41937	6.74684	0.830949	0.0372723	0.00301666
7707	2.41968	6.74496	0.830763	0.0373011	0.00302589
7708	2.42	6.74312	0.830581	0.0373297	0.00303485
7709	2.42031	6.74131	0.8304	0.0373576	0.00304377
7710	2.42063	6.73955	0.830223	0.0373851	0.00305289
7711	2.42094	6.73782	0.83005	0.0374128	0.00306212
7712	2.42125	6.73612	0.829879	0.03744	0.00307123
7713	2.42157	6.73447	0.829712	0.0374668	0.00308105
7714	2.42188	6.73285	0.829552	0.037494	0.00309064
7715	2.4222	6.73128	0.829391	0.0375201	0.00310016
7716	2.42251	6.72974	0.829237	0.0375467	0.00310958
7717	2.42282	6.72824	0.829084	0.0375722	0.00311948
7718	2.42314	6.72677	0.828935	0.0375978	0.00312917
7719	2.42345	6.72535	0.82879	0.0376233	0.0031385
7720	2.42377	6.72396	0.828648	0.037648	0.00314846
7721	2.42408	6.72262	0.828511	0.0376729	0.00315869
7722	2.42439	6.72131	0.828379	0.0376976	0.00316861
7723	2.42471	6.72004	0.828249	0.0377217	0.00317919
7724	2.42502	6.71881	0.828121	0.0377454	0.00318875
7725	2.42534	6.71761	0.827997	0.0377687	0.00319833
7726	2.42565	6.71646	0.827876	0.0377915	0.00320765
7727	2.42596	6.71534	0.827758	0.037814	0.00321717
7728	2.42628	6.71427	0.827644	0.0378363	0.00322684
7729	2.42659	6.71323	0.827534	0.0378581	0.00323646
7730	2.42691	6.71223	0.827427	0.0378798	0.00324602
7731	2.42722	6.71127	0.827324	0.037901	0.00325556
7732	2.42753	6.71035	0.827223	0.0379218	0.00326468
7733	2.42785	6.70947	0.827127	0.0379423	0.00327424
7734	2.42816	6.70863	0.827034	0.0379625	0.00328383
7735	2.42848	6.70782	0.826945	0.0379823	0.00329316
7736	2.42879	6.70706	0.826859	0.0380015	0.00330286
7737	2.4291	6.70633	0.826775	0.0380205	0.00331146
7738	2.42942	6.70565	0.826694	0.0380388	0.0033203
7739	2.42973	6.705	0.826616	0.0380568	0.00332887
7740	2.43005	6.70439	0.82654	0.0380744	0.00333718
7741	2.43036	6.70382	0.826468	0.0380914	0.00334493
7742	2.43067	6.7033	0.826396	0.0381079	0.00335258
7743	2.43099	6.70281	0.826327	0.0381238	0.00336008
7744	2.4313	6.70236	0.826262	0.0381395	0.00336767
7745	2.43162	6.70194	0.826201	0.0381552	0.00337551
7746	2.43193	6.70157	0.826143	0.0381704	0.0033835
7747	2.43224	6.70124	0.826088	0.0381854	0.00339103
7748	2.43256	6.70095	0.826037	0.0382	0.00339857
7749	2.43287	6.70069	0.82599	0.0382145	0.00340652
7750	2.43319	6.70048	0.825947	0.0382286	0.00341446
7751	2.4335	6.7003	0.825906	0.0382424	0.00342227
7752	2.43381	6.70017	0.825869	0.0382557	0.00342979
7753	2.43413	6.70007	0.825836	0.0382688	0.00343774
7754	2.43444	6.70002	0.825806	0.0382816	0.00344538
7755	2.43476	6.7	0.82578	0.0382939	0.00345334
7756	2.43507	6.70002	0.825757	0.0383059	0.00346111
7757	2.43538	6.70008	0.825739	0.0383179	0.00346909
7758	2.4357	6.70019	0.825725	0.0383297	0.00347738
7759	2.43601	6.70033	0.825715	0.0383411	0.00348552
7760	2.43633	6.70051	0.825708	0.0383521	0.00349378
7761	2.43664	6.70073	0.825704	0.0383626	0.00350163
7762	2.43695	6.70099	0.825704	0.0383728	0.00350949
7763	2.43727	6.70128	0.825707	0.0383826	0.00351741
7764	2.43758	6.70162	0.825712	0.0383918	0.00352493
7765	2.4379	6.702	0.825722	0.0384009	0.00353276
7766	2.43821	6.70242	0.825736	0.0384096	0.00354035
7767	2.43852	6.70287	0.825751	0.0384177	0.00354792
7768	2.43884	6.70337	0.825772	0.0384257	0.00355552
7769	2.43915	6.7039	0.825796	0.0384336	0.00356336
7770	2.43947	6.70447	0.825824	0.0384409	0.00357078
7771	2.43978	6.70509	0.825855	0.0384477	0.00357829
7772	2.44009	6.70574	0.82589	0.0384542	0.00358582
7773	2.44041	6.70643	0.825927	0.0384601	0.00359308
7774	2.44072	6.70716	0.825969	0.038466	0.00360035
7775	2.44104	6.70793	0.826012	0.0384711	0.00360744
7776	2.44135	6.70874	0.82606	0.038476	0.0036148
7777	2.44166	6.70959	0.82611	0.0384804	0.00362122
7778	2.44198	6.71048	0.826164	0.0384845	0.00362805
7779	2.44229	6.7114	0.826221	0.0384883	0.00363479
7780	2.44261	6.71237	0.826282	0.0384917	0.00364165
7781	2.44292	6.71337	0.826347	0.0384948	0.00364837
7782	2.44323	6.71441	0.826415	0.0384976	0.00365508
7783	2.44355	6.7155	0.826487	0.0385001	0.00366192
7784	2.44386	6.71662	0.826564	0.0385023	0.00366911
7785	2.44418	6.71778	0.826643	0.0385041	0.003676
7786	2.44449	6.71897	0.826726	0.0385055	0.0036831
7787	2.4448	6.72021	0.826811	0.0385066	0.00368888
7788	2.44512	6.72149	0.8269	0.0385071	0.00369517
7789	2.44543	6.7228	0.826991	0.0385072	0.00370143
7790	2.44575	6.72415	0.827086	0.0385066	0.00370732
7791	2.44606	6.72554	0.827184	0.0385059	0.00371337
7792	2.44637	6.72697	0.827287	0.0385049	0.00371964
7793	2.44669	6.72844	0.827392	0.0385035	0.00372574
7794	2.447	6.72995	0.827501	0.0385019	0.00373163
7795	2.44732	6.73149	0.827614	0.0384999	0.00373764
7796	2.44763	6.73308	0.82773	0.0384973	0.00374362
7797	2.44794	6.7347	0.827849	0.0384946	0.00374942
7798	2.44826	6.73636	0.827971	0.0384913	0.00375519
7799	2.44857	6.73805	0.828097	0.0384876	0.0037607
7800	2.44889	6.73979	0.828225	0.0384835	0.00376614
7801	2.4492	6.74156	0.828356	0.0384789	0.00377142
7802	2.44951	6.74337	0.828491	0.0384742	0.00377682
7803	2.44983	6.74522	0.82863	0.038469	0.00378225
7804	2.45014	6.7471	0.828773	0.0384637	0.00378774
7805	2.45046	6.74903	0.828919	0.038458	0.00379311
7806	2.45077	6.75099	0.82907	0.0384522	0.00379877
7807	2.45108	6.75299	0.829224	0.0384459	0.00380454
7808	2.4514	6.75502	0.829382	0.0384393	0.00381043
7809	2.45171	6.7571	0.829543	0.0384322	0.0038159
7810	2.45203	6.75921	0.829708	0.0384248	0.0038217
7811	2.45234	6.76135	0.829875	0.0384169	0.00382702
7812	2.45265	6.76354	0.830046	0.0384086	0.00383198
7813	2.45297	6.76576	0.83022	0.0384001	0.00383714
7814	2.45328	6.76802	0.830399	0.0383913	0.00384267
7815	2.4536	6.77031	0.83058	0.0383819	0.00384785
7816	2.45391	6.77264	0.830765	0.0383721	0.00385297
7817	2.45422	6.77501	0.830952	0.0383619	0.00385797
7818	2.45454	6.77742	0.831144	0.0383516	0.00386295
7819	2.45485	6.77986	0.831339	0.0383409	0.00386784
7820	2.45517	6.78234	0.831538	0.0383299	0.00387279
7821	2.45548	6.78485	0.83174	0.0383184	0.00387756
7822	2.45579	6.7874	0.831945	0.0383064	0.0038824
7823	2.45611	6.78998	0.832152	0.038294	0.00388694
7824	2.45642	6.79261	0.832363	0.0382812	0.00389121
7825	2.45674	6.79526	0.832576	0.0382677	0.00389532
7826	2.45705	6.79796	0.832794	0.0382543	0.00389989
7827	2.45736	6.80068	0.833014	0.0382402	0.00390368
7828	2.45768	6.80345	0.833238	0.0382258	0.00390783
7829	2.45799	6.80625	0.833466	0.0382112	0.00391228
7830	2.45831	6.80908	0.833697	0.0381962	0.00391658
7831	2.45862	6.81195	0.833929	0.0381806	0.00392024
7832	2.45893	6.81486	0.834165	0.0381645	0.00392371
7833	2.45925	6.8178	0.834403	0.0381479	0.00392695
7834	2.45956	6.82077	0.834644	0.0381309	0.00393029
7835	2.45988	6.82378	0.834885	0.0381133	0.00393295
7836	2.46019	6.82682	0.835131	0.0380954	0.00393582
7837	2.4605	6.8299	0.835379	0.0380772	0.00393841
7838	2.46082	6.83301	0.83563	0.0380586	0.00394099
7839	2.46113	6.83616	0.835884	0.0380396	0.00394348
7840	2.46145	6.83934	0.836141	0.0380199	0.0039457
7841	2.46176	6.84256	0.8364	0.0380002	0.00394829
7842	2.46207	6.8458	0.836663	0.0379801	0.00395086
7843	2.46239	6.84909	0.83693	0.0379596	0.00395331
7844	2.4627	6.8524	0.837199	0.037939	0.00395587
7845	2.46302	6.85575	0.837471	0.0379179	0.00395846
7846	2.46333	6.85913	0.837747	0.0378967	0.00396101
7847	2.46364	6.86255	0.838025	0.0378751	0.00396355
7848	2.46396	6.866	0.838306	0.0378532	0.00396608
7849	2.46427	6.86948	0.838589	0.0378307	0.00396811
7850	2.46459	6.87299	0.838875	0.037808	0.00397029
7851	2.4649	6.87654	0.839166	0.0377853	0.00397288
7852	2.46521	6.88012	0.83946	0.0377621	0.00397542
7853	2.46553	6.88373	0.839757	0.0377387	0.00397815
7854	2.46584	6.88737	0.840056	0.037715	0.00398051
7855	2.46616	6.89105	0.84036	0.0376909	0.00398329
7856	2.46647	6.89476	0.840667	0.0376667	0.00398619
7857	2.46678	6.8985	0.840975	0.0376418	0.00398835
7858	2.4671	6.90227	0.841288	0.037617	0.00399108
7859	2.46741	6.90607	0.841603	0.0375916	0.00399356
7860	2.46773	6.90991	0.841926	0.0375667	0.00399729
7861	2.46804	6.91377	0.842248	0.0375407	0.00399969
7862	2.46835	6.91767	0.842571	0.0375139	0.00400169
7863	2.46867	6.92159	0.842897	0.0374871	0.00400406
7864	2.46898	6.92555	0.843227	0.0374598	0.00400614
7865	2.4693	6.92954	0.84356	0.0374326	0.00400859
7866	2.46961	6.93356	0.8439	0.0374053	0.00401175
7867	2.46992	6.93761	0.844236	0.0373768	0.00401349
7868	2.47024	6.94169	0.844578	0.0373484	0.00401566
7869	2.47055	6.9458	0.844926	0.03732	0.00401839
7870	2.47087	6.94993	0.84527	0.0372902	0.00401974
7871	2.47118	6.9541	0.84562	0.0372608	0.00402175
7872	2.47149	6.9583	0.845974	0.037231	0.0040238
7873	2.47181	6.96253	0.846329	0.0372007	0.00402581
7874	2.47212	6.96678	0.846687	0.0371702	0.00402759
7875	2.47244	6.97107	0.847048	0.0371389	0.004029
7876	2.47275	6.97538	0.84741	0.0371075	0.00403028
7877	2.47306	6.97972	0.847773	0.0370754	0.00403131
7878	2.47338	6.98409	0.848141	0.0370431	0.00403251
7879	2.47369	6.98849	0.848511	0.0370105	0.00403363
7880	2.47401	6.99292	0.848883	0.0369775	0.00403467
7881	2.47432	6.99737	0.849257	0.0369441	0.00403568
7882	2.47463	7.00186	0.849634	0.0369103	0.00403667
7883	2.47495	7.00637	0.850013	0.0368764	0.00403729
7884	2.47526	7.0109	0.849601	0.0368421	0.00372277
7885	2.47558	7.01547	0.849224	0.0367086	0.00343508
7886	2.47589	7.02006	0.848888	0.0365898	0.00317939
7887	2.4762	7.02468	0.848856	0.0365253	0.0030935
7888	2.47652	7.02932	0.849127	0.0365043	0.00314201
7889	2.47683	7.03399	0.849557	0.0364993	0.0032303
7890	2.47715	7.03869	0.849985	0.036486	0.00328099
7891	2.47746	7.04341	0.850329	0.0364556	0.00327349
7892	2.47777	7.04816	0.850541	0.0364041	0.00320324
7893	2.47809	7.05294	0.850643	0.0363366	0.00309115
7894	2.4784	7.05774	0.850645	0.036255	0.00294313
7895	2.47872	7.06257	0.850632	0.0361732	0.00279795
7896	2.47903	7.06742	0.850646	0.036096	0.00266503
7897	2.47934	7.07229	0.850712	0.0360267	0.00255178
7898	2.47966	7.0772	0.850845	0.0359658	0.00246079
7899	2.47997	7.08212	0.851039	0.0359116	0.00238704
7900	2.48029	7.08707	0.851277	0.0358612	0.00232417
7901	2.4806	7.09204	0.851543	0.0358125	0.00226711
7902	2.48091	7.09704	0.851816	0.0357622	0.00220974
7903	2.48123	7.10206	0.85209	0.0357099	0.00214971
7904	2.48154	7.10711	0.852354	0.0356542	0.00208536
7905	2.48186	7.11218	0.852606	0.0355959	0.00201783
7906	2.48217	7.11727	0.852848	0.0355352	0.00194708
7907	2.48248	7.12239	0.853082	0.0354727	0.00187456
7908	2.4828	7.12752	0.85331	0.0354091	0.00180136
7909	2.48311	7.13268	0.853537	0.0353448	0.0017282
7910	2.48343	7.13787	0.853762	0.0352802	0.00165616
7911	2.48374	7.14307	0.853988	0.0352157	0.00158494
7912	2.48405	7.1483	0.854216	0.0351513	0.00151505
7913	2.48437	7.15355	0.854447	0.0350872	0.00144669
7914	2.48468	7.15882	0.854682	0.0350233	0.00138009
7915	2.485	7.16411	0.85492	0.0349599	0.001315
7916	2.48531	7.16942	0.855161	0.0348967	0.0012517
7917	2.48562	7.17476	0.855407	0.0348341	0.00119053
7918	2.48594	7.18011	0.855658	0.0347721	0.00113146
7919	2.48625	7.18548	0.855914	0.0347106	0.00107477
7920	2.48657	7.19088	0.856176	0.0346498	0.00102066
7921	2.48688	7.19629	0.856444	0.0345895	0.000969063
7922	2.48719	7.20173	0.85672	0.03453	0.000920138
7923	2.48751	7.20718	0.857001	0.0344715	0.000873819
7924	2.48782	7.21266	0.857293	0.0344139	0.000831154
7925	2.48814	7.21815	0.857589	0.0343565	0.000790289
7926	2.48845	7.22366	0.857893	0.0343	0.000751837
7927	2.48876	7.2292	0.858204	0.0342441	0.000716332
7928	2.48908	7.23475	0.858522	0.0341893	0.000683571
7929	2.48939	7.24031	0.85885	0.0341351	0.000653508
7930	2.48971	7.2459	0.859184	0.0340814	0.000625527
7931	2.49002	7.2515	0.859524	0.0340282	0.000599493
7932	2.49033	7.25713	0.859872	0.0339755	0.000575505
7933	2.49065	7.26276	0.860225	0.0339233	0.000553439
7934	2.49096	7.26842	0.860586	0.0338714	0.000533147
7935	2.49128	7.27409	0.860954	0.0338202	0.000514783
7936	2.49159	7.27978	0.861326	0.033769	0.000497886
7937	2.4919	7.28549	0.861705	0.0337183	0.000482354
7938	2.49222	7.29121	0.862088	0.0336676	0.000467822
7939	2.49253	7.29695	0.862477	0.0336171	0.000454402
7940	2.49285	7.30271	0.86287	0.0335664	0.000441765
7941	2.49316	7.30848	0.863269	0.0335162	0.00043037
7942	2.49347	7.31427	0.863671	0.0334656	0.000419527
7943	2.49379	7.32007	0.864079	0.0334152	0.000409729
7944	2.4941	7.32588	0.864491	0.0333648	0.00040032
7945	2.49442	7.33172	0.864905	0.0333141	0.000391425
7946	2.49473	7.33756	0.865323	0.0332632	0.000382805
7947	2.49504	7.34342	0.865745	0.0332124	0.000374683
7948	2.49536	7.3493	0.866171	0.0331615	0.000367303
7949	2.49567	7.35518	0.866602	0.0331107	0.000360737
7950	2.49599	7.36109	0.867035	0.0330595	0.000354061
7951	2.4963	7.367	0.867471	0.0330082	0.000347598
7952	2.49661	7.37293	0.867906	0.0329552	0.000339781
7953	2.49693	7.37887	0.868348	0.0329038	0.000333847
7954	2.49724	7.38482	0.868795	0.0328519	0.000328264
7955	2.49756	7.39079	0.869248	0.0328015	0.000324742
7956	2.49787	7.39677	0.869701	0.0327492	0.000320042
7957	2.49818	7.40276	0.87015	0.0326949	0.000313173
7958	2.4985	7.40876	0.870603	0.0326419	0.000307164
7959	2.49881	7.41477	0.871067	0.0325904	0.000303949
7960	2.49913	7.4208	0.87153	0.032537	0.000299328
7961	2.49944	7.42683	0.871989	0.0324815	0.000292903
7962	2.49975	7.43288	0.872459	0.0324292	0.000289631
7963	2.50007	7.43894	0.872928	0.0323752	0.000285295
7964	2.50038	7.44501	0.8734	0.0323208	0.000281169
7965	2.5007	7.45108	0.873875	0.0322663	0.000276876
7966	2.50101	7.45717	0.874351	0.0322114	0.00027264
7967	2.50132	7.46327	0.874824	0.0321547	0.000266558
7968	2.50164	7.46937	0.875303	0.032099	0.000262024
7969	2.50195	7.47549	0.875786	0.0320433	0.000258005
7970	2.50227	7.48161	0.87627	0.0319871	0.000253764
7971	2.50258	7.48774	0.876761	0.0319322	0.000250895
7972	2.50289	7.49389	0.877248	0.0318753	0.000246744
7973	2.50321	7.50003	0.877731	0.0318165	0.000240609
7974	2.50352	7.50619	0.878225	0.0317604	0.000237346
7975	2.50384	7.51236	0.878714	0.0317012	0.000231627
7976	2.50415	7.51853	0.87921	0.0316446	0.000228425
7977	2.50446	7.52471	0.879702	0.0315851	0.000222686
7978	2.50478	7.53089	0.880199	0.0315266	0.000218449
7979	2.50509	7.53709	0.880698	0.0314679	0.000214232
7980	2.50541	7.54329	0.881199	0.0314091	0.0002103
7981	2.50572	7.54949	0.881703	0.0313501	0.000206553
7982	2.50603	7.5557	0.882208	0.0312909	0.000202875
7983	2.50635	7.56192	0.882714	0.0312311	0.000198913
7984	2.50666	7.56814	0.883222	0.0311713	0.000195204
7985	2.50698	7.57437	0.883731	0.0311111	0.000191408
7986	2.50729	7.5806	0.884245	0.0310519	0.000188992
7987	2.5076	7.58684	0.88475	0.0309895	0.000183164
7988	2.50792	7.59308	0.885261	0.0309284	0.0001787
7989	2.50823	7.59933	0.885774	0.0308672	0.000174579
7990	2.50855	7.60558	0.886289	0.0308058	0.000170421
7991	2.50886	7.61183	0.886808	0.0307454	0.000167623
7992	2.50917	7.61809	0.88732	0.030682	0.000162424
7993	2.50949	7.62435	0.887837	0.0306199	0.000158223
7994	2.5098	7.63061	0.88836	0.0305592	0.000155279
7995	2.51012	7.63688	0.888875	0.0304952	0.000149902
7996	2.51043	7.64315	0.889395	0.0304324	0.000145917
7997	2.51074	7.64942	0.889917	0.0303696	0.000141701
7998	2.51106	7.65569	0.890438	0.0303064	0.000137401
7999	2.51137	7.66197	0.890962	0.0302431	0.000133257
8000	2.51169	7.66824	0.891484	0.0301791	0.000128762
8001	2.512	7.67452	0.892007	0.030115	0.000124231
8002	2.51231	7.6808	0.892533	0.030051	0.00011985
8003	2.51263	7.68708	0.893058	0.0299866	0.000115529
8004	2.51294	7.69336	0.893584	0.029922	0.000111056
8005	2.51326	7.69964	0.894112	0.0298575	0.000106872
8006	2.51357	7.70592	0.894639	0.0297925	0.000102338
8007	2.51388	7.7122	0.895167	0.0297274	9.79453e-05
8008	2.5142	7.71848	0.895701	0.0296635	9.47422e-05
8009	2.51451	7.72476	0.896224	0.0295962	8.89281e-05
8010	2.51483	7.73103	0.896752	0.0295303	8.40058e-05
8011	2.51514	7.73731	0.897282	0.0294646	7.95478e-05
8012	2.51545	7.74358	0.897811	0.0293983	7.45541e-05
8013	2.51577	7.74986	0.898341	0.0293321	6.95286e-05
8014	2.51608	7.75613	0.898875	0.0292669	6.58497e-05
8015	2.5164	7.7624	0.899401	0.0291984	5.96663e-05
8016	2.51671	7.76866	0.89993	0.0291313	5.47229e-05
8017	2.51702	7.77493	0.90046	0.0290643	4.96666e-05
8018	2.51734	7.78119	0.900992	0.0289972	4.47869e-05
8019	2.51765	7.78745	0.901523	0.0289299	3.99257e-05
8020	2.51797	7.7937	0.902052	0.0288621	3.45233e-05
8021	2.51828	7.79995	0.902587	0.028796	3.04948e-05
8022	2.51859	7.8062	0.903118	0.0287279	2.54796e-05
8023	2.51891	7.81244	0.903645	0.0286583	1.90421e-05
8024	2.51922	7.81868	0.904175	0.0285903	1.3825e-05
8025	2.51954	7.82491	0.904711	0.0285237	1.00845e-05
8026	2.51985	7.83114	0.905243	0.0284555	5.13222e-06
8027	2.52016	7.83736	0.905773	0.0283868	-3.07641e-07
8028	2.52048	7.84358	0.906304	0.0283183	-5.67767e-06
8029	2.52079	7.84979	0.906829	0.0282479	-1.21725e-05
8030	2.52111	7.856	0.907365	0.0281807	-1.62695e-05
8031	2.52142	7.8622	0.907896	0.0281118	-2.14871e-05
8032	2.52173	7.86839	0.908424	0.0280424	-2.7087e-05
8033	2.52205	7.87458	0.908955	0.0279733	-3.25082e-05
8034	2.52236	7.88076	0.909485	0.0279039	-3.78438e-05
8035	2.52268	7.88693	0.910009	0.0278324	-4.49857e-05
8036	2.52299	7.8931	0.910536	0.027763	-5.07029e-05
8037	2.5233	7.89925	0.911069	0.027695	-5.503e-05
8038	2.52362	7.90541	0.911599	0.0276255	-6.0424e-05
8039	2.52393	7.91155	0.912127	0.0275556	-6.58293e-05
8040	2.52425	7.91768	0.912655	0.0274856	-7.1168e-05
8041	2.52456	7.92381	0.913182	0.0274156	-7.7132e-05
8042	2.52487	7.92992	0.913707	0.0273452	-8.31884e-05
8043	2.52519	7.93603	0.914233	0.0272748	-8.90862e-05
8044	2.5255	7.94213	0.914757	0.0272042	-9.52719e-05
8045	2.52582	7.94822	0.915281	0.0271335	-0.000101266
8046	2.52613	7.95429	0.915805	0.027063	-0.00010716
8047	2.52644	7.96036	0.916327	0.0269922	-0.000113174
8048	2.52676	7.96642	0.91685	0.0269215	-0.000119251
8049	2.52707	7.97247	0.917371	0.0268505	-0.00012565
8050	2.52739	7.97851	0.917891	0.0267794	-0.000131983
8051	2.5277	7.98453	0.91841	0.0267083	-0.00013846
8052	2.52801	7.99055	0.918929	0.0266371	-0.000145114
8053	2.52833	7.99655	0.919447	0.0265657	-0.000151706
8054	2.52864	8.00254	0.919963	0.0264942	-0.000158437
8055	2.52896	8.00852	0.920476	0.0264227	-0.00016551
8056	2.52927	8.01449	0.920991	0.0263513	-0.000172443
8057	2.52958	8.02044	0.921504	0.0262799	-0.000179211
8058	2.5299	8.02639	0.922019	0.0262083	-0.0001858
8059	2.53021	8.03232	0.922531	0.0261371	-0.000192102
8060	2.53053	8.03823	0.923043	0.0260658	-0.000198557
8061	2.53084	8.04414	0.923556	0.0259945	-0.000205064
8062	2.53115	8.05002	0.924067	0.0259232	-0.000211605
8063	2.53147	8.0559	0.924577	0.0258515	-0.000218417
8064	2.53178	8.06176	0.925084	0.02578	-0.000224777
8065	2.5321	8.06761	0.925591	0.0257084	-0.000231576
8066	2.53241	8.07344	0.926097	0.025637	-0.000238165
8067	2.53272	8.07926	0.926603	0.0255655	-0.000244996
8068	2.53304	8.08506	0.927109	0.0254938	-0.000251515
8069	2.53335	8.09085	0.92761	0.0254223	-0.000258498
8070	2.53367	8.09663	0.92811	0.0253504	-0.000266033
8071	2.53398	8.10238	0.928608	0.0252784	-0.000273611
8072	2.53429	8.10812	0.929107	0.0252067	-0.000280729
8073	2.53461	8.11385	0.929604	0.0251353	-0.000287797
8074	2.53492	8.11956	0.930101	0.0250637	-0.000294724
8075	2.53524	8.12525	0.930597	0.024992	-0.000301844
8076	2.53555	8.13092	0.93109	0.0249205	-0.000309068
8077	2.53586	8.13658	0.931582	0.024849	-0.000316317
8078	2.53618	8.14222	0.932074	0.0247777	-0.000323666
8079	2.53649	8.14785	0.932563	0.0247062	-0.000331165
8080	2.53681	8.15345	0.933051	0.0246347	-0.000338726
8081	2.53712	8.15904	0.933538	0.0245631	-0.000346182
8082	2.53743	8.16461	0.934023	0.0244916	-0.000353409
8083	2.53775	8.17016	0.934507	0.0244202	-0.000361046
8084	2.53806	8.1757	0.934991	0.0243489	-0.0003686
8085	2.53838	8.18121	0.935472	0.0242776	-0.00037597
8086	2.53869	8.18671	0.935952	0.0242064	-0.000383319
8087	2.539	8.19218	0.936431	0.024135	-0.000390979
8088	2.53932	8.19764	0.936906	0.0240636	-0.000398949
8089	2.53963	8.20308	0.93738	0.0239925	-0.000406521
8090	2.53995	8.2085	0.937855	0.0239217	-0.000414214
8091	2.54026	8.21389	0.938323	0.0238489	-0.000423079
8092	2.54057	8.21927	0.938793	0.023778	-0.000430711
8093	2.54089	8.22463	0.939265	0.0237087	-0.000437827
8094	2.5412	8.22996	0.939731	0.0236376	-0.000446162
8095	2.54152	8.23528	0.940192	0.0235652	-0.000455053
8096	2.54183	8.24057	0.940658	0.0234962	-0.000461889
8097	2.54214	8.24585	0.94112	0.0234255	-0.00047008
8098	2.54246	8.2511	0.941579	0.0233548	-0.000478471
8099	2.54277	8.25633	0.942034	0.0232841	-0.000487051
8100	2.54309	8.26153	0.942489	0.0232136	-0.00049548
8101	2.5434	8.26672	0.942942	0.0231434	-0.000503962
8102	2.54371	8.27188	0.943394	0.0230737	-0.000512289
8103	2.54403	8.27702	0.943844	0.023004	-0.000520579
8104	2.54434	8.28214	0.944292	0.0229341	-0.000528961
8105	2.54466	8.28723	0.944738	0.0228646	-0.000537295
8106	2.54497	8.29231	0.945183	0.0227951	-0.000545511
8107	2.54528	8.29735	0.945625	0.0227258	-0.000554023
8108	2.5456	8.30238	0.946066	0.0226566	-0.000562397
8109	2.54591	8.30738	0.946505	0.0225876	-0.000570712
8110	2.54623	8.31236	0.946941	0.0225189	-0.000579069
8111	2.54654	8.31731	0.947377	0.0224504	-0.000587419
8112	2.54685	8.32224	0.94781	0.0223817	-0.000595982
8113	2.54717	8.32714	0.948242	0.0223132	-0.000604458
8114	2.54748	8.33202	0.948674	0.0222449	-0.000612526
8115	2.5478	8.33687	0.949101	0.0221767	-0.000620863
8116	2.54811	8.3417	0.949527	0.0221087	-0.000629354
8117	2.54842	8.34651	0.949949	0.0220409	-0.00063788
8118	2.54874	8.35129	0.950371	0.021973	-0.000646681
8119	2.54905	8.35604	0.950791	0.0219055	-0.00065493
8120	2.54937	8.36077	0.951207	0.021838	-0.000663737
8121	2.54968	8.36547	0.951623	0.0217707	-0.000672443
8122	2.54999	8.37014	0.952034	0.0217034	-0.000681471
8123	2.55031	8.37479	0.952446	0.0216366	-0.00068995
8124	2.55062	8.37941	0.952854	0.02157	-0.000698859
8125	2.55094	8.384	0.953259	0.0215031	-0.000707993
8126	2.55125	8.38857	0.953662	0.0214364	-0.000717169
8127	2.55156	8.39311	0.954061	0.0213702	-0.00072651
8128	2.55188	8.39763	0.954461	0.021304	-0.000735594
8129	2.55219	8.40211	0.954856	0.0212379	-0.000745006
8130	2.55251	8.40657	0.955248	0.0211719	-0.000754544
8131	2.55282	8.411	0.955637	0.0211063	-0.000764251
8132	2.55313	8.4154	0.956025	0.0210408	-0.000773695
8133	2.55345	8.41977	0.95641	0.0209755	-0.000783322
8134	2.55376	8.42412	0.956792	0.0209104	-0.000793227
8135	2.55408	8.42844	0.957172	0.0208457	-0.000802883
8136	2.55439	8.43272	0.957551	0.0207813	-0.000812401
8137	2.5547	8.43698	0.957925	0.020717	-0.000821998
8138	2.55502	8.44121	0.958298	0.0206529	-0.000831642
8139	2.55533	8.44542	0.958668	0.0205888	-0.000841625
8140	2.55565	8.44959	0.959034	0.0205249	-0.000851729
8141	2.55596	8.45373	0.959398	0.0204614	-0.000861694
8142	2.55627	8.45784	0.959758	0.0203982	-0.000871886
8143	2.55659	8.46192	0.960118	0.0203353	-0.000881856
8144	2.5569	8.46598	0.960475	0.0202726	-0.00089183
8145	2.55722	8.47	0.960829	0.0202104	-0.00090145
8146	2.55753	8.47399	0.961181	0.0201483	-0.000911245
8147	2.55784	8.47795	0.961531	0.0200867	-0.000920677
8148	2.55816	8.48188	0.961878	0.0200254	-0.000930443
8149	2.55847	8.48578	0.962221	0.0199642	-0.000940326
8150	2.55879	8.48965	0.962564	0.0199034	-0.000949985
8151	2.5591	8.49349	0.962902	0.0198428	-0.00095969
8152	2.55941	8.49729	0.963238	0.0197825	-0.000969593
8153	2.55973	8.50107	0.963572	0.0197225	-0.000979474
8154	2.56004	8.50481	0.963902	0.0196628	-0.000989462
8155	2.56036	8.50852	0.964229	0.0196032	-0.000999777
8156	2.56067	8.5122	0.964552	0.019544	-0.00100984
8157	2.56098	8.51585	0.964873	0.0194852	-0.00102012
8158	2.5613	8.51947	0.965191	0.0194265	-0.00103061
8159	2.56161	8.52305	0.965506	0.0193683	-0.00104094
8160	2.56193	8.5266	0.965817	0.0193102	-0.00105143
8161	2.56224	8.53012	0.966126	0.0192526	-0.00106184
8162	2.56255	8.5336	0.966434	0.0191952	-0.00107221
8163	2.56287	8.53705	0.966736	0.0191381	-0.0010825
8164	2.56318	8.54047	0.967037	0.0190815	-0.00109271
8165	2.5635	8.54386	0.967337	0.0190254	-0.00110279
8166	2.56381	8.54721	0.967631	0.0189693	-0.00111316
8167	2.56412	8.55053	0.967924	0.0189138	-0.00112334
8168	2.56444	8.55382	0.968214	0.0188588	-0.0011336
8169	2.56475	8.55707	0.9685	0.0188039	-0.00114388
8170	2.56507	8.56029	0.968783	0.0187494	-0.00115423
8171	2.56538	8.56347	0.969063	0.0186951	-0.00116481
8172	2.56569	8.56662	0.96934	0.0186413	-0.00117534
8173	2.56601	8.56974	0.969616	0.018588	-0.00118542
8174	2.56632	8.57282	0.969889	0.0185359	-0.00119524
8175	2.56664	8.57587	0.970156	0.0184824	-0.00120606
8176	2.56695	8.57888	0.97042	0.0184299	-0.00121678
8177	2.56726	8.58186	0.970682	0.018378	-0.00122691
8178	2.56758	8.58481	0.970941	0.0183263	-0.00123782
8179	2.56789	8.58771	0.971198	0.0182757	-0.00124818
8180	2.56821	8.59059	0.971451	0.0182244	-0.00125876
8181	2.56852	8.59343	0.9717	0.0181741	-0.00126905
8182	2.56883	8.59623	0.97195	0.0181249	-0.00127899
8183	2.56915	8.599	0.972194	0.018075	-0.00128922
8184	2.56946	8.60173	0.972438	0.0180266	-0.00129922
8185	2.56978	8.60443	0.972675	0.0179773	-0.00130973
8186	2.57009	8.60709	0.972912	0.0179296	-0.00131986
8187	2.5704	8.60972	0.973144	0.0178816	-0.00133045
8188	2.57072	8.6123	0.973371	0.0178338	-0.00134121
8189	2.57103	8.61486	0.973595	0.0177862	-0.00135213
8190	2.57135	8.61738	0.973818	0.0177394	-0.0013625
8191	2.57166	8.61986	0.974037	0.017693	-0.00137291
8192	2.57197	8.6223	0.974253	0.0176469	-0.00138363
8193	2.57229	8.62471	0.974466	0.0176011	-0.00139432
8194	2.5726	8.62708	0.974675	0.0175557	-0.00140503
8195	2.57292	8.62942	0.974882	0.0175109	-0.00141532
8196	2.57323	8.63172	0.975086	0.0174667	-0.00142567
8197	2.57354	8.63398	0.975285	0.0174224	-0.00143633
8198	2.57386	8.63621	0.975482	0.0173789	-0.00144701
8199	2.57417	8.6384	0.975676	0.0173356	-0.00145736
8200	2.57449	8.64055	0.975867	0.017293	-0.00146761
8201	2.5748	8.64266	0.976055	0.0172506	-0.00147804
8202	2.57511	8.64474	0.976239	0.0172088	-0.00148854
8203	2.57543	8.64678	0.976418	0.017167	-0.00149954
8204	2.57574	8.64878	0.976595	0.017126	-0.00151004
8205	2.57606	8.65075	0.976769	0.0170856	-0.00152035
8206	2.57637	8.65268	0.97694	0.0170454	-0.00153123
8207	2.57668	8.65457	0.977105	0.0170054	-0.00154206
8208	2.577	8.65642	0.977269	0.0169662	-0.00155272
8209	2.57731	8.65823	0.977428	0.0169274	-0.0015637
8210	2.57763	8.66001	0.977585	0.0168891	-0.00157434
8211	2.57794	8.66175	0.977739	0.0168512	-0.00158512
8212	2.57825	8.66345	0.977889	0.0168137	-0.00159565
8213	2.57857	8.66511	0.978037	0.0167769	-0.00160623
8214	2.57888	8.66674	0.978182	0.0167405	-0.00161667
8215	2.5792	8.66833	0.978322	0.0167049	-0.00162708
8216	2.57951	8.66988	0.97846	0.0166692	-0.00163771
8217	2.57982	8.67139	0.978594	0.0166343	-0.00164826
8218	2.58014	8.67286	0.978726	0.0165997	-0.00165864
8219	2.58045	8.67429	0.978854	0.0165657	-0.00166865
8220	2.58077	8.67569	0.97898	0.0165324	-0.0016788
8221	2.58108	8.67704	0.979102	0.0164993	-0.00168909
8222	2.58139	8.67836	0.979221	0.016467	-0.00169921
8223	2.58171	8.67964	0.979336	0.0164348	-0.00171018
8224	2.58202	8.68088	0.979445	0.0164027	-0.00172081
8225	2.58234	8.68209	0.979554	0.0163719	-0.00173107
8226	2.58265	8.68325	0.979658	0.0163408	-0.00174163
8227	2.58296	8.68438	0.979759	0.0163105	-0.00175211
8228	2.58328	8.68546	0.979856	0.0162807	-0.00176256
8229	2.58359	8.68651	0.979949	0.0162512	-0.00177321
8230	2.58391	8.68752	0.98004	0.0162224	-0.00178349
8231	2.58422	8.68849	0.980128	0.0161942	-0.00179366
8232	2.58453	8.68942	0.980213	0.0161664	-0.00180387
8233	2.58485	8.69031	0.980295	0.016139	-0.00181409
8234	2.58516	8.69116	0.980373	0.0161121	-0.00182455
8235	2.58548	8.69198	0.980446	0.0160855	-0.00183514
8236	2.58579	8.69275	0.980516	0.0160594	-0.00184544
8237	2.5861	8.69349	0.980583	0.0160341	-0.00185556
8238	2.58642	8.69418	0.980647	0.0160092	-0.00186587
8239	2.58673	8.69484	0.980707	0.0159848	-0.00187635
8240	2.58705	8.69546	0.980765	0.0159608	-0.00188648
8241	2.58736	8.69604	0.980819	0.0159373	-0.00189666
8242	2.58767	8.69657	0.98087	0.0159146	-0.00190689
8243	2.58799	8.69707	0.980917	0.0158923	-0.00191724
8244	2.5883	8.69753	0.980959	0.0158702	-0.00192745
8245	2.58862	8.69796	0.981001	0.015849	-0.00193725
8246	2.58893	8.69834	0.981038	0.0158281	-0.00194715
8247	2.58924	8.69868	0.981071	0.0158079	-0.00195758
8248	2.58956	8.69898	0.981102	0.0157883	-0.00196768
8249	2.58987	8.69925	0.981129	0.015769	-0.00197753
8250	2.59019	8.69947	0.981154	0.0157504	-0.00198743
8251	2.5905	8.69965	0.981174	0.0157323	-0.00199728
8252	2.59081	8.6998	0.981192	0.0157147	-0.00200693
8253	2.59113	8.69991	0.981206	0.0156976	-0.0020169
8254	2.59144	8.69997	0.981218	0.0156811	-0.00202636
8255	2.59176	8.7	0.981228	0.0156652	-0.00203557
8256	2.59207	8.69999	0.981235	0.01565	-0.00204435
8257	2.59238	8.69994	0.981241	0.0156354	-0.00205318
8258	2.5927	8.69984	0.981244	0.0156215	-0.00206149
8259	2.59301	8.69971	0.981245	0.0156079	-0.00206958
8260	2.59333	8.69954	0.981244	0.0155949	-0.0020775
8261	2.59364	8.69933	0.981242	0.0155828	-0.00208486
8262	2.59395	8.69908	0.981238	0.0155711	-0.00209178
8263	2.59427	8.6988	0.981235	0.0155605	-0.00209815
8264	2.59458	8.69847	0.98123	0.0155504	-0.00210405
8265	2.5949	8.6981	0.981224	0.0155408	-0.00210959
8266	2.59521	8.69769	0.981219	0.015532	-0.0021143
8267	2.59552	8.69725	0.981213	0.0155239	-0.00211874
8268	2.59584	8.69676	0.981207	0.0155164	-0.00212265
8269	2.59615	8.69624	0.981199	0.0155092	-0.00212641
8270	2.59647	8.69567	0.98119	0.0155024	-0.00213012
8271	2.59678	8.69507	0.981179	0.015496	-0.00213382
8272	2.59709	8.69443	0.981164	0.0154898	-0.00213775
8273	2.59741	8.69375	0.981146	0.0154835	-0.00214234
8274	2.59772	8.69303	0.981122	0.0154773	-0.00214755
8275	2.59804	8.69227	0.981093	0.0154707	-0.00215374
8276	2.59835	8.69147	0.981058	0.015464	-0.00216084
8277	2.59866	8.69063	0.981015	0.0154572	-0.00216951
8278	2.59898	8.68975	0.980964	0.01545	-0.00217897
8279	2.59929	8.68884	0.980904	0.0154424	-0.00218999
8280	2.59961	8.68788	0.980836	0.0154351	-0.00220264
8281	2.59992	8.68689	0.980757	0.0154273	-0.00221647
8282	2.60023	8.68585	0.980671	0.0154194	-0.00223175
8283	2.60055	8.68478	0.980575	0.0154116	-0.00224778
8284	2.60086	8.68367	0.98047	0.0154039	-0.00226525
8285	2.60118	8.68252	0.980357	0.0153963	-0.00228316
8286	2.60149	8.68133	0.980237	0.0153897	-0.00230163
8287	2.6018	8.68011	0.980113	0.0153835	-0.00231974
8288	2.60212	8.67884	0.97998	0.0153779	-0.00233885
8289	2.60243	8.67754	0.979844	0.0153734	-0.00235689
8290	2.60275	8.67619	0.979705	0.0153699	-0.00237435
8291	2.60306	8.67481	0.979561	0.0153673	-0.00239172
8292	2.60337	8.67339	0.979415	0.0153659	-0.00240814
8293	2.60369	8.67193	0.979267	0.0153658	-0.00242358
8294	2.604	8.67044	0.979116	0.0153667	-0.00243844
8295	2.60432	8.6689	0.978968	0.0153691	-0.00245119
8296	2.60463	8.66733	0.97882	0.015373	-0.00246292
8297	2.60494	8.66572	0.978671	0.015378	-0.00247361
8298	2.60526	8.66407	0.97852	0.0153841	-0.00248369
8299	2.60557	8.66238	0.978373	0.0153917	-0.00249176
8300	2.60589	8.66066	0.978223	0.0154002	-0.00249948
8301	2.6062	8.65889	0.978072	0.0154095	-0.00250657
8302	2.60651	8.65709	0.977921	0.0154196	-0.00251294
8303	2.60683	8.65525	0.977768	0.0154308	-0.00251902
8304	2.60714	8.65338	0.977612	0.0154424	-0.00252466
8305	2.60746	8.65146	0.977454	0.0154546	-0.00253027
8306	2.60777	8.64951	0.977294	0.0154676	-0.00253557
8307	2.60808	8.64752	0.977132	0.0154811	-0.00254062
8308	2.6084	8.6455	0.976969	0.0154954	-0.00254539
8309	2.60871	8.64343	0.976801	0.01551	-0.00255027
8310	2.60903	8.64133	0.97663	0.0155249	-0.00255536
8311	2.60934	8.63919	0.976458	0.0155405	-0.00256037
8312	2.60965	8.63702	0.97628	0.0155564	-0.00256576
8313	2.60997	8.63481	0.976103	0.0155728	-0.00257062
8314	2.61028	8.63256	0.975919	0.0155894	-0.00257593
8315	2.6106	8.63027	0.975732	0.0156063	-0.00258186
8316	2.61091	8.62795	0.975542	0.0156236	-0.00258743
8317	2.61122	8.62559	0.975348	0.0156413	-0.00259368
8318	2.61154	8.6232	0.975149	0.0156594	-0.00259997
8319	2.61185	8.62076	0.974947	0.0156779	-0.00260646
8320	2.61217	8.6183	0.974744	0.0156969	-0.00261235
8321	2.61248	8.61579	0.974538	0.0157164	-0.0026187
8322	2.61279	8.61325	0.974328	0.0157364	-0.00262484
8323	2.61311	8.61068	0.974115	0.0157569	-0.00263108
8324	2.61342	8.60806	0.973897	0.0157776	-0.00263739
8325	2.61374	8.60541	0.973678	0.0157989	-0.00264382
8326	2.61405	8.60273	0.973453	0.0158206	-0.00265066
8327	2.61436	8.60001	0.973226	0.0158426	-0.00265746
8328	2.61468	8.59726	0.972995	0.015865	-0.00266415
8329	2.61499	8.59447	0.972761	0.0158879	-0.00267088
8330	2.61531	8.59164	0.972524	0.0159112	-0.00267752
8331	2.61562	8.58878	0.972284	0.0159349	-0.00268429
8332	2.61593	8.58588	0.97204	0.0159593	-0.00269081
8333	2.61625	8.58295	0.971795	0.0159843	-0.00269726
8334	2.61656	8.57999	0.971546	0.0160098	-0.0027035
8335	2.61688	8.57699	0.971295	0.0160358	-0.00270989
8336	2.61719	8.57395	0.97104	0.0160623	-0.00271599
8337	2.6175	8.57088	0.970783	0.0160892	-0.00272236
8338	2.61782	8.56778	0.970522	0.0161166	-0.0027285
8339	2.61813	8.56464	0.97026	0.0161447	-0.00273425
8340	2.61845	8.56147	0.969996	0.0161733	-0.00273976
8341	2.61876	8.55826	0.969727	0.0162021	-0.00274555
8342	2.61907	8.55502	0.969455	0.0162314	-0.00275152
8343	2.61939	8.55175	0.969182	0.0162613	-0.0027568
8344	2.6197	8.54844	0.968904	0.0162913	-0.00276271
8345	2.62002	8.5451	0.968623	0.0163219	-0.0027682
8346	2.62033	8.54173	0.968339	0.016353	-0.00277422
8347	2.62064	8.53832	0.968052	0.0163844	-0.00278013
8348	2.62096	8.53488	0.967763	0.0164163	-0.00278559
8349	2.62127	8.53141	0.96747	0.016449	-0.00279079
8350	2.62159	8.5279	0.967171	0.0164813	-0.00279708
8351	2.6219	8.52436	0.966876	0.0165151	-0.00280206
8352	2.62221	8.52079	0.966574	0.016549	-0.00280739
8353	2.62253	8.51719	0.966273	0.0165838	-0.00281212
8354	2.62284	8.51355	0.965966	0.0166185	-0.00281731
8355	2.62316	8.50988	0.965656	0.0166537	-0.00282244
8356	2.62347	8.50618	0.965345	0.0166897	-0.00282723
8357	2.62378	8.50245	0.965031	0.0167262	-0.00283189
8358	2.6241	8.49869	0.964716	0.0167634	-0.00283585
8359	2.62441	8.4949	0.964399	0.0168013	-0.00283975
8360	2.62473	8.49107	0.964078	0.016839	-0.00284404
8361	2.62504	8.48721	0.963754	0.0168772	-0.00284843
8362	2.62535	8.48332	0.963426	0.0169158	-0.00285293
8363	2.62567	8.4794	0.963097	0.0169548	-0.00285725
8364	2.62598	8.47545	0.962765	0.0169943	-0.00286139
8365	2.6263	8.47147	0.96243	0.0170343	-0.00286543
8366	2.62661	8.46746	0.962093	0.0170746	-0.00286934
8367	2.62692	8.46342	0.961752	0.0171152	-0.00287364
8368	2.62724	8.45935	0.961409	0.0171564	-0.00287759
8369	2.62755	8.45525	0.961063	0.0171979	-0.00288169
8370	2.62787	8.45112	0.960717	0.0172403	-0.00288497
8371	2.62818	8.44696	0.960366	0.0172825	-0.0028888
8372	2.62849	8.44277	0.960012	0.0173251	-0.00289288
8373	2.62881	8.43855	0.959652	0.0173675	-0.0028976
8374	2.62912	8.4343	0.959297	0.0174119	-0.00290012
8375	2.62944	8.43002	0.958938	0.0174557	-0.00290359
8376	2.62975	8.42572	0.958573	0.0174999	-0.00290717
8377	2.63006	8.42138	0.958212	0.0175456	-0.00290947
8378	2.63038	8.41702	0.957846	0.0175909	-0.00291228
8379	2.63069	8.41263	0.957475	0.0176367	-0.00291522
8380	2.63101	8.40821	0.957104	0.0176829	-0.00291798
8381	2.63132	8.40376	0.95673	0.0177294	-0.0029208
8382	2.63163	8.39928	0.956354	0.0177765	-0.0029238
8383	2.63195	8.39478	0.955973	0.0178236	-0.00292692
8384	2.63226	8.39025	0.956401	0.017863	-0.00260042
8385	2.63258	8.38569	0.956742	0.0180005	-0.00233973
8386	2.63289	8.38111	0.956853	0.0180985	-0.00221833
8387	2.6332	8.3765	0.95664	0.0181442	-0.00225571
8388	2.63352	8.37186	0.956221	0.0181628	-0.00236076
8389	2.63383	8.36719	0.95575	0.0181786	-0.0024523
8390	2.63415	8.3625	0.955331	0.018205	-0.00249321
8391	2.63446	8.35779	0.955021	0.0182477	-0.00247735
8392	2.63477	8.35304	0.954827	0.0183074	-0.00241411
8393	2.63509	8.34827	0.954724	0.0183803	-0.00231896
8394	2.6354	8.34348	0.954674	0.018461	-0.00220728
8395	2.63572	8.33866	0.954642	0.018545	-0.00209096
8396	2.63603	8.33381	0.954596	0.018628	-0.00197866
8397	2.63634	8.32894	0.954515	0.0187077	-0.0018752
8398	2.63666	8.32405	0.95439	0.0187827	-0.00178515
8399	2.63697	8.31913	0.954223	0.0188536	-0.00170583
8400	2.63729	8.31419	0.954018	0.0189213	-0.00163526
8401	2.6376	8.30922	0.953789	0.0189876	-0.00157014
8402	2.63791	8.30423	0.95354	0.0190533	-0.00151004
8403	2.63823	8.29921	0.95328	0.0191196	-0.00145243
8404	2.63854	8.29417	0.953014	0.0191868	-0.00139574
8405	2.63886	8.28911	0.952746	0.0192549	-0.00133993
8406	2.63917	8.28402	0.952479	0.0193242	-0.0012834
8407	2.63948	8.27891	0.952216	0.0193947	-0.00122579
8408	2.6398	8.27378	0.951966	0.0194682	-0.00116312
8409	2.64011	8.26863	0.951699	0.0195384	-0.00110918
8410	2.64043	8.26345	0.951442	0.0196112	-0.00105042
8411	2.64074	8.25825	0.95119	0.0196846	-0.000990421
8412	2.64105	8.25303	0.950938	0.0197584	-0.000930216
8413	2.64137	8.24779	0.950688	0.0198323	-0.000869703
8414	2.64168	8.24252	0.950447	0.019908	-0.000805663
8415	2.642	8.23723	0.950197	0.0199815	-0.000745776
8416	2.64231	8.23193	0.949946	0.0200552	-0.000686046
8417	2.64262	8.2266	0.949688	0.0201273	-0.000629359
8418	2.64294	8.22125	0.949432	0.0202006	-0.000570927
8419	2.64325	8.21588	0.949184	0.0202754	-0.000509769
8420	2.64357	8.21049	0.948925	0.0203481	-0.000453443
8421	2.64388	8.20508	0.948663	0.0204206	-0.000398111
8422	2.64419	8.19965	0.948397	0.0204927	-0.00034417
8423	2.64451	8.1942	0.948125	0.0205643	-0.000292327
8424	2.64482	8.18873	0.947848	0.0206354	-0.000242516
8425	2.64514	8.18324	0.947564	0.0207057	-0.000195066
8426	2.64545	8.17774	0.947275	0.0207755	-0.000149826
8427	2.64576	8.17221	0.946979	0.0208444	-0.000106531
8428	2.64608	8.16666	0.946677	0.0209132	-6.54753e-05
8429	2.64639	8.1611	0.946371	0.0209817	-2.58195e-05
8430	2.64671	8.15552	0.946057	0.0210494	1.12467e-05
8431	2.64702	8.14992	0.945739	0.0211167	4.65447e-05
8432	2.64733	8.1443	0.945413	0.0211838	7.96324e-05
8433	2.64765	8.13867	0.94508	0.02125	0.000110429
8434	2.64796	8.13302	0.944742	0.021316	0.000139809
8435	2.64828	8.12735	0.944399	0.0213818	0.000167584
8436	2.64859	8.12166	0.944051	0.0214473	0.000193844
8437	2.6489	8.11596	0.943697	0.0215125	0.000218346
8438	2.64922	8.11024	0.943339	0.0215777	0.000241595
8439	2.64953	8.1045	0.942978	0.0216424	0.000263677
8440	2.64985	8.09875	0.942608	0.021707	0.000283967
8441	2.65016	8.09298	0.942236	0.0217715	0.000303526
8442	2.65047	8.0872	0.941859	0.0218358	0.000321867
8443	2.65079	8.0814	0.941476	0.0218997	0.00033885
8444	2.6511	8.07559	0.94109	0.0219635	0.000355043
8445	2.65142	8.06976	0.940699	0.0220275	0.000370532
8446	2.65173	8.06392	0.940305	0.0220908	0.000384613
8447	2.65204	8.05807	0.939905	0.0221542	0.000398
8448	2.65236	8.05219	0.939503	0.0222176	0.00041086
8449	2.65267	8.04631	0.939097	0.0222814	0.000423378
8450	2.65299	8.04041	0.938688	0.0223451	0.000435497
8451	2.6533	8.0345	0.938275	0.0224092	0.000446872
8452	2.65361	8.02858	0.937861	0.0224727	0.000457988
8453	2.65393	8.02264	0.937444	0.0225367	0.000469117
8454	2.65424	8.01669	0.937023	0.0226005	0.000479398
8455	2.65456	8.01072	0.936599	0.0226643	0.000489363
8456	2.65487	8.00475	0.936172	0.0227285	0.000499221
8457	2.65518	7.99876	0.935747	0.0227927	0.000509196
8458	2.6555	7.99276	0.935314	0.0228565	0.000518151
8459	2.65581	7.98675	0.934879	0.0229206	0.000527043
8460	2.65613	7.98073	0.934442	0.0229847	0.000535706
8461	2.65644	7.9747	0.934003	0.023049	0.000544416
8462	2.65675	7.96865	0.933562	0.0231132	0.000552894
8463	2.65707	7.9626	0.933118	0.0231778	0.000561241
8464	2.65738	7.95653	0.932672	0.0232422	0.000569472
8465	2.6577	7.95046	0.932224	0.0233069	0.000577745
8466	2.65801	7.94438	0.931775	0.0233718	0.000585859
8467	2.65832	7.93828	0.931328	0.0234384	0.000596002
8468	2.65864	7.93218	0.930876	0.0235036	0.000604388
8469	2.65895	7.92606	0.930415	0.0235672	0.000610705
8470	2.65927	7.91994	0.929957	0.0236326	0.000618648
8471	2.65958	7.91381	0.929501	0.0236983	0.00062712
8472	2.65989	7.90767	0.929042	0.0237644	0.000635832
8473	2.66021	7.90153	0.928583	0.0238306	0.000644599
8474	2.66052	7.89537	0.928126	0.0238985	0.000654869
8475	2.66084	7.88921	0.927659	0.0239632	0.000661794
8476	2.66115	7.88304	0.927193	0.0240296	0.000670032
8477	2.66146	7.87686	0.926727	0.0240964	0.000678853
8478	2.66178	7.87068	0.92626	0.0241632	0.000687383
8479	2.66209	7.86448	0.925795	0.0242317	0.000697542
8480	2.66241	7.85829	0.925322	0.024297	0.000704629
8481	2.66272	7.85208	0.924849	0.0243642	0.000712923
8482	2.66303	7.84587	0.924376	0.0244314	0.00072123
8483	2.66335	7.83966	0.923906	0.0245004	0.000731248
8484	2.66366	7.83344	0.923427	0.024566	0.000738109
8485	2.66398	7.82721	0.922948	0.0246334	0.000745963
8486	2.66429	7.82098	0.922471	0.0247009	0.000754131
8487	2.6646	7.81474	0.92199	0.0247683	0.000762332
8488	2.66492	7.8085	0.921509	0.0248363	0.000770617
8489	2.66523	7.80226	0.921026	0.0249041	0.000778641
8490	2.66555	7.79601	0.92054	0.0249717	0.000786482
8491	2.66586	7.78975	0.920053	0.0250393	0.000793825
8492	2.66617	7.7835	0.919566	0.0251072	0.000801608
8493	2.66649	7.77724	0.919078	0.025175	0.000809505
8494	2.6668	7.77098	0.918588	0.025243	0.000817381
8495	2.66712	7.76471	0.918098	0.0253112	0.000825269
8496	2.66743	7.75844	0.917606	0.0253793	0.00083317
8497	2.66774	7.75217	0.917113	0.0254476	0.000840885
8498	2.66806	7.7459	0.916621	0.0255161	0.000848944
8499	2.66837	7.73962	0.916127	0.0255846	0.000856973
8500	2.66869	7.73335	0.915637	0.0256552	0.000866982
8501	2.669	7.72707	0.915138	0.0257221	0.00087374
8502	2.66931	7.72079	0.91464	0.0257908	0.000881492
8503	2.66963	7.71451	0.914148	0.0258613	0.000891248
8504	2.66994	7.70824	0.913649	0.02593	0.000899358
8505	2.67026	7.70196	0.913145	0.0259974	0.000905985
8506	2.67057	7.69568	0.912647	0.0260674	0.000914875
8507	2.67088	7.6894	0.912139	0.0261347	0.000921156
8508	2.6712	7.68312	0.911636	0.0262038	0.000929003
8509	2.67151	7.67684	0.911138	0.0262745	0.000938311
8510	2.67183	7.67056	0.910629	0.0263419	0.000944919
8511	2.67214	7.66428	0.910124	0.0264111	0.000952836
8512	2.67245	7.65801	0.909623	0.0264822	0.000962497
8513	2.67277	7.65173	0.90912	0.0265514	0.000971252
8514	2.67308	7.64546	0.90861	0.0266193	0.000978162
8515	2.6734	7.63919	0.908107	0.0266904	0.000988035
8516	2.67371	7.63293	0.907602	0.0267598	0.000996725
8517	2.67402	7.62666	0.907095	0.0268296	0.00100553
8518	2.67434	7.6204	0.906589	0.026899	0.00101435
8519	2.67465	7.61414	0.906081	0.0269686	0.00102323
8520	2.67497	7.60789	0.905574	0.0270385	0.00103231
8521	2.67528	7.60163	0.905068	0.0271081	0.0010411
8522	2.67559	7.59539	0.904555	0.0271761	0.0010485
8523	2.67591	7.58914	0.90405	0.0272474	0.00105861
8524	2.67622	7.5829	0.903536	0.0273153	0.00106593
8525	2.67654	7.57667	0.903029	0.0273852	0.00107527
8526	2.67685	7.57044	0.902522	0.0274552	0.00108479
8527	2.67716	7.56422	0.902018	0.0275269	0.00109558
8528	2.67748	7.558	0.901506	0.027595	0.00110365
8529	2.67779	7.55178	0.900998	0.0276648	0.00111306
8530	2.67811	7.54558	0.90049	0.0277347	0.00112241
8531	2.67842	7.53937	0.89998	0.0278045	0.00113154
8532	2.67873	7.53318	0.899476	0.0278758	0.00114251
8533	2.67905	7.52699	0.898969	0.0279465	0.00115271
8534	2.67936	7.52081	0.898459	0.0280154	0.00116163
8535	2.67968	7.51463	0.897946	0.0280835	0.00116983
8536	2.67999	7.50847	0.897437	0.0281536	0.00117953
8537	2.6803	7.50231	0.896933	0.0282236	0.00118952
8538	2.68062	7.49615	0.896427	0.0282937	0.00119966
8539	2.68093	7.49001	0.89592	0.0283631	0.0012096
8540	2.68125	7.48387	0.895413	0.0284325	0.00121941
8541	2.68156	7.47775	0.894908	0.0285023	0.0012298
8542	2.68187	7.47163	0.894405	0.0285729	0.00124074
8543	2.68219	7.46552	0.893899	0.0286423	0.00125061
8544	2.6825	7.45942	0.89339	0.0287098	0.00125939
8545	2.68282	7.45333	0.892884	0.0287788	0.00126932
8546	2.68313	7.44725	0.892383	0.0288498	0.00128079
8547	2.68344	7.44118	0.891879	0.0289187	0.00129072
8548	2.68376	7.43511	0.891372	0.0289858	0.00129965
8549	2.68407	7.42906	0.890867	0.0290543	0.00130973
8550	2.68439	7.42302	0.890364	0.0291231	0.00131983
8551	2.6847	7.417	0.889861	0.0291916	0.00133012
8552	2.68501	7.41098	0.88936	0.0292601	0.00134033
8553	2.68533	7.40497	0.888858	0.0293284	0.00135052
8554	2.68564	7.39898	0.888357	0.0293964	0.00136068
8555	2.68596	7.39299	0.887855	0.0294645	0.00137074
8556	2.68627	7.38702	0.887356	0.0295324	0.0013811
8557	2.68658	7.38107	0.886854	0.0296004	0.00139144
8558	2.6869	7.37512	0.886362	0.0296699	0.00140326
8559	2.68721	7.36919	0.885859	0.0297359	0.00141228
8560	2.68753	7.36327	0.885359	0.0298034	0.00142254
8561	2.68784	7.35736	0.884862	0.0298708	0.00143293
8562	2.68815	7.35147	0.884367	0.0299381	0.00144333
8563	2.68847	7.34559	0.883872	0.0300052	0.00145392
8564	2.68878	7.33972	0.883377	0.0300722	0.00146442
8565	2.6891	7.33387	0.882884	0.030139	0.0014749
8566	2.68941	7.32804	0.882395	0.0302075	0.00148665
8567	2.68972	7.32221	0.8819	0.0302725	0.0014962
8568	2.69004	7.31641	0.881407	0.0303387	0.00150636
8569	2.69035	7.31061	0.880914	0.0304045	0.00151661
8570	2.69067	7.30484	0.880424	0.0304707	0.00152717
8571	2.69098	7.29908	0.879936	0.0305364	0.00153788
8572	2.69129	7.29333	0.879448	0.0306021	0.00154839
8573	2.69161	7.2876	0.87896	0.0306675	0.00155857
8574	2.69192	7.28189	0.878473	0.030733	0.00156919
8575	2.69224	7.27619	0.877991	0.0307997	0.00158074
8576	2.69255	7.27051	0.877502	0.0308631	0.00159017
8577	2.69286	7.26485	0.877018	0.0309281	0.00160099
8578	2.69318	7.2592	0.876537	0.030993	0.00161183
8579	2.69349	7.25358	0.876056	0.0310575	0.00162252
8580	2.69381	7.24797	0.875577	0.0311221	0.00163351
8581	2.69412	7.24237	0.875098	0.0311862	0.00164439
8582	2.69443	7.2368	0.87462	0.0312503	0.00165502
8583	2.69475	7.23124	0.874143	0.0313143	0.00166577
8584	2.69506	7.2257	0.873668	0.0313783	0.00167692
8585	2.69538	7.22018	0.873195	0.0314419	0.00168784
8586	2.69569	7.21468	0.872722	0.0315054	0.00169875
8587	2.696	7.2092	0.872252	0.0315688	0.00170985
8588	2.69632	7.20374	0.871783	0.031632	0.00172105
8589	2.69663	7.1983	0.871316	0.0316952	0.00173252
8590	2.69695	7.19288	0.870852	0.0317582	0.00174436
8591	2.69726	7.18747	0.870388	0.0318211	0.00175558
8592	2.69757	7.18209	0.869927	0.0318835	0.00176711
8593	2.69789	7.17673	0.869466	0.0319461	0.00177883
8594	2.6982	7.17139	0.869011	0.0320099	0.00179154
8595	2.69852	7.16607	0.868552	0.0320706	0.00180233
8596	2.69883	7.16077	0.868096	0.0321324	0.00181406
8597	2.69914	7.15549	0.867644	0.0321948	0.00182604
8598	2.69946	7.15023	0.867192	0.0322558	0.00183758
8599	2.69977	7.145	0.866742	0.0323169	0.00184927
8600	2.70009	7.13979	0.866294	0.0323777	0.00186078
8601	2.7004	7.13459	0.865846	0.0324382	0.00187219
8602	2.70071	7.12943	0.865402	0.0324989	0.00188408
8603	2.70103	7.12428	0.86496	0.0325593	0.00189601
8604	2.70134	7.11916	0.864519	0.0326192	0.0019076
8605	2.70166	7.11406	0.864077	0.0326787	0.00191906
8606	2.70197	7.10898	0.86364	0.0327381	0.00193055
8607	2.70228	7.10392	0.863203	0.0327973	0.00194198
8608	2.7026	7.09889	0.862769	0.0328563	0.00195346
8609	2.70291	7.09389	0.862336	0.0329148	0.00196504
8610	2.70323	7.0889	0.861906	0.0329728	0.00197668
8611	2.70354	7.08394	0.861475	0.0330306	0.00198768
8612	2.70385	7.07901	0.861045	0.0330883	0.00199848
8613	2.70417	7.0741	0.860617	0.0331454	0.00200905
8614	2.70448	7.06921	0.86019	0.0332021	0.0020195
8615	2.7048	7.06435	0.859765	0.0332587	0.00203022
8616	2.70511	7.05952	0.859341	0.033315	0.00204086
8617	2.70542	7.05471	0.858918	0.033371	0.00205148
8618	2.70574	7.04992	0.858499	0.0334268	0.00206212
8619	2.70605	7.04516	0.858081	0.0334823	0.00207268
8620	2.70637	7.04043	0.857665	0.0335374	0.00208328
8621	2.70668	7.03572	0.857251	0.0335927	0.00209403
8622	2.70699	7.03104	0.856839	0.0336475	0.00210495
8623	2.70731	7.02639	0.856429	0.0337022	0.0021158
8624	2.70762	7.02176	0.856021	0.0337568	0.0021269
8625	2.70794	7.01716	0.855616	0.0338112	0.00213771
8626	2.70825	7.01258	0.855212	0.0338651	0.00214859
8627	2.70856	7.00804	0.854809	0.0339188	0.00215947
8628	2.70888	7.00352	0.854409	0.0339723	0.00217028
8629	2.70919	6.99902	0.85401	0.0340255	0.00218098
8630	2.70951	6.99456	0.853615	0.0340787	0.00219194
8631	2.70982	6.99012	0.853221	0.0341315	0.00220312
8632	2.71013	6.98571	0.852833	0.0341845	0.00221467
8633	2.71045	6.98133	0.852446	0.0342367	0.00222594
8634	2.71076	6.97698	0.852062	0.0342896	0.00223781
8635	2.71108	6.97266	0.85168	0.0343413	0.0022493
8636	2.71139	6.96836	0.8513	0.0343931	0.00226094
8637	2.7117	6.96409	0.850923	0.0344446	0.0022726
8638	2.71202	6.95986	0.85055	0.0344963	0.00228469
8639	2.71233	6.95565	0.850179	0.0345474	0.00229662
8640	2.71265	6.95147	0.849811	0.0345986	0.00230861
8641	2.71296	6.94732	0.849445	0.0346487	0.00232047
8642	2.71327	6.9432	0.849079	0.0346982	0.00233231
8643	2.71359	6.93911	0.84872	0.0347488	0.00234451
8644	2.7139	6.93505	0.848362	0.0347985	0.00235619
8645	2.71422	6.93102	0.848005	0.0348477	0.00236779
8646	2.71453	6.92702	0.847651	0.0348965	0.00237946
8647	2.71484	6.92305	0.847298	0.0349448	0.00239086
8648	2.71516	6.91911	0.846948	0.0349925	0.00240211
8649	2.71547	6.91521	0.846599	0.0350406	0.00241368
8650	2.71579	6.91133	0.846253	0.0350878	0.0024247
8651	2.7161	6.90748	0.845912	0.035135	0.00243592
8652	2.71641	6.90367	0.845568	0.035181	0.00244667
8653	2.71673	6.89989	0.845231	0.0352278	0.00245791
8654	2.71704	6.89613	0.844896	0.0352747	0.002469
8655	2.71736	6.89242	0.844561	0.0353204	0.00247955
8656	2.71767	6.88873	0.844229	0.0353659	0.00249022
8657	2.71798	6.88507	0.843897	0.0354108	0.0025007
8658	2.7183	6.88145	0.84357	0.0354554	0.00251135
8659	2.71861	6.87786	0.843244	0.0354998	0.00252188
8660	2.71893	6.8743	0.842922	0.035544	0.00253236
8661	2.71924	6.87077	0.842602	0.0355879	0.00254276
8662	2.71955	6.86728	0.842285	0.0356317	0.00255341
8663	2.71987	6.86382	0.84197	0.0356751	0.00256422
8664	2.72018	6.86039	0.841658	0.0357181	0.0025746
8665	2.7205	6.857	0.841348	0.0357608	0.00258509
8666	2.72081	6.85363	0.841043	0.0358035	0.00259584
8667	2.72112	6.85031	0.84074	0.0358458	0.00260684
8668	2.72144	6.84701	0.840439	0.0358877	0.00261741
8669	2.72175	6.84375	0.840143	0.0359295	0.00262854
8670	2.72207	6.84052	0.839849	0.035971	0.00263966
8671	2.72238	6.83733	0.839558	0.0360117	0.00265087
8672	2.72269	6.83417	0.839272	0.0360533	0.0026621
8673	2.72301	6.83105	0.838983	0.0360929	0.00267258
8674	2.72332	6.82796	0.838703	0.0361339	0.00268354
8675	2.72364	6.8249	0.838422	0.0361731	0.00269434
8676	2.72395	6.82188	0.838146	0.0362129	0.00270535
8677	2.72426	6.81889	0.837873	0.0362522	0.00271644
8678	2.72458	6.81594	0.837603	0.0362914	0.00272752
8679	2.72489	6.81302	0.837336	0.0363301	0.00273869
8680	2.72521	6.81014	0.837071	0.0363681	0.00274951
8681	2.72552	6.80729	0.836811	0.0364063	0.00276035
8682	2.72583	6.80448	0.836552	0.0364438	0.00277124
8683	2.72615	6.8017	0.836297	0.0364812	0.00278231
8684	2.72646	6.79896	0.836046	0.0365184	0.00279341
8685	2.72678	6.79625	0.835797	0.0365551	0.00280453
8686	2.72709	6.79358	0.835552	0.0365915	0.00281542
8687	2.7274	6.79095	0.835309	0.0366276	0.00282665
8688	2.72772	6.78835	0.83507	0.0366633	0.00283734
8689	2.72803	6.78579	0.834832	0.0366987	0.00284783
8690	2.72835	6.78326	0.834598	0.0367336	0.00285829
8691	2.72866	6.78077	0.834367	0.0367683	0.00286873
8692	2.72897	6.77831	0.834137	0.0368024	0.002879
8693	2.72929	6.7759	0.833909	0.036836	0.00288893
8694	2.7296	6.77351	0.833687	0.0368698	0.002899
8695	2.72992	6.77117	0.833465	0.0369029	0.00290873
8696	2.73023	6.76886	0.833246	0.0369353	0.00291829
8697	2.73054	6.76659	0.833029	0.0369675	0.00292793
8698	2.73086	6.76435	0.832815	0.0369991	0.00293734
8699	2.73117	6.76216	0.832602	0.0370303	0.00294637
8700	2.73149	6.76	0.832394	0.0370613	0.00295542
8701	2.7318	6.75787	0.832187	0.037092	0.00296435
8702	2.73211	6.75578	0.831985	0.0371224	0.00297377
8703	2.73243	6.75373	0.831786	0.0371525	0.002983
8704	2.73274	6.75172	0.831589	0.0371823	0.00299204
8705	2.73306	6.74975	0.831395	0.0372117	0.00300134
8706	2.73337	6.74781	0.831204	0.0372407	0.0030101
8707	2.73368	6.74591	0.831015	0.0372693	0.00301919
8708	2.734	6.74405	0.830831	0.037298	0.00302832
8709	2.73431	6.74222	0.830649	0.0373261	0.00303774
8710	2.73463	6.74044	0.830472	0.0373545	0.00304681
8711	2.73494	6.73869	0.830296	0.0373818	0.00305616
8712	2.73525	6.73698	0.830125	0.0374096	0.00306552
8713	2.73557	6.7353	0.829958	0.0374366	0.00307486
8714	2.73588	6.73367	0.829793	0.0374634	0.00308416
8715	2.7362	6.73207	0.829633	0.0374899	0.00309402
8716	2.73651	6.73051	0.829475	0.0375162	0.00310351
8717	2.73682	6.72899	0.829319	0.0375418	0.00311335
8718	2.73714	6.72751	0.82917	0.0375677	0.00312323
8719	2.73745	6.72607	0.829025	0.0375933	0.00313269
8720	2.73777	6.72466	0.828881	0.0376181	0.00314275
8721	2.73808	6.7233	0.828742	0.0376433	0.00315235
8722	2.73839	6.72197	0.828605	0.0376674	0.00316229
8723	2.73871	6.72068	0.828472	0.0376916	0.00317192
8724	2.73902	6.71943	0.828343	0.0377154	0.00318182
8725	2.73934	6.71821	0.828216	0.0377387	0.00319129
8726	2.73965	6.71704	0.828093	0.0377618	0.00320076
8727	2.73996	6.71591	0.827971	0.0377842	0.00320991
8728	2.74028	6.71481	0.827853	0.0378065	0.00321909
8729	2.74059	6.71375	0.827739	0.0378285	0.00322828
8730	2.74091	6.71273	0.827628	0.03785	0.00323712
8731	2.74122	6.71175	0.827519	0.0378712	0.00324604
8732	2.74153	6.71081	0.827414	0.037892	0.00325506
8733	2.74185	6.70991	0.827312	0.0379123	0.00326356
8734	2.74216	6.70905	0.827214	0.0379325	0.00327243
8735	2.74248	6.70823	0.827118	0.0379523	0.00328114
8736	2.74279	6.70744	0.827026	0.0379716	0.00329021
8737	2.7431	6.7067	0.82694	0.0379909	0.00329901
8738	2.74342	6.70599	0.826853	0.0380094	0.00330751
8739	2.74373	6.70532	0.826772	0.0380279	0.00331609
8740	2.74405	6.7047	0.826694	0.038046	0.00332465
8741	2.74436	6.70411	0.82662	0.0380637	0.00333389
8742	2.74467	6.70356	0.826551	0.0380816	0.0033426
8743	2.74499	6.70305	0.826482	0.0380983	0.00335075
8744	2.7453	6.70258	0.826416	0.0381148	0.00335893
8745	2.74562	6.70215	0.826355	0.038131	0.00336733
8746	2.74593	6.70176	0.826298	0.0381471	0.00337593
8747	2.74624	6.7014	0.826244	0.0381625	0.00338463
8748	2.74656	6.70109	0.826193	0.0381778	0.00339285
8749	2.74687	6.70082	0.826144	0.0381925	0.00340077
8750	2.74719	6.70058	0.826099	0.0382069	0.00340875
8751	2.7475	6.70039	0.826057	0.038221	0.00341697
8752	2.74781	6.70023	0.826019	0.0382348	0.00342487
8753	2.74813	6.70012	0.825984	0.0382483	0.003433
8754	2.74844	6.70004	0.825953	0.0382613	0.00344048
8755	2.74876	6.7	0.825924	0.0382738	0.00344833
8756	2.74907	6.70001	0.8259	0.0382861	0.00345649
8757	2.74938	6.70005	0.825879	0.0382981	0.00346443
8758	2.7497	6.70013	0.825861	0.0383097	0.00347196
8759	2.75001	6.70025	0.825846	0.0383209	0.00347952
8760	2.75033	6.70041	0.825836	0.0383319	0.00348738
8761	2.75064	6.70061	0.825828	0.0383425	0.00349488
8762	2.75095	6.70085	0.825824	0.0383527	0.00350238
8763	2.75127	6.70113	0.825824	0.0383627	0.00351006
8764	2.75158	6.70145	0.825826	0.0383721	0.00351759
8765	2.7519	6.7018	0.825832	0.0383813	0.00352562
8766	2.75221	6.7022	0.825843	0.0383903	0.0035331
8767	2.75252	6.70263	0.825856	0.0383988	0.00354044
8768	2.75284	6.70311	0.825873	0.0384069	0.00354798
8769	2.75315	6.70362	0.825894	0.0384148	0.00355531
8770	2.75347	6.70418	0.825918	0.0384222	0.00356275
8771	2.75378	6.70477	0.825946	0.0384293	0.00357043
8772	2.75409	6.7054	0.825979	0.0384362	0.00357797
8773	2.75441	6.70608	0.826015	0.0384429	0.00358567
8774	2.75472	6.70679	0.826054	0.0384489	0.00359312
8775	2.75504	6.70754	0.826098	0.0384548	0.00360104
8776	2.75535	6.70833	0.826145	0.0384604	0.00360882
8777	2.75566	6.70915	0.826197	0.0384656	0.00361646
8778	2.75598	6.71002	0.82625	0.0384703	0.00362368
8779	2.75629	6.71093	0.826306	0.0384744	0.00363074
8780	2.75661	6.71187	0.826365	0.0384782	0.00363745
8781	2.75692	6.71286	0.826427	0.0384815	0.00364422
8782	2.75723	6.71388	0.826492	0.0384843	0.00365074
8783	2.75755	6.71494	0.826563	0.0384871	0.00365795
8784	2.75786	6.71604	0.826636	0.0384895	0.00366458
8785	2.75818	6.71718	0.826713	0.0384914	0.00367129
8786	2.75849	6.71836	0.826793	0.0384928	0.00367803
8787	2.7588	6.71958	0.826875	0.0384939	0.0036838
8788	2.75912	6.72084	0.82696	0.0384944	0.00369002
8789	2.75943	6.72213	0.82705	0.0384947	0.00369621
8790	2.75975	6.72346	0.827142	0.0384946	0.00370234
8791	2.76006	6.72483	0.827237	0.038494	0.00370814
8792	2.76037	6.72624	0.827336	0.0384933	0.00371411
8793	2.76069	6.72769	0.827438	0.0384921	0.00371997
8794	2.761	6.72918	0.827545	0.0384906	0.00372583
8795	2.76132	6.7307	0.827655	0.038489	0.00373184
8796	2.76163	6.73227	0.827768	0.0384867	0.00373777
8797	2.76194	6.73387	0.827885	0.0384841	0.0037437
8798	2.76226	6.73551	0.828004	0.0384811	0.00374926
8799	2.76257	6.73719	0.828128	0.0384778	0.00375513
8800	2.76289	6.7389	0.828254	0.0384741	0.00376073
8801	2.7632	6.74066	0.828383	0.0384698	0.00376603
8802	2.76351	6.74245	0.828516	0.0384654	0.00377155
8803	2.76383	6.74428	0.828653	0.0384606	0.0037773
8804	2.76414	6.74614	0.828794	0.0384557	0.00378314
8805	2.76446	6.74805	0.828939	0.0384504	0.00378862
8806	2.76477	6.74999	0.829086	0.0384447	0.00379419
8807	2.76508	6.75197	0.829237	0.0384386	0.0037997
8808	2.7654	6.75399	0.829394	0.0384324	0.0038056
8809	2.76571	6.75604	0.829553	0.0384258	0.00381152
8810	2.76603	6.75813	0.829715	0.0384189	0.00381721
8811	2.76634	6.76026	0.82988	0.0384114	0.00382228
8812	2.76665	6.76243	0.830048	0.0384035	0.00382735
8813	2.76697	6.76463	0.830221	0.0383953	0.00383308
8814	2.76728	6.76687	0.830398	0.0383868	0.0038385
8815	2.7676	6.76914	0.830577	0.0383777	0.00384355
8816	2.76791	6.77146	0.83076	0.0383684	0.00384906
8817	2.76822	6.77381	0.830947	0.0383587	0.00385401
8818	2.76854	6.77619	0.831136	0.0383484	0.00385915
8819	2.76885	6.77862	0.831331	0.0383381	0.00386455
8820	2.76917	6.78107	0.831527	0.038327	0.00386952
8821	2.76948	6.78357	0.831727	0.0383157	0.00387452
8822	2.76979	6.7861	0.831931	0.038304	0.00387952
8823	2.77011	6.78867	0.832138	0.038292	0.00388458
8824	2.77042	6.79127	0.832348	0.0382793	0.00388906
8825	2.77074	6.79391	0.832559	0.038266	0.00389326
8826	2.77105	6.79659	0.832775	0.0382525	0.00389752
8827	2.77136	6.7993	0.832994	0.0382387	0.0039018
8828	2.77168	6.80204	0.833214	0.0382241	0.00390572
8829	2.77199	6.80482	0.833438	0.0382093	0.00390948
8830	2.77231	6.80764	0.833664	0.0381941	0.0039131
8831	2.77262	6.81049	0.833894	0.0381784	0.00391651
8832	2.77293	6.81338	0.834125	0.0381622	0.00391966
8833	2.77325	6.8163	0.834359	0.0381457	0.0039228
8834	2.77356	6.81926	0.834596	0.0381288	0.00392555
8835	2.77388	6.82225	0.834836	0.0381117	0.00392844
8836	2.77419	6.82528	0.835079	0.0380938	0.00393097
8837	2.7745	6.82834	0.835324	0.038076	0.00393394
8838	2.77482	6.83143	0.835573	0.0380577	0.00393662
8839	2.77513	6.83456	0.835824	0.0380389	0.00393893
8840	2.77545	6.83772	0.836078	0.0380199	0.00394155
8841	2.77576	6.84092	0.836339	0.0380009	0.00394471
8842	2.77607	6.84415	0.836596	0.0379807	0.00394665
8843	2.77639	6.84742	0.836861	0.037961	0.00394952
8844	2.7767	6.85072	0.837126	0.0379405	0.00395167
8845	2.77702	6.85405	0.837396	0.0379199	0.0039543
8846	2.77733	6.85741	0.837669	0.0378988	0.00395677
8847	2.77764	6.86081	0.837943	0.0378774	0.00395878
8848	2.77796	6.86424	0.838223	0.037856	0.00396179
8849	2.77827	6.86771	0.838505	0.0378341	0.00396428
8850	2.77859	6.87121	0.838791	0.037812	0.00396711
8851	2.7789	6.87474	0.839078	0.0377892	0.00396919
8852	2.77921	6.8783	0.83937	0.0377664	0.003972
8853	2.77953	6.8819	0.839666	0.0377435	0.00397482
8854	2.77984	6.88552	0.839965	0.0377202	0.00397799
8855	2.78016	6.88918	0.840267	0.0376966	0.0039809
8856	2.78047	6.89287	0.840574	0.0376728	0.00398404
8857	2.78078	6.8966	0.840882	0.0376485	0.00398696
8858	2.7811	6.90035	0.841193	0.0376237	0.00398987
8859	2.78141	6.90414	0.841507	0.0375985	0.0039924
8860	2.78173	6.90796	0.84182	0.0375726	0.00399412
8861	2.78204	6.91181	0.842144	0.0375474	0.00399747
8862	2.78235	6.91569	0.842463	0.0375207	0.00399928
8863	2.78267	6.9196	0.842792	0.037495	0.00400265
8864	2.78298	6.92354	0.843119	0.0374676	0.00400451
8865	2.7833	6.92751	0.843452	0.0374409	0.00400743
8866	2.78361	6.93152	0.843784	0.0374128	0.00400916
8867	2.78392	6.93555	0.844119	0.037385	0.00401134
8868	2.78424	6.93961	0.84446	0.0373568	0.00401349
8869	2.78455	6.94371	0.844802	0.0373282	0.00401556
8870	2.78487	6.94783	0.845145	0.037299	0.00401731
8871	2.78518	6.95198	0.845493	0.0372695	0.00401928
8872	2.78549	6.95617	0.845844	0.0372398	0.00402108
8873	2.78581	6.96038	0.846195	0.0372094	0.00402257
8874	2.78612	6.96462	0.846551	0.037179	0.00402422
8875	2.78644	6.96889	0.846908	0.0371482	0.0040257
8876	2.78675	6.97319	0.847268	0.0371168	0.00402721
8877	2.78706	6.97752	0.847631	0.037085	0.00402847
8878	2.78738	6.98187	0.847997	0.0370531	0.00402996
8879	2.78769	6.98626	0.848365	0.0370208	0.00403139
8880	2.78801	6.99067	0.848735	0.0369882	0.0040325
8881	2.78832	6.99511	0.849109	0.0369553	0.00403374
8882	2.78863	6.99958	0.849483	0.0369217	0.00403445
8883	2.78895	7.00407	0.849858	0.0368878	0.00403503
8884	2.78926	7.0086	0.849445	0.0368542	0.00372073
8885	2.78958	7.01315	0.849066	0.036721	0.00343307
8886	2.78989	7.01773	0.848728	0.0366025	0.00317736
8887	2.7902	7.02233	0.848693	0.0365383	0.00309164
8888	2.79052	7.02696	0.848962	0.0365176	0.00314009
8889	2.79083	7.03162	0.849391	0.036513	0.00322833
8890	2.79115	7.03631	0.849826	0.0365014	0.00328268
8891	2.79146	7.04102	0.850167	0.0364709	0.00327501
8892	2.79177	7.04575	0.850378	0.0364194	0.00320484
8893	2.79209	7.05051	0.850465	0.0363501	0.00308738
8894	2.7924	7.0553	0.850475	0.0362706	0.00294503
8895	2.79272	7.06012	0.850452	0.0361875	0.00279466
8896	2.79303	7.06495	0.850464	0.0361108	0.00266234
8897	2.79334	7.06982	0.85053	0.0360421	0.00254987
8898	2.79366	7.07471	0.850661	0.0359814	0.00245879
8899	2.79397	7.07962	0.850853	0.0359275	0.00238498
8900	2.79429	7.08456	0.851088	0.0358772	0.00232179
8901	2.7946	7.08952	0.851351	0.0358286	0.00226514
8902	2.79491	7.0945	0.851625	0.035779	0.00220834
8903	2.79523	7.09951	0.851896	0.0357267	0.00214812
8904	2.79554	7.10455	0.852159	0.0356715	0.00208436
8905	2.79586	7.10961	0.852411	0.0356137	0.00201692
8906	2.79617	7.11469	0.852651	0.0355531	0.00194591
8907	2.79648	7.11979	0.852883	0.035491	0.00187368
8908	2.7968	7.12492	0.853109	0.0354275	0.00180023
8909	2.79711	7.13006	0.853332	0.0353632	0.00172663
8910	2.79743	7.13524	0.853554	0.0352988	0.00165403
8911	2.79774	7.14043	0.853777	0.0352343	0.00158273
8912	2.79805	7.14565	0.854004	0.0351703	0.00151297
8913	2.79837	7.15088	0.854233	0.0351065	0.0014448
8914	2.79868	7.15614	0.854465	0.0350428	0.00137804
8915	2.799	7.16142	0.854701	0.0349796	0.0013127
8916	2.79931	7.16672	0.854941	0.0349167	0.00124957
8917	2.79962	7.17205	0.855184	0.0348543	0.00118832
8918	2.79994	7.17739	0.855434	0.0347925	0.00112943
8919	2.80025	7.18276	0.855689	0.0347314	0.00107309
8920	2.80057	7.18814	0.855949	0.0346709	0.00101911
8921	2.80088	7.19355	0.856215	0.0346108	0.000967317
8922	2.80119	7.19897	0.856488	0.0345516	0.000918365
8923	2.80151	7.20442	0.856769	0.0344931	0.000871995
8924	2.80182	7.20988	0.857056	0.0344356	0.000828973
8925	2.80214	7.21536	0.857354	0.0343791	0.000789114
8926	2.80245	7.22087	0.857658	0.0343228	0.000751451
8927	2.80276	7.22639	0.857969	0.0342673	0.000716301
8928	2.80308	7.23193	0.858288	0.0342124	0.000683652
8929	2.80339	7.23749	0.858613	0.0341585	0.000653621
8930	2.80371	7.24306	0.858948	0.0341054	0.000626224
8931	2.80402	7.24866	0.859289	0.0340526	0.000600681
8932	2.80433	7.25427	0.859636	0.0340003	0.000576937
8933	2.80465	7.2599	0.85999	0.0339484	0.000555535
8934	2.80496	7.26555	0.860349	0.0338966	0.000535167
8935	2.80528	7.27121	0.860713	0.033845	0.000516328
8936	2.80559	7.2769	0.861084	0.0337939	0.000498942
8937	2.8059	7.2826	0.861459	0.0337428	0.000482673
8938	2.80622	7.28831	0.861841	0.0336922	0.000467931
8939	2.80653	7.29404	0.862226	0.0336416	0.000454258
8940	2.80685	7.29979	0.862618	0.0335912	0.000441572
8941	2.80716	7.30555	0.863015	0.0335411	0.000430325
8942	2.80747	7.31133	0.863415	0.0334907	0.00041946
8943	2.80779	7.31712	0.86382	0.0334405	0.00040919
8944	2.8081	7.32293	0.86423	0.0333902	0.000399925
8945	2.80842	7.32876	0.864644	0.0333399	0.000391045
8946	2.80873	7.3346	0.865061	0.0332896	0.00038276
8947	2.80904	7.34045	0.865482	0.033239	0.000374816
8948	2.80936	7.34632	0.865907	0.0331883	0.000367495
8949	2.80967	7.3522	0.866336	0.0331377	0.000360671
8950	2.80999	7.35809	0.866767	0.0330866	0.000353935
8951	2.8103	7.364	0.867202	0.0330357	0.000347629
8952	2.81061	7.36992	0.86764	0.0329846	0.000341493
8953	2.81093	7.37586	0.868076	0.0329316	0.000333978
8954	2.81124	7.3818	0.868524	0.0328815	0.000329718
8955	2.81156	7.38776	0.868972	0.0328298	0.000324641
8956	2.81187	7.39373	0.869422	0.0327778	0.000319509
8957	2.81218	7.39972	0.869871	0.032724	0.000312938
8958	2.8125	7.40571	0.87033	0.0326728	0.000309323
8959	2.81281	7.41172	0.870789	0.0326202	0.000304592
8960	2.81313	7.41774	0.871251	0.0325671	0.000299949
8961	2.81344	7.42377	0.871713	0.0325138	0.000295318
8962	2.81375	7.42981	0.872178	0.0324602	0.000290661
8963	2.81407	7.43586	0.872641	0.0324048	0.000284423
8964	2.81438	7.44193	0.873114	0.0323519	0.000281109
8965	2.8147	7.448	0.873588	0.0322977	0.000277112
8966	2.81501	7.45408	0.874065	0.0322431	0.000273179
8967	2.81532	7.46017	0.874543	0.0321882	0.000269426
8968	2.81564	7.46627	0.875022	0.032133	0.000265283
8969	2.81595	7.47238	0.875502	0.032077	0.000260642
8970	2.81627	7.4785	0.875985	0.032021	0.000256322
8971	2.81658	7.48463	0.87647	0.0319647	0.000252143
8972	2.81689	7.49077	0.876956	0.0319082	0.000248031
8973	2.81721	7.49691	0.87744	0.0318499	0.000242087
8974	2.81752	7.50307	0.87793	0.0317928	0.000237964
8975	2.81784	7.50923	0.878428	0.031737	0.000235368
8976	2.81815	7.5154	0.87892	0.031678	0.000230376
8977	2.81846	7.52157	0.879421	0.0316216	0.000227862
8978	2.81878	7.52776	0.879918	0.031563	0.000223829
8979	2.81909	7.53395	0.880412	0.031503	0.000218081
8980	2.81941	7.54014	0.880911	0.0314442	0.000213776
8981	2.81972	7.54634	0.881413	0.0313851	0.000209722
8982	2.82003	7.55255	0.881918	0.0313259	0.000205998
8983	2.82035	7.55877	0.882424	0.0312664	0.00020231
8984	2.82066	7.56499	0.882931	0.0312067	0.00019844
8985	2.82098	7.57121	0.88344	0.0311466	0.000194617
8986	2.82129	7.57744	0.883949	0.0310863	0.000190645
8987	2.8216	7.58368	0.884458	0.0310251	0.000186303
8988	2.82192	7.58992	0.884973	0.0309655	0.000183135
8989	2.82223	7.59616	0.885483	0.0309039	0.000178554
8990	2.82255	7.60241	0.885995	0.0308422	0.000174058
8991	2.82286	7.60866	0.886509	0.0307805	0.000169752
8992	2.82317	7.61492	0.887019	0.0307169	0.000163862
8993	2.82349	7.62117	0.887535	0.0306549	0.00015951
8994	2.8238	7.62744	0.888052	0.0305927	0.000155406
8995	2.82412	7.6337	0.888576	0.0305319	0.000152701
8996	2.82443	7.63997	0.889093	0.0304681	0.000147676
8997	2.82474	7.64624	0.889612	0.0304052	0.000143325
8998	2.82506	7.65251	0.890133	0.0303422	0.000138896
8999	2.82537	7.65878	0.890656	0.030279	0.000134949
9000	2.82569	7.66506	0.891177	0.0302153	0.000130261
9001	2.826	7.67134	0.891705	0.030153	0.000127272
[truncated: 3,004 more rows]
[truncated: 4 more columns]
