# Supplementary material for: Data regarding the computational fluid dynamics simulations of an airfoil with plasma actuator in unsteady flow
Source: Data Brief. 2020 Feb 13;29:105286. doi: 10.1016/j.dib.2020.105286 (PMC7044653; doi:10.1016/j.dib.2020.105286)
Supplement: Multimedia component 1 [file mmc1.zip › Allegati/w20_a1/Force_w20_a1_45/Force_w20_a1_45.xlsx]

## Sheet: Foglio1
Time Step	Time	Angle of attack	Lift coefficient	Drag coefficient	Moment coefficient
[]	[s]	[deg]	[]	[]	[]
7004	2.19894	7.69654	0.896262	0.0303478	0.00138739
7005	2.19926	7.70282	0.897484	0.0303635	0.00165107
7006	2.19957	7.7091	0.898522	0.0303487	0.00179885
7007	2.19988	7.71538	0.899243	0.0302834	0.00178018
7008	2.2002	7.72166	0.899718	0.030181	0.00166584
7009	2.20051	7.72794	0.900088	0.030066	0.00153509
7010	2.20083	7.73422	0.900478	0.0299564	0.00144016
7011	2.20114	7.74049	0.900972	0.0298622	0.00140243
7012	2.20145	7.74677	0.901599	0.0297887	0.00141964
7013	2.20177	7.75304	0.902351	0.0297342	0.00148056
7014	2.20208	7.75931	0.903198	0.0296922	0.0015756
7015	2.2024	7.76558	0.904096	0.0296572	0.00168619
7016	2.20271	7.77184	0.905007	0.0296237	0.00180014
7017	2.20302	7.7781	0.905898	0.0295864	0.00190901
7018	2.20334	7.78436	0.906749	0.0295446	0.00200088
7019	2.20365	7.79062	0.907551	0.0294962	0.00207739
7020	2.20397	7.79687	0.908308	0.0294425	0.00213978
7021	2.20428	7.80312	0.909027	0.0293841	0.00219076
7022	2.20459	7.80936	0.909716	0.0293238	0.00223132
7023	2.20491	7.8156	0.91039	0.0292606	0.00227148
7024	2.20522	7.82184	0.911052	0.0291982	0.00230394
7025	2.20554	7.82807	0.911712	0.029135	0.00233711
7026	2.20585	7.8343	0.912371	0.029072	0.00237001
7027	2.20616	7.84052	0.913033	0.02901	0.00240321
7028	2.20648	7.84673	0.9137	0.0289481	0.00243717
7029	2.20679	7.85294	0.914372	0.028887	0.00247203
7030	2.20711	7.85914	0.91505	0.0288264	0.00250789
7031	2.20742	7.86534	0.915731	0.0287659	0.00254498
7032	2.20773	7.87153	0.916418	0.0287056	0.00258266
7033	2.20805	7.87771	0.917107	0.0286444	0.00262237
7034	2.20836	7.88389	0.917802	0.0285857	0.00266
7035	2.20868	7.89006	0.918495	0.0285246	0.00269951
7036	2.20899	7.89622	0.919192	0.0284652	0.00273718
7037	2.2093	7.90238	0.919887	0.0284032	0.0027758
7038	2.20962	7.90852	0.920582	0.0283429	0.00281193
7039	2.20993	7.91466	0.921274	0.0282807	0.00284731
7040	2.21025	7.92079	0.921964	0.0282179	0.00288143
7041	2.21056	7.92691	0.922652	0.0281545	0.00291453
7042	2.21087	7.93302	0.923336	0.0280906	0.00294591
7043	2.21119	7.93912	0.924016	0.0280256	0.00297501
7044	2.2115	7.94522	0.924692	0.0279587	0.0030026
7045	2.21182	7.9513	0.925368	0.0278941	0.00302797
7046	2.21213	7.95737	0.926035	0.027827	0.00305101
7047	2.21244	7.96344	0.926695	0.0277585	0.00307178
7048	2.21276	7.96949	0.927352	0.0276895	0.00309087
7049	2.21307	7.97553	0.928004	0.0276198	0.00310815
7050	2.21339	7.98156	0.928649	0.0275476	0.0031232
7051	2.2137	7.98758	0.929293	0.0274777	0.00313658
7052	2.21401	7.99359	0.929929	0.0274057	0.0031482
7053	2.21433	7.99959	0.930561	0.0273333	0.00315815
7054	2.21464	8.00558	0.931189	0.0272592	0.00316692
7055	2.21496	8.01155	0.931815	0.0271859	0.0031745
7056	2.21527	8.01751	0.932438	0.0271135	0.00318072
7057	2.21558	8.02346	0.933053	0.0270387	0.00318513
7058	2.2159	8.0294	0.933664	0.026963	0.00318844
7059	2.21621	8.03532	0.934269	0.0268874	0.00319066
7060	2.21653	8.04123	0.934872	0.0268115	0.0031918
7061	2.21684	8.04712	0.935471	0.0267351	0.00319214
7062	2.21715	8.05301	0.936069	0.0266582	0.0031918
7063	2.21747	8.05888	0.93666	0.0265814	0.00319057
7064	2.21778	8.06473	0.93725	0.0265041	0.00318864
7065	2.2181	8.07057	0.937835	0.0264266	0.00318606
7066	2.21841	8.0764	0.938419	0.026349	0.00318304
7067	2.21872	8.08221	0.938997	0.0262713	0.0031794
7068	2.21904	8.088	0.939573	0.0261933	0.00317503
7069	2.21935	8.09378	0.940147	0.0261154	0.00317044
7070	2.21967	8.09955	0.940717	0.0260369	0.00316506
7071	2.21998	8.1053	0.941283	0.0259584	0.00315955
7072	2.22029	8.11103	0.941848	0.0258799	0.00315393
7073	2.22061	8.11675	0.942406	0.0257999	0.00314746
7074	2.22092	8.12245	0.94297	0.0257231	0.00314192
7075	2.22124	8.12813	0.943522	0.025643	0.00313459
7076	2.22155	8.1338	0.944081	0.0255664	0.00312886
7077	2.22186	8.13945	0.944633	0.0254877	0.00312181
7078	2.22218	8.14508	0.945181	0.0254091	0.00311466
7079	2.22249	8.15069	0.945724	0.0253287	0.00310644
7080	2.22281	8.15629	0.946267	0.02525	0.00309917
7081	2.22312	8.16187	0.946813	0.0251735	0.00309259
7082	2.22343	8.16743	0.947353	0.025095	0.00308521
7083	2.22375	8.17297	0.947891	0.0250165	0.0030775
7084	2.22406	8.1785	0.948425	0.024938	0.00306982
7085	2.22438	8.184	0.948958	0.0248597	0.003062
7086	2.22469	8.18949	0.949487	0.0247814	0.00305403
7087	2.225	8.19495	0.950014	0.0247032	0.00304598
7088	2.22532	8.2004	0.95054	0.0246252	0.0030378
7089	2.22563	8.20583	0.951063	0.0245472	0.00302945
7090	2.22595	8.21124	0.951582	0.0244693	0.00302112
7091	2.22626	8.21662	0.9521	0.0243918	0.00301271
7092	2.22657	8.22199	0.952614	0.0243139	0.00300366
7093	2.22689	8.22734	0.953126	0.024236	0.0029945
7094	2.2272	8.23266	0.953635	0.0241582	0.00298552
7095	2.22752	8.23797	0.95414	0.0240807	0.00297632
7096	2.22783	8.24325	0.954645	0.0240034	0.00296711
7097	2.22814	8.24851	0.955147	0.0239265	0.00295817
7098	2.22846	8.25375	0.955646	0.0238493	0.00294908
7099	2.22877	8.25897	0.956145	0.0237727	0.00293991
7100	2.22909	8.26417	0.956641	0.0236962	0.00293057
7101	2.2294	8.26934	0.957134	0.0236199	0.00292125
7102	2.22971	8.27449	0.957623	0.0235435	0.00291158
7103	2.23003	8.27962	0.958111	0.0234675	0.0029022
7104	2.23034	8.28473	0.958592	0.0233899	0.00289157
7105	2.23066	8.28981	0.959079	0.0233162	0.00288314
7106	2.23097	8.29487	0.959562	0.0232409	0.00287367
7107	2.23128	8.29991	0.96004	0.0231657	0.00286413
7108	2.2316	8.30492	0.960515	0.0230904	0.00285431
7109	2.23191	8.30991	0.960989	0.0230154	0.00284457
7110	2.23223	8.31487	0.961458	0.0229405	0.00283448
7111	2.23254	8.31981	0.961927	0.0228655	0.00282453
7112	2.23285	8.32473	0.962392	0.0227911	0.00281463
7113	2.23317	8.32962	0.962855	0.0227168	0.00280446
7114	2.23348	8.33449	0.963316	0.0226427	0.0027945
7115	2.2338	8.33933	0.963775	0.0225687	0.00278415
7116	2.23411	8.34414	0.964232	0.022495	0.00277413
7117	2.23442	8.34893	0.964683	0.0224212	0.00276367
7118	2.23474	8.3537	0.965132	0.0223477	0.00275321
7119	2.23505	8.35844	0.96558	0.0222743	0.00274296
7120	2.23537	8.36315	0.966025	0.0222012	0.00273222
7121	2.23568	8.36784	0.966467	0.0221283	0.00272167
7122	2.23599	8.3725	0.966907	0.0220553	0.00271093
7123	2.23631	8.37714	0.967343	0.0219826	0.00269992
7124	2.23662	8.38174	0.967775	0.0219101	0.00268918
7125	2.23694	8.38632	0.968207	0.0218378	0.00267822
7126	2.23725	8.39088	0.968634	0.0217658	0.00266719
7127	2.23756	8.3954	0.96906	0.0216941	0.00265637
7128	2.23788	8.3999	0.969483	0.0216224	0.00264533
7129	2.23819	8.40438	0.969903	0.0215511	0.0026343
7130	2.23851	8.40882	0.970321	0.02148	0.00262317
7131	2.23882	8.41324	0.970732	0.0214091	0.00261138
7132	2.23913	8.41762	0.971141	0.0213382	0.00259978
7133	2.23945	8.42198	0.970748	0.0212682	0.00227137
7134	2.23976	8.42631	0.97039	0.0211004	0.00197154
7135	2.24008	8.43062	0.970136	0.0209582	0.00174266
7136	2.24039	8.43489	0.970214	0.0208758	0.0016967
7137	2.2407	8.43913	0.970578	0.0208349	0.00177335
7138	2.24102	8.44335	0.971064	0.020805	0.00186836
7139	2.24133	8.44753	0.971518	0.0207652	0.00191703
7140	2.24165	8.45169	0.97186	0.0207074	0.00190133
7141	2.24196	8.45582	0.972065	0.0206301	0.00182715
7142	2.24227	8.45992	0.972148	0.0205376	0.00171057
7143	2.24259	8.46398	0.972165	0.020438	0.00157747
7144	2.2429	8.46802	0.972158	0.0203379	0.0014429
7145	2.24322	8.47203	0.972178	0.0202434	0.00132238
7146	2.24353	8.476	0.972245	0.0201566	0.00121992
7147	2.24384	8.47995	0.972365	0.0200773	0.00113554
7148	2.24416	8.48386	0.972538	0.0200045	0.00106704
7149	2.24447	8.48775	0.972739	0.0199345	0.0010051
7150	2.24479	8.4916	0.97296	0.019866	0.000947335
7151	2.2451	8.49542	0.973182	0.0197963	0.00088851
7152	2.24541	8.49921	0.973397	0.0197248	0.000826735
7153	2.24573	8.50297	0.9736	0.0196512	0.000761761
7154	2.24604	8.5067	0.973792	0.0195759	0.000695201
7155	2.24636	8.51039	0.97397	0.0194984	0.000625062
7156	2.24667	8.51406	0.974145	0.0194221	0.000557675
7157	2.24698	8.51769	0.974316	0.0193462	0.000491343
7158	2.2473	8.52129	0.974469	0.0192674	0.000419368
7159	2.24761	8.52485	0.974622	0.0191907	0.000351448
7160	2.24793	8.52839	0.974769	0.0191135	0.000282185
7161	2.24824	8.53189	0.974919	0.0190388	0.000216685
7162	2.24855	8.53536	0.97506	0.018963	0.000149206
7163	2.24887	8.53879	0.975202	0.0188895	8.45129e-05
7164	2.24918	8.5422	0.975338	0.0188157	1.90801e-05
7165	2.2495	8.54557	0.975469	0.0187425	-4.6309e-05
7166	2.24981	8.5489	0.975596	0.01867	-0.00011096
7167	2.25012	8.5522	0.975721	0.0185982	-0.000174491
7168	2.25044	8.55547	0.975842	0.0185274	-0.000237174
7169	2.25075	8.55871	0.975966	0.0184586	-0.000296996
7170	2.25107	8.56191	0.976085	0.0183898	-0.000357293
7171	2.25138	8.56508	0.976198	0.018321	-0.000417294
7172	2.25169	8.56821	0.976317	0.0182546	-0.000473626
7173	2.25201	8.57131	0.976436	0.0181894	-0.000527989
7174	2.25232	8.57437	0.976554	0.0181253	-0.000580607
7175	2.25264	8.5774	0.976676	0.0180632	-0.000629853
7176	2.25295	8.5804	0.97679	0.018	-0.000680801
7177	2.25326	8.58336	0.976907	0.017939	-0.000728088
7178	2.25358	8.58629	0.977031	0.0178803	-0.000771676
7179	2.25389	8.58918	0.977151	0.017822	-0.000814915
7180	2.25421	8.59203	0.977272	0.0177645	-0.000856157
7181	2.25452	8.59485	0.977395	0.0177084	-0.000895291
7182	2.25483	8.59764	0.977518	0.0176534	-0.000932651
7183	2.25515	8.60039	0.977644	0.0175997	-0.000967996
7184	2.25546	8.6031	0.977769	0.017547	-0.0010016
7185	2.25578	8.60578	0.977895	0.0174953	-0.00103376
7186	2.25609	8.60843	0.978022	0.0174446	-0.00106461
7187	2.2564	8.61103	0.97815	0.0173949	-0.0010938
7188	2.25672	8.6136	0.978278	0.0173459	-0.00112114
7189	2.25703	8.61614	0.978406	0.017298	-0.00114743
7190	2.25735	8.61864	0.978534	0.017251	-0.00117253
7191	2.25766	8.6211	0.978663	0.0172048	-0.0011968
7192	2.25797	8.62353	0.97879	0.0171593	-0.00121985
7193	2.25829	8.62592	0.978917	0.0171147	-0.00124199
7194	2.2586	8.62827	0.979044	0.0170708	-0.00126323
7195	2.25892	8.63059	0.97917	0.0170278	-0.0012836
7196	2.25923	8.63287	0.979294	0.0169852	-0.0013036
7197	2.25954	8.63511	0.979418	0.0169435	-0.00132262
7198	2.25986	8.63732	0.979541	0.0169024	-0.00134094
7199	2.26017	8.63949	0.979662	0.0168621	-0.00135869
7200	2.26049	8.64162	0.979783	0.0168222	-0.00137591
7201	2.2608	8.64372	0.979902	0.016783	-0.00139272
7202	2.26111	8.64578	0.980019	0.0167441	-0.00140921
7203	2.26143	8.6478	0.980135	0.0167062	-0.00142489
7204	2.26174	8.64978	0.980249	0.0166684	-0.00144048
7205	2.26206	8.65173	0.980363	0.0166317	-0.00145519
7206	2.26237	8.65364	0.980474	0.0165954	-0.00147002
7207	2.26268	8.65551	0.980584	0.0165595	-0.00148448
7208	2.263	8.65734	0.980692	0.0165244	-0.00149844
7209	2.26331	8.65914	0.980797	0.0164899	-0.00151231
7210	2.26363	8.6609	0.980901	0.0164557	-0.00152589
7211	2.26394	8.66262	0.981003	0.016422	-0.00153961
7212	2.26425	8.6643	0.981104	0.016389	-0.0015526
7213	2.26457	8.66594	0.981201	0.0163561	-0.00156567
7214	2.26488	8.66755	0.981296	0.016324	-0.0015788
7215	2.2652	8.66912	0.981388	0.016292	-0.00159188
7216	2.26551	8.67065	0.981478	0.0162605	-0.00160496
7217	2.26582	8.67214	0.981565	0.0162296	-0.00161779
7218	2.26614	8.67359	0.981649	0.016199	-0.00163072
7219	2.26645	8.675	0.981732	0.0161691	-0.00164344
7220	2.26677	8.67638	0.981811	0.0161395	-0.0016563
7221	2.26708	8.67772	0.981889	0.0161105	-0.00166866
7222	2.26739	8.67902	0.981963	0.0160818	-0.00168122
7223	2.26771	8.68028	0.982036	0.0160538	-0.00169316
7224	2.26802	8.6815	0.982107	0.0160262	-0.00170514
7225	2.26834	8.68268	0.982175	0.0159992	-0.00171699
7226	2.26865	8.68383	0.98224	0.0159724	-0.00172885
7227	2.26896	8.68493	0.982303	0.0159462	-0.00174063
7228	2.26928	8.686	0.982363	0.0159203	-0.00175255
7229	2.26959	8.68703	0.982419	0.0158948	-0.00176463
7230	2.26991	8.68802	0.982472	0.0158697	-0.0017765
7231	2.27022	8.68897	0.982524	0.0158453	-0.00178817
7232	2.27053	8.68988	0.982572	0.0158213	-0.00179979
7233	2.27085	8.69075	0.982618	0.0157979	-0.00181132
7234	2.27116	8.69158	0.982661	0.0157748	-0.00182287
7235	2.27148	8.69237	0.982701	0.0157523	-0.00183469
7236	2.27179	8.69313	0.982738	0.01573	-0.0018459
7237	2.2721	8.69384	0.982773	0.0157085	-0.00185704
7238	2.27242	8.69452	0.982806	0.0156875	-0.00186863
7239	2.27273	8.69516	0.982835	0.015667	-0.00187972
7240	2.27305	8.69576	0.982861	0.0156467	-0.00189102
7241	2.27336	8.69631	0.982885	0.0156268	-0.00190202
7242	2.27367	8.69683	0.982904	0.0156075	-0.00191314
7243	2.27399	8.69731	0.982922	0.0155885	-0.00192422
7244	2.2743	8.69775	0.982937	0.0155703	-0.00193515
7245	2.27462	8.69815	0.982948	0.0155523	-0.001946
7246	2.27493	8.69852	0.982957	0.0155348	-0.00195721
7247	2.27524	8.69884	0.982963	0.0155178	-0.00196784
7248	2.27556	8.69912	0.982966	0.0155015	-0.00197873
7249	2.27587	8.69936	0.982966	0.0154853	-0.00198925
7250	2.27619	8.69957	0.982962	0.0154699	-0.00200018
7251	2.2765	8.69973	0.982957	0.0154549	-0.00201058
7252	2.27681	8.69986	0.98295	0.0154407	-0.0020206
7253	2.27713	8.69994	0.98294	0.0154269	-0.00203047
7254	2.27744	8.69999	0.982929	0.0154137	-0.0020401
7255	2.27776	8.7	0.982915	0.0154009	-0.00204985
7256	2.27807	8.69997	0.982897	0.0153887	-0.00205957
7257	2.27838	8.69989	0.982879	0.0153771	-0.0020685
7258	2.2787	8.69978	0.982858	0.0153662	-0.00207728
7259	2.27901	8.69963	0.982835	0.0153555	-0.0020861
7260	2.27933	8.69944	0.982812	0.0153456	-0.00209407
7261	2.27964	8.69921	0.982788	0.0153364	-0.0021017
7262	2.27995	8.69894	0.982763	0.0153278	-0.00210916
7263	2.28027	8.69863	0.982737	0.0153199	-0.00211561
7264	2.28058	8.69829	0.982711	0.0153127	-0.00212177
7265	2.2809	8.6979	0.982685	0.0153061	-0.00212746
7266	2.28121	8.69747	0.98266	0.0153004	-0.00213233
7267	2.28152	8.69701	0.982634	0.015295	-0.00213694
7268	2.28184	8.6965	0.982606	0.01529	-0.00214131
7269	2.28215	8.69596	0.982578	0.0152856	-0.00214538
7270	2.28247	8.69537	0.982549	0.0152814	-0.00214935
7271	2.28278	8.69475	0.982518	0.0152777	-0.00215319
7272	2.28309	8.69409	0.982485	0.015274	-0.00215724
7273	2.28341	8.69339	0.982448	0.0152706	-0.00216177
7274	2.28372	8.69265	0.982407	0.0152669	-0.00216698
7275	2.28404	8.69187	0.982358	0.0152628	-0.00217333
7276	2.28435	8.69105	0.982305	0.0152589	-0.00218081
7277	2.28466	8.69019	0.982245	0.0152546	-0.00218913
7278	2.28498	8.68929	0.982178	0.0152502	-0.00219848
7279	2.28529	8.68836	0.982102	0.0152455	-0.00220928
7280	2.28561	8.68738	0.982018	0.0152409	-0.00222139
7281	2.28592	8.68637	0.981926	0.0152356	-0.00223508
7282	2.28623	8.68532	0.981824	0.0152303	-0.00224964
7283	2.28655	8.68422	0.981711	0.0152247	-0.00226619
7284	2.28686	8.68309	0.981591	0.0152194	-0.00228351
7285	2.28718	8.68192	0.981461	0.0152143	-0.00230147
7286	2.28749	8.68072	0.981327	0.0152096	-0.00231966
7287	2.2878	8.67947	0.981184	0.0152055	-0.00233875
7288	2.28812	8.67818	0.981037	0.0152023	-0.00235742
7289	2.28843	8.67686	0.980884	0.0151995	-0.00237602
7290	2.28875	8.6755	0.980727	0.0151978	-0.0023942
7291	2.28906	8.6741	0.980568	0.0151973	-0.0024117
7292	2.28937	8.67266	0.980408	0.0151981	-0.00242793
7293	2.28969	8.67118	0.980247	0.0152003	-0.00244304
7294	2.29	8.66966	0.980086	0.0152037	-0.00245692
7295	2.29032	8.66811	0.979922	0.0152083	-0.00246988
7296	2.29063	8.66652	0.979758	0.0152143	-0.00248204
7297	2.29094	8.66489	0.979595	0.0152213	-0.00249295
7298	2.29126	8.66322	0.979433	0.0152296	-0.00250222
7299	2.29157	8.66151	0.97927	0.0152391	-0.00251114
7300	2.29189	8.65977	0.979106	0.0152496	-0.00251892
7301	2.2922	8.65798	0.978941	0.0152609	-0.00252623
7302	2.29251	8.65616	0.978776	0.0152729	-0.00253276
7303	2.29283	8.65431	0.978608	0.0152858	-0.00253908
7304	2.29314	8.65241	0.97844	0.0152996	-0.00254438
7305	2.29346	8.65048	0.978268	0.0153137	-0.00255
7306	2.29377	8.64851	0.978096	0.0153287	-0.00255503
7307	2.29408	8.6465	0.97792	0.0153439	-0.00256071
7308	2.2944	8.64445	0.977745	0.01536	-0.00256532
7309	2.29471	8.64237	0.977565	0.0153764	-0.0025701
7310	2.29503	8.64025	0.977382	0.0153934	-0.00257525
7311	2.29534	8.6381	0.9772	0.0154112	-0.00257922
7312	2.29565	8.6359	0.977013	0.015429	-0.00258393
7313	2.29597	8.63367	0.976822	0.0154472	-0.00258897
7314	2.29628	8.6314	0.976627	0.0154658	-0.00259433
7315	2.2966	8.6291	0.976433	0.0154849	-0.0025991
7316	2.29691	8.62676	0.976232	0.015504	-0.00260463
7317	2.29722	8.62438	0.976028	0.0155236	-0.00261023
7318	2.29754	8.62197	0.97582	0.0155437	-0.0026161
7319	2.29785	8.61952	0.975611	0.0155641	-0.00262196
7320	2.29817	8.61703	0.975397	0.0155848	-0.00262789
7321	2.29848	8.61451	0.975179	0.0156058	-0.00263419
7322	2.29879	8.61195	0.974957	0.015627	-0.00264089
7323	2.29911	8.60935	0.974733	0.0156491	-0.00264721
7324	2.29942	8.60672	0.974504	0.0156713	-0.00265399
7325	2.29974	8.60406	0.974273	0.0156939	-0.0026607
7326	2.30005	8.60136	0.97404	0.0157173	-0.00266673
7327	2.30036	8.59862	0.973802	0.0157409	-0.00267329
7328	2.30068	8.59585	0.973563	0.0157649	-0.00267978
7329	2.30099	8.59304	0.973321	0.0157896	-0.00268627
7330	2.30131	8.59019	0.973074	0.0158146	-0.0026927
7331	2.30162	8.58731	0.972826	0.01584	-0.0026989
7332	2.30193	8.5844	0.972575	0.015866	-0.00270511
7333	2.30225	8.58145	0.972322	0.0158926	-0.00271118
7334	2.30256	8.57847	0.972065	0.0159195	-0.00271731
7335	2.30288	8.57545	0.971805	0.0159469	-0.00272352
7336	2.30319	8.5724	0.971542	0.0159748	-0.00272957
7337	2.3035	8.56931	0.971276	0.0160032	-0.00273561
7338	2.30382	8.56619	0.971008	0.0160319	-0.00274161
7339	2.30413	8.56304	0.970736	0.0160614	-0.00274746
7340	2.30445	8.55985	0.970461	0.0160909	-0.00275342
7341	2.30476	8.55662	0.970186	0.0161212	-0.00275896
7342	2.30507	8.55337	0.969903	0.0161515	-0.00276528
7343	2.30539	8.55008	0.969622	0.0161828	-0.00277057
7344	2.3057	8.54675	0.969332	0.0162139	-0.00277699
7345	2.30602	8.54339	0.969043	0.0162457	-0.00278299
7346	2.30633	8.54	0.968753	0.0162784	-0.00278815
7347	2.30664	8.53658	0.968457	0.0163111	-0.00279396
7348	2.30696	8.53312	0.968157	0.0163439	-0.00280016
7349	2.30727	8.52963	0.96786	0.0163781	-0.00280488
7350	2.30759	8.52611	0.967557	0.0164126	-0.00280984
7351	2.3079	8.52256	0.967251	0.0164469	-0.00281532
7352	2.30821	8.51897	0.966942	0.0164822	-0.00282064
7353	2.30853	8.51535	0.966631	0.016518	-0.0028257
7354	2.30884	8.5117	0.966319	0.0165543	-0.00283013
7355	2.30916	8.50801	0.966004	0.0165911	-0.00283464
7356	2.30947	8.5043	0.965684	0.0166281	-0.00283944
7357	2.30978	8.50055	0.965363	0.0166653	-0.00284411
7358	2.3101	8.49677	0.965037	0.0167033	-0.00284908
7359	2.31041	8.49296	0.96471	0.0167415	-0.00285361
7360	2.31073	8.48912	0.964379	0.0167802	-0.00285842
7361	2.31104	8.48524	0.964046	0.0168193	-0.00286306
7362	2.31135	8.48134	0.963711	0.016859	-0.00286745
7363	2.31167	8.47741	0.963375	0.0168992	-0.00287148
7364	2.31198	8.47344	0.963036	0.01694	-0.00287537
7365	2.3123	8.46944	0.962695	0.0169812	-0.00287899
7366	2.31261	8.46542	0.962352	0.0170228	-0.00288253
7367	2.31292	8.46136	0.962007	0.017065	-0.002886
7368	2.31324	8.45727	0.961659	0.0171075	-0.00288939
7369	2.31355	8.45316	0.961307	0.01715	-0.0028931
7370	2.31387	8.44901	0.960957	0.0171939	-0.00289587
7371	2.31418	8.44484	0.9606	0.0172372	-0.00289942
7372	2.31449	8.44063	0.960237	0.0172802	-0.0029038
7373	2.31481	8.4364	0.959879	0.0173252	-0.00290663
7374	2.31512	8.43213	0.959515	0.0173698	-0.00290989
7375	2.31544	8.42784	0.959147	0.0174143	-0.00291378
7376	2.31575	8.42352	0.958782	0.0174609	-0.00291555
7377	2.31606	8.41917	0.958408	0.0175061	-0.00291991
7378	2.31638	8.41479	0.958036	0.0175528	-0.00292236
7379	2.31669	8.41039	0.957662	0.0175995	-0.0029253
7380	2.31701	8.40595	0.957283	0.0176464	-0.00292816
7381	2.31732	8.40149	0.956903	0.017694	-0.00293107
7382	2.31763	8.397	0.95652	0.0177418	-0.00293392
7383	2.31795	8.39249	0.956136	0.0177902	-0.0029364
7384	2.31826	8.38794	0.955748	0.0178388	-0.00293898
7385	2.31858	8.38337	0.955359	0.0178881	-0.00294144
7386	2.31889	8.37877	0.954969	0.0179378	-0.00294356
7387	2.3192	8.37415	0.954577	0.0179879	-0.00294581
7388	2.31952	8.3695	0.954181	0.0180379	-0.00294795
7389	2.31983	8.36482	0.953785	0.0180888	-0.00294957
7390	2.32015	8.36011	0.953386	0.01814	-0.00295138
7391	2.32046	8.35538	0.952987	0.0181917	-0.00295317
7392	2.32077	8.35063	0.952582	0.0182437	-0.0029552
7393	2.32109	8.34585	0.952178	0.0182962	-0.00295657
7394	2.3214	8.34104	0.951772	0.0183491	-0.00295766
7395	2.32172	8.33621	0.951364	0.0184024	-0.00295882
7396	2.32203	8.33135	0.950955	0.0184559	-0.00296002
7397	2.32234	8.32647	0.950543	0.0185099	-0.00296104
7398	2.32266	8.32156	0.950131	0.0185642	-0.00296175
7399	2.32297	8.31663	0.949717	0.018619	-0.00296244
7400	2.32329	8.31167	0.949299	0.0186738	-0.00296316
7401	2.3236	8.30669	0.94888	0.0187287	-0.00296454
7402	2.32391	8.30169	0.94846	0.0187841	-0.00296518
7403	2.32423	8.29666	0.948039	0.0188401	-0.0029655
7404	2.32454	8.29161	0.947616	0.0188962	-0.00296574
7405	2.32486	8.28653	0.947191	0.0189527	-0.00296588
7406	2.32517	8.28143	0.946766	0.0190094	-0.0029661
7407	2.32548	8.27631	0.946338	0.0190664	-0.00296614
7408	2.3258	8.27117	0.945909	0.0191238	-0.00296596
7409	2.32611	8.266	0.945477	0.0191812	-0.00296606
7410	2.32643	8.26081	0.945044	0.0192388	-0.00296616
7411	2.32674	8.2556	0.944609	0.0192965	-0.00296635
7412	2.32705	8.25037	0.944172	0.0193546	-0.00296632
7413	2.32737	8.24512	0.943732	0.0194124	-0.00296666
7414	2.32768	8.23984	0.943288	0.0194704	-0.0029672
7415	2.328	8.23455	0.942843	0.0195287	-0.0029678
7416	2.32831	8.22923	0.942396	0.019587	-0.00296833
7417	2.32862	8.22389	0.941945	0.0196452	-0.00296926
7418	2.32894	8.21853	0.941494	0.0197045	-0.00296948
7419	2.32925	8.21315	0.941034	0.0197616	-0.00297221
7420	2.32957	8.20775	0.940577	0.019821	-0.00297261
7421	2.32988	8.20233	0.940115	0.0198795	-0.00297421
7422	2.33019	8.19689	0.939649	0.0199381	-0.00297631
7423	2.33051	8.19143	0.939181	0.0199971	-0.00297795
7424	2.33082	8.18595	0.93871	0.0200562	-0.00297984
7425	2.33114	8.18045	0.938237	0.0201157	-0.00298161
7426	2.33145	8.17493	0.937763	0.0201755	-0.00298327
7427	2.33176	8.1694	0.937288	0.0202354	-0.00298434
7428	2.33208	8.16384	0.936813	0.0202963	-0.00298524
7429	2.33239	8.15827	0.936332	0.020357	-0.0029863
7430	2.33271	8.15268	0.935851	0.020418	-0.00298734
7431	2.33302	8.14707	0.935369	0.0204797	-0.00298755
7432	2.33333	8.14145	0.934886	0.0205414	-0.00298767
7433	2.33365	8.1358	0.934403	0.0206037	-0.0029874
7434	2.33396	8.13014	0.933917	0.0206664	-0.00298707
7435	2.33428	8.12446	0.933431	0.0207296	-0.00298627
7436	2.33459	8.11877	0.932945	0.0207931	-0.00298518
7437	2.3349	8.11306	0.932456	0.0208566	-0.00298382
7438	2.33522	8.10733	0.931968	0.0209207	-0.00298256
7439	2.33553	8.10159	0.931477	0.0209849	-0.00298095
7440	2.33585	8.09583	0.930987	0.0210496	-0.00297887
7441	2.33616	8.09005	0.930495	0.0211144	-0.00297703
7442	2.33647	8.08426	0.930002	0.0211798	-0.0029749
7443	2.33679	8.07846	0.929507	0.0212451	-0.00297283
7444	2.3371	8.07264	0.929011	0.0213108	-0.0029706
7445	2.33742	8.0668	0.928516	0.0213765	-0.00296769
7446	2.33773	8.06095	0.928018	0.0214425	-0.00296524
7447	2.33804	8.05509	0.927518	0.0215091	-0.00296246
7448	2.33836	8.04921	0.927021	0.021576	-0.00295951
7449	2.33867	8.04332	0.926519	0.0216431	-0.00295623
7450	2.33899	8.03742	0.926019	0.0217104	-0.00295303
7451	2.3393	8.0315	0.925519	0.021778	-0.00294953
7452	2.33961	8.02557	0.925015	0.0218458	-0.00294603
7453	2.33993	8.01962	0.924518	0.0219157	-0.00294055
7454	2.34024	8.01366	0.924011	0.0219819	-0.00293823
7455	2.34056	8.0077	0.923503	0.02205	-0.002935
7456	2.34087	8.00171	0.922999	0.0221183	-0.00293114
7457	2.34118	7.99572	0.922491	0.0221868	-0.00292739
7458	2.3415	7.98972	0.921983	0.0222549	-0.00292396
7459	2.34181	7.9837	0.921472	0.0223231	-0.00292048
7460	2.34213	7.97767	0.920961	0.0223917	-0.00291699
7461	2.34244	7.97163	0.92045	0.0224606	-0.00291315
7462	2.34275	7.96558	0.919936	0.0225293	-0.00290949
7463	2.34307	7.95952	0.919422	0.0225982	-0.0029061
7464	2.34338	7.95345	0.918906	0.0226673	-0.00290261
7465	2.3437	7.94737	0.91839	0.0227365	-0.00289866
7466	2.34401	7.94129	0.917872	0.0228057	-0.00289512
7467	2.34432	7.93519	0.917355	0.0228752	-0.00289108
7468	2.34464	7.92908	0.916835	0.0229446	-0.00288756
7469	2.34495	7.92296	0.916317	0.0230144	-0.00288348
7470	2.34527	7.91683	0.915798	0.0230843	-0.00287921
7471	2.34558	7.9107	0.915277	0.0231542	-0.00287502
7472	2.34589	7.90456	0.914755	0.0232239	-0.00287117
7473	2.34621	7.8984	0.914235	0.0232956	-0.00286547
7474	2.34652	7.89225	0.91371	0.0233642	-0.00286232
7475	2.34684	7.88608	0.913186	0.0234346	-0.00285771
7476	2.34715	7.8799	0.912662	0.023505	-0.00285322
7477	2.34746	7.87372	0.912138	0.0235756	-0.00284849
7478	2.34778	7.86754	0.911612	0.0236461	-0.00284383
7479	2.34809	7.86134	0.911086	0.0237167	-0.00283909
7480	2.34841	7.85514	0.910559	0.0237872	-0.0028344
7481	2.34872	7.84893	0.910032	0.023858	-0.00282972
7482	2.34903	7.84272	0.909504	0.0239289	-0.00282485
7483	2.34935	7.8365	0.908977	0.0239998	-0.00281948
7484	2.34966	7.83028	0.908449	0.024071	-0.00281422
7485	2.34998	7.82405	0.90792	0.0241419	-0.00280929
7486	2.35029	7.81782	0.907389	0.0242128	-0.00280448
7487	2.3506	7.81158	0.906865	0.0242858	-0.00279773
7488	2.35092	7.80533	0.906333	0.0243567	-0.0027925
7489	2.35123	7.79909	0.905797	0.0244261	-0.00278854
7490	2.35155	7.79284	0.905264	0.0244974	-0.00278348
7491	2.35186	7.78658	0.904732	0.0245688	-0.00277804
7492	2.35217	7.78032	0.904199	0.0246403	-0.00277246
7493	2.35249	7.77406	0.903666	0.0247119	-0.00276666
7494	2.3528	7.7678	0.903135	0.0247835	-0.00276082
7495	2.35312	7.76153	0.9026	0.0248547	-0.00275543
7496	2.35343	7.75526	0.902064	0.0249255	-0.00275025
7497	2.35374	7.74899	0.901527	0.0249968	-0.00274502
7498	2.35406	7.74272	0.900991	0.0250679	-0.00273993
7499	2.35437	7.73644	0.900453	0.0251393	-0.0027345
7500	2.35469	7.73017	0.89992	0.0252122	-0.00272742
7501	2.355	7.72389	0.899377	0.0252813	-0.0027235
7502	2.35531	7.71761	0.898836	0.0253523	-0.00271857
7503	2.35563	7.71133	0.898301	0.0254256	-0.00271129
7504	2.35594	7.70505	0.897759	0.0254952	-0.00270702
7505	2.35626	7.69877	0.897219	0.0255665	-0.00270114
7506	2.35657	7.69249	0.896685	0.0256399	-0.00269348
7507	2.35688	7.68621	0.896143	0.0257099	-0.00268826
7508	2.3572	7.67993	0.895604	0.0257814	-0.00268202
7509	2.35751	7.67365	0.895066	0.0258531	-0.00267535
7510	2.35783	7.66738	0.894528	0.025925	-0.00266862
7511	2.35814	7.6611	0.893988	0.0259965	-0.00266231
7512	2.35845	7.65483	0.893447	0.0260682	-0.0026561
7513	2.35877	7.64855	0.892909	0.02614	-0.00264952
7514	2.35908	7.64228	0.892374	0.0262135	-0.00264151
7515	2.3594	7.63601	0.891834	0.026285	-0.00263484
7516	2.35971	7.62975	0.891289	0.0263547	-0.0026297
7517	2.36002	7.62348	0.890748	0.0264263	-0.00262307
7518	2.36034	7.61722	0.890207	0.0264975	-0.00261674
7519	2.36065	7.61097	0.889667	0.0265693	-0.00260986
7520	2.36097	7.60471	0.889126	0.0266405	-0.00260331
7521	2.36128	7.59847	0.888584	0.0267117	-0.00259684
7522	2.36159	7.59222	0.888043	0.0267832	-0.00259017
7523	2.36191	7.58598	0.887504	0.0268547	-0.00258311
7524	2.36222	7.57974	0.886962	0.0269263	-0.00257628
7525	2.36254	7.57351	0.886423	0.0269976	-0.00256915
7526	2.36285	7.56728	0.885884	0.0270689	-0.00256179
7527	2.36316	7.56106	0.885347	0.0271407	-0.00255397
7528	2.36348	7.55484	0.884808	0.0272121	-0.00254639
7529	2.36379	7.54863	0.884276	0.0272853	-0.00253731
7530	2.36411	7.54243	0.883738	0.0273565	-0.00252972
7531	2.36442	7.53623	0.883196	0.0274255	-0.00252367
7532	2.36473	7.53004	0.882661	0.0274982	-0.00251489
7533	2.36505	7.52385	0.88212	0.0275675	-0.00250871
7534	2.36536	7.51768	0.881582	0.0276386	-0.00250119
7535	2.36568	7.5115	0.88105	0.0277115	-0.00249189
7536	2.36599	7.50534	0.880512	0.0277808	-0.00248513
7537	2.3663	7.49918	0.879976	0.0278514	-0.00247726
7538	2.36662	7.49304	0.879443	0.0279224	-0.00246914
7539	2.36693	7.4869	0.878912	0.0279948	-0.00245996
7540	2.36725	7.48077	0.878374	0.0280633	-0.00245338
7541	2.36756	7.47464	0.877839	0.0281337	-0.00244523
7542	2.36787	7.46853	0.877307	0.0282041	-0.00243709
7543	2.36819	7.46242	0.876774	0.0282746	-0.00242883
7544	2.3685	7.45633	0.876249	0.0283466	-0.00241916
7545	2.36882	7.45024	0.875721	0.0284169	-0.00241019
7546	2.36913	7.44417	0.875188	0.0284852	-0.00240256
7547	2.36944	7.4381	0.874659	0.028555	-0.00239417
7548	2.36976	7.43204	0.874129	0.0286247	-0.00238588
7549	2.37007	7.426	0.873605	0.0286959	-0.00237626
7550	2.37039	7.41997	0.873073	0.0287637	-0.00236907
7551	2.3707	7.41394	0.872548	0.028833	-0.00236036
7552	2.37101	7.40793	0.872022	0.0289024	-0.00235149
7553	2.37133	7.40193	0.871503	0.0289733	-0.00234161
7554	2.37164	7.39594	0.870975	0.0290404	-0.00233398
7555	2.37196	7.38996	0.87045	0.0291091	-0.00232557
7556	2.37227	7.384	0.869927	0.0291776	-0.00231688
7557	2.37258	7.37805	0.869406	0.0292461	-0.00230817
7558	2.3729	7.37211	0.868886	0.0293145	-0.00229935
7559	2.37321	7.36618	0.868364	0.0293824	-0.00229072
7560	2.37353	7.36027	0.867846	0.0294505	-0.00228185
7561	2.37384	7.35437	0.867326	0.0295178	-0.00227349
7562	2.37415	7.34848	0.866807	0.0295855	-0.00226492
7563	2.37447	7.34261	0.86629	0.0296529	-0.00225638
7564	2.37478	7.33675	0.865772	0.02972	-0.00224798
7565	2.3751	7.33091	0.865256	0.0297866	-0.00223957
7566	2.37541	7.32508	0.86474	0.0298535	-0.00223097
7567	2.37572	7.31927	0.864226	0.0299202	-0.00222223
7568	2.37604	7.31347	0.863713	0.0299867	-0.0022135
7569	2.37635	7.30768	0.863201	0.0300532	-0.00220478
7570	2.37667	7.30191	0.86269	0.0301193	-0.00219598
7571	2.37698	7.29616	0.862181	0.0301855	-0.00218683
7572	2.37729	7.29042	0.861673	0.0302514	-0.00217758
7573	2.37761	7.2847	0.861166	0.0303172	-0.00216857
7574	2.37792	7.279	0.86066	0.0303831	-0.00215943
7575	2.37824	7.27331	0.860157	0.0304485	-0.00215018
7576	2.37855	7.26764	0.859653	0.0305138	-0.00214087
7577	2.37886	7.26198	0.859151	0.0305789	-0.00213177
7578	2.37918	7.25635	0.85865	0.0306437	-0.00212257
7579	2.37949	7.25073	0.858151	0.0307087	-0.00211314
7580	2.37981	7.24513	0.857654	0.0307735	-0.00210349
7581	2.38012	7.23954	0.857163	0.0308397	-0.00209269
7582	2.38043	7.23398	0.856665	0.0309027	-0.00208396
7583	2.38075	7.22843	0.856173	0.030967	-0.00207432
7584	2.38106	7.2229	0.855681	0.0310308	-0.00206483
7585	2.38138	7.21739	0.855191	0.0310946	-0.00205506
7586	2.38169	7.2119	0.854702	0.0311584	-0.00204544
7587	2.382	7.20643	0.85422	0.0312234	-0.00203464
7588	2.38232	7.20098	0.853731	0.0312851	-0.00202595
7589	2.38263	7.19555	0.853245	0.0313478	-0.00201632
7590	2.38295	7.19013	0.852763	0.0314106	-0.00200643
7591	2.38326	7.18474	0.852282	0.0314731	-0.00199693
7592	2.38357	7.17937	0.851802	0.0315353	-0.00198749
7593	2.38389	7.17402	0.851325	0.0315974	-0.00197741
7594	2.3842	7.16869	0.850849	0.0316591	-0.00196772
7595	2.38452	7.16338	0.850376	0.0317209	-0.00195782
7596	2.38483	7.15809	0.849906	0.0317836	-0.00194687
7597	2.38514	7.15282	0.849431	0.0318432	-0.00193811
7598	2.38546	7.14758	0.848963	0.0319042	-0.00192799
7599	2.38577	7.14235	0.848495	0.031965	-0.00191808
7600	2.38609	7.13715	0.848028	0.0320256	-0.00190834
7601	2.3864	7.13197	0.847568	0.0320865	-0.00189801
7602	2.38671	7.12681	0.847105	0.0321461	-0.0018882
7603	2.38703	7.12168	0.846643	0.0322058	-0.00187847
7604	2.38734	7.11657	0.846186	0.0322653	-0.00186863
7605	2.38766	7.11148	0.845731	0.032326	-0.00185787
7606	2.38797	7.10641	0.845274	0.0323835	-0.0018487
7607	2.38828	7.10137	0.84482	0.0324423	-0.00183894
7608	2.3886	7.09635	0.844373	0.0325024	-0.00182826
7609	2.38891	7.09136	0.843922	0.0325591	-0.00181904
7610	2.38923	7.08639	0.843475	0.032617	-0.00180888
7611	2.38954	7.08144	0.84303	0.032675	-0.00179877
7612	2.38985	7.07652	0.842587	0.0327325	-0.00178884
7613	2.39017	7.07162	0.842145	0.0327897	-0.00177889
7614	2.39048	7.06675	0.84171	0.0328481	-0.00176812
7615	2.3908	7.0619	0.841269	0.0329032	-0.00175915
7616	2.39111	7.05708	0.840831	0.0329592	-0.00174948
7617	2.39142	7.05228	0.840398	0.0330154	-0.00173951
7618	2.39174	7.04751	0.839967	0.0330714	-0.00172932
7619	2.39205	7.04276	0.839539	0.0331268	-0.00171961
7620	2.39237	7.03804	0.839109	0.033182	-0.00170975
7621	2.39268	7.03335	0.838684	0.0332371	-0.00169984
7622	2.39299	7.02868	0.838261	0.0332918	-0.00169005
7623	2.39331	7.02404	0.837839	0.0333461	-0.00168019
7624	2.39362	7.01942	0.837421	0.0334004	-0.00167029
7625	2.39394	7.01484	0.837004	0.0334542	-0.0016603
7626	2.39425	7.01027	0.83659	0.033508	-0.0016502
7627	2.39456	7.00574	0.836175	0.0335612	-0.00164057
7628	2.39488	7.00123	0.835766	0.0336147	-0.00163055
7629	2.39519	6.99676	0.835357	0.0336675	-0.00162061
7630	2.39551	6.99231	0.83495	0.0337199	-0.00161111
7631	2.39582	6.98788	0.834544	0.033772	-0.00160141
7632	2.39613	6.98349	0.834141	0.0338239	-0.00159191
7633	2.39645	6.97912	0.83457	0.0338686	-0.00124107
7634	2.39676	6.97478	0.834915	0.0340131	-0.000958559
7635	2.39708	6.97047	0.835072	0.034123	-0.000794696
7636	2.39739	6.96619	0.834939	0.0341842	-0.000777766
7637	2.3977	6.96194	0.834606	0.0342174	-0.000831465
7638	2.39802	6.95772	0.834205	0.0342441	-0.000883419
7639	2.39833	6.95352	0.833846	0.0342796	-0.000891289
7640	2.39865	6.94936	0.833587	0.0343302	-0.000845812
7641	2.39896	6.94523	0.833445	0.0343976	-0.000751799
7642	2.39927	6.94112	0.833399	0.0344785	-0.000624627
7643	2.39959	6.93705	0.833418	0.0345681	-0.000476293
7644	2.3999	6.933	0.833456	0.0346596	-0.000324997
7645	2.40022	6.92899	0.83348	0.0347489	-0.000180886
7646	2.40053	6.925	0.833466	0.0348326	-4.95127e-05
7647	2.40084	6.92105	0.833408	0.0349098	6.64639e-05
7648	2.40116	6.91713	0.833302	0.0349803	0.000166989
7649	2.40147	6.91324	0.833158	0.0350462	0.000255805
7650	2.40179	6.90937	0.832989	0.0351091	0.000337553
7651	2.4021	6.90554	0.832804	0.0351703	0.000413959
7652	2.40241	6.90175	0.832622	0.0352325	0.000491408
7653	2.40273	6.89798	0.832427	0.0352918	0.000561397
7654	2.40304	6.89424	0.832257	0.035356	0.000641798
7655	2.40336	6.89054	0.832093	0.03542	0.000720568
7656	2.40367	6.88687	0.831944	0.0354855	0.000802566
7657	2.40398	6.88323	0.831806	0.0355513	0.000885762
7658	2.4043	6.87962	0.831678	0.0356175	0.000970016
7659	2.40461	6.87605	0.831558	0.0356839	0.00105545
7660	2.40493	6.87251	0.831448	0.0357505	0.00114118
7661	2.40524	6.869	0.831344	0.0358168	0.00122693
7662	2.40555	6.86552	0.831244	0.0358825	0.00131186
7663	2.40587	6.86207	0.83115	0.0359478	0.00139604
7664	2.40618	6.85866	0.831057	0.0360122	0.00147864
7665	2.4065	6.85529	0.830967	0.0360758	0.00155948
7666	2.40681	6.85194	0.830873	0.0361373	0.00163604
7667	2.40712	6.84863	0.83079	0.0362002	0.00171487
7668	2.40744	6.84535	0.830701	0.0362606	0.00178872
7669	2.40775	6.84211	0.830606	0.0363186	0.00185782
7670	2.40807	6.8389	0.830517	0.0363772	0.00192731
7671	2.40838	6.83572	0.830417	0.0364323	0.00198985
7672	2.40869	6.83258	0.830322	0.0364879	0.0020527
7673	2.40901	6.82947	0.83022	0.036541	0.00211082
7674	2.40932	6.8264	0.830111	0.0365917	0.00216384
7675	2.40964	6.82336	0.830003	0.0366421	0.00221586
7676	2.40995	6.82036	0.829893	0.0366912	0.00226501
7677	2.41026	6.81739	0.829779	0.0367387	0.00231078
7678	2.41058	6.81445	0.829662	0.0367848	0.00235412
7679	2.41089	6.81155	0.829542	0.0368296	0.0023945
7680	2.41121	6.80869	0.829419	0.0368732	0.00243242
7681	2.41152	6.80586	0.829294	0.0369158	0.00246816
7682	2.41183	6.80306	0.829167	0.0369569	0.00250139
7683	2.41215	6.80031	0.829036	0.0369969	0.00253251
7684	2.41246	6.79758	0.828904	0.0370359	0.00256164
7685	2.41278	6.79489	0.828772	0.037074	0.00258948
7686	2.41309	6.79224	0.828639	0.0371114	0.00261612
7687	2.4134	6.78962	0.828504	0.0371476	0.00264105
7688	2.41372	6.78704	0.828369	0.0371831	0.00266463
7689	2.41403	6.7845	0.828234	0.0372178	0.00268734
7690	2.41435	6.78199	0.828099	0.0372519	0.00270884
7691	2.41466	6.77952	0.827964	0.0372852	0.00272976
7692	2.41497	6.77708	0.827831	0.037318	0.00274969
7693	2.41529	6.77468	0.827697	0.0373501	0.00276882
7694	2.4156	6.77232	0.827563	0.0373814	0.00278706
7695	2.41592	6.76999	0.82743	0.0374123	0.00280474
7696	2.41623	6.7677	0.827296	0.0374421	0.00282159
7697	2.41654	6.76545	0.827164	0.0374717	0.00283784
7698	2.41686	6.76323	0.827031	0.0375003	0.00285343
7699	2.41717	6.76106	0.826899	0.0375286	0.00286857
7700	2.41749	6.75891	0.826771	0.0375571	0.00288383
7701	2.4178	6.75681	0.826641	0.0375843	0.00289823
7702	2.41811	6.75474	0.826514	0.0376113	0.00291214
7703	2.41843	6.75271	0.826386	0.0376378	0.00292567
7704	2.41874	6.75072	0.826259	0.0376638	0.00293864
7705	2.41906	6.74876	0.826135	0.0376895	0.00295169
7706	2.41937	6.74684	0.826011	0.037715	0.00296434
7707	2.41968	6.74496	0.82589	0.0377401	0.00297693
7708	2.42	6.74312	0.82577	0.0377647	0.0029891
7709	2.42031	6.74131	0.825651	0.0377887	0.00300118
7710	2.42063	6.73955	0.825537	0.0378132	0.00301366
7711	2.42094	6.73782	0.825423	0.0378367	0.00302583
7712	2.42125	6.73612	0.825313	0.0378605	0.00303812
7713	2.42157	6.73447	0.825205	0.0378838	0.00304997
7714	2.42188	6.73285	0.825099	0.0379068	0.0030621
7715	2.4222	6.73128	0.824995	0.0379294	0.00307435
7716	2.42251	6.72974	0.824895	0.0379521	0.00308634
7717	2.42282	6.72824	0.824796	0.0379741	0.00309817
7718	2.42314	6.72677	0.824701	0.0379961	0.00311033
7719	2.42345	6.72535	0.82461	0.0380178	0.00312229
7720	2.42377	6.72396	0.82452	0.0380393	0.00313436
7721	2.42408	6.72262	0.824434	0.0380605	0.00314614
7722	2.42439	6.72131	0.82435	0.0380814	0.00315824
7723	2.42471	6.72004	0.824268	0.0381019	0.00316977
7724	2.42502	6.71881	0.82419	0.0381222	0.00318148
7725	2.42534	6.71761	0.824113	0.038142	0.00319272
7726	2.42565	6.71646	0.824039	0.0381617	0.00320389
7727	2.42596	6.71534	0.823965	0.0381806	0.00321445
7728	2.42628	6.71427	0.823896	0.0381993	0.00322517
7729	2.42659	6.71323	0.823828	0.0382177	0.00323572
7730	2.42691	6.71223	0.823763	0.0382357	0.00324605
7731	2.42722	6.71127	0.823703	0.0382537	0.00325678
7732	2.42753	6.71035	0.823643	0.038271	0.00326708
7733	2.42785	6.70947	0.823586	0.038288	0.00327703
7734	2.42816	6.70863	0.823533	0.0383048	0.00328719
7735	2.42848	6.70782	0.823481	0.0383212	0.00329713
7736	2.42879	6.70706	0.823432	0.038337	0.00330652
7737	2.4291	6.70633	0.823385	0.0383526	0.00331643
7738	2.42942	6.70565	0.823341	0.0383679	0.0033256
7739	2.42973	6.705	0.8233	0.0383828	0.00333502
7740	2.43005	6.70439	0.82326	0.0383971	0.00334426
7741	2.43036	6.70382	0.823224	0.0384115	0.00335289
7742	2.43067	6.7033	0.823189	0.038425	0.00336128
7743	2.43099	6.70281	0.823156	0.0384383	0.00336969
7744	2.4313	6.70236	0.823125	0.0384513	0.00337769
7745	2.43162	6.70194	0.823099	0.038464	0.00338615
7746	2.43193	6.70157	0.823076	0.0384765	0.00339461
7747	2.43224	6.70124	0.823055	0.0384887	0.00340322
7748	2.43256	6.70095	0.823036	0.0385005	0.00341149
7749	2.43287	6.70069	0.823022	0.0385122	0.00341976
7750	2.43319	6.70048	0.82301	0.0385235	0.00342776
7751	2.4335	6.7003	0.823	0.0385344	0.0034358
7752	2.43381	6.70017	0.822992	0.0385447	0.00344342
7753	2.43413	6.70007	0.822988	0.038555	0.00345108
7754	2.43444	6.70002	0.822988	0.0385651	0.0034592
7755	2.43476	6.7	0.822989	0.0385747	0.00346703
7756	2.43507	6.70002	0.822994	0.038584	0.00347488
7757	2.43538	6.70008	0.823003	0.0385932	0.00348275
7758	2.4357	6.70019	0.823014	0.0386021	0.00349073
7759	2.43601	6.70033	0.82303	0.0386108	0.00349879
7760	2.43633	6.70051	0.82305	0.0386192	0.00350706
7761	2.43664	6.70073	0.823071	0.0386272	0.00351475
7762	2.43695	6.70099	0.823095	0.0386346	0.00352242
7763	2.43727	6.70128	0.823123	0.0386418	0.00353027
7764	2.43758	6.70162	0.823154	0.0386488	0.00353824
7765	2.4379	6.702	0.823188	0.0386555	0.00354584
7766	2.43821	6.70242	0.823224	0.0386617	0.00355329
7767	2.43852	6.70287	0.823264	0.0386676	0.00356075
7768	2.43884	6.70337	0.823308	0.0386734	0.00356839
7769	2.43915	6.7039	0.823354	0.0386788	0.00357616
7770	2.43947	6.70447	0.823404	0.0386838	0.00358368
7771	2.43978	6.70509	0.823459	0.0386888	0.00359159
7772	2.44009	6.70574	0.823516	0.0386932	0.00359925
7773	2.44041	6.70643	0.823576	0.0386973	0.00360666
7774	2.44072	6.70716	0.82364	0.0387012	0.0036143
7775	2.44104	6.70793	0.823707	0.0387047	0.00362186
7776	2.44135	6.70874	0.823779	0.0387081	0.00362971
7777	2.44166	6.70959	0.823853	0.0387109	0.00363692
7778	2.44198	6.71048	0.823929	0.0387133	0.00364409
7779	2.44229	6.7114	0.824008	0.0387153	0.00365124
7780	2.44261	6.71237	0.824091	0.0387169	0.00365841
7781	2.44292	6.71337	0.824177	0.0387181	0.00366508
7782	2.44323	6.71441	0.824266	0.038719	0.00367228
7783	2.44355	6.7155	0.824358	0.0387195	0.00367906
7784	2.44386	6.71662	0.824452	0.0387196	0.00368529
7785	2.44418	6.71778	0.824549	0.0387193	0.0036911
7786	2.44449	6.71897	0.824649	0.0387185	0.00369765
7787	2.4448	6.72021	0.824752	0.0387174	0.00370376
7788	2.44512	6.72149	0.824857	0.0387159	0.0037097
7789	2.44543	6.7228	0.824967	0.0387141	0.00371573
7790	2.44575	6.72415	0.825081	0.038712	0.00372216
7791	2.44606	6.72554	0.825197	0.0387096	0.00372798
7792	2.44637	6.72697	0.825315	0.0387068	0.00373392
7793	2.44669	6.72844	0.825437	0.0387037	0.00373973
7794	2.447	6.72995	0.825564	0.0387004	0.00374577
7795	2.44732	6.73149	0.825692	0.0386966	0.00375155
7796	2.44763	6.73308	0.825825	0.0386925	0.00375757
7797	2.44794	6.7347	0.825962	0.0386883	0.00376368
7798	2.44826	6.73636	0.826101	0.0386835	0.0037695
7799	2.44857	6.73805	0.826244	0.0386785	0.00377533
7800	2.44889	6.73979	0.82639	0.0386731	0.00378118
7801	2.4492	6.74156	0.826539	0.0386673	0.00378693
7802	2.44951	6.74337	0.826691	0.0386611	0.00379251
7803	2.44983	6.74522	0.826847	0.0386547	0.00379811
7804	2.45014	6.7471	0.827005	0.0386478	0.00380354
7805	2.45046	6.74903	0.827168	0.0386407	0.00380931
7806	2.45077	6.75099	0.827331	0.038633	0.00381439
7807	2.45108	6.75299	0.827499	0.0386251	0.00381962
7808	2.4514	6.75502	0.827672	0.038617	0.00382526
7809	2.45171	6.7571	0.827844	0.0386081	0.00382965
7810	2.45203	6.75921	0.828021	0.0385993	0.00383478
7811	2.45234	6.76135	0.828202	0.03859	0.00383977
7812	2.45265	6.76354	0.828386	0.0385805	0.00384505
7813	2.45297	6.76576	0.828573	0.0385704	0.00384998
7814	2.45328	6.76802	0.828766	0.0385601	0.00385527
7815	2.4536	6.77031	0.82896	0.0385494	0.00386044
7816	2.45391	6.77264	0.829158	0.0385387	0.00386551
7817	2.45422	6.77501	0.829358	0.0385272	0.00386992
7818	2.45454	6.77742	0.829562	0.0385155	0.00387497
7819	2.45485	6.77986	0.82977	0.0385037	0.00388
7820	2.45517	6.78234	0.829982	0.0384913	0.00388492
7821	2.45548	6.78485	0.830195	0.0384783	0.00388957
7822	2.45579	6.7874	0.830413	0.0384654	0.00389421
7823	2.45611	6.78998	0.830632	0.0384519	0.00389906
7824	2.45642	6.79261	0.830856	0.0384381	0.00390356
7825	2.45674	6.79526	0.831082	0.0384237	0.00390794
7826	2.45705	6.79796	0.831311	0.0384089	0.00391196
7827	2.45736	6.80068	0.831543	0.0383939	0.00391623
7828	2.45768	6.80345	0.83178	0.0383784	0.00392045
7829	2.45799	6.80625	0.832019	0.0383626	0.00392474
7830	2.45831	6.80908	0.83226	0.0383464	0.00392863
7831	2.45862	6.81195	0.832504	0.0383296	0.00393242
7832	2.45893	6.81486	0.83275	0.0383124	0.0039359
7833	2.45925	6.8178	0.833	0.0382949	0.00393945
7834	2.45956	6.82077	0.833252	0.038277	0.00394274
7835	2.45988	6.82378	0.833503	0.0382582	0.00394484
7836	2.46019	6.82682	0.833761	0.0382398	0.00394804
7837	2.4605	6.8299	0.834021	0.0382208	0.00395085
7838	2.46082	6.83301	0.834283	0.0382012	0.00395355
7839	2.46113	6.83616	0.834548	0.0381813	0.00395628
7840	2.46145	6.83934	0.834816	0.0381612	0.00395883
7841	2.46176	6.84256	0.835086	0.0381406	0.00396124
7842	2.46207	6.8458	0.835359	0.0381196	0.00396359
7843	2.46239	6.84909	0.835635	0.0380981	0.00396613
7844	2.4627	6.8524	0.835915	0.0380766	0.00396868
7845	2.46302	6.85575	0.836199	0.0380548	0.00397135
7846	2.46333	6.85913	0.836481	0.0380322	0.00397335
7847	2.46364	6.86255	0.83677	0.0380096	0.00397579
7848	2.46396	6.866	0.837062	0.0379867	0.00397819
7849	2.46427	6.86948	0.837355	0.0379635	0.0039807
7850	2.46459	6.87299	0.837653	0.0379401	0.0039831
7851	2.4649	6.87654	0.837951	0.0379161	0.00398532
7852	2.46521	6.88012	0.838255	0.037892	0.00398781
7853	2.46553	6.88373	0.838561	0.0378677	0.00399019
7854	2.46584	6.88737	0.83887	0.037843	0.00399256
7855	2.46616	6.89105	0.839181	0.0378179	0.00399481
7856	2.46647	6.89476	0.839495	0.0377925	0.00399719
7857	2.46678	6.8985	0.839812	0.0377667	0.00399945
7858	2.4671	6.90227	0.840133	0.0377408	0.00400172
7859	2.46741	6.90607	0.840456	0.0377145	0.00400393
7860	2.46773	6.90991	0.840784	0.0376882	0.00400674
7861	2.46804	6.91377	0.841109	0.0376608	0.00400842
7862	2.46835	6.91767	0.841443	0.037634	0.00401085
7863	2.46867	6.92159	0.841778	0.0376066	0.00401319
7864	2.46898	6.92555	0.842117	0.0375786	0.00401541
7865	2.4693	6.92954	0.842458	0.0375508	0.00401818
7866	2.46961	6.93356	0.842806	0.037523	0.00402128
7867	2.46992	6.93761	0.84315	0.0374935	0.00402282
7868	2.47024	6.94169	0.8435	0.0374646	0.00402503
7869	2.47055	6.9458	0.843852	0.0374353	0.00402718
7870	2.47087	6.94993	0.844208	0.0374054	0.00402933
7871	2.47118	6.9541	0.844566	0.0373752	0.00403141
7872	2.47149	6.9583	0.844927	0.0373449	0.00403364
7873	2.47181	6.96253	0.845289	0.0373139	0.00403535
7874	2.47212	6.96678	0.845656	0.0372828	0.00403738
7875	2.47244	6.97107	0.846024	0.0372511	0.00403903
7876	2.47275	6.97538	0.846395	0.0372191	0.00404065
7877	2.47306	6.97972	0.846767	0.0371867	0.00404179
7878	2.47338	6.98409	0.847142	0.0371538	0.00404296
7879	2.47369	6.98849	0.847519	0.0371206	0.00404414
7880	2.47401	6.99292	0.847898	0.0370869	0.00404499
7881	2.47432	6.99737	0.84828	0.037053	0.00404595
7882	2.47463	7.00186	0.848664	0.0370186	0.00404671
7883	2.47495	7.00637	0.84905	0.036984	0.00404754
7884	2.47526	7.0109	0.849439	0.0369489	0.0040484
7885	2.47558	7.01547	0.849829	0.0369132	0.00404886
7886	2.47589	7.02006	0.850222	0.0368777	0.0040494
7887	2.4762	7.02468	0.85062	0.0368419	0.00405021
7888	2.47652	7.02932	0.851016	0.0368055	0.00405055
7889	2.47683	7.03399	0.851417	0.0367686	0.00405084
7890	2.47715	7.03869	0.851819	0.0367315	0.00405146
7891	2.47746	7.04341	0.852226	0.0366942	0.00405205
7892	2.47777	7.04816	0.852634	0.0366566	0.00405273
7893	2.47809	7.05294	0.853043	0.0366184	0.00405295
7894	2.4784	7.05774	0.853455	0.0365798	0.00405284
7895	2.47872	7.06257	0.853865	0.03654	0.00405193
7896	2.47903	7.06742	0.854281	0.0365011	0.0040522
7897	2.47934	7.07229	0.8547	0.0364618	0.00405244
7898	2.47966	7.0772	0.855124	0.036423	0.00405334
7899	2.47997	7.08212	0.855546	0.0363826	0.00405329
7900	2.48029	7.08707	0.855965	0.0363409	0.00405153
7901	2.4806	7.09204	0.856393	0.0363007	0.00405173
7902	2.48091	7.09704	0.856816	0.0362584	0.0040501
7903	2.48123	7.10206	0.85725	0.0362177	0.00405044
7904	2.48154	7.10711	0.857677	0.0361747	0.00404852
7905	2.48186	7.11218	0.858111	0.0361326	0.00404805
7906	2.48217	7.11727	0.858549	0.0360905	0.00404759
7907	2.48248	7.12239	0.858988	0.0360477	0.00404701
7908	2.4828	7.12752	0.859428	0.0360047	0.00404647
7909	2.48311	7.13268	0.859872	0.0359613	0.00404604
7910	2.48343	7.13787	0.860317	0.0359179	0.00404572
7911	2.48374	7.14307	0.860765	0.035874	0.00404524
7912	2.48405	7.1483	0.861215	0.0358298	0.00404474
7913	2.48437	7.15355	0.861666	0.0357852	0.00404402
7914	2.48468	7.15882	0.862119	0.0357403	0.00404322
7915	2.485	7.16411	0.862573	0.035695	0.00404228
7916	2.48531	7.16942	0.863031	0.0356496	0.00404135
7917	2.48562	7.17476	0.86349	0.0356038	0.00404047
7918	2.48594	7.18011	0.863951	0.0355576	0.00403947
7919	2.48625	7.18548	0.864413	0.035511	0.00403836
7920	2.48657	7.19088	0.864878	0.0354641	0.00403742
7921	2.48688	7.19629	0.865344	0.035417	0.00403619
7922	2.48719	7.20173	0.865812	0.0353692	0.00403448
7923	2.48751	7.20718	0.86628	0.0353212	0.00403288
7924	2.48782	7.21266	0.866752	0.0352728	0.00403115
7925	2.48814	7.21815	0.867224	0.0352241	0.00402927
7926	2.48845	7.22366	0.8677	0.0351752	0.00402761
7927	2.48876	7.2292	0.868178	0.0351261	0.00402627
7928	2.48908	7.23475	0.868657	0.0350768	0.00402484
7929	2.48939	7.24031	0.86914	0.0350271	0.00402353
7930	2.48971	7.2459	0.869624	0.0349768	0.00402205
7931	2.49002	7.2515	0.870109	0.0349265	0.00402039
7932	2.49033	7.25713	0.870596	0.0348756	0.00401867
7933	2.49065	7.26276	0.871084	0.0348248	0.00401702
7934	2.49096	7.26842	0.871577	0.0347734	0.00401558
7935	2.49128	7.27409	0.872069	0.034722	0.00401387
7936	2.49159	7.27978	0.872564	0.0346701	0.00401225
7937	2.4919	7.28549	0.873061	0.0346179	0.00401039
7938	2.49222	7.29121	0.873558	0.0345652	0.00400841
7939	2.49253	7.29695	0.874055	0.034512	0.00400614
7940	2.49285	7.30271	0.874555	0.0344585	0.00400379
7941	2.49316	7.30848	0.875058	0.034405	0.00400164
7942	2.49347	7.31427	0.875562	0.034351	0.0039993
7943	2.49379	7.32007	0.876067	0.0342967	0.00399696
7944	2.4941	7.32588	0.876573	0.0342421	0.00399448
7945	2.49442	7.33172	0.877081	0.0341873	0.00399172
7946	2.49473	7.33756	0.877589	0.0341317	0.00398862
7947	2.49504	7.34342	0.878099	0.0340761	0.00398564
7948	2.49536	7.3493	0.87861	0.03402	0.00398259
7949	2.49567	7.35518	0.879124	0.0339639	0.0039797
7950	2.49599	7.36109	0.879639	0.0339074	0.00397676
7951	2.4963	7.367	0.880158	0.033851	0.0039745
7952	2.49661	7.37293	0.880678	0.0337941	0.00397178
7953	2.49693	7.37887	0.881198	0.0337367	0.00396889
7954	2.49724	7.38482	0.881716	0.0336775	0.00396456
7955	2.49756	7.39079	0.882241	0.033621	0.0039625
7956	2.49787	7.39677	0.882765	0.0335624	0.00395929
7957	2.49818	7.40276	0.883289	0.0335036	0.00395564
7958	2.4985	7.40876	0.883814	0.0334442	0.00395167
7959	2.49881	7.41477	0.884337	0.0333832	0.0039466
7960	2.49913	7.4208	0.884871	0.0333254	0.00394477
7961	2.49944	7.42683	0.885401	0.0332655	0.0039413
7962	2.49975	7.43288	0.885933	0.0332057	0.00393814
7963	2.50007	7.43894	0.886466	0.0331451	0.00393466
7964	2.50038	7.44501	0.887	0.0330846	0.00393108
7965	2.5007	7.45108	0.887537	0.0330238	0.00392759
7966	2.50101	7.45717	0.888069	0.032961	0.00392247
7967	2.50132	7.46327	0.888609	0.0329009	0.00391982
7968	2.50164	7.46937	0.889148	0.0328391	0.00391598
7969	2.50195	7.47549	0.889682	0.0327748	0.00391018
7970	2.50227	7.48161	0.890224	0.0327138	0.0039069
7971	2.50258	7.48774	0.890765	0.0326509	0.00390272
7972	2.50289	7.49389	0.891306	0.0325876	0.00389826
7973	2.50321	7.50003	0.891847	0.0325242	0.00389367
7974	2.50352	7.50619	0.892389	0.0324605	0.00388897
7975	2.50384	7.51236	0.892929	0.0323947	0.00388286
7976	2.50415	7.51853	0.893475	0.0323319	0.00387894
7977	2.50446	7.52471	0.89402	0.0322672	0.00387414
7978	2.50478	7.53089	0.894566	0.0322024	0.00386918
7979	2.50509	7.53709	0.895112	0.0321372	0.0038643
7980	2.50541	7.54329	0.895653	0.0320703	0.00385806
7981	2.50572	7.54949	0.896206	0.0320065	0.00385432
7982	2.50603	7.5557	0.89675	0.0319388	0.00384765
7983	2.50635	7.56192	0.897302	0.0318745	0.0038437
7984	2.50666	7.56814	0.897846	0.0318066	0.00383688
7985	2.50698	7.57437	0.898396	0.0317403	0.00383176
7986	2.50729	7.5806	0.898947	0.0316739	0.00382674
7987	2.5076	7.58684	0.899502	0.0316085	0.00382242
7988	2.50792	7.59308	0.900053	0.0315411	0.0038168
7989	2.50823	7.59933	0.900605	0.0314739	0.00381143
7990	2.50855	7.60558	0.901154	0.0314045	0.00380473
7991	2.50886	7.61183	0.901711	0.0313388	0.00380033
7992	2.50917	7.61809	0.902266	0.031271	0.00379515
7993	2.50949	7.62435	0.90282	0.0312029	0.00378957
7994	2.5098	7.63061	0.903375	0.0311348	0.00378397
7995	2.51012	7.63688	0.90393	0.0310664	0.00377832
7996	2.51043	7.64315	0.90448	0.0309963	0.00377125
7997	2.51074	7.64942	0.905034	0.0309274	0.00376501
7998	2.51106	7.65569	0.905589	0.0308584	0.00375895
7999	2.51137	7.66197	0.906148	0.0307906	0.00375387
8000	2.51169	7.66824	0.906699	0.0307194	0.0037463
8001	2.512	7.67452	0.907257	0.0306511	0.00374104
8002	2.51231	7.6808	0.907812	0.0305811	0.00373476
8003	2.51263	7.68708	0.908367	0.030511	0.00372859
8004	2.51294	7.69336	0.908921	0.0304405	0.00372187
8005	2.51326	7.69964	0.909478	0.0303702	0.00371565
8006	2.51357	7.70592	0.910034	0.0302998	0.00370915
8007	2.51388	7.7122	0.910592	0.0302296	0.00370375
8008	2.5142	7.71848	0.91115	0.030159	0.00369757
8009	2.51451	7.72476	0.911704	0.0300867	0.00369017
8010	2.51483	7.73103	0.912266	0.0300175	0.00368531
8011	2.51514	7.73731	0.912826	0.0299466	0.00367928
8012	2.51545	7.74358	0.913383	0.0298752	0.00367282
8013	2.51577	7.74986	0.913938	0.0298036	0.00366606
8014	2.51608	7.75613	0.914488	0.0297295	0.00365737
8015	2.5164	7.7624	0.915046	0.029659	0.00365116
8016	2.51671	7.76866	0.915601	0.0295868	0.00364426
8017	2.51702	7.77493	0.916153	0.0295129	0.00363598
8018	2.51734	7.78119	0.916711	0.0294423	0.00363016
8019	2.51765	7.78745	0.917261	0.0293683	0.00362196
8020	2.51797	7.7937	0.917817	0.0292957	0.00361503
8021	2.51828	7.79995	0.918376	0.0292246	0.0036092
8022	2.51859	7.8062	0.918931	0.0291517	0.00360221
8023	2.51891	7.81244	0.919483	0.0290785	0.00359457
8024	2.51922	7.81868	0.920035	0.0290052	0.0035872
8025	2.51954	7.82491	0.920586	0.0289318	0.00357977
8026	2.51985	7.83114	0.921138	0.0288582	0.00357227
8027	2.52016	7.83736	0.921689	0.0287847	0.0035647
8028	2.52048	7.84358	0.922239	0.0287109	0.00355684
8029	2.52079	7.84979	0.922788	0.0286371	0.00354916
8030	2.52111	7.856	0.923338	0.0285632	0.00354133
8031	2.52142	7.8622	0.923886	0.0284893	0.00353361
8032	2.52173	7.86839	0.924429	0.0284135	0.00352443
8033	2.52205	7.87458	0.924981	0.028341	0.00351774
8034	2.52236	7.88076	0.925529	0.0282669	0.00351034
8035	2.52268	7.88693	0.926076	0.0281927	0.00350276
8036	2.52299	7.8931	0.926623	0.0281184	0.00349512
8037	2.5233	7.89925	0.927167	0.028044	0.00348711
8038	2.52362	7.90541	0.927713	0.0279697	0.00347942
8039	2.52393	7.91155	0.928253	0.0278934	0.00347027
8040	2.52425	7.91768	0.928799	0.0278206	0.00346343
8041	2.52456	7.92381	0.929343	0.0277463	0.0034555
8042	2.52487	7.92992	0.929886	0.0276716	0.00344754
8043	2.52519	7.93603	0.930426	0.0275964	0.00343905
8044	2.5255	7.94213	0.930962	0.0275199	0.00342998
8045	2.52582	7.94822	0.931506	0.0274473	0.00342313
8046	2.52613	7.95429	0.932046	0.0273726	0.0034152
8047	2.52644	7.96036	0.932584	0.0272973	0.00340695
8048	2.52676	7.96642	0.93312	0.0272221	0.00339844
8049	2.52707	7.97247	0.933655	0.0271469	0.00339002
8050	2.52739	7.97851	0.934188	0.0270717	0.00338135
8051	2.5277	7.98453	0.934718	0.0269946	0.00337149
8052	2.52801	7.99055	0.935254	0.0269208	0.00336392
8053	2.52833	7.99655	0.935784	0.0268452	0.00335527
8054	2.52864	8.00254	0.936316	0.0267703	0.00334699
8055	2.52896	8.00852	0.936846	0.0266948	0.00333838
8056	2.52927	8.01449	0.937375	0.0266197	0.00333
8057	2.52958	8.02044	0.937899	0.0265426	0.00332009
8058	2.5299	8.02639	0.93843	0.0264692	0.00331287
8059	2.53021	8.03232	0.938954	0.0263921	0.00330318
8060	2.53053	8.03823	0.939482	0.0263183	0.00329554
8061	2.53084	8.04414	0.940004	0.0262426	0.00328654
8062	2.53115	8.05002	0.940525	0.0261672	0.00327793
8063	2.53147	8.0559	0.941047	0.0260915	0.00326887
8064	2.53178	8.06176	0.941566	0.0260159	0.00326004
8065	2.5321	8.06761	0.942084	0.0259408	0.00325141
8066	2.53241	8.07344	0.9426	0.0258653	0.00324205
8067	2.53272	8.07926	0.943113	0.0257881	0.00323193
8068	2.53304	8.08506	0.943627	0.0257127	0.00322271
8069	2.53335	8.09085	0.944144	0.0256388	0.00321456
8070	2.53367	8.09663	0.944654	0.0255635	0.00320558
8071	2.53398	8.10238	0.945166	0.0254879	0.00319645
8072	2.53429	8.10812	0.945673	0.0254124	0.00318708
8073	2.53461	8.11385	0.94618	0.025337	0.00317776
8074	2.53492	8.11956	0.946686	0.0252616	0.00316822
8075	2.53524	8.12525	0.947188	0.0251863	0.00315859
8076	2.53555	8.13092	0.947693	0.0251111	0.00314941
8077	2.53586	8.13658	0.948195	0.0250357	0.00314027
8078	2.53618	8.14222	0.948694	0.0249607	0.00313081
8079	2.53649	8.14785	0.949193	0.0248854	0.00312127
8080	2.53681	8.15345	0.949689	0.0248101	0.00311164
8081	2.53712	8.15904	0.950185	0.0247354	0.00310209
8082	2.53743	8.16461	0.950679	0.0246604	0.00309285
8083	2.53775	8.17016	0.951173	0.0245856	0.00308373
8084	2.53806	8.1757	0.951663	0.0245108	0.00307405
8085	2.53838	8.18121	0.952152	0.0244361	0.00306439
8086	2.53869	8.18671	0.952641	0.0243611	0.00305451
8087	2.539	8.19218	0.953125	0.0242862	0.00304465
8088	2.53932	8.19764	0.953609	0.0242115	0.00303499
8089	2.53963	8.20308	0.954089	0.0241366	0.00302473
8090	2.53995	8.2085	0.954569	0.0240621	0.00301442
8091	2.54026	8.21389	0.955046	0.0239876	0.00300434
8092	2.54057	8.21927	0.955522	0.0239134	0.0029943
8093	2.54089	8.22463	0.955997	0.023839	0.00298417
8094	2.5412	8.22996	0.956468	0.0237648	0.00297389
8095	2.54152	8.23528	0.95694	0.0236908	0.0029638
8096	2.54183	8.24057	0.957407	0.0236167	0.00295334
8097	2.54214	8.24585	0.957874	0.023543	0.00294304
8098	2.54246	8.2511	0.958339	0.0234696	0.00293312
8099	2.54277	8.25633	0.958803	0.0233964	0.00292342
8100	2.54309	8.26153	0.959266	0.0233233	0.00291345
8101	2.5434	8.26672	0.959727	0.0232502	0.00290342
8102	2.54371	8.27188	0.960185	0.0231771	0.00289332
8103	2.54403	8.27702	0.960643	0.0231044	0.00288347
8104	2.54434	8.28214	0.961096	0.0230318	0.00287321
8105	2.54466	8.28723	0.96155	0.0229591	0.0028631
8106	2.54497	8.29231	0.961999	0.0228866	0.00285298
8107	2.54528	8.29735	0.96245	0.0228142	0.00284284
8108	2.5456	8.30238	0.962894	0.022742	0.00283238
8109	2.54591	8.30738	0.963338	0.0226698	0.00282207
8110	2.54623	8.31236	0.963781	0.0225981	0.00281153
8111	2.54654	8.31731	0.96422	0.0225261	0.00280104
8112	2.54685	8.32224	0.964655	0.022454	0.0027899
8113	2.54717	8.32714	0.965091	0.0223827	0.00277951
8114	2.54748	8.33202	0.965527	0.0223117	0.00276972
8115	2.5478	8.33687	0.96596	0.0222408	0.00275942
8116	2.54811	8.3417	0.96639	0.0221699	0.00274891
8117	2.54842	8.34651	0.966818	0.0220993	0.00273859
8118	2.54874	8.35129	0.967243	0.0220288	0.0027281
8119	2.54905	8.35604	0.967666	0.0219584	0.00271741
8120	2.54937	8.36077	0.968087	0.0218882	0.00270687
8121	2.54968	8.36547	0.968505	0.0218181	0.00269629
8122	2.54999	8.37014	0.968922	0.0217484	0.00268568
8123	2.55031	8.37479	0.969338	0.0216788	0.00267512
8124	2.55062	8.37941	0.969751	0.0216093	0.00266478
8125	2.55094	8.384	0.970161	0.02154	0.00265425
8126	2.55125	8.38857	0.970568	0.0214707	0.00264304
8127	2.55156	8.39311	0.97097	0.0214014	0.00263136
8128	2.55188	8.39763	0.971371	0.0213327	0.00262061
8129	2.55219	8.40211	0.971771	0.0212642	0.00260969
8130	2.55251	8.40657	0.972167	0.0211958	0.00259845
8131	2.55282	8.411	0.972562	0.0211276	0.00258717
8132	2.55313	8.4154	0.972952	0.021059	0.00257581
8133	2.55345	8.41977	0.973339	0.0209913	0.00256429
8134	2.55376	8.42412	0.972925	0.0209241	0.00223569
8135	2.55408	8.42844	0.972546	0.0207592	0.00193621
8136	2.55439	8.43272	0.972271	0.0206201	0.00170789
8137	2.5547	8.43698	0.972329	0.0205406	0.00166235
8138	2.55502	8.44121	0.972675	0.0205024	0.00174004
8139	2.55533	8.44542	0.973138	0.020475	0.0018351
8140	2.55565	8.44959	0.973573	0.0204379	0.00188419
8141	2.55596	8.45373	0.973899	0.020383	0.00186958
8142	2.55627	8.45784	0.974083	0.0203083	0.00179528
8143	2.55659	8.46192	0.974148	0.0202186	0.00167942
8144	2.5569	8.46598	0.974144	0.020122	0.00154619
8145	2.55722	8.47	0.974124	0.0200253	0.00141417
8146	2.55753	8.47399	0.974126	0.0199332	0.00129336
8147	2.55784	8.47795	0.974174	0.019849	0.00119138
8148	2.55816	8.48188	0.974282	0.019773	0.00110879
8149	2.55847	8.48578	0.974437	0.0197027	0.00103994
8150	2.55879	8.48965	0.97462	0.0196351	0.000978245
8151	2.5591	8.49349	0.97482	0.019568	0.000918654
8152	2.55941	8.49729	0.975027	0.0195015	0.000861494
8153	2.55973	8.50107	0.975225	0.0194323	0.000800208
8154	2.56004	8.50481	0.975412	0.0193609	0.000736033
8155	2.56036	8.50852	0.975589	0.0192879	0.000669529
8156	2.56067	8.5122	0.975751	0.0192132	0.000600443
8157	2.56098	8.51585	0.975905	0.0191381	0.000531326
8158	2.5613	8.51947	0.976053	0.0190627	0.000462523
8159	2.56161	8.52305	0.976196	0.0189877	0.00039402
8160	2.56193	8.5266	0.976342	0.0189147	0.000328844
8161	2.56224	8.53012	0.976473	0.0188392	0.00025908
8162	2.56255	8.5336	0.976604	0.0187657	0.000192357
8163	2.56287	8.53705	0.976731	0.0186928	0.000126171
8164	2.56318	8.54047	0.976855	0.0186207	6.02303e-05
8165	2.5635	8.54386	0.976971	0.0185481	-6.78344e-06
8166	2.56381	8.54721	0.977094	0.0184789	-6.86876e-05
8167	2.56412	8.55053	0.977204	0.0184074	-0.000134983
8168	2.56444	8.55382	0.977312	0.0183376	-0.000198767
8169	2.56475	8.55707	0.977419	0.018269	-0.000261377
8170	2.56507	8.56029	0.977525	0.0182012	-0.000322534
8171	2.56538	8.56347	0.977633	0.0181355	-0.000380695
8172	2.56569	8.56662	0.977733	0.0180686	-0.000440753
8173	2.56601	8.56974	0.977836	0.0180042	-0.000497226
8174	2.56632	8.57282	0.977944	0.0179418	-0.000550087
8175	2.56664	8.57587	0.978047	0.0178795	-0.000603139
8176	2.56695	8.57888	0.978152	0.0178182	-0.000654115
8177	2.56726	8.58186	0.978256	0.0177581	-0.000702913
8178	2.56758	8.58481	0.978362	0.0176992	-0.000749934
8179	2.56789	8.58771	0.978468	0.0176414	-0.00079475
8180	2.56821	8.59059	0.978577	0.0175852	-0.000837692
8181	2.56852	8.59343	0.978687	0.01753	-0.000878518
8182	2.56883	8.59623	0.978799	0.0174761	-0.000916962
8183	2.56915	8.599	0.978911	0.0174233	-0.000953986
8184	2.56946	8.60173	0.979023	0.0173712	-0.000989437
8185	2.56978	8.60443	0.979136	0.0173202	-0.00102335
8186	2.57009	8.60709	0.979251	0.0172702	-0.00105548
8187	2.5704	8.60972	0.979365	0.0172213	-0.00108606
8188	2.57072	8.6123	0.97948	0.0171732	-0.00111539
8189	2.57103	8.61486	0.979594	0.0171258	-0.00114326
8190	2.57135	8.61738	0.979711	0.0170798	-0.00116968
8191	2.57166	8.61986	0.979827	0.0170342	-0.001195
8192	2.57197	8.6223	0.979943	0.0169897	-0.00121912
8193	2.57229	8.62471	0.980059	0.0169459	-0.00124249
8194	2.5726	8.62708	0.980174	0.0169027	-0.00126461
8195	2.57292	8.62942	0.980289	0.0168606	-0.00128595
8196	2.57323	8.63172	0.980404	0.0168191	-0.00130631
8197	2.57354	8.63398	0.980517	0.016778	-0.00132606
8198	2.57386	8.63621	0.980629	0.0167378	-0.001345
8199	2.57417	8.6384	0.980739	0.016698	-0.0013637
8200	2.57449	8.64055	0.98085	0.0166591	-0.00138148
8201	2.5748	8.64266	0.980959	0.0166206	-0.0013991
8202	2.57511	8.64474	0.981066	0.0165827	-0.00141604
8203	2.57543	8.64678	0.981173	0.0165456	-0.00143198
8204	2.57574	8.64878	0.981279	0.0165092	-0.00144784
8205	2.57606	8.65075	0.981382	0.016473	-0.00146348
8206	2.57637	8.65268	0.981483	0.0164375	-0.00147854
8207	2.57668	8.65457	0.981583	0.0164026	-0.00149335
8208	2.577	8.65642	0.981682	0.0163684	-0.00150774
8209	2.57731	8.65823	0.981779	0.0163348	-0.00152172
8210	2.57763	8.66001	0.981875	0.0163016	-0.00153575
8211	2.57794	8.66175	0.981968	0.0162687	-0.00154936
8212	2.57825	8.66345	0.98206	0.0162366	-0.0015625
8213	2.57857	8.66511	0.98215	0.0162049	-0.00157565
8214	2.57888	8.66674	0.982237	0.0161736	-0.00158869
8215	2.5792	8.66833	0.982324	0.0161432	-0.00160138
8216	2.57951	8.66988	0.982407	0.016113	-0.0016142
8217	2.57982	8.67139	0.982487	0.0160832	-0.00162674
8218	2.58014	8.67286	0.982566	0.0160538	-0.00163919
8219	2.58045	8.67429	0.982644	0.0160252	-0.00165138
8220	2.58077	8.67569	0.982719	0.0159969	-0.00166356
8221	2.58108	8.67704	0.98279	0.0159689	-0.00167607
8222	2.58139	8.67836	0.982858	0.0159411	-0.00168831
8223	2.58171	8.67964	0.982925	0.0159141	-0.00170043
8224	2.58202	8.68088	0.982989	0.0158875	-0.00171263
8225	2.58234	8.68209	0.983052	0.0158613	-0.00172448
8226	2.58265	8.68325	0.98311	0.0158354	-0.00173653
8227	2.58296	8.68438	0.983166	0.0158098	-0.00174852
8228	2.58328	8.68546	0.983219	0.0157848	-0.00176052
8229	2.58359	8.68651	0.98327	0.0157603	-0.00177251
8230	2.58391	8.68752	0.983318	0.0157362	-0.00178416
8231	2.58422	8.68849	0.983363	0.0157126	-0.00179598
8232	2.58453	8.68942	0.983406	0.0156893	-0.00180749
8233	2.58485	8.69031	0.983447	0.0156669	-0.00181904
8234	2.58516	8.69116	0.983486	0.0156447	-0.00183053
8235	2.58548	8.69198	0.98352	0.0156228	-0.001842
8236	2.58579	8.69275	0.983552	0.0156014	-0.00185355
8237	2.5861	8.69349	0.983582	0.0155807	-0.00186462
8238	2.58642	8.69418	0.983609	0.0155603	-0.00187581
8239	2.58673	8.69484	0.983634	0.0155406	-0.00188671
8240	2.58705	8.69546	0.983655	0.0155212	-0.001898
8241	2.58736	8.69604	0.983674	0.0155021	-0.00190937
8242	2.58767	8.69657	0.983688	0.0154833	-0.0019207
8243	2.58799	8.69707	0.983701	0.0154652	-0.00193161
8244	2.5883	8.69753	0.98371	0.0154474	-0.00194291
8245	2.58862	8.69796	0.983717	0.01543	-0.00195392
8246	2.58893	8.69834	0.983721	0.0154133	-0.00196477
8247	2.58924	8.69868	0.98372	0.0153968	-0.00197567
8248	2.58956	8.69898	0.983719	0.0153811	-0.00198656
8249	2.58987	8.69925	0.983714	0.0153656	-0.0019974
8250	2.59019	8.69947	0.983706	0.0153506	-0.0020083
8251	2.5905	8.69965	0.983695	0.0153363	-0.00201897
8252	2.59081	8.6998	0.983682	0.0153223	-0.0020294
8253	2.59113	8.69991	0.983668	0.0153092	-0.00203932
8254	2.59144	8.69997	0.983652	0.0152966	-0.00204885
8255	2.59176	8.7	0.983633	0.0152845	-0.00205842
8256	2.59207	8.69999	0.983611	0.0152729	-0.00206797
8257	2.59238	8.69994	0.98359	0.0152622	-0.0020768
8258	2.5927	8.69984	0.983565	0.0152517	-0.00208563
8259	2.59301	8.69971	0.983539	0.0152421	-0.00209411
8260	2.59333	8.69954	0.983512	0.0152328	-0.00210216
8261	2.59364	8.69933	0.983486	0.0152244	-0.00210951
8262	2.59395	8.69908	0.983456	0.0152165	-0.00211637
8263	2.59427	8.6988	0.983428	0.0152093	-0.00212293
8264	2.59458	8.69847	0.983398	0.0152026	-0.00212899
8265	2.5949	8.6981	0.983369	0.0151967	-0.00213465
8266	2.59521	8.69769	0.98334	0.0151913	-0.00213959
8267	2.59552	8.69725	0.983309	0.0151865	-0.00214442
8268	2.59584	8.69676	0.983277	0.015182	-0.00214886
8269	2.59615	8.69624	0.983247	0.0151781	-0.00215263
8270	2.59647	8.69567	0.983216	0.0151748	-0.00215628
8271	2.59678	8.69507	0.983182	0.0151716	-0.0021601
8272	2.59709	8.69443	0.983145	0.0151684	-0.00216404
8273	2.59741	8.69375	0.983105	0.0151652	-0.00216883
8274	2.59772	8.69303	0.983061	0.0151622	-0.0021739
8275	2.59804	8.69227	0.983012	0.0151591	-0.00217964
8276	2.59835	8.69147	0.982956	0.0151553	-0.00218673
8277	2.59866	8.69063	0.982893	0.0151517	-0.00219488
8278	2.59898	8.68975	0.982824	0.015148	-0.00220418
8279	2.59929	8.68884	0.982746	0.0151436	-0.00221501
8280	2.59961	8.68788	0.982659	0.0151392	-0.00222714
8281	2.59992	8.68689	0.982563	0.0151343	-0.00224092
8282	2.60023	8.68585	0.982457	0.0151291	-0.00225598
8283	2.60055	8.68478	0.982343	0.0151242	-0.00227204
8284	2.60086	8.68367	0.98222	0.0151192	-0.00228921
8285	2.60118	8.68252	0.98209	0.0151145	-0.00230695
8286	2.60149	8.68133	0.981952	0.0151103	-0.0023254
8287	2.6018	8.68011	0.981807	0.0151064	-0.00234436
8288	2.60212	8.67884	0.981657	0.0151035	-0.00236297
8289	2.60243	8.67754	0.981503	0.0151013	-0.00238142
8290	2.60275	8.67619	0.981345	0.0151003	-0.00239931
8291	2.60306	8.67481	0.981184	0.0151002	-0.00241643
8292	2.60337	8.67339	0.981023	0.0151016	-0.00243272
8293	2.60369	8.67193	0.980858	0.0151041	-0.00244807
8294	2.604	8.67044	0.980694	0.0151078	-0.0024622
8295	2.60432	8.6689	0.980529	0.0151127	-0.0024753
8296	2.60463	8.66733	0.980363	0.0151187	-0.00248739
8297	2.60494	8.66572	0.980198	0.0151262	-0.00249819
8298	2.60526	8.66407	0.980033	0.0151349	-0.00250773
8299	2.60557	8.66238	0.979866	0.0151444	-0.00251662
8300	2.60589	8.66066	0.979701	0.015155	-0.00252459
8301	2.6062	8.65889	0.979534	0.0151666	-0.00253171
8302	2.60651	8.65709	0.979368	0.0151793	-0.00253796
8303	2.60683	8.65525	0.9792	0.0151926	-0.00254382
8304	2.60714	8.65338	0.97903	0.0152065	-0.0025493
8305	2.60746	8.65146	0.97886	0.0152211	-0.00255446
8306	2.60777	8.64951	0.978688	0.0152365	-0.00255921
8307	2.60808	8.64752	0.978512	0.0152523	-0.00256407
8308	2.6084	8.6455	0.978337	0.0152689	-0.00256836
8309	2.60871	8.64343	0.978155	0.0152855	-0.00257312
8310	2.60903	8.64133	0.977973	0.0153028	-0.00257799
8311	2.60934	8.63919	0.977786	0.0153203	-0.00258301
8312	2.60965	8.63702	0.977597	0.0153383	-0.00258794
8313	2.60997	8.63481	0.977405	0.0153566	-0.0025931
8314	2.61028	8.63256	0.97721	0.0153755	-0.00259831
8315	2.6106	8.63027	0.977013	0.0153946	-0.00260321
8316	2.61091	8.62795	0.976808	0.0154136	-0.00260932
8317	2.61122	8.62559	0.976604	0.0154336	-0.00261482
8318	2.61154	8.6232	0.976397	0.0154539	-0.00262024
8319	2.61185	8.62076	0.976183	0.0154742	-0.00262689
8320	2.61217	8.6183	0.975969	0.0154953	-0.00263263
8321	2.61248	8.61579	0.975747	0.0155162	-0.00263957
8322	2.61279	8.61325	0.975527	0.0155381	-0.00264551
8323	2.61311	8.61068	0.975301	0.0155601	-0.00265182
8324	2.61342	8.60806	0.975074	0.0155829	-0.00265776
8325	2.61374	8.60541	0.974842	0.0156059	-0.00266438
8326	2.61405	8.60273	0.974607	0.0156291	-0.00267091
8327	2.61436	8.60001	0.974368	0.0156528	-0.0026779
8328	2.61468	8.59726	0.974128	0.0156771	-0.00268444
8329	2.61499	8.59447	0.973883	0.0157016	-0.00269079
8330	2.61531	8.59164	0.973638	0.0157268	-0.00269707
8331	2.61562	8.58878	0.973389	0.0157527	-0.00270333
8332	2.61593	8.58588	0.973137	0.0157789	-0.00270948
8333	2.61625	8.58295	0.972883	0.0158056	-0.00271556
8334	2.61656	8.57999	0.972625	0.0158327	-0.00272174
8335	2.61688	8.57699	0.972364	0.0158603	-0.00272773
8336	2.61719	8.57395	0.9721	0.0158882	-0.0027339
8337	2.6175	8.57088	0.971834	0.0159167	-0.00273993
8338	2.61782	8.56778	0.971564	0.0159456	-0.00274592
8339	2.61813	8.56464	0.971291	0.0159748	-0.00275222
8340	2.61845	8.56147	0.971015	0.0160045	-0.00275835
8341	2.61876	8.55826	0.970735	0.0160346	-0.00276436
8342	2.61907	8.55502	0.970454	0.0160653	-0.00277049
8343	2.61939	8.55175	0.970171	0.0160964	-0.00277595
8344	2.6197	8.54844	0.969883	0.0161279	-0.00278181
8345	2.62002	8.5451	0.969592	0.0161599	-0.0027877
8346	2.62033	8.54173	0.9693	0.0161924	-0.00279331
8347	2.62064	8.53832	0.969004	0.0162253	-0.00279896
8348	2.62096	8.53488	0.968706	0.0162589	-0.00280404
8349	2.62127	8.53141	0.968408	0.0162931	-0.00280889
8350	2.62159	8.5279	0.968106	0.0163278	-0.00281391
8351	2.6219	8.52436	0.9678	0.0163624	-0.00281896
8352	2.62221	8.52079	0.967489	0.0163975	-0.00282441
8353	2.62253	8.51719	0.967182	0.0164339	-0.00282874
8354	2.62284	8.51355	0.96687	0.0164704	-0.00283308
8355	2.62316	8.50988	0.966556	0.0165074	-0.00283747
8356	2.62347	8.50618	0.966238	0.0165446	-0.00284204
8357	2.62378	8.50245	0.965917	0.0165821	-0.00284656
8358	2.6241	8.49869	0.965592	0.01662	-0.00285119
8359	2.62441	8.4949	0.965265	0.0166585	-0.00285561
8360	2.62473	8.49107	0.964936	0.0166974	-0.00286026
8361	2.62504	8.48721	0.964603	0.0167366	-0.00286489
8362	2.62535	8.48332	0.964268	0.0167763	-0.00286939
8363	2.62567	8.4794	0.963931	0.0168167	-0.0028736
8364	2.62598	8.47545	0.963591	0.0168571	-0.0028778
8365	2.6263	8.47147	0.963247	0.0168979	-0.00288226
8366	2.62661	8.46746	0.962901	0.0169391	-0.00288663
8367	2.62692	8.46342	0.962554	0.0169811	-0.00289061
8368	2.62724	8.45935	0.962204	0.0170229	-0.00289474
8369	2.62755	8.45525	0.961848	0.0170654	-0.00289893
8370	2.62787	8.45112	0.961494	0.0171084	-0.00290264
8371	2.62818	8.44696	0.961137	0.0171521	-0.00290623
8372	2.62849	8.44277	0.960779	0.0171964	-0.00290899
8373	2.62881	8.43855	0.960417	0.0172406	-0.00291255
8374	2.62912	8.4343	0.960052	0.0172852	-0.0029162
8375	2.62944	8.43002	0.959682	0.0173301	-0.00292016
8376	2.62975	8.42572	0.959318	0.0173766	-0.00292237
8377	2.63006	8.42138	0.958946	0.0174226	-0.00292532
8378	2.63038	8.41702	0.958573	0.0174693	-0.00292822
8379	2.63069	8.41263	0.958195	0.0175157	-0.0029316
8380	2.63101	8.40821	0.957822	0.0175641	-0.00293309
8381	2.63132	8.40376	0.95744	0.0176112	-0.00293632
8382	2.63163	8.39928	0.957062	0.0176601	-0.00293778
8383	2.63195	8.39478	0.956679	0.0177087	-0.00294021
8384	2.63226	8.39025	0.956292	0.0177575	-0.00294281
8385	2.63258	8.38569	0.955904	0.0178069	-0.00294496
8386	2.63289	8.38111	0.955513	0.0178565	-0.00294715
8387	2.6332	8.3765	0.955121	0.0179068	-0.00294911
8388	2.63352	8.37186	0.954727	0.0179573	-0.00295119
8389	2.63383	8.36719	0.954329	0.0180079	-0.00295339
8390	2.63415	8.3625	0.953928	0.0180589	-0.00295547
8391	2.63446	8.35779	0.953527	0.0181105	-0.00295764
8392	2.63477	8.35304	0.953123	0.0181625	-0.00295953
8393	2.63509	8.34827	0.952718	0.0182151	-0.00296112
8394	2.6354	8.34348	0.952311	0.0182679	-0.00296277
8395	2.63572	8.33866	0.951901	0.018321	-0.00296408
8396	2.63603	8.33381	0.951492	0.0183746	-0.00296538
8397	2.63634	8.32894	0.951079	0.0184284	-0.00296682
8398	2.63666	8.32405	0.950666	0.0184828	-0.00296776
8399	2.63697	8.31913	0.95025	0.0185375	-0.00296857
8400	2.63729	8.31419	0.949834	0.0185928	-0.00296904
8401	2.6376	8.30922	0.949415	0.0186482	-0.00296953
8402	2.63791	8.30423	0.948994	0.0187036	-0.00297057
8403	2.63823	8.29921	0.948573	0.0187595	-0.00297122
8404	2.63854	8.29417	0.94815	0.0188157	-0.00297108
8405	2.63886	8.28911	0.947726	0.0188724	-0.00297121
8406	2.63917	8.28402	0.9473	0.0189293	-0.00297133
8407	2.63948	8.27891	0.946872	0.0189863	-0.00297154
8408	2.6398	8.27378	0.946443	0.0190438	-0.0029715
8409	2.64011	8.26863	0.946013	0.0191014	-0.00297116
8410	2.64043	8.26345	0.94558	0.0191592	-0.00297101
8411	2.64074	8.25825	0.945145	0.0192175	-0.00297078
8412	2.64105	8.25303	0.944709	0.0192757	-0.00297064
8413	2.64137	8.24779	0.944269	0.0193338	-0.00297083
8414	2.64168	8.24252	0.943827	0.0193922	-0.00297108
8415	2.642	8.23723	0.943383	0.0194503	-0.00297173
8416	2.64231	8.23193	0.942937	0.0195094	-0.00297167
8417	2.64262	8.2266	0.942484	0.0195676	-0.00297296
8418	2.64294	8.22125	0.942031	0.0196258	-0.00297435
8419	2.64325	8.21588	0.94157	0.0196834	-0.00297679
8420	2.64357	8.21049	0.94111	0.019742	-0.00297835
8421	2.64388	8.20508	0.940649	0.0198009	-0.00297979
8422	2.64419	8.19965	0.940185	0.0198597	-0.00298129
8423	2.64451	8.1942	0.939721	0.0199199	-0.00298205
8424	2.64482	8.18873	0.939252	0.019979	-0.0029837
8425	2.64514	8.18324	0.93878	0.0200391	-0.00298474
8426	2.64545	8.17774	0.938306	0.0200984	-0.00298695
8427	2.64576	8.17221	0.937828	0.0201582	-0.00298868
8428	2.64608	8.16666	0.937349	0.0202185	-0.00299008
8429	2.64639	8.1611	0.936871	0.0202795	-0.00299093
8430	2.64671	8.15552	0.93639	0.0203406	-0.00299157
8431	2.64702	8.14992	0.935907	0.020402	-0.00299249
8432	2.64733	8.1443	0.935424	0.0204639	-0.00299279
8433	2.64765	8.13867	0.93494	0.0205262	-0.0029926
8434	2.64796	8.13302	0.934455	0.0205889	-0.00299191
8435	2.64828	8.12735	0.933969	0.020652	-0.00299122
8436	2.64859	8.12166	0.933481	0.0207154	-0.00299052
8437	2.6489	8.11596	0.932992	0.0207791	-0.00298942
8438	2.64922	8.11024	0.932502	0.020843	-0.00298822
8439	2.64953	8.1045	0.932012	0.0209074	-0.00298676
8440	2.64985	8.09875	0.931521	0.0209721	-0.00298488
8441	2.65016	8.09298	0.931029	0.0210371	-0.0029825
8442	2.65047	8.0872	0.930536	0.0211025	-0.00298042
8443	2.65079	8.0814	0.930043	0.0211682	-0.00297814
8444	2.6511	8.07559	0.929547	0.0212339	-0.00297568
8445	2.65142	8.06976	0.92905	0.0213001	-0.00297324
8446	2.65173	8.06392	0.928553	0.0213664	-0.00297074
8447	2.65204	8.05807	0.928055	0.021433	-0.0029677
8448	2.65236	8.05219	0.927557	0.0214997	-0.00296453
8449	2.65267	8.04631	0.927054	0.0215665	-0.00296184
8450	2.65299	8.04041	0.926554	0.021634	-0.00295861
8451	2.6533	8.0345	0.926053	0.0217014	-0.00295531
8452	2.65361	8.02858	0.925549	0.021769	-0.00295201
8453	2.65393	8.02264	0.925045	0.021837	-0.00294865
8454	2.65424	8.01669	0.92454	0.0219053	-0.002945
8455	2.65456	8.01072	0.924034	0.0219737	-0.0029413
8456	2.65487	8.00475	0.923528	0.0220419	-0.00293774
8457	2.65518	7.99876	0.923018	0.0221103	-0.0029343
8458	2.6555	7.99276	0.922509	0.0221789	-0.00293092
8459	2.65581	7.98675	0.922	0.0222473	-0.0029276
8460	2.65613	7.98073	0.921486	0.0223157	-0.00292446
8461	2.65644	7.9747	0.920973	0.0223846	-0.00292092
8462	2.65675	7.96865	0.920457	0.0224537	-0.00291756
8463	2.65707	7.9626	0.91995	0.0225248	-0.00291206
8464	2.65738	7.95653	0.919431	0.022592	-0.00290967
8465	2.6577	7.95046	0.918914	0.0226613	-0.00290563
8466	2.65801	7.94438	0.918397	0.0227308	-0.00290168
8467	2.65832	7.93828	0.917879	0.0228003	-0.00289784
8468	2.65864	7.93218	0.917359	0.0228699	-0.00289433
8469	2.65895	7.92606	0.91684	0.0229396	-0.00289033
8470	2.65927	7.91994	0.916319	0.0230094	-0.00288611
8471	2.65958	7.91381	0.915799	0.0230795	-0.00288186
8472	2.65989	7.90767	0.915277	0.0231496	-0.00287762
8473	2.66021	7.90153	0.914758	0.0232201	-0.00287283
8474	2.66052	7.89537	0.914234	0.0232904	-0.0028684
8475	2.66084	7.88921	0.913712	0.023361	-0.00286361
8476	2.66115	7.88304	0.913188	0.0234315	-0.00285889
8477	2.66146	7.87686	0.912663	0.0235021	-0.00285451
8478	2.66178	7.87068	0.912137	0.0235728	-0.00284985
8479	2.66209	7.86448	0.91161	0.0236436	-0.00284522
8480	2.66241	7.85829	0.911083	0.0237142	-0.00284066
8481	2.66272	7.85208	0.91056	0.0237869	-0.00283411
8482	2.66303	7.84587	0.910034	0.023858	-0.00282886
8483	2.66335	7.83966	0.909501	0.0239271	-0.00282535
8484	2.66366	7.83344	0.908973	0.0239982	-0.00282045
8485	2.66398	7.82721	0.908443	0.0240693	-0.00281557
8486	2.66429	7.82098	0.907916	0.0241421	-0.00280891
8487	2.6646	7.81474	0.907386	0.0242133	-0.00280354
8488	2.66492	7.8085	0.906857	0.0242848	-0.00279816
8489	2.66523	7.80226	0.906325	0.0243558	-0.00279306
8490	2.66555	7.79601	0.905788	0.0244254	-0.00278904
8491	2.66586	7.78975	0.905256	0.0244968	-0.00278365
8492	2.66617	7.7835	0.904723	0.0245684	-0.00277807
8493	2.66649	7.77724	0.904189	0.0246398	-0.00277275
8494	2.6668	7.77098	0.903656	0.024711	-0.00276733
8495	2.66712	7.76471	0.903119	0.0247823	-0.00276212
8496	2.66743	7.75844	0.902584	0.0248536	-0.0027568
8497	2.66774	7.75217	0.902047	0.0249246	-0.0027517
8498	2.66806	7.7459	0.901508	0.0249956	-0.00274648
8499	2.66837	7.73962	0.900976	0.0250684	-0.00274001
8500	2.66869	7.73335	0.900431	0.0251379	-0.00273616
8501	2.669	7.72707	0.899897	0.025211	-0.00272929
8502	2.66931	7.72079	0.899355	0.0252806	-0.00272483
8503	2.66963	7.71451	0.898815	0.0253521	-0.00271944
8504	2.66994	7.70824	0.898275	0.025424	-0.00271368
8505	2.67026	7.70196	0.897741	0.0254975	-0.00270599
8506	2.67057	7.69568	0.897196	0.0255674	-0.00270143
8507	2.67088	7.6894	0.896662	0.025641	-0.0026938
8508	2.6712	7.68312	0.896118	0.0257108	-0.00268924
8509	2.67151	7.67684	0.895581	0.0257844	-0.00268159
8510	2.67183	7.67056	0.895041	0.0258562	-0.00267529
8511	2.67214	7.66428	0.894496	0.0259259	-0.00267044
8512	2.67245	7.65801	0.893955	0.0259976	-0.00266425
8513	2.67277	7.65173	0.893415	0.0260693	-0.00265787
8514	2.67308	7.64546	0.892873	0.0261411	-0.00265174
8515	2.6734	7.63919	0.892337	0.0262145	-0.00264379
8516	2.67371	7.63293	0.891793	0.0262846	-0.00263816
8517	2.67402	7.62666	0.891254	0.0263566	-0.00263126
8518	2.67434	7.6204	0.890716	0.02643	-0.00262308
8519	2.67465	7.61414	0.890172	0.0265001	-0.00261731
8520	2.67497	7.60789	0.889638	0.0265738	-0.00260881
8521	2.67528	7.60163	0.889093	0.0266434	-0.00260329
8522	2.67559	7.59539	0.888556	0.0267169	-0.00259503
8523	2.67591	7.58914	0.888012	0.0267864	-0.00258938
8524	2.67622	7.5829	0.887476	0.0268599	-0.00258072
8525	2.67654	7.57667	0.886934	0.0269298	-0.0025746
8526	2.67685	7.57044	0.886399	0.027003	-0.00256596
8527	2.67716	7.56422	0.885856	0.0270728	-0.00255991
8528	2.67748	7.558	0.885318	0.0271443	-0.00255235
8529	2.67779	7.55178	0.88478	0.0272155	-0.00254495
8530	2.67811	7.54558	0.884241	0.0272867	-0.00253784
8531	2.67842	7.53937	0.883701	0.027358	-0.00253031
8532	2.67873	7.53318	0.883163	0.0274293	-0.0025227
8533	2.67905	7.52699	0.88263	0.0275021	-0.00251379
8534	2.67936	7.52081	0.88209	0.0275712	-0.00250753
8535	2.67968	7.51463	0.881552	0.0276424	-0.00250004
8536	2.67999	7.50847	0.881016	0.0277133	-0.00249191
8537	2.6803	7.50231	0.88048	0.0277844	-0.00248393
8538	2.68062	7.49615	0.87995	0.0278568	-0.00247471
8539	2.68093	7.49001	0.879416	0.0279276	-0.00246678
8540	2.68125	7.48387	0.878878	0.0279966	-0.0024597
8541	2.68156	7.47775	0.878344	0.0280671	-0.00245171
8542	2.68187	7.47163	0.87781	0.0281378	-0.00244341
8543	2.68219	7.46552	0.87728	0.0282082	-0.00243532
8544	2.6825	7.45942	0.876752	0.0282802	-0.00242577
8545	2.68282	7.45333	0.876217	0.0283487	-0.00241849
8546	2.68313	7.44725	0.875687	0.0284189	-0.00240982
8547	2.68344	7.44118	0.875158	0.028489	-0.00240148
8548	2.68376	7.43511	0.87463	0.0285589	-0.00239273
8549	2.68407	7.42906	0.874102	0.0286288	-0.00238392
8550	2.68439	7.42302	0.873575	0.0286986	-0.00237541
8551	2.6847	7.417	0.87305	0.0287681	-0.0023667
8552	2.68501	7.41098	0.872523	0.0288373	-0.00235836
8553	2.68533	7.40497	0.871997	0.0289062	-0.00234992
8554	2.68564	7.39898	0.871472	0.0289751	-0.00234148
8555	2.68596	7.39299	0.870947	0.029044	-0.00233285
8556	2.68627	7.38702	0.870423	0.0291126	-0.00232446
8557	2.68658	7.38107	0.8699	0.0291811	-0.00231615
8558	2.6869	7.37512	0.869378	0.0292492	-0.00230743
8559	2.68721	7.36919	0.868857	0.0293174	-0.00229869
8560	2.68753	7.36327	0.868336	0.0293852	-0.00229036
8561	2.68784	7.35736	0.867816	0.0294528	-0.00228182
8562	2.68815	7.35147	0.867297	0.0295206	-0.00227287
8563	2.68847	7.34559	0.866779	0.0295881	-0.00226431
8564	2.68878	7.33972	0.866262	0.0296554	-0.00225544
8565	2.6891	7.33387	0.865747	0.0297226	-0.00224659
8566	2.68941	7.32804	0.865231	0.0297896	-0.00223794
8567	2.68972	7.32221	0.864717	0.0298564	-0.00222942
8568	2.69004	7.31641	0.864203	0.0299231	-0.00222066
8569	2.69035	7.31061	0.863691	0.0299897	-0.00221172
8570	2.69067	7.30484	0.863179	0.0300563	-0.00220267
8571	2.69098	7.29908	0.862675	0.0301243	-0.00219233
8572	2.69129	7.29333	0.862164	0.0301888	-0.00218422
8573	2.69161	7.2876	0.861656	0.0302546	-0.00217518
8574	2.69192	7.28189	0.861148	0.0303203	-0.0021663
8575	2.69224	7.27619	0.860645	0.0303861	-0.00215712
8576	2.69255	7.27051	0.86014	0.0304516	-0.00214796
8577	2.69286	7.26485	0.859643	0.0305185	-0.00213751
8578	2.69318	7.2592	0.859139	0.0305819	-0.00212923
8579	2.69349	7.25358	0.858638	0.0306467	-0.00212018
8580	2.69381	7.24797	0.858139	0.0307114	-0.00211066
8581	2.69412	7.24237	0.857643	0.0307763	-0.00210104
8582	2.69443	7.2368	0.857149	0.0308408	-0.00209133
8583	2.69475	7.23124	0.856656	0.0309053	-0.00208155
8584	2.69506	7.2257	0.856166	0.0309695	-0.00207198
8585	2.69538	7.22018	0.855676	0.0310336	-0.00206204
8586	2.69569	7.21468	0.855187	0.0310974	-0.00205223
8587	2.696	7.2092	0.854702	0.0311612	-0.00204243
8588	2.69632	7.20374	0.854216	0.0312244	-0.0020328
8589	2.69663	7.1983	0.853731	0.0312873	-0.00202315
8590	2.69695	7.19288	0.853248	0.0313499	-0.00201349
8591	2.69726	7.18747	0.852766	0.0314123	-0.00200384
8592	2.69757	7.18209	0.852286	0.0314748	-0.00199416
8593	2.69789	7.17673	0.851808	0.0315368	-0.00198463
8594	2.6982	7.17139	0.851333	0.031599	-0.00197444
8595	2.69852	7.16607	0.850858	0.0316608	-0.00196436
8596	2.69883	7.16077	0.850386	0.0317223	-0.00195465
8597	2.69914	7.15549	0.849914	0.0317834	-0.00194492
8598	2.69946	7.15023	0.849444	0.0318445	-0.00193536
8599	2.69977	7.145	0.848975	0.0319052	-0.00192563
8600	2.70009	7.13979	0.848507	0.0319655	-0.00191626
8601	2.7004	7.13459	0.848041	0.0320256	-0.00190695
8602	2.70071	7.12943	0.847576	0.0320855	-0.00189747
8603	2.70103	7.12428	0.847116	0.0321453	-0.00188751
8604	2.70134	7.11916	0.846653	0.0322047	-0.00187807
8605	2.70166	7.11406	0.846196	0.0322643	-0.00186816
8606	2.70197	7.10898	0.84574	0.0323233	-0.00185859
8607	2.70228	7.10392	0.845287	0.0323822	-0.00184859
8608	2.7026	7.09889	0.844834	0.0324409	-0.00183849
8609	2.70291	7.09389	0.844384	0.0324996	-0.0018284
8610	2.70323	7.0889	0.843937	0.0325576	-0.00181848
8611	2.70354	7.08394	0.84349	0.0326157	-0.0018085
8612	2.70385	7.07901	0.843046	0.0326736	-0.00179836
8613	2.70417	7.0741	0.842605	0.0327312	-0.00178833
8614	2.70448	7.06921	0.842165	0.0327881	-0.00177836
8615	2.7048	7.06435	0.841727	0.032845	-0.00176828
8616	2.70511	7.05952	0.84129	0.0329016	-0.00175829
8617	2.70542	7.05471	0.840856	0.032958	-0.00174844
8618	2.70574	7.04992	0.840425	0.0330144	-0.00173797
8619	2.70605	7.04516	0.839996	0.0330696	-0.00172803
8620	2.70637	7.04043	0.839568	0.0331253	-0.00171788
8621	2.70668	7.03572	0.839147	0.0331819	-0.00170687
8622	2.70699	7.03104	0.83872	0.0332355	-0.00169745
8623	2.70731	7.02639	0.838296	0.0332898	-0.00168781
8624	2.70762	7.02176	0.837878	0.0333453	-0.0016775
8625	2.70794	7.01716	0.837456	0.0333979	-0.00166881
8626	2.70825	7.01258	0.83704	0.0334518	-0.00165882
8627	2.70856	7.00804	0.836625	0.0335051	-0.00164929
8628	2.70888	7.00352	0.836211	0.0335582	-0.00164003
8629	2.70919	6.99902	0.835801	0.0336112	-0.00163035
8630	2.70951	6.99456	0.835391	0.0336639	-0.00162072
8631	2.70982	6.99012	0.834985	0.0337161	-0.00161117
8632	2.71013	6.98571	0.834581	0.0337683	-0.00160133
8633	2.71045	6.98133	0.834178	0.0338201	-0.00159201
8634	2.71076	6.97698	0.834609	0.0338647	-0.00124107
8635	2.71108	6.97266	0.834955	0.0340091	-0.000958607
8636	2.71139	6.96836	0.835115	0.0341193	-0.000794437
8637	2.7117	6.96409	0.834984	0.0341805	-0.000776971
8638	2.71202	6.95986	0.834657	0.0342147	-0.000828508
8639	2.71233	6.95565	0.834258	0.034241	-0.000881243
8640	2.71265	6.95147	0.833903	0.0342766	-0.000888266
8641	2.71296	6.94732	0.833649	0.0343276	-0.00084206
8642	2.71327	6.9432	0.833516	0.0343963	-0.000745175
8643	2.71359	6.93911	0.833472	0.0344768	-0.000619076
8644	2.7139	6.93505	0.833495	0.034566	-0.000470547
8645	2.71422	6.93102	0.833536	0.0346576	-0.000319319
8646	2.71453	6.92702	0.833565	0.0347471	-0.000173902
8647	2.71484	6.92305	0.833557	0.0348308	-4.20812e-05
8648	2.71516	6.91911	0.833501	0.0349075	7.3598e-05
8649	2.71547	6.91521	0.833397	0.0349779	0.000174345
8650	2.71579	6.91133	0.833256	0.0350434	0.000263273
8651	2.7161	6.90748	0.833089	0.0351058	0.00034389
8652	2.71641	6.90367	0.832898	0.035165	0.000416505
8653	2.71673	6.89989	0.832722	0.0352282	0.000497016
8654	2.71704	6.89613	0.832535	0.0352888	0.000569875
8655	2.71736	6.89242	0.83236	0.0353513	0.000646212
8656	2.71767	6.88873	0.832197	0.0354147	0.000724956
8657	2.71798	6.88507	0.832048	0.0354795	0.000805929
8658	2.7183	6.88145	0.831907	0.0355446	0.000888002
8659	2.71861	6.87786	0.831777	0.0356103	0.000971788
8660	2.71893	6.8743	0.831658	0.0356762	0.00105652
8661	2.71924	6.87077	0.831547	0.0357425	0.00114171
8662	2.71955	6.86728	0.831443	0.0358086	0.00122709
8663	2.71987	6.86382	0.831346	0.0358742	0.00131182
8664	2.72018	6.86039	0.831251	0.0359392	0.0013958
8665	2.7205	6.857	0.831154	0.0360022	0.00147594
8666	2.72081	6.85363	0.831071	0.0360671	0.00155949
8667	2.72112	6.85031	0.830983	0.0361296	0.00163807
8668	2.72144	6.84701	0.830896	0.0361909	0.00171445
8669	2.72175	6.84375	0.830808	0.0362511	0.00178845
8670	2.72207	6.84052	0.830718	0.0363097	0.0018591
8671	2.72238	6.83733	0.830625	0.0363666	0.00192622
8672	2.72269	6.83417	0.830527	0.0364217	0.00198917
8673	2.72301	6.83105	0.830429	0.0364761	0.00205039
8674	2.72332	6.82796	0.830333	0.0365301	0.0021103
8675	2.72364	6.8249	0.830226	0.0365808	0.00216345
8676	2.72395	6.82188	0.83012	0.036631	0.00221575
8677	2.72426	6.81889	0.83001	0.0366798	0.00226473
8678	2.72458	6.81594	0.829898	0.0367271	0.00231082
8679	2.72489	6.81302	0.829783	0.0367733	0.00235402
8680	2.72521	6.81014	0.829666	0.0368181	0.00239481
8681	2.72552	6.80729	0.829546	0.0368617	0.00243319
8682	2.72583	6.80448	0.829424	0.0369042	0.00246926
8683	2.72615	6.8017	0.8293	0.0369457	0.00250328
8684	2.72646	6.79896	0.829174	0.0369859	0.00253516
8685	2.72678	6.79625	0.829047	0.0370251	0.00256503
8686	2.72709	6.79358	0.828917	0.0370632	0.00259295
8687	2.7274	6.79095	0.828785	0.0371002	0.00261941
8688	2.72772	6.78835	0.828653	0.0371364	0.00264424
8689	2.72803	6.78579	0.82852	0.0371719	0.00266805
8690	2.72835	6.78326	0.828389	0.0372067	0.00269109
8691	2.72866	6.78077	0.828257	0.0372407	0.00271267
8692	2.72897	6.77831	0.828125	0.037274	0.00273339
8693	2.72929	6.7759	0.827992	0.0373064	0.00275297
8694	2.7296	6.77351	0.827858	0.0373381	0.00277161
8695	2.72992	6.77117	0.827726	0.0373691	0.00278963
8696	2.73023	6.76886	0.827592	0.0373993	0.00280673
8697	2.73054	6.76659	0.82746	0.0374291	0.00282341
8698	2.73086	6.76435	0.827327	0.037458	0.00283914
8699	2.73117	6.76216	0.827196	0.0374866	0.00285452
8700	2.73149	6.76	0.827066	0.0375147	0.00286958
8701	2.7318	6.75787	0.826937	0.0375422	0.00288392
8702	2.73211	6.75578	0.826809	0.0375695	0.00289835
8703	2.73243	6.75373	0.826682	0.0375962	0.00291231
8704	2.73274	6.75172	0.826556	0.0376226	0.00292584
8705	2.73306	6.74975	0.826432	0.0376487	0.00293913
8706	2.73337	6.74781	0.826309	0.0376743	0.00295194
8707	2.73368	6.74591	0.826187	0.0376995	0.00296477
8708	2.734	6.74405	0.826067	0.0377243	0.00297707
8709	2.73431	6.74222	0.82595	0.037749	0.00298977
8710	2.73463	6.74044	0.825834	0.0377733	0.00300211
8711	2.73494	6.73869	0.825721	0.0377972	0.00301449
8712	2.73525	6.73698	0.825609	0.0378207	0.00302642
8713	2.73557	6.7353	0.825501	0.0378442	0.00303868
8714	2.73588	6.73367	0.825396	0.0378676	0.0030512
8715	2.7362	6.73207	0.825292	0.0378905	0.00306368
8716	2.73651	6.73051	0.825192	0.0379132	0.00307568
8717	2.73682	6.72899	0.825092	0.0379351	0.00308747
8718	2.73714	6.72751	0.824995	0.0379569	0.00309939
8719	2.73745	6.72607	0.824901	0.0379787	0.00311122
8720	2.73777	6.72466	0.82481	0.0380002	0.00312301
8721	2.73808	6.7233	0.824721	0.0380213	0.00313476
8722	2.73839	6.72197	0.824634	0.0380422	0.00314626
8723	2.73871	6.72068	0.824552	0.0380629	0.00315779
8724	2.73902	6.71943	0.824471	0.0380832	0.00316928
8725	2.73934	6.71821	0.824392	0.038103	0.00318034
8726	2.73965	6.71704	0.824314	0.0381224	0.00319123
8727	2.73996	6.71591	0.824241	0.0381418	0.00320239
8728	2.74028	6.71481	0.824171	0.038161	0.00321343
8729	2.74059	6.71375	0.824103	0.0381797	0.00322439
8730	2.74091	6.71273	0.824036	0.0381979	0.00323481
8731	2.74122	6.71175	0.823972	0.0382159	0.00324503
8732	2.74153	6.71081	0.82391	0.0382333	0.00325495
8733	2.74185	6.70991	0.82385	0.0382503	0.00326491
8734	2.74216	6.70905	0.823793	0.0382672	0.00327493
8735	2.74248	6.70823	0.823739	0.0382836	0.0032845
8736	2.74279	6.70744	0.823688	0.0382996	0.00329404
8737	2.7431	6.7067	0.823639	0.0383154	0.00330354
8738	2.74342	6.70599	0.823592	0.0383307	0.00331321
8739	2.74373	6.70532	0.823549	0.038346	0.00332258
8740	2.74405	6.7047	0.823508	0.0383607	0.0033314
8741	2.74436	6.70411	0.82347	0.0383751	0.00334051
8742	2.74467	6.70356	0.823434	0.0383893	0.00334955
8743	2.74499	6.70305	0.823403	0.0384034	0.00335904
8744	2.7453	6.70258	0.823374	0.0384169	0.00336804
8745	2.74562	6.70215	0.823348	0.0384301	0.00337689
8746	2.74593	6.70176	0.823323	0.038443	0.00338565
8747	2.74624	6.7014	0.823301	0.0384552	0.00339425
8748	2.74656	6.70109	0.823281	0.0384672	0.00340264
8749	2.74687	6.70082	0.823265	0.0384791	0.00341105
8750	2.74719	6.70058	0.823251	0.0384905	0.00341904
8751	2.7475	6.70039	0.823241	0.0385018	0.00342731
8752	2.74781	6.70023	0.823232	0.0385124	0.00343527
8753	2.74813	6.70012	0.823227	0.038523	0.00344335
8754	2.74844	6.70004	0.823226	0.0385333	0.0034516
8755	2.74876	6.7	0.823226	0.0385431	0.00345918
8756	2.74907	6.70001	0.823229	0.0385526	0.00346701
8757	2.74938	6.70005	0.823236	0.038562	0.00347513
8758	2.7497	6.70013	0.823246	0.0385711	0.00348306
8759	2.75001	6.70025	0.823258	0.0385797	0.00349088
8760	2.75033	6.70041	0.823273	0.038588	0.00349838
8761	2.75064	6.70061	0.823292	0.038596	0.00350597
8762	2.75095	6.70085	0.823314	0.0386039	0.00351367
8763	2.75127	6.70113	0.82334	0.0386114	0.00352148
8764	2.75158	6.70145	0.823369	0.0386187	0.00352943
8765	2.7519	6.7018	0.823402	0.0386258	0.00353736
8766	2.75221	6.7022	0.823438	0.0386326	0.00354527
8767	2.75252	6.70263	0.823479	0.0386392	0.00355343
8768	2.75284	6.70311	0.823521	0.0386451	0.0035612
8769	2.75315	6.70362	0.823568	0.0386512	0.00356925
8770	2.75347	6.70418	0.823617	0.0386564	0.00357715
8771	2.75378	6.70477	0.823669	0.0386615	0.00358469
8772	2.75409	6.7054	0.823725	0.0386662	0.00359248
8773	2.75441	6.70608	0.823784	0.0386704	0.00360009
8774	2.75472	6.70679	0.823847	0.0386746	0.00360809
8775	2.75504	6.70754	0.823913	0.0386783	0.00361545
8776	2.75535	6.70833	0.823981	0.0386817	0.00362285
8777	2.75566	6.70915	0.824052	0.0386843	0.00362989
8778	2.75598	6.71002	0.824126	0.0386867	0.00363693
8779	2.75629	6.71093	0.824202	0.0386885	0.00364364
8780	2.75661	6.71187	0.824281	0.03869	0.0036506
8781	2.75692	6.71286	0.824362	0.0386912	0.00365693
8782	2.75723	6.71388	0.824448	0.038692	0.00366352
8783	2.75755	6.71494	0.824536	0.0386925	0.00366971
8784	2.75786	6.71604	0.824629	0.0386929	0.00367629
8785	2.75818	6.71718	0.824724	0.0386928	0.00368292
8786	2.75849	6.71836	0.824823	0.0386925	0.00368975
8787	2.7588	6.71958	0.824927	0.038692	0.00369665
8788	2.75912	6.72084	0.825033	0.038691	0.00370311
8789	2.75943	6.72213	0.825141	0.0386894	0.00370928
8790	2.75975	6.72346	0.825251	0.0386875	0.00371512
8791	2.76006	6.72483	0.825364	0.0386851	0.00372103
8792	2.76037	6.72624	0.825481	0.0386825	0.00372688
8793	2.76069	6.72769	0.8256	0.0386794	0.00373264
8794	2.761	6.72918	0.825723	0.038676	0.00373834
8795	2.76132	6.7307	0.825848	0.0386724	0.00374377
8796	2.76163	6.73227	0.825977	0.0386683	0.00374913
8797	2.76194	6.73387	0.826109	0.0386641	0.0037547
8798	2.76226	6.73551	0.826245	0.0386595	0.00376054
8799	2.76257	6.73719	0.826384	0.0386547	0.00376614
8800	2.76289	6.7389	0.826526	0.0386495	0.00377201
8801	2.7632	6.74066	0.826673	0.0386441	0.00377769
8802	2.76351	6.74245	0.826822	0.0386383	0.00378305
8803	2.76383	6.74428	0.826973	0.038632	0.00378839
8804	2.76414	6.74614	0.827129	0.0386256	0.00379419
8805	2.76446	6.74805	0.827288	0.0386186	0.00379971
8806	2.76477	6.74999	0.827449	0.0386115	0.00380506
8807	2.76508	6.75197	0.827616	0.0386041	0.00381056
8808	2.7654	6.75399	0.827788	0.0385963	0.00381664
8809	2.76571	6.75604	0.82796	0.0385881	0.00382211
8810	2.76603	6.75813	0.828137	0.0385798	0.00382778
8811	2.76634	6.76026	0.828317	0.0385711	0.00383335
8812	2.76665	6.76243	0.8285	0.0385619	0.00383863
8813	2.76697	6.76463	0.828682	0.0385518	0.00384278
8814	2.76728	6.76687	0.828873	0.0385421	0.00384847
8815	2.7676	6.76914	0.829065	0.0385317	0.00385362
8816	2.76791	6.77146	0.829261	0.0385212	0.00385899
8817	2.76822	6.77381	0.829463	0.0385104	0.00386471
8818	2.76854	6.77619	0.829665	0.0384991	0.00386971
8819	2.76885	6.77862	0.829872	0.0384876	0.00387502
8820	2.76917	6.78107	0.830082	0.0384755	0.00388016
8821	2.76948	6.78357	0.830294	0.038463	0.00388507
8822	2.76979	6.7861	0.83051	0.0384502	0.00388979
8823	2.77011	6.78867	0.830727	0.0384367	0.00389431
8824	2.77042	6.79127	0.830949	0.038423	0.00389896
8825	2.77074	6.79391	0.831173	0.0384088	0.0039033
8826	2.77105	6.79659	0.8314	0.0383943	0.00390752
8827	2.77136	6.7993	0.831629	0.0383792	0.00391141
8828	2.77168	6.80204	0.831862	0.0383638	0.00391547
8829	2.77199	6.80482	0.832098	0.0383481	0.00391942
8830	2.77231	6.80764	0.832337	0.038332	0.00392324
8831	2.77262	6.81049	0.832579	0.0383155	0.00392691
8832	2.77293	6.81338	0.832824	0.0382987	0.00393062
8833	2.77325	6.8163	0.833072	0.0382815	0.0039344
8834	2.77356	6.81926	0.833323	0.038264	0.00393806
8835	2.77388	6.82225	0.833575	0.0382456	0.00394098
8836	2.77419	6.82528	0.833826	0.0382267	0.00394313
8837	2.7745	6.82834	0.834086	0.038208	0.00394628
8838	2.77482	6.83143	0.834346	0.0381886	0.00394912
8839	2.77513	6.83456	0.834606	0.0381687	0.00395099
8840	2.77545	6.83772	0.834871	0.0381486	0.00395341
8841	2.77576	6.84092	0.835138	0.0381282	0.00395583
8842	2.77607	6.84415	0.835413	0.0381079	0.00395913
8843	2.77639	6.84742	0.835684	0.0380866	0.00396126
8844	2.7767	6.85072	0.83596	0.0380652	0.00396331
8845	2.77702	6.85405	0.836241	0.0380436	0.00396593
8846	2.77733	6.85741	0.836523	0.0380216	0.00396821
8847	2.77764	6.86081	0.836807	0.0379991	0.0039703
8848	2.77796	6.86424	0.837095	0.0379764	0.00397232
8849	2.77827	6.86771	0.837386	0.0379532	0.00397458
8850	2.77859	6.87121	0.83768	0.0379301	0.00397706
8851	2.7789	6.87474	0.837977	0.0379067	0.00397958
8852	2.77921	6.8783	0.838278	0.0378827	0.00398189
8853	2.77953	6.8819	0.838582	0.0378587	0.00398447
8854	2.77984	6.88552	0.838889	0.0378344	0.00398715
8855	2.78016	6.88918	0.839198	0.0378098	0.00398964
8856	2.78047	6.89287	0.839511	0.0377848	0.00399214
8857	2.78078	6.8966	0.839825	0.0377592	0.00399439
8858	2.7811	6.90035	0.840148	0.0377343	0.00399782
8859	2.78141	6.90414	0.840467	0.037708	0.00399968
8860	2.78173	6.90796	0.840796	0.0376826	0.00400331
8861	2.78204	6.91181	0.841126	0.0376561	0.00400618
8862	2.78235	6.91569	0.841453	0.0376286	0.00400788
8863	2.78267	6.9196	0.841788	0.0376017	0.00401072
8864	2.78298	6.92354	0.842125	0.0375741	0.00401306
8865	2.7833	6.92751	0.842463	0.0375461	0.00401521
8866	2.78361	6.93152	0.842807	0.0375178	0.00401754
8867	2.78392	6.93555	0.843153	0.0374896	0.00402054
8868	2.78424	6.93961	0.843499	0.0374602	0.00402229
8869	2.78455	6.94371	0.843849	0.0374309	0.00402452
8870	2.78487	6.94783	0.844202	0.0374013	0.00402635
8871	2.78518	6.95198	0.844555	0.0373709	0.00402761
8872	2.78549	6.95617	0.844912	0.0373403	0.00402944
8873	2.78581	6.96038	0.845271	0.0373092	0.00403087
8874	2.78612	6.96462	0.845633	0.0372778	0.0040324
8875	2.78644	6.96889	0.845997	0.0372461	0.00403357
8876	2.78675	6.97319	0.846364	0.0372142	0.00403483
8877	2.78706	6.97752	0.846733	0.0371817	0.00403611
8878	2.78738	6.98187	0.847105	0.037149	0.00403725
8879	2.78769	6.98626	0.847481	0.0371163	0.00403847
8880	2.78801	6.99067	0.847858	0.0370829	0.00403984
8881	2.78832	6.99511	0.848238	0.0370492	0.00404108
8882	2.78863	6.99958	0.84862	0.0370152	0.00404209
8883	2.78895	7.00407	0.849005	0.036981	0.00404311
8884	2.78926	7.0086	0.849391	0.0369464	0.00404401
8885	2.78958	7.01315	0.849782	0.0369114	0.00404507
8886	2.78989	7.01773	0.850174	0.0368761	0.00404593
8887	2.7902	7.02233	0.850567	0.0368404	0.00404648
8888	2.79052	7.02696	0.850964	0.0368043	0.00404702
8889	2.79083	7.03162	0.851358	0.036767	0.00404645
8890	2.79115	7.03631	0.851762	0.0367314	0.00404791
8891	2.79146	7.04102	0.852164	0.0366942	0.00404824
8892	2.79177	7.04575	0.852569	0.0366567	0.00404832
8893	2.79209	7.05051	0.852976	0.0366188	0.00404859
8894	2.7924	7.0553	0.853382	0.0365798	0.00404782
8895	2.79272	7.06012	0.853797	0.0365423	0.00404896
8896	2.79303	7.06495	0.854207	0.0365023	0.00404777
8897	2.79334	7.06982	0.854623	0.0364637	0.0040482
8898	2.79366	7.07471	0.855042	0.0364242	0.0040483
8899	2.79397	7.07962	0.855462	0.0363845	0.00404846
8900	2.79429	7.08456	0.855885	0.0363443	0.0040484
8901	2.7946	7.08952	0.856309	0.0363039	0.00404805
8902	2.79491	7.0945	0.856736	0.036263	0.0040475
8903	2.79523	7.09951	0.857163	0.0362217	0.0040471
8904	2.79554	7.10455	0.857594	0.0361801	0.00404667
8905	2.79586	7.10961	0.858029	0.0361388	0.00404698
8906	2.79617	7.11469	0.85846	0.0360956	0.00404527
8907	2.79648	7.11979	0.858896	0.0360531	0.00404452
8908	2.7968	7.12492	0.859335	0.0360105	0.00404405
8909	2.79711	7.13006	0.859777	0.0359675	0.00404384
8910	2.79743	7.13524	0.860222	0.0359243	0.00404348
8911	2.79774	7.14043	0.860668	0.0358807	0.00404315
8912	2.79805	7.14565	0.861115	0.0358367	0.00404254
8913	2.79837	7.15088	0.861565	0.0357923	0.00404197
8914	2.79868	7.15614	0.862015	0.0357475	0.00404114
8915	2.799	7.16142	0.86247	0.0357028	0.00404062
8916	2.79931	7.16672	0.862925	0.0356574	0.00403971
8917	2.79962	7.17205	0.863381	0.0356113	0.00403842
8918	2.79994	7.17739	0.863838	0.0355652	0.0040371
8919	2.80025	7.18276	0.864299	0.0355187	0.00403601
8920	2.80057	7.18814	0.864762	0.035472	0.00403489
8921	2.80088	7.19355	0.865226	0.0354249	0.00403361
8922	2.80119	7.19897	0.865692	0.0353776	0.00403229
8923	2.80151	7.20442	0.86616	0.0353296	0.00403089
8924	2.80182	7.20988	0.866631	0.0352817	0.00402981
8925	2.80214	7.21536	0.867104	0.0352336	0.00402872
8926	2.80245	7.22087	0.867579	0.0351849	0.00402736
8927	2.80276	7.22639	0.868055	0.0351359	0.00402589
8928	2.80308	7.23193	0.868532	0.0350866	0.00402418
8929	2.80339	7.23749	0.869011	0.0350369	0.00402248
8930	2.80371	7.24306	0.869492	0.0349868	0.00402066
8931	2.80402	7.24866	0.869974	0.0349369	0.00401902
8932	2.80433	7.25427	0.87046	0.0348865	0.0040172
8933	2.80465	7.2599	0.870947	0.0348358	0.0040157
8934	2.80496	7.26555	0.871436	0.0347848	0.00401409
8935	2.80528	7.27121	0.871927	0.0347333	0.00401228
8936	2.80559	7.2769	0.87242	0.0346817	0.00401054
8937	2.8059	7.2826	0.872915	0.0346298	0.00400885
8938	2.80622	7.28831	0.873411	0.0345774	0.00400696
8939	2.80653	7.29404	0.873909	0.0345248	0.00400509
8940	2.80685	7.29979	0.874408	0.0344718	0.0040029
8941	2.80716	7.30555	0.874909	0.0344185	0.00400101
8942	2.80747	7.31133	0.875413	0.0343652	0.00399917
8943	2.80779	7.31712	0.875915	0.034311	0.00399651
8944	2.8081	7.32293	0.87642	0.0342567	0.00399406
8945	2.80842	7.32876	0.876927	0.034202	0.00399155
8946	2.80873	7.3346	0.877436	0.034147	0.00398877
8947	2.80904	7.34045	0.877944	0.0340914	0.00398595
8948	2.80936	7.34632	0.878455	0.0340357	0.00398305
8949	2.80967	7.3522	0.878967	0.0339797	0.00398002
8950	2.80999	7.35809	0.87948	0.0339232	0.0039769
8951	2.8103	7.364	0.879996	0.0338667	0.00397406
8952	2.81061	7.36992	0.880513	0.0338098	0.00397152
8953	2.81093	7.37586	0.881031	0.0337526	0.00396842
8954	2.81124	7.3818	0.88155	0.0336949	0.00396485
8955	2.81156	7.38776	0.88207	0.0336371	0.00396155
8956	2.81187	7.39373	0.882592	0.0335789	0.00395812
8957	2.81218	7.39972	0.883114	0.0335202	0.00395478
8958	2.8125	7.40571	0.883638	0.0334615	0.00395125
8959	2.81281	7.41172	0.884165	0.0334025	0.00394795
8960	2.81313	7.41774	0.884692	0.0333434	0.00394453
8961	2.81344	7.42377	0.885221	0.0332838	0.00394112
8962	2.81375	7.42981	0.885752	0.0332239	0.00393749
8963	2.81407	7.43586	0.886283	0.0331638	0.00393393
8964	2.81438	7.44193	0.886815	0.0331033	0.00393048
8965	2.8147	7.448	0.887349	0.0330427	0.00392704
8966	2.81501	7.45408	0.887885	0.0329818	0.00392343
8967	2.81532	7.46017	0.888419	0.0329202	0.00391929
8968	2.81564	7.46627	0.888952	0.0328567	0.00391373
8969	2.81595	7.47238	0.889491	0.0327959	0.00391047
8970	2.81627	7.4785	0.890029	0.0327336	0.00390626
8971	2.81658	7.48463	0.890567	0.0326707	0.00390174
8972	2.81689	7.49077	0.891107	0.0326079	0.00389766
8973	2.81721	7.49691	0.891648	0.0325449	0.00389331
8974	2.81752	7.50307	0.892186	0.0324796	0.00388756
8975	2.81784	7.50923	0.892729	0.032416	0.00388311
8976	2.81815	7.5154	0.893277	0.032354	0.00387989
8977	2.81846	7.52157	0.893821	0.0322896	0.00387529
8978	2.81878	7.52776	0.894367	0.032225	0.00387066
8979	2.81909	7.53395	0.894908	0.0321587	0.00386458
8980	2.81941	7.54014	0.89546	0.0320955	0.00386144
8981	2.81972	7.54634	0.896008	0.0320304	0.00385685
8982	2.82003	7.55255	0.896557	0.0319649	0.0038521
8983	2.82035	7.55877	0.897104	0.031899	0.00384687
8984	2.82066	7.56499	0.897652	0.0318328	0.00384163
8985	2.82098	7.57121	0.898201	0.0317664	0.00383611
8986	2.82129	7.57744	0.898749	0.0316998	0.00383054
8987	2.8216	7.58368	0.899299	0.031633	0.00382514
8988	2.82192	7.58992	0.899848	0.0315658	0.00381941
8989	2.82223	7.59616	0.9004	0.0314985	0.00381385
8990	2.82255	7.60241	0.90095	0.031431	0.00380795
8991	2.82286	7.60866	0.901502	0.0313635	0.00380228
8992	2.82317	7.61492	0.902054	0.0312955	0.00379637
8993	2.82349	7.62117	0.902606	0.0312275	0.00379064
8994	2.8238	7.62744	0.903154	0.0311579	0.00378347
8995	2.82412	7.6337	0.903712	0.0310913	0.00377909
8996	2.82443	7.63997	0.904262	0.0310212	0.00377194
8997	2.82474	7.64624	0.904815	0.0309525	0.00376592
8998	2.82506	7.65251	0.90537	0.0308838	0.00376031
8999	2.82537	7.65878	0.905927	0.030815	0.00375465
9000	2.82569	7.66506	0.906486	0.0307471	0.00374995
9001	2.826	7.67134	0.907041	0.0306776	0.00374393
[truncated: 3,005 more rows]
