# Supplementary material for: Data regarding the computational fluid dynamics simulations of an airfoil with plasma actuator in unsteady flow
Source: Data Brief. 2020 Feb 13;29:105286. doi: 10.1016/j.dib.2020.105286 (PMC7044653; doi:10.1016/j.dib.2020.105286)
Supplement: Multimedia component 1 [file mmc1.zip › Allegati/w20_a1/Force_w20_a1_90/Force_w20_a1_90.xlsx]

## Sheet: Foglio1
Time Step	Time	Angle of attack	Lift coefficient	Drag coefficient	Moment coefficient
[]	[s]	[deg]	[]	[]	[]
7004	2.19894	7.69654	0.896262	0.0303478	0.00138739
7005	2.19926	7.70282	0.897484	0.0303635	0.00165107
7006	2.19957	7.7091	0.898522	0.0303487	0.00179885
7007	2.19988	7.71538	0.899243	0.0302834	0.00178018
7008	2.2002	7.72166	0.899718	0.030181	0.00166584
7009	2.20051	7.72794	0.900088	0.030066	0.00153509
7010	2.20083	7.73422	0.900478	0.0299564	0.00144016
7011	2.20114	7.74049	0.900972	0.0298622	0.00140243
7012	2.20145	7.74677	0.901599	0.0297887	0.00141964
7013	2.20177	7.75304	0.902351	0.0297342	0.00148056
7014	2.20208	7.75931	0.903198	0.0296922	0.0015756
7015	2.2024	7.76558	0.904096	0.0296572	0.00168619
7016	2.20271	7.77184	0.905007	0.0296237	0.00180014
7017	2.20302	7.7781	0.905898	0.0295864	0.00190901
7018	2.20334	7.78436	0.906749	0.0295446	0.00200088
7019	2.20365	7.79062	0.907551	0.0294962	0.00207739
7020	2.20397	7.79687	0.908308	0.0294425	0.00213978
7021	2.20428	7.80312	0.909027	0.0293841	0.00219076
7022	2.20459	7.80936	0.909716	0.0293238	0.00223132
7023	2.20491	7.8156	0.91039	0.0292606	0.00227148
7024	2.20522	7.82184	0.911052	0.0291982	0.00230394
7025	2.20554	7.82807	0.911712	0.029135	0.00233711
7026	2.20585	7.8343	0.912371	0.029072	0.00237001
7027	2.20616	7.84052	0.913033	0.02901	0.00240321
7028	2.20648	7.84673	0.9137	0.0289481	0.00243717
7029	2.20679	7.85294	0.914372	0.028887	0.00247203
7030	2.20711	7.85914	0.91505	0.0288264	0.00250789
7031	2.20742	7.86534	0.915731	0.0287659	0.00254498
7032	2.20773	7.87153	0.916418	0.0287056	0.00258266
7033	2.20805	7.87771	0.917107	0.0286444	0.00262237
7034	2.20836	7.88389	0.917802	0.0285857	0.00266
7035	2.20868	7.89006	0.918495	0.0285246	0.00269951
7036	2.20899	7.89622	0.919192	0.0284652	0.00273718
7037	2.2093	7.90238	0.919887	0.0284032	0.0027758
7038	2.20962	7.90852	0.920582	0.0283429	0.00281193
7039	2.20993	7.91466	0.921274	0.0282807	0.00284731
7040	2.21025	7.92079	0.921964	0.0282179	0.00288143
7041	2.21056	7.92691	0.922652	0.0281545	0.00291453
7042	2.21087	7.93302	0.923336	0.0280906	0.00294591
7043	2.21119	7.93912	0.924016	0.0280256	0.00297501
7044	2.2115	7.94522	0.924692	0.0279587	0.0030026
7045	2.21182	7.9513	0.925368	0.0278941	0.00302797
7046	2.21213	7.95737	0.926035	0.027827	0.00305101
7047	2.21244	7.96344	0.926695	0.0277585	0.00307178
7048	2.21276	7.96949	0.927352	0.0276895	0.00309087
7049	2.21307	7.97553	0.928004	0.0276198	0.00310815
7050	2.21339	7.98156	0.928649	0.0275476	0.0031232
7051	2.2137	7.98758	0.929293	0.0274777	0.00313658
7052	2.21401	7.99359	0.929929	0.0274057	0.0031482
7053	2.21433	7.99959	0.930561	0.0273333	0.00315815
7054	2.21464	8.00558	0.931189	0.0272592	0.00316692
7055	2.21496	8.01155	0.931815	0.0271859	0.0031745
7056	2.21527	8.01751	0.932438	0.0271135	0.00318072
7057	2.21558	8.02346	0.933053	0.0270387	0.00318513
7058	2.2159	8.0294	0.933664	0.026963	0.00318844
7059	2.21621	8.03532	0.934269	0.0268874	0.00319066
7060	2.21653	8.04123	0.934872	0.0268115	0.0031918
7061	2.21684	8.04712	0.935471	0.0267351	0.00319214
7062	2.21715	8.05301	0.936069	0.0266582	0.0031918
7063	2.21747	8.05888	0.93666	0.0265814	0.00319057
7064	2.21778	8.06473	0.93725	0.0265041	0.00318864
7065	2.2181	8.07057	0.937835	0.0264266	0.00318606
7066	2.21841	8.0764	0.938419	0.026349	0.00318304
7067	2.21872	8.08221	0.938997	0.0262713	0.0031794
7068	2.21904	8.088	0.939573	0.0261933	0.00317503
7069	2.21935	8.09378	0.940147	0.0261154	0.00317044
7070	2.21967	8.09955	0.940717	0.0260369	0.00316506
7071	2.21998	8.1053	0.941283	0.0259584	0.00315955
7072	2.22029	8.11103	0.941848	0.0258799	0.00315393
7073	2.22061	8.11675	0.942406	0.0257999	0.00314746
7074	2.22092	8.12245	0.94297	0.0257231	0.00314192
7075	2.22124	8.12813	0.943522	0.025643	0.00313459
7076	2.22155	8.1338	0.944081	0.0255664	0.00312886
7077	2.22186	8.13945	0.944633	0.0254877	0.00312181
7078	2.22218	8.14508	0.945181	0.0254091	0.00311466
7079	2.22249	8.15069	0.945724	0.0253287	0.00310644
7080	2.22281	8.15629	0.946267	0.02525	0.00309917
7081	2.22312	8.16187	0.946813	0.0251735	0.00309259
7082	2.22343	8.16743	0.947353	0.025095	0.00308521
7083	2.22375	8.17297	0.947891	0.0250165	0.0030775
7084	2.22406	8.1785	0.948425	0.024938	0.00306982
7085	2.22438	8.184	0.948958	0.0248597	0.003062
7086	2.22469	8.18949	0.949487	0.0247814	0.00305403
7087	2.225	8.19495	0.950014	0.0247032	0.00304598
7088	2.22532	8.2004	0.95054	0.0246252	0.0030378
7089	2.22563	8.20583	0.951063	0.0245472	0.00302945
7090	2.22595	8.21124	0.951582	0.0244693	0.00302112
7091	2.22626	8.21662	0.9521	0.0243918	0.00301271
7092	2.22657	8.22199	0.952614	0.0243139	0.00300366
7093	2.22689	8.22734	0.953126	0.024236	0.0029945
7094	2.2272	8.23266	0.953635	0.0241582	0.00298552
7095	2.22752	8.23797	0.95414	0.0240807	0.00297632
7096	2.22783	8.24325	0.954645	0.0240034	0.00296711
7097	2.22814	8.24851	0.955147	0.0239265	0.00295817
7098	2.22846	8.25375	0.955646	0.0238493	0.00294908
7099	2.22877	8.25897	0.956145	0.0237727	0.00293991
7100	2.22909	8.26417	0.956641	0.0236962	0.00293057
7101	2.2294	8.26934	0.957134	0.0236199	0.00292125
7102	2.22971	8.27449	0.957623	0.0235435	0.00291158
7103	2.23003	8.27962	0.958111	0.0234675	0.0029022
7104	2.23034	8.28473	0.958592	0.0233899	0.00289157
7105	2.23066	8.28981	0.959079	0.0233162	0.00288314
7106	2.23097	8.29487	0.959562	0.0232409	0.00287367
7107	2.23128	8.29991	0.96004	0.0231657	0.00286413
7108	2.2316	8.30492	0.960515	0.0230904	0.00285431
7109	2.23191	8.30991	0.960989	0.0230154	0.00284457
7110	2.23223	8.31487	0.961458	0.0229405	0.00283448
7111	2.23254	8.31981	0.961927	0.0228655	0.00282453
7112	2.23285	8.32473	0.962392	0.0227911	0.00281463
7113	2.23317	8.32962	0.962855	0.0227168	0.00280446
7114	2.23348	8.33449	0.963316	0.0226427	0.0027945
7115	2.2338	8.33933	0.963775	0.0225687	0.00278415
7116	2.23411	8.34414	0.964232	0.022495	0.00277413
7117	2.23442	8.34893	0.964683	0.0224212	0.00276367
7118	2.23474	8.3537	0.965132	0.0223477	0.00275321
7119	2.23505	8.35844	0.96558	0.0222743	0.00274296
7120	2.23537	8.36315	0.966025	0.0222012	0.00273222
7121	2.23568	8.36784	0.966467	0.0221283	0.00272167
7122	2.23599	8.3725	0.966907	0.0220553	0.00271093
7123	2.23631	8.37714	0.967343	0.0219826	0.00269992
7124	2.23662	8.38174	0.967775	0.0219101	0.00268918
7125	2.23694	8.38632	0.968207	0.0218378	0.00267822
7126	2.23725	8.39088	0.968634	0.0217658	0.00266719
7127	2.23756	8.3954	0.96906	0.0216941	0.00265637
7128	2.23788	8.3999	0.969483	0.0216224	0.00264533
7129	2.23819	8.40438	0.969903	0.0215511	0.0026343
7130	2.23851	8.40882	0.970321	0.02148	0.00262317
7131	2.23882	8.41324	0.970732	0.0214091	0.00261138
7132	2.23913	8.41762	0.971141	0.0213382	0.00259978
7133	2.23945	8.42198	0.971547	0.0212677	0.00258812
7134	2.23976	8.42631	0.971952	0.0211975	0.00257665
7135	2.24008	8.43062	0.972353	0.0211272	0.00256531
7136	2.24039	8.43489	0.972752	0.0210578	0.00255381
7137	2.2407	8.43913	0.973149	0.0209886	0.00254249
7138	2.24102	8.44335	0.973543	0.02092	0.00253098
7139	2.24133	8.44753	0.973932	0.0208513	0.00251942
7140	2.24165	8.45169	0.974319	0.0207828	0.0025076
7141	2.24196	8.45582	0.974702	0.0207145	0.00249562
7142	2.24227	8.45992	0.975082	0.0206465	0.00248367
7143	2.24259	8.46398	0.975461	0.0205791	0.00247208
7144	2.2429	8.46802	0.975836	0.0205119	0.00246056
7145	2.24322	8.47203	0.976209	0.020445	0.0024492
7146	2.24353	8.476	0.976579	0.0203786	0.00243761
7147	2.24384	8.47995	0.976945	0.0203124	0.00242584
7148	2.24416	8.48386	0.977308	0.0202465	0.00241427
7149	2.24447	8.48775	0.97767	0.0201809	0.00240255
7150	2.24479	8.4916	0.978029	0.020116	0.00239143
7151	2.2451	8.49542	0.978386	0.0200521	0.00238002
7152	2.24541	8.49921	0.978736	0.0199866	0.00236756
7153	2.24573	8.50297	0.979084	0.0199221	0.00235564
7154	2.24604	8.5067	0.979429	0.0198583	0.0023438
7155	2.24636	8.51039	0.979771	0.0197949	0.00233211
7156	2.24667	8.51406	0.980112	0.019732	0.00232069
7157	2.24698	8.51769	0.980448	0.0196685	0.0023085
7158	2.2473	8.52129	0.980785	0.0196074	0.00229742
7159	2.24761	8.52485	0.981113	0.0195446	0.00228502
7160	2.24793	8.52839	0.98144	0.0194828	0.00227332
7161	2.24824	8.53189	0.981763	0.0194208	0.00226121
7162	2.24855	8.53536	0.982089	0.0193613	0.00225038
7163	2.24887	8.53879	0.982406	0.0192995	0.00223821
7164	2.24918	8.5422	0.982723	0.0192399	0.00222692
7165	2.2495	8.54557	0.983035	0.0191798	0.00221515
7166	2.24981	8.5489	0.983345	0.0191201	0.00220361
7167	2.25012	8.5522	0.98365	0.0190609	0.00219186
7168	2.25044	8.55547	0.983954	0.0190028	0.00218009
7169	2.25075	8.55871	0.984254	0.0189443	0.00216823
7170	2.25107	8.56191	0.984549	0.0188856	0.00215606
7171	2.25138	8.56508	0.984841	0.0188278	0.00214406
7172	2.25169	8.56821	0.985133	0.0187707	0.00213259
7173	2.25201	8.57131	0.985421	0.0187141	0.00212072
7174	2.25232	8.57437	0.985705	0.0186578	0.00210905
7175	2.25264	8.5774	0.985985	0.0186016	0.00209704
7176	2.25295	8.5804	0.986262	0.018546	0.00208511
7177	2.25326	8.58336	0.986537	0.0184913	0.00207321
7178	2.25358	8.58629	0.986808	0.0184362	0.00206123
7179	2.25389	8.58918	0.987075	0.0183817	0.00204927
7180	2.25421	8.59203	0.987339	0.0183276	0.00203752
7181	2.25452	8.59485	0.987601	0.0182741	0.00202581
7182	2.25483	8.59764	0.98786	0.0182211	0.00201408
7183	2.25515	8.60039	0.988114	0.0181682	0.00200219
7184	2.25546	8.6031	0.988367	0.0181161	0.00199063
7185	2.25578	8.60578	0.988617	0.0180645	0.00197898
7186	2.25609	8.60843	0.988862	0.018013	0.00196715
7187	2.2564	8.61103	0.989104	0.0179621	0.00195559
7188	2.25672	8.6136	0.989343	0.0179116	0.00194402
7189	2.25703	8.61614	0.989579	0.0178615	0.00193215
7190	2.25735	8.61864	0.989811	0.0178117	0.00192022
7191	2.25766	8.6211	0.99004	0.0177624	0.00190848
7192	2.25797	8.62353	0.990265	0.0177134	0.00189658
7193	2.25829	8.62592	0.990487	0.017665	0.00188498
7194	2.2586	8.62827	0.990707	0.0176171	0.0018734
7195	2.25892	8.63059	0.990923	0.0175698	0.00186178
7196	2.25923	8.63287	0.991136	0.0175228	0.00185006
7197	2.25954	8.63511	0.991344	0.017476	0.00183824
7198	2.25986	8.63732	0.991549	0.0174297	0.00182628
7199	2.26017	8.63949	0.99175	0.0173838	0.00181439
7200	2.26049	8.64162	0.99195	0.0173384	0.00180254
7201	2.2608	8.64372	0.992145	0.0172937	0.00179095
7202	2.26111	8.64578	0.992338	0.0172491	0.00177934
7203	2.26143	8.6478	0.992527	0.0172053	0.00176792
7204	2.26174	8.64978	0.992714	0.0171622	0.00175672
7205	2.26206	8.65173	0.992898	0.0171195	0.00174539
7206	2.26237	8.65364	0.993078	0.0170771	0.00173402
7207	2.26268	8.65551	0.993253	0.0170352	0.00172257
7208	2.263	8.65734	0.993428	0.016994	0.00171141
7209	2.26331	8.65914	0.993596	0.0169529	0.00169979
7210	2.26363	8.6609	0.993761	0.0169122	0.00168804
7211	2.26394	8.66262	0.993925	0.0168724	0.00167655
7212	2.26425	8.6643	0.994082	0.0168324	0.00166506
7213	2.26457	8.66594	0.994238	0.0167933	0.00165398
7214	2.26488	8.66755	0.99439	0.0167547	0.00164237
7215	2.2652	8.66912	0.994538	0.0167168	0.00163069
7216	2.26551	8.67065	0.994682	0.0166785	0.00161883
7217	2.26582	8.67214	0.994823	0.0166414	0.00160702
7218	2.26614	8.67359	0.994959	0.0166044	0.00159562
7219	2.26645	8.675	0.995095	0.0165687	0.00158403
7220	2.26677	8.67638	0.995226	0.0165328	0.00157301
7221	2.26708	8.67772	0.995356	0.0164978	0.00156196
7222	2.26739	8.67902	0.995481	0.0164633	0.00155088
7223	2.26771	8.68028	0.995604	0.0164293	0.00153978
7224	2.26802	8.6815	0.995722	0.0163958	0.00152889
7225	2.26834	8.68268	0.995839	0.016363	0.00151806
7226	2.26865	8.68383	0.995951	0.0163306	0.00150732
7227	2.26896	8.68493	0.996061	0.0162986	0.0014965
7228	2.26928	8.686	0.996166	0.0162671	0.0014857
7229	2.26959	8.68703	0.996268	0.016236	0.00147482
7230	2.26991	8.68802	0.996367	0.0162056	0.00146395
7231	2.27022	8.68897	0.996462	0.0161755	0.00145316
7232	2.27053	8.68988	0.996553	0.0161459	0.00144215
7233	2.27085	8.69075	0.996641	0.0161168	0.00143135
7234	2.27116	8.69158	0.996725	0.0160883	0.00142043
7235	2.27148	8.69237	0.996806	0.0160602	0.00140944
7236	2.27179	8.69313	0.996883	0.0160326	0.00139844
7237	2.2721	8.69384	0.996957	0.0160056	0.00138739
7238	2.27242	8.69452	0.997028	0.0159791	0.00137669
7239	2.27273	8.69516	0.997094	0.015953	0.0013659
7240	2.27305	8.69576	0.997158	0.0159275	0.00135501
7241	2.27336	8.69631	0.997219	0.0159029	0.00134442
7242	2.27367	8.69683	0.997275	0.0158783	0.0013338
7243	2.27399	8.69731	0.99733	0.0158545	0.0013234
7244	2.2743	8.69775	0.997379	0.0158312	0.0013126
7245	2.27462	8.69815	0.997424	0.0158083	0.00130195
7246	2.27493	8.69852	0.997468	0.0157862	0.00129099
7247	2.27524	8.69884	0.997506	0.0157643	0.00128027
7248	2.27556	8.69912	0.997542	0.0157431	0.00127
7249	2.27587	8.69936	0.997576	0.0157226	0.00126003
7250	2.27619	8.69957	0.997607	0.0157028	0.00124979
7251	2.2765	8.69973	0.997634	0.0156833	0.00123977
7252	2.27681	8.69986	0.997658	0.0156644	0.00122974
7253	2.27713	8.69994	0.99768	0.0156464	0.00122013
7254	2.27744	8.69999	0.997698	0.0156288	0.00121052
7255	2.27776	8.7	0.997714	0.0156118	0.0012008
7256	2.27807	8.69997	0.997727	0.0155955	0.00119184
7257	2.27838	8.69989	0.997738	0.0155797	0.00118288
7258	2.2787	8.69978	0.99696	0.0155673	0.000863375
7259	2.27901	8.69963	0.996205	0.0154556	0.000568046
7260	2.27933	8.69944	0.995558	0.0153701	0.000345195
7261	2.27964	8.69921	0.99526	0.0153466	0.000313083
7262	2.27995	8.69894	0.995257	0.015366	0.000405715
7263	2.28027	8.69863	0.995372	0.0153969	0.000514231
7264	2.28058	8.69829	0.995454	0.0154172	0.000574142
7265	2.2809	8.6979	0.995421	0.0154195	0.000568752
7266	2.28121	8.69747	0.995249	0.0154027	0.000504654
7267	2.28152	8.69701	0.99496	0.0153713	0.000400816
7268	2.28184	8.6965	0.994603	0.0153329	0.000279971
7269	2.28215	8.69596	0.994229	0.0152941	0.000158985
7270	2.28247	8.69537	0.993879	0.0152607	5.00091e-05
7271	2.28278	8.69475	0.993576	0.0152347	-4.07096e-05
7272	2.28309	8.69409	0.993327	0.0152162	-0.00011376
7273	2.28341	8.69339	0.993123	0.015203	-0.00017392
7274	2.28372	8.69265	0.992951	0.0151931	-0.000225953
7275	2.28404	8.69187	0.992788	0.0151825	-0.000278211
7276	2.28435	8.69105	0.992627	0.0151711	-0.000330542
7277	2.28466	8.69019	0.992457	0.0151575	-0.000386382
7278	2.28498	8.68929	0.992266	0.0151407	-0.000448526
7279	2.28529	8.68836	0.99206	0.0151218	-0.000512858
7280	2.28561	8.68738	0.991841	0.0151015	-0.000579188
7281	2.28592	8.68637	0.991603	0.0150793	-0.000649372
7282	2.28623	8.68532	0.991354	0.0150567	-0.000719493
7283	2.28655	8.68422	0.991095	0.0150341	-0.000790183
7284	2.28686	8.68309	0.990827	0.015012	-0.000861054
7285	2.28718	8.68192	0.99055	0.0149902	-0.000932192
7286	2.28749	8.68072	0.990263	0.014969	-0.00100351
7287	2.2878	8.67947	0.989969	0.0149487	-0.00107534
7288	2.28812	8.67818	0.989669	0.0149294	-0.00114626
7289	2.28843	8.67686	0.989364	0.0149114	-0.00121657
7290	2.28875	8.6755	0.989054	0.0148944	-0.00128627
7291	2.28906	8.6741	0.988739	0.0148789	-0.00135486
7292	2.28937	8.67266	0.988422	0.0148649	-0.00142233
7293	2.28969	8.67118	0.988102	0.0148525	-0.00148797
7294	2.29	8.66966	0.987782	0.0148417	-0.00155193
7295	2.29032	8.66811	0.987461	0.0148328	-0.00161375
7296	2.29063	8.66652	0.987142	0.0148256	-0.00167335
7297	2.29094	8.66489	0.986823	0.0148201	-0.00173001
7298	2.29126	8.66322	0.986508	0.0148167	-0.00178429
7299	2.29157	8.66151	0.986195	0.0148153	-0.00183578
7300	2.29189	8.65977	0.985885	0.0148155	-0.00188439
7301	2.2922	8.65798	0.985576	0.0148174	-0.00193078
7302	2.29251	8.65616	0.985271	0.0148207	-0.00197514
7303	2.29283	8.65431	0.984968	0.0148257	-0.00201651
7304	2.29314	8.65241	0.984667	0.0148321	-0.00205592
7305	2.29346	8.65048	0.984367	0.0148397	-0.00209309
7306	2.29377	8.64851	0.984069	0.0148486	-0.00212869
7307	2.29408	8.6465	0.983772	0.0148586	-0.0021625
7308	2.2944	8.64445	0.983476	0.0148699	-0.00219404
7309	2.29471	8.64237	0.983181	0.0148823	-0.002224
7310	2.29503	8.64025	0.982887	0.0148956	-0.00225286
7311	2.29534	8.6381	0.982593	0.0149102	-0.00227995
7312	2.29565	8.6359	0.982299	0.0149255	-0.00230585
7313	2.29597	8.63367	0.982007	0.0149418	-0.00232994
7314	2.29628	8.6314	0.981714	0.0149592	-0.002353
7315	2.2966	8.6291	0.981422	0.0149774	-0.00237498
7316	2.29691	8.62676	0.981129	0.0149965	-0.00239601
7317	2.29722	8.62438	0.980836	0.0150163	-0.0024159
7318	2.29754	8.62197	0.980542	0.0150368	-0.00243506
7319	2.29785	8.61952	0.980247	0.015058	-0.00245327
7320	2.29817	8.61703	0.979952	0.01508	-0.00247073
7321	2.29848	8.61451	0.979655	0.0151026	-0.00248753
7322	2.29879	8.61195	0.979359	0.0151261	-0.00250346
7323	2.29911	8.60935	0.979062	0.0151503	-0.00251871
7324	2.29942	8.60672	0.978764	0.0151751	-0.00253319
7325	2.29974	8.60406	0.978464	0.0152004	-0.00254722
7326	2.30005	8.60136	0.978163	0.0152265	-0.00256067
7327	2.30036	8.59862	0.97786	0.0152532	-0.00257376
7328	2.30068	8.59585	0.977557	0.0152805	-0.00258628
7329	2.30099	8.59304	0.977253	0.0153085	-0.00259795
7330	2.30131	8.59019	0.976946	0.015337	-0.0026098
7331	2.30162	8.58731	0.976638	0.0153661	-0.0026212
7332	2.30193	8.5844	0.976328	0.0153957	-0.00263228
7333	2.30225	8.58145	0.976017	0.0154256	-0.00264306
7334	2.30256	8.57847	0.975705	0.0154563	-0.00265345
7335	2.30288	8.57545	0.975391	0.0154875	-0.00266319
7336	2.30319	8.5724	0.975075	0.0155192	-0.00267303
7337	2.3035	8.56931	0.974757	0.0155514	-0.00268256
7338	2.30382	8.56619	0.974437	0.0155839	-0.00269204
7339	2.30413	8.56304	0.974115	0.0156169	-0.0027014
7340	2.30445	8.55985	0.973791	0.0156506	-0.0027104
7341	2.30476	8.55662	0.973466	0.0156849	-0.00271897
7342	2.30507	8.55337	0.973141	0.0157198	-0.00272709
7343	2.30539	8.55008	0.972809	0.0157543	-0.00273584
7344	2.3057	8.54675	0.97248	0.0157902	-0.00274391
7345	2.30602	8.54339	0.972149	0.0158265	-0.00275152
7346	2.30633	8.54	0.97181	0.0158622	-0.00276
7347	2.30664	8.53658	0.971472	0.015899	-0.00276774
7348	2.30696	8.53312	0.971138	0.0159371	-0.0027745
7349	2.30727	8.52963	0.970796	0.0159746	-0.00278211
7350	2.30759	8.52611	0.970451	0.0160124	-0.00278962
7351	2.3079	8.52256	0.970107	0.0160514	-0.00279655
7352	2.30821	8.51897	0.969761	0.0160905	-0.0028035
7353	2.30853	8.51535	0.969413	0.0161305	-0.00280973
7354	2.30884	8.5117	0.969064	0.0161709	-0.00281569
7355	2.30916	8.50801	0.968715	0.0162118	-0.00282146
7356	2.30947	8.5043	0.96836	0.0162526	-0.00282759
7357	2.30978	8.50055	0.968006	0.0162944	-0.0028334
7358	2.3101	8.49677	0.967649	0.0163363	-0.00283913
7359	2.31041	8.49296	0.967291	0.0163786	-0.00284448
7360	2.31073	8.48912	0.966927	0.0164209	-0.00285075
7361	2.31104	8.48524	0.966563	0.0164637	-0.00285657
7362	2.31135	8.48134	0.966195	0.016507	-0.00286219
7363	2.31167	8.47741	0.965828	0.0165507	-0.00286775
7364	2.31198	8.47344	0.965458	0.0165948	-0.00287296
7365	2.3123	8.46944	0.965087	0.0166395	-0.00287785
7366	2.31261	8.46542	0.964712	0.0166845	-0.00288297
7367	2.31292	8.46136	0.964337	0.01673	-0.00288767
7368	2.31324	8.45727	0.96396	0.0167758	-0.00289225
7369	2.31355	8.45316	0.96358	0.0168221	-0.00289684
7370	2.31387	8.44901	0.963198	0.0168682	-0.00290172
7371	2.31418	8.44484	0.962814	0.0169151	-0.0029062
7372	2.31449	8.44063	0.962432	0.0169629	-0.00290989
7373	2.31481	8.4364	0.962043	0.01701	-0.00291422
7374	2.31512	8.43213	0.961649	0.017057	-0.00291923
7375	2.31544	8.42784	0.961261	0.0171062	-0.00292241
7376	2.31575	8.42352	0.960862	0.0171537	-0.00292753
7377	2.31606	8.41917	0.960465	0.0172028	-0.00293151
7378	2.31638	8.41479	0.960068	0.0172521	-0.00293512
7379	2.31669	8.41039	0.959669	0.017302	-0.00293873
7380	2.31701	8.40595	0.95927	0.0173526	-0.00294149
7381	2.31732	8.40149	0.958867	0.017403	-0.00294467
7382	2.31763	8.397	0.958464	0.0174539	-0.00294734
7383	2.31795	8.39249	0.958057	0.0175053	-0.00295022
7384	2.31826	8.38794	0.957648	0.0175571	-0.00295314
7385	2.31858	8.38337	0.957239	0.0176091	-0.0029561
7386	2.31889	8.37877	0.956827	0.0176617	-0.00295853
7387	2.3192	8.37415	0.956413	0.0177146	-0.00296102
7388	2.31952	8.3695	0.955998	0.0177677	-0.00296338
7389	2.31983	8.36482	0.955581	0.0178214	-0.00296547
7390	2.32015	8.36011	0.955162	0.0178752	-0.0029678
7391	2.32046	8.35538	0.95474	0.0179292	-0.00297002
7392	2.32077	8.35063	0.954319	0.0179839	-0.00297187
7393	2.32109	8.34585	0.953896	0.0180389	-0.00297368
7394	2.3214	8.34104	0.953473	0.0180945	-0.00297487
7395	2.32172	8.33621	0.953045	0.0181503	-0.00297646
7396	2.32203	8.33135	0.952617	0.0182063	-0.00297798
7397	2.32234	8.32647	0.952187	0.0182624	-0.00297921
7398	2.32266	8.32156	0.951755	0.0183192	-0.00298018
7399	2.32297	8.31663	0.951324	0.0183764	-0.00298114
7400	2.32329	8.31167	0.950892	0.018434	-0.00298169
7401	2.3236	8.30669	0.950458	0.0184916	-0.00298234
7402	2.32391	8.30169	0.950022	0.0185496	-0.00298266
7403	2.32423	8.29666	0.949585	0.018608	-0.00298302
7404	2.32454	8.29161	0.949144	0.0186665	-0.00298394
7405	2.32486	8.28653	0.948706	0.0187256	-0.00298374
7406	2.32517	8.28143	0.948264	0.0187846	-0.00298404
7407	2.32548	8.27631	0.947821	0.018844	-0.00298421
7408	2.3258	8.27117	0.947381	0.0189044	-0.00298336
7409	2.32611	8.266	0.946931	0.0189629	-0.00298424
7410	2.32643	8.26081	0.946482	0.0190226	-0.00298453
7411	2.32674	8.2556	0.946032	0.0190825	-0.00298476
7412	2.32705	8.25037	0.945581	0.0191425	-0.00298512
7413	2.32737	8.24512	0.945128	0.0192029	-0.00298499
7414	2.32768	8.23984	0.944673	0.0192633	-0.00298493
7415	2.328	8.23455	0.944214	0.0193233	-0.00298562
7416	2.32831	8.22923	0.943753	0.0193836	-0.00298652
7417	2.32862	8.22389	0.943288	0.0194438	-0.00298748
7418	2.32894	8.21853	0.942821	0.0195039	-0.00298869
7419	2.32925	8.21315	0.942351	0.0195642	-0.00299017
7420	2.32957	8.20775	0.94188	0.0196247	-0.0029917
7421	2.32988	8.20233	0.941408	0.0196859	-0.00299233
7422	2.33019	8.19689	0.940929	0.0197463	-0.00299409
7423	2.33051	8.19143	0.94045	0.0198072	-0.00299555
7424	2.33082	8.18595	0.939968	0.0198682	-0.00299719
7425	2.33114	8.18045	0.93948	0.0199282	-0.00300018
7426	2.33145	8.17493	0.938998	0.019991	-0.00300092
7427	2.33176	8.1694	0.938511	0.0200528	-0.00300193
7428	2.33208	8.16384	0.938022	0.0201149	-0.00300279
7429	2.33239	8.15827	0.937534	0.0201776	-0.00300337
7430	2.33271	8.15268	0.937042	0.0202405	-0.00300395
7431	2.33302	8.14707	0.936548	0.0203035	-0.00300463
7432	2.33333	8.14145	0.936053	0.0203669	-0.0030048
7433	2.33365	8.1358	0.935558	0.0204306	-0.00300475
7434	2.33396	8.13014	0.935062	0.0204949	-0.00300426
7435	2.33428	8.12446	0.934565	0.0205594	-0.00300344
7436	2.33459	8.11877	0.934068	0.0206244	-0.00300229
7437	2.3349	8.11306	0.93357	0.0206896	-0.00300109
7438	2.33522	8.10733	0.93307	0.020755	-0.00299975
7439	2.33553	8.10159	0.932569	0.0208209	-0.00299837
7440	2.33585	8.09583	0.93207	0.0208873	-0.00299595
7441	2.33616	8.09005	0.931568	0.0209537	-0.0029938
7442	2.33647	8.08426	0.931065	0.0210202	-0.00299167
7443	2.33679	8.07846	0.93056	0.021087	-0.0029895
7444	2.3371	8.07264	0.930057	0.0211546	-0.00298683
7445	2.33742	8.0668	0.929551	0.0212221	-0.00298414
7446	2.33773	8.06095	0.929044	0.0212898	-0.00298143
7447	2.33804	8.05509	0.928537	0.0213579	-0.00297864
7448	2.33836	8.04921	0.928032	0.0214262	-0.00297503
7449	2.33867	8.04332	0.92752	0.0214946	-0.00297216
7450	2.33899	8.03742	0.927013	0.0215632	-0.00296876
7451	2.3393	8.0315	0.926502	0.021632	-0.0029653
7452	2.33961	8.02557	0.925991	0.0217009	-0.00296201
7453	2.33993	8.01962	0.925478	0.0217701	-0.00295849
7454	2.34024	8.01366	0.924963	0.0218393	-0.00295507
7455	2.34056	8.0077	0.92445	0.0219088	-0.00295133
7456	2.34087	8.00171	0.923936	0.0219783	-0.00294757
7457	2.34118	7.99572	0.923421	0.0220484	-0.00294355
7458	2.3415	7.98972	0.922907	0.0221183	-0.00293935
7459	2.34181	7.9837	0.92239	0.0221882	-0.00293531
7460	2.34213	7.97767	0.921873	0.0222583	-0.00293132
7461	2.34244	7.97163	0.921354	0.0223287	-0.00292727
7462	2.34275	7.96558	0.920836	0.022399	-0.00292301
7463	2.34307	7.95952	0.920316	0.0224695	-0.00291874
7464	2.34338	7.95345	0.919797	0.0225399	-0.00291477
7465	2.3437	7.94737	0.919275	0.0226103	-0.0029108
7466	2.34401	7.94129	0.918751	0.0226807	-0.00290687
7467	2.34432	7.93519	0.918225	0.0227511	-0.00290314
7468	2.34464	7.92908	0.917699	0.0228215	-0.00289949
7469	2.34495	7.92296	0.917173	0.0228921	-0.00289574
7470	2.34527	7.91683	0.916646	0.0229628	-0.00289169
7471	2.34558	7.9107	0.916118	0.0230335	-0.00288771
7472	2.34589	7.90456	0.91559	0.0231044	-0.00288371
7473	2.34621	7.8984	0.915061	0.0231755	-0.00287924
7474	2.34652	7.89225	0.914532	0.0232468	-0.00287466
7475	2.34684	7.88608	0.914003	0.0233179	-0.00287019
7476	2.34715	7.8799	0.913473	0.0233891	-0.0028658
7477	2.34746	7.87372	0.912942	0.0234605	-0.00286099
7478	2.34778	7.86754	0.912412	0.0235321	-0.00285597
7479	2.34809	7.86134	0.91188	0.0236036	-0.00285092
7480	2.34841	7.85514	0.911347	0.0236752	-0.00284622
7481	2.34872	7.84893	0.910815	0.0237469	-0.00284134
7482	2.34903	7.84272	0.91028	0.0238184	-0.00283645
7483	2.34935	7.8365	0.909752	0.0238921	-0.00282982
7484	2.34966	7.83028	0.909213	0.023962	-0.00282617
7485	2.34998	7.82405	0.908677	0.0240337	-0.00282111
7486	2.35029	7.81782	0.908142	0.0241056	-0.00281613
7487	2.3506	7.81158	0.907605	0.0241774	-0.00281097
7488	2.35092	7.80533	0.907072	0.0242512	-0.00280449
7489	2.35123	7.79909	0.906532	0.0243215	-0.00280052
7490	2.35155	7.79284	0.905992	0.0243932	-0.00279548
7491	2.35186	7.78658	0.905453	0.0244653	-0.0027903
7492	2.35217	7.78032	0.904918	0.0245392	-0.00278363
7493	2.35249	7.77406	0.904374	0.0246096	-0.00277973
7494	2.3528	7.7678	0.903833	0.0246815	-0.00277441
7495	2.35312	7.76153	0.903293	0.0247536	-0.00276905
7496	2.35343	7.75526	0.902751	0.0248256	-0.0027637
7497	2.35374	7.74899	0.902208	0.0248977	-0.00275862
7498	2.35406	7.74272	0.90167	0.0249715	-0.00275181
7499	2.35437	7.73644	0.901123	0.0250417	-0.00274776
7500	2.35469	7.73017	0.900579	0.0251137	-0.00274241
7501	2.355	7.72389	0.90004	0.0251878	-0.00273522
7502	2.35531	7.71761	0.899498	0.0252603	-0.00272886
7503	2.35563	7.71133	0.898957	0.0253325	-0.00272279
7504	2.35594	7.70505	0.898407	0.0254028	-0.00271822
7505	2.35626	7.69877	0.897864	0.0254754	-0.00271207
7506	2.35657	7.69249	0.89732	0.0255478	-0.00270602
7507	2.35688	7.68621	0.896777	0.0256205	-0.00269977
7508	2.3572	7.67993	0.896234	0.025693	-0.00269321
7509	2.35751	7.67365	0.89569	0.0257654	-0.00268655
7510	2.35783	7.66738	0.895153	0.0258395	-0.00267837
7511	2.35814	7.6611	0.894603	0.0259102	-0.00267331
7512	2.35845	7.65483	0.89406	0.0259824	-0.00266685
7513	2.35877	7.64855	0.893517	0.0260548	-0.00265981
7514	2.35908	7.64228	0.892977	0.0261293	-0.00265171
7515	2.3594	7.63601	0.892431	0.0261998	-0.00264628
7516	2.35971	7.62975	0.891889	0.0262737	-0.00263831
7517	2.36002	7.62348	0.891342	0.0263445	-0.00263234
7518	2.36034	7.61722	0.890804	0.0264186	-0.00262382
7519	2.36065	7.61097	0.890258	0.026489	-0.00261785
7520	2.36097	7.60471	0.889715	0.0265611	-0.0026109
7521	2.36128	7.59847	0.889171	0.0266332	-0.00260377
7522	2.36159	7.59222	0.888628	0.0267053	-0.0025967
7523	2.36191	7.58598	0.888089	0.0267793	-0.00258836
7524	2.36222	7.57974	0.887542	0.0268495	-0.0025824
7525	2.36254	7.57351	0.887003	0.0269229	-0.00257408
7526	2.36285	7.56728	0.886456	0.0269928	-0.00256829
7527	2.36316	7.56106	0.885916	0.0270663	-0.00255975
7528	2.36348	7.55484	0.885368	0.0271363	-0.00255378
7529	2.36379	7.54863	0.884827	0.0272083	-0.00254631
7530	2.36411	7.54243	0.884285	0.0272801	-0.00253896
7531	2.36442	7.53623	0.883743	0.0273518	-0.00253155
7532	2.36473	7.53004	0.883204	0.0274234	-0.00252368
7533	2.36505	7.52385	0.882662	0.0274947	-0.00251627
7534	2.36536	7.51768	0.882122	0.0275664	-0.00250866
7535	2.36568	7.5115	0.881582	0.0276377	-0.002501
7536	2.36599	7.50534	0.881044	0.0277094	-0.00249276
7537	2.3663	7.49918	0.880506	0.0277809	-0.00248463
7538	2.36662	7.49304	0.879969	0.0278524	-0.00247627
7539	2.36693	7.4869	0.879432	0.0279234	-0.0024682
7540	2.36725	7.48077	0.878894	0.0279943	-0.00246034
7541	2.36756	7.47464	0.878357	0.0280651	-0.00245245
7542	2.36787	7.46853	0.87782	0.0281357	-0.00244465
7543	2.36819	7.46242	0.877284	0.0282065	-0.00243663
7544	2.3685	7.45633	0.876748	0.0282768	-0.00242858
7545	2.36882	7.45024	0.876212	0.0283473	-0.00242074
7546	2.36913	7.44417	0.875679	0.028418	-0.00241231
7547	2.36944	7.4381	0.875147	0.0284885	-0.00240373
7548	2.36976	7.43204	0.874618	0.0285604	-0.00239392
7549	2.37007	7.426	0.874084	0.0286289	-0.00238663
7550	2.37039	7.41997	0.873556	0.0287006	-0.00237696
7551	2.3707	7.41394	0.873023	0.0287686	-0.00236954
7552	2.37101	7.40793	0.872493	0.0288384	-0.00236093
7553	2.37133	7.40193	0.871965	0.0289082	-0.00235226
7554	2.37164	7.39594	0.871438	0.0289778	-0.00234322
7555	2.37196	7.38996	0.870914	0.0290473	-0.00233432
7556	2.37227	7.384	0.870388	0.0291164	-0.00232536
7557	2.37258	7.37805	0.869863	0.0291854	-0.00231655
7558	2.3729	7.37211	0.86934	0.0292543	-0.00230762
7559	2.37321	7.36618	0.868816	0.0293228	-0.00229879
7560	2.37353	7.36027	0.868296	0.0293913	-0.00228986
7561	2.37384	7.35437	0.867773	0.0294593	-0.00228128
7562	2.37415	7.34848	0.867255	0.0295289	-0.00227157
7563	2.37447	7.34261	0.866731	0.0295948	-0.00226403
7564	2.37478	7.33675	0.866211	0.0296625	-0.0022551
7565	2.3751	7.33091	0.865694	0.0297302	-0.00224598
7566	2.37541	7.32508	0.865178	0.0297977	-0.00223717
7567	2.37572	7.31927	0.864661	0.0298647	-0.00222852
7568	2.37604	7.31347	0.864146	0.0299316	-0.00221967
7569	2.37635	7.30768	0.863631	0.0299985	-0.00221082
7570	2.37667	7.30191	0.863118	0.0300651	-0.00220175
7571	2.37698	7.29616	0.862606	0.0301316	-0.00219286
7572	2.37729	7.29042	0.862099	0.0301994	-0.00218277
7573	2.37761	7.2847	0.861586	0.030264	-0.00217471
7574	2.37792	7.279	0.861076	0.0303296	-0.00216591
7575	2.37824	7.27331	0.860568	0.0303956	-0.00215676
7576	2.37855	7.26764	0.860064	0.0304613	-0.00214728
7577	2.37886	7.26198	0.85956	0.0305266	-0.00213797
7578	2.37918	7.25635	0.859057	0.0305921	-0.00212859
7579	2.37949	7.25073	0.858555	0.0306573	-0.00211925
7580	2.37981	7.24513	0.858055	0.0307225	-0.0021097
7581	2.38012	7.23954	0.857561	0.0307892	-0.00209903
7582	2.38043	7.23398	0.857062	0.0308523	-0.00209041
7583	2.38075	7.22843	0.856565	0.0309167	-0.00208065
7584	2.38106	7.2229	0.856071	0.0309812	-0.00207095
7585	2.38138	7.21739	0.855579	0.0310453	-0.00206142
7586	2.38169	7.2119	0.855088	0.0311093	-0.0020517
7587	2.382	7.20643	0.8546	0.031173	-0.00204154
7588	2.38232	7.20098	0.854113	0.0312367	-0.00203173
7589	2.38263	7.19555	0.853626	0.0313	-0.00202194
7590	2.38295	7.19013	0.853143	0.0313632	-0.00201196
7591	2.38326	7.18474	0.85266	0.0314259	-0.00200219
7592	2.38357	7.17937	0.852182	0.0314898	-0.00199176
7593	2.38389	7.17402	0.851698	0.0315506	-0.0019827
7594	2.3842	7.16869	0.851221	0.0316128	-0.00197273
7595	2.38452	7.16338	0.850746	0.031675	-0.00196276
7596	2.38483	7.15809	0.850272	0.0317368	-0.00195239
7597	2.38514	7.15282	0.8498	0.0317985	-0.00194224
7598	2.38546	7.14758	0.84933	0.0318599	-0.00193206
7599	2.38577	7.14235	0.848861	0.031921	-0.00192208
7600	2.38609	7.13715	0.848395	0.0319819	-0.00191223
7601	2.3864	7.13197	0.84793	0.0320427	-0.00190204
7602	2.38671	7.12681	0.847468	0.0321031	-0.00189198
7603	2.38703	7.12168	0.847005	0.032163	-0.00188202
7604	2.38734	7.11657	0.846546	0.0322231	-0.00187184
7605	2.38766	7.11148	0.846088	0.0322828	-0.00186162
7606	2.38797	7.10641	0.845635	0.0323421	-0.00185148
7607	2.38828	7.10137	0.84518	0.0324012	-0.00184116
7608	2.3886	7.09635	0.844729	0.0324601	-0.00183098
7609	2.38891	7.09136	0.844279	0.0325182	-0.00182121
7610	2.38923	7.08639	0.84383	0.0325763	-0.00181144
7611	2.38954	7.08144	0.843382	0.0326343	-0.00180155
7612	2.38985	7.07652	0.842938	0.0326921	-0.00179169
7613	2.39017	7.07162	0.842494	0.0327494	-0.00178195
7614	2.39048	7.06675	0.842055	0.0328076	-0.00177166
7615	2.3908	7.0619	0.841611	0.0328628	-0.00176302
7616	2.39111	7.05708	0.841172	0.032919	-0.00175348
7617	2.39142	7.05228	0.840735	0.0329754	-0.0017438
7618	2.39174	7.04751	0.840302	0.0330313	-0.00173424
7619	2.39205	7.04276	0.83987	0.0330867	-0.00172472
7620	2.39237	7.03804	0.839438	0.033142	-0.00171536
7621	2.39268	7.03335	0.839009	0.033197	-0.00170547
7622	2.39299	7.02868	0.838584	0.0332521	-0.00169586
7623	2.39331	7.02404	0.83816	0.0333067	-0.00168605
7624	2.39362	7.01942	0.837738	0.0333608	-0.00167649
7625	2.39394	7.01484	0.837317	0.0334149	-0.00166672
7626	2.39425	7.01027	0.836901	0.0334689	-0.0016569
7627	2.39456	7.00574	0.836486	0.0335225	-0.00164704
7628	2.39488	7.00123	0.836071	0.0335756	-0.00163731
7629	2.39519	6.99676	0.835662	0.0336289	-0.00162739
7630	2.39551	6.99231	0.835252	0.0336816	-0.00161755
7631	2.39582	6.98788	0.834846	0.0337343	-0.00160727
7632	2.39613	6.98349	0.834444	0.033787	-0.00159715
7633	2.39645	6.97912	0.834044	0.0338394	-0.00158688
7634	2.39676	6.97478	0.833646	0.0338913	-0.0015767
7635	2.39708	6.97047	0.833251	0.0339429	-0.00156648
7636	2.39739	6.96619	0.832857	0.0339943	-0.00155605
7637	2.3977	6.96194	0.832467	0.0340455	-0.0015455
7638	2.39802	6.95772	0.832081	0.034097	-0.00153489
7639	2.39833	6.95352	0.831696	0.0341479	-0.00152401
7640	2.39865	6.94936	0.831313	0.0341983	-0.00151376
7641	2.39896	6.94523	0.830932	0.0342479	-0.00150351
7642	2.39927	6.94112	0.830552	0.0342975	-0.00149311
7643	2.39959	6.93705	0.830177	0.0343469	-0.00148298
7644	2.3999	6.933	0.829804	0.0343958	-0.00147285
7645	2.40022	6.92899	0.829434	0.034445	-0.00146235
7646	2.40053	6.925	0.829067	0.0344936	-0.00145195
7647	2.40084	6.92105	0.828701	0.0345418	-0.00144175
7648	2.40116	6.91713	0.828338	0.0345891	-0.0014316
7649	2.40147	6.91324	0.827978	0.0346368	-0.00142084
7650	2.40179	6.90937	0.827622	0.0346846	-0.00141022
7651	2.4021	6.90554	0.827269	0.0347321	-0.00139967
7652	2.40241	6.90175	0.826917	0.0347787	-0.00138931
7653	2.40273	6.89798	0.826566	0.0348247	-0.00137909
7654	2.40304	6.89424	0.826221	0.0348707	-0.00136876
7655	2.40336	6.89054	0.825875	0.0349164	-0.00135849
7656	2.40367	6.88687	0.825533	0.034962	-0.00134851
7657	2.40398	6.88323	0.825195	0.0350072	-0.00133837
7658	2.4043	6.87962	0.824856	0.0350517	-0.00132857
7659	2.40461	6.87605	0.82452	0.0350959	-0.00131882
7660	2.40493	6.87251	0.824187	0.0351392	-0.00130935
7661	2.40524	6.869	0.823856	0.0351835	-0.00129985
7662	2.40555	6.86552	0.823528	0.0352267	-0.00129033
7663	2.40587	6.86207	0.823202	0.035269	-0.00128091
7664	2.40618	6.85866	0.822881	0.0353125	-0.00127109
7665	2.4065	6.85529	0.822561	0.035355	-0.00126125
7666	2.40681	6.85194	0.822246	0.0353975	-0.0012513
7667	2.40712	6.84863	0.821931	0.0354392	-0.0012418
7668	2.40744	6.84535	0.82162	0.0354809	-0.00123198
7669	2.40775	6.84211	0.82131	0.0355216	-0.00122222
7670	2.40807	6.8389	0.821006	0.035563	-0.0012121
7671	2.40838	6.83572	0.820709	0.0356049	-0.00120139
7672	2.40869	6.83258	0.820408	0.0356447	-0.0011916
7673	2.40901	6.82947	0.820116	0.0356858	-0.00118098
7674	2.40932	6.8264	0.819825	0.0357254	-0.00117059
7675	2.40964	6.82336	0.819538	0.0357653	-0.00115979
7676	2.40995	6.82036	0.819256	0.0358051	-0.00114902
7677	2.41026	6.81739	0.818974	0.0358441	-0.0011385
7678	2.41058	6.81445	0.818697	0.0358831	-0.00112769
7679	2.41089	6.81155	0.818423	0.0359217	-0.00111714
7680	2.41121	6.80869	0.81815	0.0359598	-0.00110675
7681	2.41152	6.80586	0.81788	0.0359974	-0.00109699
7682	2.41183	6.80306	0.817613	0.0360348	-0.00108691
7683	2.41215	6.80031	0.817348	0.0360716	-0.00107712
7684	2.41246	6.79758	0.817086	0.0361082	-0.00106701
7685	2.41278	6.79489	0.81683	0.0361448	-0.00105689
7686	2.41309	6.79224	0.816575	0.0361808	-0.00104678
7687	2.4134	6.78962	0.816324	0.0362166	-0.00103654
7688	2.41372	6.78704	0.816077	0.036252	-0.00102631
7689	2.41403	6.7845	0.815831	0.036287	-0.00101638
7690	2.41435	6.78199	0.815588	0.0363216	-0.00100671
7691	2.41466	6.77952	0.815348	0.0363559	-0.000997132
7692	2.41497	6.77708	0.815111	0.0363898	-0.000987642
7693	2.41529	6.77468	0.814877	0.0364233	-0.000978293
7694	2.4156	6.77232	0.814644	0.0364563	-0.000969233
7695	2.41592	6.76999	0.814414	0.0364889	-0.000960084
7696	2.41623	6.7677	0.814186	0.0365212	-0.000951315
7697	2.41654	6.76545	0.813961	0.036553	-0.000942563
7698	2.41686	6.76323	0.81374	0.0365845	-0.00093387
7699	2.41717	6.76106	0.813519	0.0366155	-0.000925284
7700	2.41749	6.75891	0.813305	0.0366464	-0.000916359
7701	2.4178	6.75681	0.813092	0.0366771	-0.000907444
7702	2.41811	6.75474	0.812882	0.0367076	-0.000898802
7703	2.41843	6.75271	0.812675	0.0367373	-0.000890388
7704	2.41874	6.75072	0.81247	0.0367668	-0.000882009
7705	2.41906	6.74876	0.812269	0.036796	-0.000873661
7706	2.41937	6.74684	0.81207	0.0368248	-0.000864966
7707	2.41968	6.74496	0.811875	0.0368536	-0.000856393
7708	2.42	6.74312	0.811684	0.0368821	-0.000847729
7709	2.42031	6.74131	0.811495	0.0369102	-0.000839165
7710	2.42063	6.73955	0.81131	0.0369381	-0.000830364
7711	2.42094	6.73782	0.811128	0.0369656	-0.000821518
7712	2.42125	6.73612	0.81095	0.0369929	-0.000812559
7713	2.42157	6.73447	0.810775	0.0370199	-0.000803803
7714	2.42188	6.73285	0.810605	0.0370467	-0.00079451
7715	2.4222	6.73128	0.810438	0.0370734	-0.000785169
7716	2.42251	6.72974	0.810275	0.0370997	-0.000775975
7717	2.42282	6.72824	0.810116	0.0371257	-0.000766496
7718	2.42314	6.72677	0.809957	0.0371508	-0.000757294
7719	2.42345	6.72535	0.809805	0.0371763	-0.000747852
7720	2.42377	6.72396	0.809655	0.0372013	-0.000738501
7721	2.42408	6.72262	0.80951	0.0372263	-0.00072884
7722	2.42439	6.72131	0.809368	0.0372508	-0.000719389
7723	2.42471	6.72004	0.809229	0.0372748	-0.000710077
7724	2.42502	6.71881	0.809094	0.0372987	-0.00070067
7725	2.42534	6.71761	0.808962	0.0373223	-0.000691165
7726	2.42565	6.71646	0.808835	0.0373455	-0.000681636
7727	2.42596	6.71534	0.808711	0.0373685	-0.000672223
7728	2.42628	6.71427	0.808588	0.0373908	-0.000663307
7729	2.42659	6.71323	0.80847	0.037413	-0.000654074
7730	2.42691	6.71223	0.808356	0.037435	-0.000644807
7731	2.42722	6.71127	0.808246	0.0374565	-0.000635403
7732	2.42753	6.71035	0.808139	0.0374777	-0.000625918
7733	2.42785	6.70947	0.808036	0.0374985	-0.000616803
7734	2.42816	6.70863	0.807935	0.037519	-0.000607616
7735	2.42848	6.70782	0.807836	0.0375386	-0.000599066
7736	2.42879	6.70706	0.807742	0.0375583	-0.000590309
7737	2.4291	6.70633	0.807651	0.0375775	-0.000581749
7738	2.42942	6.70565	0.807563	0.0375962	-0.000572692
7739	2.42973	6.705	0.807479	0.0376146	-0.000564121
7740	2.43005	6.70439	0.807398	0.0376329	-0.000555848
7741	2.43036	6.70382	0.807319	0.0376504	-0.000547737
7742	2.43067	6.7033	0.807242	0.0376673	-0.000540125
7743	2.43099	6.70281	0.807168	0.037684	-0.000531813
7744	2.4313	6.70236	0.807099	0.0377005	-0.000524352
7745	2.43162	6.70194	0.807032	0.0377164	-0.000516501
7746	2.43193	6.70157	0.806969	0.0377321	-0.000508693
7747	2.43224	6.70124	0.806908	0.0377473	-0.000501059
7748	2.43256	6.70095	0.806853	0.0377625	-0.000493152
7749	2.43287	6.70069	0.8068	0.0377772	-0.000485136
7750	2.43319	6.70048	0.806752	0.0377918	-0.000477156
7751	2.4335	6.7003	0.806707	0.037806	-0.000469304
7752	2.43381	6.70017	0.806666	0.03782	-0.000461144
7753	2.43413	6.70007	0.806628	0.0378334	-0.000453069
7754	2.43444	6.70002	0.806593	0.0378467	-0.00044517
7755	2.43476	6.7	0.806562	0.0378595	-0.000437256
7756	2.43507	6.70002	0.806534	0.0378718	-0.000429513
7757	2.43538	6.70008	0.80651	0.037884	-0.00042148
7758	2.4357	6.70019	0.807287	0.0378848	-8.58421e-05
7759	2.43601	6.70033	0.808031	0.0379915	0.000205654
7760	2.43633	6.70051	0.808592	0.0380651	0.000379383
7761	2.43664	6.70073	0.808865	0.0380905	0.000405807
7762	2.43695	6.70099	0.808933	0.0380868	0.00035725
7763	2.43727	6.70128	0.808926	0.0380749	0.000306684
7764	2.43758	6.70162	0.808956	0.0380708	0.000297144
7765	2.4379	6.702	0.809083	0.0380818	0.000340391
7766	2.43821	6.70242	0.80933	0.0381097	0.0004338
7767	2.43852	6.70287	0.809682	0.0381524	0.000565196
7768	2.43884	6.70337	0.810097	0.0382035	0.000714795
7769	2.43915	6.7039	0.810532	0.0382567	0.000867686
7770	2.43947	6.70447	0.810953	0.0383069	0.00101264
7771	2.43978	6.70509	0.811334	0.0383508	0.00114248
7772	2.44009	6.70574	0.811669	0.0383878	0.00125659
7773	2.44041	6.70643	0.811956	0.0384176	0.00135477
7774	2.44072	6.70716	0.812206	0.0384426	0.00144087
7775	2.44104	6.70793	0.81243	0.0384643	0.00151865
7776	2.44135	6.70874	0.812641	0.0384844	0.00159178
7777	2.44166	6.70959	0.812849	0.0385039	0.00166362
7778	2.44198	6.71048	0.813063	0.0385243	0.00173611
7779	2.44229	6.7114	0.813291	0.0385463	0.00181234
7780	2.44261	6.71237	0.81353	0.0385691	0.00188937
7781	2.44292	6.71337	0.813786	0.0385936	0.0019698
7782	2.44323	6.71441	0.814056	0.0386186	0.00205234
7783	2.44355	6.7155	0.814338	0.0386442	0.00213609
7784	2.44386	6.71662	0.814631	0.0386699	0.00222072
7785	2.44418	6.71778	0.814932	0.0386956	0.00230541
7786	2.44449	6.71897	0.815242	0.0387209	0.00238964
7787	2.4448	6.72021	0.815555	0.0387456	0.00247281
7788	2.44512	6.72149	0.815873	0.0387694	0.00255403
7789	2.44543	6.7228	0.816193	0.0387925	0.00263434
7790	2.44575	6.72415	0.816514	0.0388142	0.00271109
7791	2.44606	6.72554	0.816834	0.0388345	0.00278525
7792	2.44637	6.72697	0.817155	0.0388535	0.00285638
7793	2.44669	6.72844	0.817474	0.038871	0.00292414
7794	2.447	6.72995	0.817791	0.0388869	0.00298887
7795	2.44732	6.73149	0.818106	0.0389012	0.00304988
7796	2.44763	6.73308	0.818417	0.0389141	0.00310791
7797	2.44794	6.7347	0.818725	0.0389251	0.00316195
7798	2.44826	6.73636	0.819031	0.0389349	0.00321283
7799	2.44857	6.73805	0.819332	0.0389427	0.00325978
7800	2.44889	6.73979	0.81963	0.038949	0.00330368
7801	2.4492	6.74156	0.819924	0.0389538	0.00334467
7802	2.44951	6.74337	0.820215	0.0389571	0.00338223
7803	2.44983	6.74522	0.820505	0.0389593	0.0034178
7804	2.45014	6.7471	0.820794	0.0389602	0.00345081
7805	2.45046	6.74903	0.821079	0.0389598	0.00348127
7806	2.45077	6.75099	0.821363	0.0389581	0.00350955
7807	2.45108	6.75299	0.821645	0.0389553	0.00353582
7808	2.4514	6.75502	0.821926	0.0389516	0.00356038
7809	2.45171	6.7571	0.822208	0.0389468	0.00358329
7810	2.45203	6.75921	0.822487	0.038941	0.00360467
7811	2.45234	6.76135	0.822769	0.0389347	0.00362512
7812	2.45265	6.76354	0.823049	0.0389272	0.00364398
7813	2.45297	6.76576	0.82333	0.0389191	0.00366173
7814	2.45328	6.76802	0.823612	0.0389103	0.00367879
7815	2.4536	6.77031	0.823895	0.0389008	0.00369479
7816	2.45391	6.77264	0.824177	0.0388903	0.00370969
7817	2.45422	6.77501	0.82446	0.0388792	0.00372378
7818	2.45454	6.77742	0.824744	0.0388675	0.0037374
7819	2.45485	6.77986	0.825031	0.0388551	0.00375035
7820	2.45517	6.78234	0.825317	0.0388419	0.00376267
7821	2.45548	6.78485	0.825604	0.0388283	0.00377418
7822	2.45579	6.7874	0.825894	0.0388141	0.00378554
7823	2.45611	6.78998	0.826186	0.0387995	0.00379652
7824	2.45642	6.79261	0.826477	0.0387841	0.00380689
7825	2.45674	6.79526	0.826772	0.0387683	0.00381694
7826	2.45705	6.79796	0.827067	0.0387521	0.00382666
7827	2.45736	6.80068	0.827365	0.0387355	0.00383617
7828	2.45768	6.80345	0.827662	0.0387181	0.00384496
7829	2.45799	6.80625	0.827965	0.0387009	0.00385374
7830	2.45831	6.80908	0.828267	0.0386827	0.003862
7831	2.45862	6.81195	0.828567	0.0386637	0.00386921
7832	2.45893	6.81486	0.828873	0.0386448	0.00387675
7833	2.45925	6.8178	0.829176	0.0386248	0.00388344
7834	2.45956	6.82077	0.829485	0.0386049	0.00389027
7835	2.45988	6.82378	0.829794	0.0385844	0.00389678
7836	2.46019	6.82682	0.830106	0.0385635	0.00390312
7837	2.4605	6.8299	0.830417	0.038542	0.00390897
7838	2.46082	6.83301	0.830731	0.0385201	0.0039146
7839	2.46113	6.83616	0.831046	0.0384978	0.00392017
7840	2.46145	6.83934	0.831363	0.0384751	0.0039252
7841	2.46176	6.84256	0.83168	0.0384518	0.00392994
7842	2.46207	6.8458	0.832	0.0384283	0.00393443
7843	2.46239	6.84909	0.832322	0.0384047	0.00393913
7844	2.4627	6.8524	0.832647	0.0383805	0.00394365
7845	2.46302	6.85575	0.832972	0.0383557	0.00394773
7846	2.46333	6.85913	0.833301	0.0383309	0.00395207
7847	2.46364	6.86255	0.833632	0.0383059	0.0039561
7848	2.46396	6.866	0.833966	0.0382808	0.00396056
7849	2.46427	6.86948	0.834302	0.0382556	0.00396512
7850	2.46459	6.87299	0.834641	0.0382297	0.00396918
7851	2.4649	6.87654	0.834979	0.0382031	0.00397277
7852	2.46521	6.88012	0.835322	0.0381766	0.00397664
7853	2.46553	6.88373	0.835666	0.0381499	0.00398042
7854	2.46584	6.88737	0.836014	0.0381227	0.00398427
7855	2.46616	6.89105	0.836363	0.0380955	0.00398795
7856	2.46647	6.89476	0.836714	0.0380676	0.00399146
7857	2.46678	6.8985	0.837067	0.0380397	0.00399493
7858	2.4671	6.90227	0.837424	0.0380114	0.00399859
7859	2.46741	6.90607	0.837782	0.0379827	0.00400192
7860	2.46773	6.90991	0.838143	0.0379538	0.00400517
7861	2.46804	6.91377	0.838505	0.0379246	0.00400821
7862	2.46835	6.91767	0.838867	0.0378945	0.00401053
7863	2.46867	6.92159	0.839235	0.0378649	0.00401348
7864	2.46898	6.92555	0.839604	0.0378347	0.00401648
7865	2.4693	6.92954	0.839976	0.0378042	0.00401962
7866	2.46961	6.93356	0.840354	0.037774	0.00402324
7867	2.46992	6.93761	0.840728	0.0377423	0.00402539
7868	2.47024	6.94169	0.841111	0.0377116	0.00402891
7869	2.47055	6.9458	0.841489	0.037679	0.00403082
7870	2.47087	6.94993	0.841872	0.0376469	0.00403321
7871	2.47118	6.9541	0.842257	0.0376143	0.00403556
7872	2.47149	6.9583	0.842645	0.0375813	0.0040379
7873	2.47181	6.96253	0.843035	0.0375481	0.00404006
7874	2.47212	6.96678	0.843425	0.0375144	0.00404187
7875	2.47244	6.97107	0.84382	0.0374806	0.00404398
7876	2.47275	6.97538	0.844215	0.0374463	0.00404582
7877	2.47306	6.97972	0.844612	0.0374116	0.00404753
7878	2.47338	6.98409	0.845013	0.0373767	0.00404927
7879	2.47369	6.98849	0.845416	0.0373417	0.0040511
7880	2.47401	6.99292	0.84582	0.0373061	0.00405255
7881	2.47432	6.99737	0.846227	0.0372703	0.004054
7882	2.47463	7.00186	0.846635	0.037234	0.00405528
7883	2.47495	7.00637	0.847043	0.0371972	0.00405586
7884	2.47526	7.0109	0.847455	0.0371602	0.00405692
7885	2.47558	7.01547	0.847868	0.0371228	0.00405775
7886	2.47589	7.02006	0.848284	0.0370851	0.0040586
7887	2.4762	7.02468	0.8487	0.037047	0.00405899
7888	2.47652	7.02932	0.849118	0.0370088	0.00405931
7889	2.47683	7.03399	0.849539	0.0369703	0.00405979
7890	2.47715	7.03869	0.849962	0.0369314	0.00406026
7891	2.47746	7.04341	0.850385	0.0368919	0.00406023
7892	2.47777	7.04816	0.850811	0.0368523	0.00406046
7893	2.47809	7.05294	0.851241	0.0368126	0.00406089
7894	2.4784	7.05774	0.851672	0.0367723	0.00406111
7895	2.47872	7.06257	0.852103	0.0367316	0.00406113
7896	2.47903	7.06742	0.852534	0.0366901	0.00406023
7897	2.47934	7.07229	0.852969	0.0366489	0.00406004
7898	2.47966	7.0772	0.853412	0.0366087	0.00406133
7899	2.47997	7.08212	0.853853	0.036567	0.00406157
7900	2.48029	7.08707	0.854292	0.036524	0.00406048
7901	2.4806	7.09204	0.854738	0.0364824	0.00406096
7902	2.48091	7.09704	0.85518	0.0364386	0.00405969
7903	2.48123	7.10206	0.855627	0.0363957	0.00405946
7904	2.48154	7.10711	0.856077	0.0363525	0.00405925
7905	2.48186	7.11218	0.856533	0.0363097	0.00405976
7906	2.48217	7.11727	0.856982	0.0362647	0.00405818
7907	2.48248	7.12239	0.857436	0.0362204	0.00405752
7908	2.4828	7.12752	0.857893	0.036176	0.00405701
7909	2.48311	7.13268	0.858352	0.0361314	0.00405674
7910	2.48343	7.13787	0.858814	0.0360864	0.00405622
7911	2.48374	7.14307	0.859276	0.036041	0.00405563
7912	2.48405	7.1483	0.85974	0.0359952	0.00405475
7913	2.48437	7.15355	0.860204	0.0359489	0.00405371
7914	2.48468	7.15882	0.860672	0.0359024	0.0040527
7915	2.485	7.16411	0.86114	0.0358557	0.00405182
7916	2.48531	7.16942	0.861612	0.0358088	0.00405105
7917	2.48562	7.17476	0.862083	0.0357614	0.00404995
7918	2.48594	7.18011	0.862558	0.0357139	0.00404897
7919	2.48625	7.18548	0.863035	0.0356661	0.00404796
7920	2.48657	7.19088	0.863513	0.0356179	0.00404681
7921	2.48688	7.19629	0.863992	0.0355693	0.00404542
7922	2.48719	7.20173	0.864473	0.0355205	0.00404403
7923	2.48751	7.20718	0.864955	0.0354714	0.00404245
7924	2.48782	7.21266	0.865438	0.0354217	0.00404071
7925	2.48814	7.21815	0.865924	0.0353719	0.00403933
7926	2.48845	7.22366	0.866413	0.0353219	0.00403772
7927	2.48876	7.2292	0.866903	0.0352717	0.00403629
7928	2.48908	7.23475	0.867396	0.0352213	0.00403496
7929	2.48939	7.24031	0.867889	0.0351705	0.00403349
7930	2.48971	7.2459	0.868386	0.0351195	0.00403224
7931	2.49002	7.2515	0.868884	0.0350681	0.00403062
7932	2.49033	7.25713	0.869383	0.0350162	0.00402905
7933	2.49065	7.26276	0.869883	0.0349641	0.00402744
7934	2.49096	7.26842	0.870386	0.0349116	0.00402574
7935	2.49128	7.27409	0.870889	0.0348591	0.00402399
7936	2.49159	7.27978	0.871397	0.0348065	0.00402267
7937	2.4919	7.28549	0.871905	0.0347534	0.00402102
7938	2.49222	7.29121	0.872415	0.0347001	0.0040194
7939	2.49253	7.29695	0.872925	0.0346461	0.00401733
7940	2.49285	7.30271	0.873436	0.0345917	0.00401485
7941	2.49316	7.30848	0.873948	0.0345369	0.00401251
7942	2.49347	7.31427	0.874462	0.0344818	0.00401017
7943	2.49379	7.32007	0.874978	0.0344267	0.00400784
7944	2.4941	7.32588	0.875495	0.034371	0.00400533
7945	2.49442	7.33172	0.876013	0.034315	0.00400249
7946	2.49473	7.33756	0.876532	0.0342587	0.00399945
7947	2.49504	7.34342	0.877052	0.034202	0.00399652
7948	2.49536	7.3493	0.877573	0.034145	0.00399362
7949	2.49567	7.35518	0.878097	0.0340878	0.00399042
7950	2.49599	7.36109	0.878622	0.0340305	0.00398749
7951	2.4963	7.367	0.879148	0.0339727	0.00398425
7952	2.49661	7.37293	0.879675	0.0339146	0.00398104
7953	2.49693	7.37887	0.880204	0.0338563	0.00397823
7954	2.49724	7.38482	0.880733	0.0337975	0.00397489
7955	2.49756	7.39079	0.881265	0.0337385	0.00397142
7956	2.49787	7.39677	0.881794	0.033679	0.00396775
7957	2.49818	7.40276	0.882325	0.0336182	0.00396325
7958	2.4985	7.40876	0.882862	0.0335596	0.00396085
7959	2.49881	7.41477	0.883399	0.0334996	0.00395761
7960	2.49913	7.4208	0.883937	0.0334391	0.00395406
7961	2.49944	7.42683	0.884473	0.033377	0.00394962
7962	2.49975	7.43288	0.885018	0.0333178	0.0039477
7963	2.50007	7.43894	0.88556	0.0332567	0.00394439
7964	2.50038	7.44501	0.886103	0.0331953	0.00394088
7965	2.5007	7.45108	0.886642	0.0331318	0.00393575
7966	2.50101	7.45717	0.887185	0.0330696	0.00393172
7967	2.50132	7.46327	0.887734	0.0330088	0.00392896
7968	2.50164	7.46937	0.88828	0.0329459	0.00392489
7969	2.50195	7.47549	0.888825	0.0328826	0.00392044
7970	2.50227	7.48161	0.889371	0.0328189	0.00391601
7971	2.50258	7.48774	0.889917	0.0327552	0.0039114
7972	2.50289	7.49389	0.890466	0.0326914	0.00390673
7973	2.50321	7.50003	0.891015	0.0326268	0.00390203
7974	2.50352	7.50619	0.891562	0.0325621	0.00389717
7975	2.50384	7.51236	0.892114	0.0324976	0.0038926
7976	2.50415	7.51853	0.892666	0.0324328	0.00388805
7977	2.50446	7.52471	0.893219	0.0323678	0.00388364
7978	2.50478	7.53089	0.893772	0.0323024	0.00387883
7979	2.50509	7.53709	0.894325	0.0322367	0.00387377
7980	2.50541	7.54329	0.89488	0.0321708	0.00386895
7981	2.50572	7.54949	0.895434	0.0321047	0.00386399
7982	2.50603	7.5557	0.895989	0.0320383	0.00385891
7983	2.50635	7.56192	0.896543	0.0319714	0.00385345
7984	2.50666	7.56814	0.897099	0.0319043	0.00384784
7985	2.50698	7.57437	0.897655	0.0318371	0.00384241
7986	2.50729	7.5806	0.898212	0.0317698	0.00383726
7987	2.5076	7.58684	0.898768	0.031702	0.00383157
7988	2.50792	7.59308	0.899327	0.0316342	0.0038261
7989	2.50823	7.59933	0.899884	0.0315663	0.00382045
7990	2.50855	7.60558	0.900444	0.0314982	0.00381485
7991	2.50886	7.61183	0.901004	0.0314301	0.00380942
7992	2.50917	7.61809	0.901563	0.0313616	0.0038038
7993	2.50949	7.62435	0.902124	0.0312929	0.0037982
7994	2.5098	7.63061	0.902685	0.0312242	0.00379277
7995	2.51012	7.63688	0.903245	0.0311552	0.00378692
7996	2.51043	7.64315	0.903806	0.0310862	0.0037812
7997	2.51074	7.64942	0.904367	0.0310168	0.00377535
7998	2.51106	7.65569	0.904928	0.0309472	0.00376898
7999	2.51137	7.66197	0.905489	0.0308774	0.00376285
8000	2.51169	7.66824	0.906044	0.0308054	0.00375509
8001	2.512	7.67452	0.906608	0.0307366	0.00374975
8002	2.51231	7.6808	0.90717	0.0306662	0.00374345
8003	2.51263	7.68708	0.90773	0.0305952	0.00373693
8004	2.51294	7.69336	0.908292	0.0305244	0.00373084
8005	2.51326	7.69964	0.908853	0.0304534	0.00372428
8006	2.51357	7.70592	0.909411	0.0303809	0.00371677
8007	2.51388	7.7122	0.909977	0.0303114	0.00371162
8008	2.5142	7.71848	0.91054	0.0302402	0.00370551
8009	2.51451	7.72476	0.911102	0.0301685	0.00369892
8010	2.51483	7.73103	0.911663	0.0300968	0.00369217
8011	2.51514	7.73731	0.912223	0.0300248	0.00368548
8012	2.51545	7.74358	0.912779	0.0299512	0.00367738
8013	2.51577	7.74986	0.913344	0.0298806	0.00367168
8014	2.51608	7.75613	0.913904	0.0298081	0.00366467
8015	2.5164	7.7624	0.914462	0.0297353	0.00365739
8016	2.51671	7.76866	0.915021	0.0296626	0.00365005
8017	2.51702	7.77493	0.915581	0.0295897	0.00364292
8018	2.51734	7.78119	0.916139	0.0295168	0.00363588
8019	2.51765	7.78745	0.916698	0.0294439	0.00362864
8020	2.51797	7.7937	0.917255	0.0293708	0.00362132
8021	2.51828	7.79995	0.917813	0.0292974	0.00361427
8022	2.51859	7.8062	0.918371	0.0292243	0.00360713
8023	2.51891	7.81244	0.918929	0.029151	0.00360007
8024	2.51922	7.81868	0.919486	0.0290775	0.00359278
8025	2.51954	7.82491	0.920044	0.029004	0.00358565
8026	2.51985	7.83114	0.920597	0.0289285	0.00357726
8027	2.52016	7.83736	0.921156	0.0288566	0.00357127
8028	2.52048	7.84358	0.921714	0.028783	0.00356411
8029	2.52079	7.84979	0.92227	0.0287091	0.00355692
8030	2.52111	7.856	0.922825	0.0286349	0.00354942
8031	2.52142	7.8622	0.923378	0.0285606	0.00354174
8032	2.52173	7.86839	0.923931	0.0284863	0.0035341
8033	2.52205	7.87458	0.924483	0.0284119	0.00352643
8034	2.52236	7.88076	0.925035	0.0283375	0.00351884
8035	2.52268	7.88693	0.925586	0.0282628	0.00351103
8036	2.52299	7.8931	0.926138	0.0281879	0.00350317
8037	2.5233	7.89925	0.926686	0.0281129	0.00349512
8038	2.52362	7.90541	0.927234	0.0280377	0.00348703
8039	2.52393	7.91155	0.927782	0.0279628	0.00347884
8040	2.52425	7.91768	0.928326	0.0278859	0.00346966
8041	2.52456	7.92381	0.928872	0.0278107	0.00346134
8042	2.52487	7.92992	0.929421	0.0277374	0.00345468
8043	2.52519	7.93603	0.929962	0.0276603	0.00344521
8044	2.5255	7.94213	0.93051	0.0275869	0.00343798
8045	2.52582	7.94822	0.931053	0.0275115	0.00342992
8046	2.52613	7.95429	0.931595	0.0274358	0.00342128
8047	2.52644	7.96036	0.932134	0.0273603	0.00341285
8048	2.52676	7.96642	0.932674	0.0272849	0.00340462
8049	2.52707	7.97247	0.933214	0.0272096	0.00339627
8050	2.52739	7.97851	0.933752	0.0271339	0.00338794
8051	2.5277	7.98453	0.93429	0.0270582	0.00337918
8052	2.52801	7.99055	0.934824	0.0269823	0.00337037
8053	2.52833	7.99655	0.935358	0.0269065	0.00336173
8054	2.52864	8.00254	0.935888	0.0268292	0.0033519
8055	2.52896	8.00852	0.936422	0.0267536	0.00334331
8056	2.52927	8.01449	0.936958	0.0266796	0.00333581
8057	2.52958	8.02044	0.937488	0.0266038	0.00332691
8058	2.5299	8.02639	0.938017	0.0265281	0.00331794
8059	2.53021	8.03232	0.938544	0.0264523	0.003309
8060	2.53053	8.03823	0.939071	0.0263763	0.00330002
8061	2.53084	8.04414	0.939596	0.0263003	0.00329091
8062	2.53115	8.05002	0.940118	0.0262227	0.00328106
8063	2.53147	8.0559	0.940646	0.0261488	0.00327339
8064	2.53178	8.06176	0.941168	0.0260733	0.00326479
8065	2.5321	8.06761	0.94169	0.0259973	0.00325595
8066	2.53241	8.07344	0.942209	0.0259216	0.00324702
8067	2.53272	8.07926	0.942729	0.0258459	0.003238
8068	2.53304	8.08506	0.943245	0.0257699	0.00322867
8069	2.53335	8.09085	0.943761	0.025694	0.00321959
8070	2.53367	8.09663	0.944275	0.0256182	0.00321053
8071	2.53398	8.10238	0.944789	0.0255423	0.00320153
8072	2.53429	8.10812	0.9453	0.0254663	0.00319207
8073	2.53461	8.11385	0.94581	0.0253905	0.00318281
8074	2.53492	8.11956	0.946319	0.0253149	0.00317372
8075	2.53524	8.12525	0.946826	0.0252394	0.00316438
8076	2.53555	8.13092	0.947334	0.0251643	0.00315553
8077	2.53586	8.13658	0.947838	0.0250889	0.00314631
8078	2.53618	8.14222	0.948341	0.025013	0.00313653
8079	2.53649	8.14785	0.948842	0.0249374	0.00312697
8080	2.53681	8.15345	0.94934	0.0248618	0.00311726
8081	2.53712	8.15904	0.949836	0.0247864	0.00310738
8082	2.53743	8.16461	0.950332	0.0247114	0.00309785
8083	2.53775	8.17016	0.950828	0.0246362	0.00308821
8084	2.53806	8.1757	0.951321	0.024561	0.00307863
8085	2.53838	8.18121	0.95181	0.0244858	0.00306857
8086	2.53869	8.18671	0.9523	0.0244108	0.00305877
8087	2.539	8.19218	0.952788	0.0243357	0.0030487
8088	2.53932	8.19764	0.953273	0.0242607	0.00303895
8089	2.53963	8.20308	0.953758	0.0241859	0.00302908
8090	2.53995	8.2085	0.95424	0.0241112	0.00301916
8091	2.54026	8.21389	0.954721	0.0240365	0.00300923
8092	2.54057	8.21927	0.955199	0.0239619	0.00299925
8093	2.54089	8.22463	0.955678	0.0238878	0.00298955
8094	2.5412	8.22996	0.956154	0.0238136	0.00297979
8095	2.54152	8.23528	0.956627	0.0237395	0.0029699
8096	2.54183	8.24057	0.957101	0.0236655	0.00295995
8097	2.54214	8.24585	0.957569	0.0235913	0.00294955
8098	2.54246	8.2511	0.958038	0.0235179	0.00293974
8099	2.54277	8.25633	0.958505	0.0234442	0.00292975
8100	2.54309	8.26153	0.958968	0.0233703	0.00291935
8101	2.5434	8.26672	0.959429	0.0232968	0.00290894
8102	2.54371	8.27188	0.959889	0.0232232	0.00289855
8103	2.54403	8.27702	0.960348	0.0231498	0.00288815
8104	2.54434	8.28214	0.960804	0.0230768	0.00287803
8105	2.54466	8.28723	0.96126	0.023004	0.00286809
8106	2.54497	8.29231	0.961713	0.0229314	0.00285814
8107	2.54528	8.29735	0.962164	0.0228588	0.0028483
8108	2.5456	8.30238	0.962615	0.0227864	0.00283803
8109	2.54591	8.30738	0.963061	0.0227139	0.00282768
8110	2.54623	8.31236	0.963505	0.0226416	0.00281715
8111	2.54654	8.31731	0.963947	0.0225697	0.00280677
8112	2.54685	8.32224	0.964387	0.0224978	0.00279625
8113	2.54717	8.32714	0.964823	0.0224261	0.00278545
8114	2.54748	8.33202	0.96526	0.0223546	0.00277496
8115	2.5478	8.33687	0.965694	0.0222834	0.00276432
8116	2.54811	8.3417	0.966124	0.0222123	0.00275375
8117	2.54842	8.34651	0.966555	0.0221414	0.00274337
8118	2.54874	8.35129	0.96698	0.0220703	0.00273238
8119	2.54905	8.35604	0.967406	0.0219996	0.00272174
8120	2.54937	8.36077	0.967828	0.0219288	0.00271075
8121	2.54968	8.36547	0.968248	0.0218583	0.0027
8122	2.54999	8.37014	0.968666	0.0217882	0.00268919
8123	2.55031	8.37479	0.969081	0.0217182	0.00267846
8124	2.55062	8.37941	0.969494	0.0216485	0.00266762
8125	2.55094	8.384	0.969906	0.021579	0.00265671
8126	2.55125	8.38857	0.970314	0.0215095	0.00264578
8127	2.55156	8.39311	0.97072	0.0214401	0.00263508
8128	2.55188	8.39763	0.971122	0.021371	0.00262346
8129	2.55219	8.40211	0.971523	0.0213021	0.00261229
8130	2.55251	8.40657	0.97192	0.0212334	0.0026012
8131	2.55282	8.411	0.972317	0.0211651	0.00259035
8132	2.55313	8.4154	0.972711	0.0210968	0.00257965
8133	2.55345	8.41977	0.973102	0.0210288	0.00256828
8134	2.55376	8.42412	0.97349	0.0209611	0.00255696
8135	2.55408	8.42844	0.973874	0.0208936	0.00254571
8136	2.55439	8.43272	0.974256	0.0208264	0.00253416
8137	2.5547	8.43698	0.974636	0.0207592	0.00252245
8138	2.55502	8.44121	0.975012	0.0206922	0.00251066
8139	2.55533	8.44542	0.975386	0.0206258	0.00249943
8140	2.55565	8.44959	0.975759	0.0205597	0.00248817
8141	2.55596	8.45373	0.976128	0.0204937	0.00247678
8142	2.55627	8.45784	0.976494	0.020428	0.00246518
8143	2.55659	8.46192	0.976857	0.0203625	0.00245337
8144	2.5569	8.46598	0.977217	0.0202974	0.00244169
8145	2.55722	8.47	0.977574	0.0202323	0.00242979
8146	2.55753	8.47399	0.977929	0.0201676	0.00241815
8147	2.55784	8.47795	0.978282	0.0201034	0.00240688
8148	2.55816	8.48188	0.978632	0.0200395	0.00239532
8149	2.55847	8.48578	0.97898	0.0199759	0.0023838
8150	2.55879	8.48965	0.979323	0.0199123	0.00237195
8151	2.5591	8.49349	0.979666	0.0198495	0.00236052
8152	2.55941	8.49729	0.980004	0.0197868	0.00234896
8153	2.55973	8.50107	0.980341	0.0197241	0.0023371
8154	2.56004	8.50481	0.980673	0.0196621	0.00232533
8155	2.56036	8.50852	0.981004	0.0196005	0.00231383
8156	2.56067	8.5122	0.981332	0.0195391	0.00230259
8157	2.56098	8.51585	0.981657	0.019478	0.00229094
8158	2.5613	8.51947	0.981979	0.0194174	0.00227923
8159	2.56161	8.52305	0.982299	0.0193571	0.00226766
8160	2.56193	8.5266	0.982615	0.0192975	0.00225611
8161	2.56224	8.53012	0.982925	0.0192365	0.00224381
8162	2.56255	8.5336	0.983236	0.0191778	0.00223254
8163	2.56287	8.53705	0.983542	0.0191186	0.00222075
8164	2.56318	8.54047	0.983845	0.019059	0.00220901
8165	2.5635	8.54386	0.984147	0.019001	0.00219735
8166	2.56381	8.54721	0.984446	0.0189429	0.00218567
8167	2.56412	8.55053	0.984742	0.0188861	0.00217407
8168	2.56444	8.55382	0.985033	0.0188279	0.00216212
8169	2.56475	8.55707	0.985321	0.018771	0.00215031
8170	2.56507	8.56029	0.985608	0.0187144	0.00213863
8171	2.56538	8.56347	0.985892	0.0186584	0.00212696
8172	2.56569	8.56662	0.986174	0.018603	0.00211568
8173	2.56601	8.56974	0.986451	0.0185479	0.00210404
8174	2.56632	8.57282	0.986725	0.0184929	0.00209227
8175	2.56664	8.57587	0.986997	0.0184385	0.00208078
8176	2.56695	8.57888	0.987268	0.0183851	0.00206932
8177	2.56726	8.58186	0.987531	0.0183305	0.00205742
8178	2.56758	8.58481	0.987794	0.0182775	0.00204569
8179	2.56789	8.58771	0.988053	0.0182239	0.00203392
8180	2.56821	8.59059	0.988308	0.0181714	0.0020225
8181	2.56852	8.59343	0.988564	0.0181199	0.00201107
8182	2.56883	8.59623	0.988814	0.018068	0.00199942
8183	2.56915	8.599	0.98906	0.0180164	0.00198758
8184	2.56946	8.60173	0.989303	0.0179653	0.00197582
8185	2.56978	8.60443	0.989544	0.0179149	0.00196435
8186	2.57009	8.60709	0.989781	0.0178647	0.00195265
8187	2.5704	8.60972	0.990016	0.0178148	0.00194108
8188	2.57072	8.6123	0.990246	0.0177655	0.00192925
8189	2.57103	8.61486	0.990474	0.0177165	0.00191765
8190	2.57135	8.61738	0.9907	0.0176681	0.00190645
8191	2.57166	8.61986	0.990922	0.01762	0.00189486
8192	2.57197	8.6223	0.991142	0.0175726	0.0018836
8193	2.57229	8.62471	0.991356	0.0175252	0.00187179
8194	2.5726	8.62708	0.991568	0.0174782	0.0018602
8195	2.57292	8.62942	0.991777	0.0174318	0.00184849
8196	2.57323	8.63172	0.991982	0.0173857	0.00183663
8197	2.57354	8.63398	0.992184	0.0173399	0.0018249
8198	2.57386	8.63621	0.992381	0.0172945	0.00181312
8199	2.57417	8.6384	0.992576	0.0172496	0.00180105
8200	2.57449	8.64055	0.992766	0.0172052	0.00178941
8201	2.5748	8.64266	0.992955	0.0171613	0.00177772
8202	2.57511	8.64474	0.993141	0.017118	0.00176612
8203	2.57543	8.64678	0.993324	0.0170751	0.0017546
8204	2.57574	8.64878	0.993503	0.0170326	0.0017434
8205	2.57606	8.65075	0.99368	0.0169906	0.00173184
8206	2.57637	8.65268	0.993851	0.0169491	0.00172027
8207	2.57668	8.65457	0.994022	0.0169082	0.00170892
8208	2.577	8.65642	0.994189	0.0168679	0.00169788
8209	2.57731	8.65823	0.994352	0.0168279	0.00168649
8210	2.57763	8.66001	0.994511	0.0167881	0.00167502
8211	2.57794	8.66175	0.994668	0.0167492	0.0016639
8212	2.57825	8.66345	0.994821	0.0167105	0.00165231
8213	2.57857	8.66511	0.99497	0.0166721	0.00164077
8214	2.57888	8.66674	0.995116	0.0166345	0.00162925
8215	2.5792	8.66833	0.995258	0.0165972	0.00161786
8216	2.57951	8.66988	0.995397	0.0165605	0.00160661
8217	2.57982	8.67139	0.995534	0.0165243	0.00159546
8218	2.58014	8.67286	0.995667	0.0164886	0.00158418
8219	2.58045	8.67429	0.995798	0.0164536	0.00157305
8220	2.58077	8.67569	0.995925	0.0164189	0.00156213
8221	2.58108	8.67704	0.996049	0.0163847	0.00155112
8222	2.58139	8.67836	0.996169	0.0163507	0.00154033
8223	2.58171	8.67964	0.996286	0.0163178	0.00152906
8224	2.58202	8.68088	0.9964	0.0162851	0.00151815
8225	2.58234	8.68209	0.996512	0.016253	0.00150759
8226	2.58265	8.68325	0.996618	0.016221	0.0014966
8227	2.58296	8.68438	0.996721	0.0161896	0.00148548
8228	2.58328	8.68546	0.996821	0.0161587	0.00147442
8229	2.58359	8.68651	0.996916	0.0161284	0.00146325
8230	2.58391	8.68752	0.997009	0.0160984	0.00145222
8231	2.58422	8.68849	0.997098	0.016069	0.00144122
8232	2.58453	8.68942	0.997184	0.0160403	0.00143019
8233	2.58485	8.69031	0.997267	0.0160119	0.00141905
8234	2.58516	8.69116	0.997345	0.015984	0.00140806
8235	2.58548	8.69198	0.997421	0.0159567	0.00139743
8236	2.58579	8.69275	0.997494	0.01593	0.0013866
8237	2.5861	8.69349	0.997565	0.015904	0.00137604
8238	2.58642	8.69418	0.99763	0.0158782	0.00136508
8239	2.58673	8.69484	0.997693	0.0158529	0.00135436
8240	2.58705	8.69546	0.997753	0.0158284	0.00134381
8241	2.58736	8.69604	0.99781	0.0158043	0.00133373
8242	2.58767	8.69657	0.997862	0.0157808	0.00132333
8243	2.58799	8.69707	0.997912	0.0157579	0.00131312
8244	2.5883	8.69753	0.99796	0.0157357	0.00130305
8245	2.58862	8.69796	0.998004	0.0157137	0.00129277
8246	2.58893	8.69834	0.998042	0.0156921	0.00128207
8247	2.58924	8.69868	0.998078	0.0156712	0.00127154
8248	2.58956	8.69898	0.99811	0.0156506	0.0012611
8249	2.58987	8.69925	0.998139	0.0156305	0.00125061
8250	2.59019	8.69947	0.998165	0.0156108	0.00124044
8251	2.5905	8.69965	0.998188	0.0155919	0.00123055
8252	2.59081	8.6998	0.998209	0.0155737	0.00122062
8253	2.59113	8.69991	0.998227	0.0155561	0.00121085
8254	2.59144	8.69997	0.998241	0.0155388	0.00120119
8255	2.59176	8.7	0.998254	0.0155226	0.00119209
8256	2.59207	8.69999	0.998264	0.0155068	0.00118307
8257	2.59238	8.69994	0.998273	0.0154918	0.00117476
8258	2.5927	8.69984	0.998279	0.0154772	0.00116631
8259	2.59301	8.69971	0.997499	0.0154666	0.000847858
8260	2.59333	8.69954	0.996741	0.0153563	0.000553522
8261	2.59364	8.69933	0.996092	0.0152722	0.000331617
8262	2.59395	8.69908	0.99579	0.0152497	0.000300183
8263	2.59427	8.6988	0.995783	0.0152705	0.000393523
8264	2.59458	8.69847	0.995894	0.0153021	0.00050248
8265	2.5949	8.6981	0.995971	0.0153236	0.000562825
8266	2.59521	8.69769	0.995934	0.015327	0.00055776
8267	2.59552	8.69725	0.995756	0.0153111	0.000493304
8268	2.59584	8.69676	0.995463	0.0152809	0.000390012
8269	2.59615	8.69624	0.995104	0.0152435	0.000269274
8270	2.59647	8.69567	0.994725	0.0152056	0.000148575
8271	2.59678	8.69507	0.99437	0.0151731	4.00566e-05
8272	2.59709	8.69443	0.994062	0.0151477	-5.08537e-05
8273	2.59741	8.69375	0.993807	0.0151302	-0.000123203
8274	2.59772	8.69303	0.993595	0.0151171	-0.000184756
8275	2.59804	8.69227	0.993411	0.0151067	-0.000238922
8276	2.59835	8.69147	0.993239	0.0150963	-0.000292044
8277	2.59866	8.69063	0.993066	0.0150849	-0.000345885
8278	2.59898	8.68975	0.992882	0.015071	-0.000403956
8279	2.59929	8.68884	0.992682	0.0150552	-0.000465696
8280	2.59961	8.68788	0.992463	0.015036	-0.000532655
8281	2.59992	8.68689	0.992231	0.0150158	-0.000600344
8282	2.60023	8.68585	0.991985	0.0149948	-0.000670223
8283	2.60055	8.68478	0.991726	0.0149734	-0.000740599
8284	2.60086	8.68367	0.991457	0.0149515	-0.000812709
8285	2.60118	8.68252	0.991178	0.0149301	-0.00088448
8286	2.60149	8.68133	0.990893	0.0149095	-0.000955358
8287	2.6018	8.68011	0.990598	0.0148892	-0.00102713
8288	2.60212	8.67884	0.990299	0.0148706	-0.00109745
8289	2.60243	8.67754	0.989992	0.0148526	-0.00116831
8290	2.60275	8.67619	0.98968	0.0148355	-0.00123875
8291	2.60306	8.67481	0.989364	0.01482	-0.00130754
8292	2.60337	8.67339	0.989044	0.0148058	-0.00137529
8293	2.60369	8.67193	0.988722	0.0147934	-0.00144184
8294	2.604	8.67044	0.9884	0.0147827	-0.00150625
8295	2.60432	8.6689	0.988076	0.0147734	-0.00156914
8296	2.60463	8.66733	0.987753	0.014766	-0.00162987
8297	2.60494	8.66572	0.987432	0.0147604	-0.00168784
8298	2.60526	8.66407	0.987112	0.0147566	-0.00174371
8299	2.60557	8.66238	0.986795	0.0147547	-0.00179678
8300	2.60589	8.66066	0.986481	0.0147547	-0.00184689
8301	2.6062	8.65889	0.986171	0.0147566	-0.00189416
8302	2.60651	8.65709	0.985863	0.01476	-0.00193931
8303	2.60683	8.65525	0.985556	0.0147648	-0.00198238
8304	2.60714	8.65338	0.98525	0.0147706	-0.00202362
8305	2.60746	8.65146	0.984945	0.0147782	-0.00206238
8306	2.60777	8.64951	0.984644	0.0147866	-0.00209952
8307	2.60808	8.64752	0.984343	0.0147964	-0.00213477
8308	2.6084	8.6455	0.984042	0.0148072	-0.0021682
8309	2.60871	8.64343	0.983741	0.0148191	-0.00220004
8310	2.60903	8.64133	0.983442	0.0148322	-0.00223039
8311	2.60934	8.63919	0.983143	0.0148462	-0.00225916
8312	2.60965	8.63702	0.982844	0.014861	-0.00228648
8313	2.60997	8.63481	0.982547	0.0148772	-0.00231233
8314	2.61028	8.63256	0.982248	0.0148939	-0.0023373
8315	2.6106	8.63027	0.981949	0.0149114	-0.00236131
8316	2.61091	8.62795	0.98165	0.0149299	-0.00238362
8317	2.61122	8.62559	0.981352	0.0149493	-0.00240513
8318	2.61154	8.6232	0.981053	0.0149697	-0.0024253
8319	2.61185	8.62076	0.980753	0.0149907	-0.00244457
8320	2.61217	8.6183	0.980454	0.0150126	-0.00246297
8321	2.61248	8.61579	0.980154	0.015035	-0.00248064
8322	2.61279	8.61325	0.979851	0.0150585	-0.0024976
8323	2.61311	8.61068	0.979552	0.0150826	-0.00251342
8324	2.61342	8.60806	0.97925	0.0151072	-0.00252854
8325	2.61374	8.60541	0.978946	0.0151326	-0.00254337
8326	2.61405	8.60273	0.978643	0.0151588	-0.00255706
8327	2.61436	8.60001	0.978337	0.0151855	-0.00257069
8328	2.61468	8.59726	0.978031	0.0152127	-0.00258357
8329	2.61499	8.59447	0.977724	0.0152408	-0.00259588
8330	2.61531	8.59164	0.977414	0.0152692	-0.00260823
8331	2.61562	8.58878	0.977104	0.0152983	-0.00261967
8332	2.61593	8.58588	0.976792	0.0153279	-0.00263085
8333	2.61625	8.58295	0.97648	0.0153583	-0.00264161
8334	2.61656	8.57999	0.976164	0.0153891	-0.00265258
8335	2.61688	8.57699	0.975847	0.0154202	-0.00266305
8336	2.61719	8.57395	0.975529	0.015452	-0.0026728
8337	2.6175	8.57088	0.975209	0.0154843	-0.00268237
8338	2.61782	8.56778	0.974888	0.0155172	-0.00269187
8339	2.61813	8.56464	0.974567	0.0155508	-0.00270068
8340	2.61845	8.56147	0.974242	0.0155847	-0.00270933
8341	2.61876	8.55826	0.973916	0.015619	-0.00271809
8342	2.61907	8.55502	0.973586	0.0156537	-0.00272687
8343	2.61939	8.55175	0.973257	0.015689	-0.00273505
8344	2.6197	8.54844	0.972924	0.0157247	-0.00274333
8345	2.62002	8.5451	0.972592	0.0157612	-0.00275103
8346	2.62033	8.54173	0.972255	0.0157977	-0.00275904
8347	2.62064	8.53832	0.971916	0.0158345	-0.0027668
8348	2.62096	8.53488	0.971575	0.0158718	-0.00277437
8349	2.62127	8.53141	0.971235	0.01591	-0.00278165
8350	2.62159	8.5279	0.970888	0.0159481	-0.00278919
8351	2.6219	8.52436	0.970544	0.0159873	-0.00279591
8352	2.62221	8.52079	0.970201	0.0160272	-0.0028022
8353	2.62253	8.51719	0.969849	0.0160664	-0.00280923
8354	2.62284	8.51355	0.969502	0.0161073	-0.00281509
8355	2.62316	8.50988	0.969148	0.0161477	-0.00282137
8356	2.62347	8.50618	0.968792	0.0161887	-0.00282801
8357	2.62378	8.50245	0.968436	0.0162303	-0.00283378
8358	2.6241	8.49869	0.968076	0.016272	-0.00283989
8359	2.62441	8.4949	0.967717	0.0163146	-0.00284554
8360	2.62473	8.49107	0.967351	0.0163568	-0.00285188
8361	2.62504	8.48721	0.966987	0.0164002	-0.00285766
8362	2.62535	8.48332	0.96662	0.0164436	-0.00286347
8363	2.62567	8.4794	0.966249	0.0164872	-0.00286887
8364	2.62598	8.47545	0.965878	0.0165315	-0.00287454
8365	2.6263	8.47147	0.965504	0.0165761	-0.00287969
8366	2.62661	8.46746	0.965129	0.0166213	-0.00288471
8367	2.62692	8.46342	0.964753	0.0166668	-0.00288962
8368	2.62724	8.45935	0.964373	0.0167126	-0.00289449
8369	2.62755	8.45525	0.963993	0.0167588	-0.00289914
8370	2.62787	8.45112	0.963614	0.0168062	-0.00290308
8371	2.62818	8.44696	0.963225	0.0168524	-0.00290813
8372	2.62849	8.44277	0.962842	0.0169005	-0.0029119
8373	2.62881	8.43855	0.962449	0.0169474	-0.00291717
8374	2.62912	8.4343	0.962059	0.0169954	-0.00292123
8375	2.62944	8.43002	0.961669	0.0170445	-0.00292461
8376	2.62975	8.42572	0.961272	0.0170926	-0.00292894
8377	2.63006	8.42138	0.960877	0.017142	-0.00293256
8378	2.63038	8.41702	0.960479	0.0171915	-0.0029361
8379	2.63069	8.41263	0.960079	0.0172415	-0.00293975
8380	2.63101	8.40821	0.959678	0.0172918	-0.00294312
8381	2.63132	8.40376	0.959277	0.0173429	-0.00294581
8382	2.63163	8.39928	0.958872	0.0173937	-0.00294885
8383	2.63195	8.39478	0.958466	0.0174452	-0.00295152
8384	2.63226	8.39025	0.958057	0.0174971	-0.00295434
8385	2.63258	8.38569	0.957647	0.0175492	-0.00295721
8386	2.63289	8.38111	0.957234	0.0176016	-0.00296002
8387	2.6332	8.3765	0.95682	0.0176546	-0.00296248
8388	2.63352	8.37186	0.956404	0.0177078	-0.00296495
8389	2.63383	8.36719	0.955986	0.0177615	-0.00296726
8390	2.63415	8.3625	0.955567	0.0178154	-0.00296957
8391	2.63446	8.35779	0.955145	0.0178695	-0.00297184
8392	2.63477	8.35304	0.954722	0.0179238	-0.0029739
8393	2.63509	8.34827	0.954299	0.0179791	-0.00297563
8394	2.6354	8.34348	0.953874	0.0180349	-0.00297714
8395	2.63572	8.33866	0.953449	0.0180909	-0.00297815
8396	2.63603	8.33381	0.953021	0.0181473	-0.00297934
8397	2.63634	8.32894	0.95259	0.0182038	-0.00298059
8398	2.63666	8.32405	0.95216	0.0182608	-0.00298169
8399	2.63697	8.31913	0.951727	0.0183178	-0.00298272
8400	2.63729	8.31419	0.951293	0.018375	-0.00298371
8401	2.6376	8.30922	0.950857	0.0184326	-0.00298499
8402	2.63791	8.30423	0.95042	0.0184907	-0.00298577
8403	2.63823	8.29921	0.949981	0.018549	-0.00298607
8404	2.63854	8.29417	0.949542	0.0186077	-0.00298648
8405	2.63886	8.28911	0.949101	0.0186665	-0.00298694
8406	2.63917	8.28402	0.948661	0.0187259	-0.00298678
8407	2.63948	8.27891	0.948218	0.0187854	-0.00298686
8408	2.6398	8.27378	0.947778	0.0188465	-0.00298534
8409	2.64011	8.26863	0.94733	0.018905	-0.00298618
8410	2.64043	8.26345	0.94688	0.0189648	-0.00298647
8411	2.64074	8.25825	0.946431	0.0190249	-0.0029866
8412	2.64105	8.25303	0.94598	0.0190852	-0.00298676
8413	2.64137	8.24779	0.945525	0.0191454	-0.00298696
8414	2.64168	8.24252	0.945069	0.0192055	-0.0029874
8415	2.642	8.23723	0.94461	0.0192659	-0.00298808
8416	2.64231	8.23193	0.944149	0.0193262	-0.00298877
8417	2.64262	8.2266	0.943685	0.0193868	-0.00298952
8418	2.64294	8.22125	0.943219	0.0194473	-0.00299065
8419	2.64325	8.21588	0.94275	0.0195078	-0.00299178
8420	2.64357	8.21049	0.942283	0.0195695	-0.00299197
8421	2.64388	8.20508	0.941805	0.0196289	-0.00299445
8422	2.64419	8.19965	0.941331	0.0196907	-0.00299497
8423	2.64451	8.1942	0.940851	0.0197512	-0.00299697
8424	2.64482	8.18873	0.940365	0.0198111	-0.00299985
8425	2.64514	8.18324	0.939882	0.0198724	-0.0030014
8426	2.64545	8.17774	0.939396	0.0199341	-0.00300289
8427	2.64576	8.17221	0.938914	0.019997	-0.00300311
8428	2.64608	8.16666	0.938424	0.0200588	-0.00300438
8429	2.64639	8.1611	0.937932	0.0201211	-0.00300583
8430	2.64671	8.15552	0.937441	0.0201838	-0.00300622
8431	2.64702	8.14992	0.936947	0.020247	-0.00300674
8432	2.64733	8.1443	0.936453	0.0203106	-0.00300701
8433	2.64765	8.13867	0.935956	0.0203744	-0.00300725
8434	2.64796	8.13302	0.935461	0.0204388	-0.00300699
8435	2.64828	8.12735	0.934963	0.0205031	-0.00300633
8436	2.64859	8.12166	0.934467	0.0205682	-0.00300505
8437	2.6489	8.11596	0.933968	0.0206335	-0.00300371
8438	2.64922	8.11024	0.933468	0.0206991	-0.0030026
8439	2.64953	8.1045	0.932967	0.0207647	-0.00300118
8440	2.64985	8.09875	0.932466	0.0208309	-0.00299919
8441	2.65016	8.09298	0.931963	0.0208974	-0.00299752
8442	2.65047	8.0872	0.931459	0.0209639	-0.00299554
8443	2.65079	8.0814	0.930956	0.021031	-0.00299302
8444	2.6511	8.07559	0.93045	0.0210982	-0.00299058
8445	2.65142	8.06976	0.929946	0.021166	-0.0029877
8446	2.65173	8.06392	0.929439	0.0212338	-0.002985
8447	2.65204	8.05807	0.928932	0.0213019	-0.00298211
8448	2.65236	8.05219	0.928426	0.0213701	-0.00297892
8449	2.65267	8.04631	0.927916	0.0214387	-0.00297546
8450	2.65299	8.04041	0.927408	0.0215078	-0.00297202
8451	2.6533	8.0345	0.926899	0.0215767	-0.00296827
8452	2.65361	8.02858	0.926387	0.0216456	-0.00296503
8453	2.65393	8.02264	0.925874	0.0217148	-0.00296171
8454	2.65424	8.01669	0.92536	0.0217843	-0.00295829
8455	2.65456	8.01072	0.924848	0.0218539	-0.00295458
8456	2.65487	8.00475	0.924331	0.0219236	-0.00295101
8457	2.65518	7.99876	0.923816	0.0219935	-0.00294711
8458	2.6555	7.99276	0.9233	0.0220634	-0.00294336
8459	2.65581	7.98675	0.922784	0.0221332	-0.00293948
8460	2.65613	7.98073	0.922265	0.022203	-0.0029359
8461	2.65644	7.9747	0.921744	0.0222729	-0.00293238
8462	2.65675	7.96865	0.921225	0.0223431	-0.00292852
8463	2.65707	7.9626	0.920709	0.0224153	-0.0029228
8464	2.65738	7.95653	0.920183	0.0224838	-0.00292014
8465	2.6577	7.95046	0.919662	0.0225545	-0.00291586
8466	2.65801	7.94438	0.919137	0.022625	-0.00291207
8467	2.65832	7.93828	0.918613	0.022696	-0.00290794
8468	2.65864	7.93218	0.918089	0.0227667	-0.00290383
8469	2.65895	7.92606	0.917562	0.0228373	-0.00289988
8470	2.65927	7.91994	0.917035	0.022908	-0.00289593
8471	2.65958	7.91381	0.916508	0.0229789	-0.00289169
8472	2.65989	7.90767	0.915979	0.0230496	-0.00288766
8473	2.66021	7.90153	0.915451	0.0231211	-0.0028831
8474	2.66052	7.89537	0.914926	0.0231942	-0.00287743
8475	2.66084	7.88921	0.914394	0.023264	-0.00287374
8476	2.66115	7.88304	0.913862	0.0233356	-0.00286901
8477	2.66146	7.87686	0.913334	0.0234073	-0.00286401
8478	2.66178	7.87068	0.912808	0.0234805	-0.00285773
8479	2.66209	7.86448	0.912273	0.0235504	-0.0028542
8480	2.66241	7.85829	0.91174	0.023622	-0.00284926
8481	2.66272	7.85208	0.911208	0.0236939	-0.00284404
8482	2.66303	7.84587	0.910675	0.0237658	-0.00283919
8483	2.66335	7.83966	0.910141	0.0238375	-0.00283409
8484	2.66366	7.83344	0.909607	0.0239094	-0.00282922
8485	2.66398	7.82721	0.909075	0.0239829	-0.00282296
8486	2.66429	7.82098	0.908535	0.0240526	-0.00281963
8487	2.6646	7.81474	0.907996	0.0241242	-0.00281497
8488	2.66492	7.8085	0.907463	0.024198	-0.00280867
8489	2.66523	7.80226	0.906922	0.0242684	-0.00280461
8490	2.66555	7.79601	0.906384	0.0243405	-0.00279926
8491	2.66586	7.78975	0.905845	0.0244127	-0.00279414
8492	2.66617	7.7835	0.905305	0.0244847	-0.00278903
8493	2.66649	7.77724	0.904765	0.0245566	-0.00278374
8494	2.6668	7.77098	0.904223	0.0246287	-0.00277857
8495	2.66712	7.76471	0.903685	0.0247012	-0.00277286
8496	2.66743	7.75844	0.903148	0.0247751	-0.00276595
8497	2.66774	7.75217	0.902606	0.0248471	-0.00276041
8498	2.66806	7.7459	0.90206	0.0249172	-0.00275651
8499	2.66837	7.73962	0.901517	0.0249893	-0.00275119
8500	2.66869	7.73335	0.900975	0.0250618	-0.0027453
8501	2.669	7.72707	0.900433	0.0251344	-0.00273925
8502	2.66931	7.72079	0.899891	0.0252067	-0.00273347
8503	2.66963	7.71451	0.899347	0.025279	-0.00272763
8504	2.66994	7.70824	0.898809	0.0253532	-0.00272023
8505	2.67026	7.70196	0.898266	0.0254255	-0.00271391
8506	2.67057	7.69568	0.897721	0.0254978	-0.00270787
8507	2.67088	7.6894	0.897172	0.0255681	-0.00270306
8508	2.6712	7.68312	0.896632	0.0256424	-0.0026956
8509	2.67151	7.67684	0.896089	0.0257149	-0.00268926
8510	2.67183	7.67056	0.89554	0.0257855	-0.00268433
8511	2.67214	7.66428	0.894995	0.0258576	-0.00267802
8512	2.67245	7.65801	0.894452	0.0259301	-0.0026714
8513	2.67277	7.65173	0.893907	0.0260023	-0.0026649
8514	2.67308	7.64546	0.893362	0.0260746	-0.00265841
8515	2.6734	7.63919	0.892823	0.0261492	-0.00265017
8516	2.67371	7.63293	0.892275	0.0262197	-0.00264467
8517	2.67402	7.62666	0.891731	0.0262918	-0.00263773
8518	2.67434	7.6204	0.891186	0.0263642	-0.00263081
8519	2.67465	7.61414	0.890643	0.0264365	-0.00262398
8520	2.67497	7.60789	0.890102	0.0265105	-0.00261581
8521	2.67528	7.60163	0.889554	0.0265809	-0.00261016
8522	2.67559	7.59539	0.889014	0.0266549	-0.00260166
8523	2.67591	7.58914	0.888467	0.026725	-0.00259581
8524	2.67622	7.5829	0.887926	0.026799	-0.00258784
8525	2.67654	7.57667	0.887382	0.026871	-0.00258051
8526	2.67685	7.57044	0.88684	0.0269432	-0.00257325
8527	2.67716	7.56422	0.886293	0.0270133	-0.00256704
8528	2.67748	7.558	0.885755	0.0270873	-0.00255808
8529	2.67779	7.55178	0.885209	0.0271577	-0.00255175
8530	2.67811	7.54558	0.884665	0.0272292	-0.00254473
8531	2.67842	7.53937	0.884123	0.0273012	-0.00253727
8532	2.67873	7.53318	0.883583	0.0273731	-0.00252945
8533	2.67905	7.52699	0.883041	0.0274448	-0.00252192
8534	2.67936	7.52081	0.8825	0.0275161	-0.00251442
8535	2.67968	7.51463	0.881961	0.0275877	-0.00250683
8536	2.67999	7.50847	0.88142	0.0276591	-0.00249882
8537	2.6803	7.50231	0.880882	0.0277309	-0.00249046
8538	2.68062	7.49615	0.880346	0.0278024	-0.00248223
8539	2.68093	7.49001	0.879809	0.0278736	-0.00247397
8540	2.68125	7.48387	0.879272	0.0279447	-0.00246588
8541	2.68156	7.47775	0.878734	0.0280157	-0.00245786
8542	2.68187	7.47163	0.878202	0.0280884	-0.00244831
8543	2.68219	7.46552	0.877663	0.0281575	-0.00244118
8544	2.6825	7.45942	0.877128	0.0282284	-0.00243279
8545	2.68282	7.45333	0.876594	0.0282987	-0.00242466
8546	2.68313	7.44725	0.876059	0.0283694	-0.00241625
8547	2.68344	7.44118	0.875527	0.0284399	-0.00240783
8548	2.68376	7.43511	0.874993	0.02851	-0.00239972
8549	2.68407	7.42906	0.874462	0.0285801	-0.00239111
8550	2.68439	7.42302	0.873932	0.0286502	-0.0023824
8551	2.6847	7.417	0.873402	0.0287201	-0.00237384
8552	2.68501	7.41098	0.872874	0.0287897	-0.0023652
8553	2.68533	7.40497	0.872348	0.028861	-0.00235533
8554	2.68564	7.39898	0.871817	0.0289289	-0.00234772
8555	2.68596	7.39299	0.871292	0.0289985	-0.00233873
8556	2.68627	7.38702	0.870766	0.0290677	-0.00232988
8557	2.68658	7.38107	0.870241	0.0291367	-0.00232098
8558	2.6869	7.37512	0.869716	0.0292057	-0.00231237
8559	2.68721	7.36919	0.869192	0.0292745	-0.00230375
8560	2.68753	7.36327	0.86867	0.0293431	-0.00229489
8561	2.68784	7.35736	0.868148	0.0294113	-0.00228614
8562	2.68815	7.35147	0.867626	0.0294793	-0.00227773
8563	2.68847	7.34559	0.867105	0.029547	-0.00226925
8564	2.68878	7.33972	0.866584	0.0296144	-0.00226082
8565	2.6891	7.33387	0.866065	0.0296821	-0.00225189
8566	2.68941	7.32804	0.865547	0.0297494	-0.00224327
8567	2.68972	7.32221	0.86503	0.0298166	-0.0022345
8568	2.69004	7.31641	0.864515	0.0298836	-0.00222562
8569	2.69035	7.31061	0.864	0.0299508	-0.00221662
8570	2.69067	7.30484	0.863486	0.0300176	-0.00220765
8571	2.69098	7.29908	0.862974	0.0300842	-0.00219871
8572	2.69129	7.29333	0.862468	0.0301523	-0.0021882
8573	2.69161	7.2876	0.861955	0.0302168	-0.00218014
8574	2.69192	7.28189	0.861446	0.030283	-0.00217093
8575	2.69224	7.27619	0.860939	0.0303489	-0.00216182
8576	2.69255	7.27051	0.860432	0.0304147	-0.00215265
8577	2.69286	7.26485	0.859928	0.0304804	-0.0021433
8578	2.69318	7.2592	0.859425	0.0305457	-0.00213413
8579	2.69349	7.25358	0.858922	0.0306111	-0.00212496
8580	2.69381	7.24797	0.85842	0.030676	-0.00211564
8581	2.69412	7.24237	0.857923	0.0307422	-0.00210539
8582	2.69443	7.2368	0.857421	0.0308053	-0.00209704
8583	2.69475	7.23124	0.856924	0.0308697	-0.0020877
8584	2.69506	7.2257	0.85643	0.0309341	-0.00207803
8585	2.69538	7.22018	0.855936	0.0309983	-0.00206841
8586	2.69569	7.21468	0.855445	0.0310622	-0.00205869
8587	2.696	7.2092	0.854956	0.0311264	-0.00204872
8588	2.69632	7.20374	0.854468	0.03119	-0.00203866
8589	2.69663	7.1983	0.853983	0.0312538	-0.00202861
8590	2.69695	7.19288	0.853498	0.0313167	-0.00201861
8591	2.69726	7.18747	0.853013	0.0313797	-0.00200913
8592	2.69757	7.18209	0.85253	0.0314422	-0.00199958
8593	2.69789	7.17673	0.852051	0.0315047	-0.00198964
8594	2.6982	7.17139	0.851572	0.0315673	-0.00197932
8595	2.69852	7.16607	0.851097	0.0316295	-0.00196926
8596	2.69883	7.16077	0.850626	0.0316932	-0.0019583
8597	2.69914	7.15549	0.85015	0.0317537	-0.0019492
8598	2.69946	7.15023	0.84968	0.0318153	-0.0019387
8599	2.69977	7.145	0.849212	0.0318766	-0.00192848
8600	2.70009	7.13979	0.848745	0.0319377	-0.00191797
8601	2.7004	7.13459	0.848281	0.0319987	-0.0019077
8602	2.70071	7.12943	0.847819	0.0320595	-0.00189747
8603	2.70103	7.12428	0.847358	0.0321199	-0.00188707
8604	2.70134	7.11916	0.846897	0.0321797	-0.00187705
8605	2.70166	7.11406	0.846442	0.0322407	-0.00186618
8606	2.70197	7.10898	0.845983	0.0322985	-0.00185732
8607	2.70228	7.10392	0.845526	0.0323576	-0.00184746
8608	2.7026	7.09889	0.845074	0.0324164	-0.00183732
8609	2.70291	7.09389	0.844624	0.032475	-0.00182745
8610	2.70323	7.0889	0.844175	0.0325333	-0.00181744
8611	2.70354	7.08394	0.843727	0.0325914	-0.00180766
8612	2.70385	7.07901	0.843283	0.0326493	-0.00179757
8613	2.70417	7.0741	0.842839	0.0327068	-0.00178783
8614	2.70448	7.06921	0.842397	0.032764	-0.00177805
8615	2.7048	7.06435	0.841956	0.0328208	-0.00176836
8616	2.70511	7.05952	0.841518	0.0328775	-0.00175854
8617	2.70542	7.05471	0.841083	0.0329336	-0.00174886
8618	2.70574	7.04992	0.840646	0.032989	-0.00173963
8619	2.70605	7.04516	0.840213	0.0330446	-0.00173025
8620	2.70637	7.04043	0.83978	0.0330998	-0.0017211
8621	2.70668	7.03572	0.83935	0.0331546	-0.00171186
8622	2.70699	7.03104	0.838922	0.0332095	-0.0017022
8623	2.70731	7.02639	0.838496	0.0332641	-0.00169282
8624	2.70762	7.02176	0.838073	0.0333184	-0.00168333
8625	2.70794	7.01716	0.837652	0.0333726	-0.00167377
8626	2.70825	7.01258	0.837234	0.0334267	-0.00166385
8627	2.70856	7.00804	0.836816	0.0334803	-0.00165413
8628	2.70888	7.00352	0.836403	0.0335338	-0.00164436
8629	2.70919	6.99902	0.83599	0.033587	-0.00163477
8630	2.70951	6.99456	0.835579	0.03364	-0.00162491
8631	2.70982	6.99012	0.835172	0.0336928	-0.00161493
8632	2.71013	6.98571	0.834768	0.0337453	-0.00160499
8633	2.71045	6.98133	0.834365	0.0337976	-0.00159495
8634	2.71076	6.97698	0.833966	0.0338499	-0.00158471
8635	2.71108	6.97266	0.83357	0.0339018	-0.0015744
8636	2.71139	6.96836	0.833176	0.0339534	-0.00156392
8637	2.7117	6.96409	0.832787	0.0340049	-0.00155296
8638	2.71202	6.95986	0.8324	0.0340564	-0.00154186
8639	2.71233	6.95565	0.832017	0.0341075	-0.00153074
8640	2.71265	6.95147	0.831635	0.0341582	-0.00151968
8641	2.71296	6.94732	0.831256	0.0342087	-0.00150868
8642	2.71327	6.9432	0.83088	0.0342589	-0.00149789
8643	2.71359	6.93911	0.830506	0.0343089	-0.00148689
8644	2.7139	6.93505	0.830133	0.0343583	-0.0014765
8645	2.71422	6.93102	0.829763	0.0344068	-0.00146601
8646	2.71453	6.92702	0.829396	0.034456	-0.00145537
8647	2.71484	6.92305	0.829031	0.0345044	-0.00144511
8648	2.71516	6.91911	0.828669	0.0345525	-0.00143455
8649	2.71547	6.91521	0.828307	0.0345996	-0.00142454
8650	2.71579	6.91133	0.82795	0.0346471	-0.00141394
8651	2.7161	6.90748	0.827594	0.0346941	-0.00140403
8652	2.71641	6.90367	0.82724	0.0347409	-0.00139404
8653	2.71673	6.89989	0.82689	0.0347874	-0.00138412
8654	2.71704	6.89613	0.826542	0.0348335	-0.00137397
8655	2.71736	6.89242	0.826194	0.0348784	-0.00136434
8656	2.71767	6.88873	0.82585	0.0349238	-0.00135441
8657	2.71798	6.88507	0.82551	0.0349694	-0.0013445
8658	2.7183	6.88145	0.825171	0.0350139	-0.00133505
8659	2.71861	6.87786	0.824834	0.0350581	-0.00132551
8660	2.71893	6.8743	0.824499	0.0351019	-0.00131619
8661	2.71924	6.87077	0.824166	0.0351455	-0.00130665
8662	2.71955	6.86728	0.823835	0.0351879	-0.00129773
8663	2.71987	6.86382	0.82351	0.0352318	-0.00128784
8664	2.72018	6.86039	0.823187	0.0352747	-0.00127816
8665	2.7205	6.857	0.822864	0.0353167	-0.00126867
8666	2.72081	6.85363	0.82255	0.0353598	-0.00125846
8667	2.72112	6.85031	0.822236	0.0354021	-0.00124847
8668	2.72144	6.84701	0.821925	0.035444	-0.00123831
8669	2.72175	6.84375	0.821616	0.0354853	-0.00122834
8670	2.72207	6.84052	0.821311	0.0355264	-0.00121824
8671	2.72238	6.83733	0.821008	0.0355673	-0.00120814
8672	2.72269	6.83417	0.820709	0.0356081	-0.00119801
8673	2.72301	6.83105	0.820413	0.035648	-0.00118773
8674	2.72332	6.82796	0.820121	0.0356884	-0.0011771
8675	2.72364	6.8249	0.819833	0.0357286	-0.00116687
8676	2.72395	6.82188	0.819546	0.0357681	-0.00115659
8677	2.72426	6.81889	0.819264	0.0358074	-0.00114596
8678	2.72458	6.81594	0.818984	0.0358462	-0.00113576
8679	2.72489	6.81302	0.818708	0.0358848	-0.00112529
8680	2.72521	6.81014	0.818434	0.035923	-0.00111492
8681	2.72552	6.80729	0.818163	0.0359608	-0.00110464
8682	2.72583	6.80448	0.817895	0.0359985	-0.00109467
8683	2.72615	6.8017	0.817631	0.0360358	-0.00108421
8684	2.72646	6.79896	0.817371	0.0360729	-0.00107348
8685	2.72678	6.79625	0.817113	0.0361095	-0.00106313
8686	2.72709	6.79358	0.816858	0.0361458	-0.0010528
8687	2.7274	6.79095	0.816608	0.0361819	-0.00104251
8688	2.72772	6.78835	0.816359	0.0362174	-0.0010322
8689	2.72803	6.78579	0.816114	0.0362529	-0.00102191
8690	2.72835	6.78326	0.815871	0.0362878	-0.00101182
8691	2.72866	6.78077	0.81563	0.036322	-0.0010024
8692	2.72897	6.77831	0.81539	0.0363559	-0.00099327
8693	2.72929	6.7759	0.815153	0.0363894	-0.000984312
8694	2.7296	6.77351	0.814919	0.0364225	-0.000975061
8695	2.72992	6.77117	0.814688	0.0364555	-0.000966009
8696	2.73023	6.76886	0.814461	0.036488	-0.000957042
8697	2.73054	6.76659	0.814235	0.03652	-0.000948096
8698	2.73086	6.76435	0.814013	0.0365518	-0.000938967
8699	2.73117	6.76216	0.813795	0.0365833	-0.000930269
8700	2.73149	6.76	0.813577	0.0366141	-0.000921603
8701	2.7318	6.75787	0.813363	0.0366449	-0.000912695
8702	2.73211	6.75578	0.813152	0.0366752	-0.000904039
8703	2.73243	6.75373	0.812944	0.0367051	-0.000895583
8704	2.73274	6.75172	0.812738	0.0367347	-0.000886866
8705	2.73306	6.74975	0.812537	0.0367643	-0.000878689
8706	2.73337	6.74781	0.812337	0.0367931	-0.00087008
8707	2.73368	6.74591	0.81214	0.0368222	-0.000861622
8708	2.734	6.74405	0.811947	0.0368506	-0.000853133
8709	2.73431	6.74222	0.811756	0.0368783	-0.000844561
8710	2.73463	6.74044	0.811571	0.0369067	-0.000835881
8711	2.73494	6.73869	0.811389	0.0369343	-0.00082715
8712	2.73525	6.73698	0.811207	0.0369615	-0.000818574
8713	2.73557	6.7353	0.811031	0.0369886	-0.000809767
8714	2.73588	6.73367	0.810858	0.0370154	-0.000800851
8715	2.7362	6.73207	0.810689	0.0370417	-0.000791461
8716	2.73651	6.73051	0.810526	0.0370687	-0.000782222
8717	2.73682	6.72899	0.810362	0.0370943	-0.000773043
8718	2.73714	6.72751	0.810205	0.0371203	-0.000763697
8719	2.73745	6.72607	0.810051	0.0371457	-0.000754142
8720	2.73777	6.72466	0.8099	0.0371709	-0.00074468
8721	2.73808	6.7233	0.809753	0.0371959	-0.000735509
8722	2.73839	6.72197	0.809609	0.0372205	-0.000725889
8723	2.73871	6.72068	0.809469	0.0372447	-0.000716521
8724	2.73902	6.71943	0.809331	0.0372685	-0.000707417
8725	2.73934	6.71821	0.809198	0.0372922	-0.000698186
8726	2.73965	6.71704	0.809068	0.0373154	-0.000688955
8727	2.73996	6.71591	0.808941	0.0373383	-0.000679611
8728	2.74028	6.71481	0.808817	0.0373608	-0.000670247
8729	2.74059	6.71375	0.808697	0.037383	-0.000661055
8730	2.74091	6.71273	0.808581	0.0374051	-0.000651912
8731	2.74122	6.71175	0.808466	0.0374264	-0.000643387
8732	2.74153	6.71081	0.808355	0.0374475	-0.000634612
8733	2.74185	6.70991	0.808249	0.0374684	-0.000625629
8734	2.74216	6.70905	0.808145	0.0374887	-0.000616847
8735	2.74248	6.70823	0.808045	0.0375089	-0.000607707
8736	2.74279	6.70744	0.80795	0.0375286	-0.000598713
8737	2.7431	6.7067	0.807856	0.0375479	-0.000589482
8738	2.74342	6.70599	0.807768	0.0375672	-0.000580519
8739	2.74373	6.70532	0.807683	0.0375862	-0.00057161
8740	2.74405	6.7047	0.807602	0.0376049	-0.00056298
8741	2.74436	6.70411	0.807522	0.0376227	-0.000554396
8742	2.74467	6.70356	0.807446	0.0376403	-0.000546149
8743	2.74499	6.70305	0.807371	0.0376572	-0.000537932
8744	2.7453	6.70258	0.807302	0.0376742	-0.0005295
8745	2.74562	6.70215	0.807235	0.0376905	-0.000521093
8746	2.74593	6.70176	0.807172	0.0377065	-0.000513201
8747	2.74624	6.7014	0.807111	0.0377222	-0.000505455
8748	2.74656	6.70109	0.807054	0.0377374	-0.000497696
8749	2.74687	6.70082	0.806999	0.0377523	-0.00048978
8750	2.74719	6.70058	0.806948	0.0377668	-0.000482022
8751	2.7475	6.70039	0.806901	0.0377811	-0.000474287
8752	2.74781	6.70023	0.806857	0.037795	-0.000466673
8753	2.74813	6.70012	0.806816	0.0378085	-0.000458998
8754	2.74844	6.70004	0.80678	0.037822	-0.000451116
8755	2.74876	6.7	0.806746	0.0378348	-0.000443402
8756	2.74907	6.70001	0.806716	0.0378476	-0.000435585
8757	2.74938	6.70005	0.80669	0.0378599	-0.000427909
8758	2.7497	6.70013	0.806666	0.0378719	-0.000420289
8759	2.75001	6.70025	0.807445	0.0378725	-8.44236e-05
8760	2.75033	6.70041	0.808191	0.037979	0.000207101
8761	2.75064	6.70061	0.808755	0.0380526	0.000380826
8762	2.75095	6.70085	0.809032	0.0380781	0.000407638
8763	2.75127	6.70113	0.809102	0.0380741	0.000359377
8764	2.75158	6.70145	0.809098	0.0380622	0.000308801
8765	2.7519	6.7018	0.80913	0.038058	0.000299222
8766	2.75221	6.7022	0.809261	0.0380691	0.000343002
8767	2.75252	6.70263	0.809512	0.0380971	0.000436793
8768	2.75284	6.70311	0.809864	0.0381393	0.00056752
8769	2.75315	6.70362	0.81028	0.0381901	0.000716446
8770	2.75347	6.70418	0.810718	0.0382432	0.000869898
8771	2.75378	6.70477	0.811142	0.0382934	0.00101486
8772	2.75409	6.7054	0.811526	0.038337	0.00114574
8773	2.75441	6.70608	0.811863	0.0383736	0.00125948
8774	2.75472	6.70679	0.812153	0.0384033	0.00135784
8775	2.75504	6.70754	0.812405	0.0384279	0.00144376
8776	2.75535	6.70833	0.812631	0.038449	0.00152138
8777	2.75566	6.70915	0.812845	0.0384691	0.00159482
8778	2.75598	6.71002	0.813056	0.0384886	0.0016667
8779	2.75629	6.71093	0.813275	0.0385091	0.00174024
8780	2.75661	6.71187	0.813504	0.0385305	0.00181549
8781	2.75692	6.71286	0.813748	0.0385534	0.00189349
8782	2.75723	6.71388	0.814003	0.0385769	0.00197285
8783	2.75755	6.71494	0.814274	0.0386016	0.00205485
8784	2.75786	6.71604	0.814556	0.0386264	0.00213826
8785	2.75818	6.71718	0.81485	0.0386518	0.00222243
8786	2.75849	6.71836	0.815152	0.0386769	0.00230678
8787	2.7588	6.71958	0.815462	0.0387021	0.00239089
8788	2.75912	6.72084	0.815777	0.0387265	0.00247392
8789	2.75943	6.72213	0.816094	0.03875	0.00255443
8790	2.75975	6.72346	0.816414	0.0387725	0.00263364
8791	2.76006	6.72483	0.816736	0.0387939	0.0027102
8792	2.76037	6.72624	0.817059	0.0388143	0.0027848
8793	2.76069	6.72769	0.81738	0.0388331	0.00285583
8794	2.761	6.72918	0.817699	0.0388503	0.00292328
8795	2.76132	6.7307	0.818017	0.0388661	0.00298781
8796	2.76163	6.73227	0.818333	0.0388804	0.00304886
8797	2.76194	6.73387	0.818644	0.0388927	0.0031061
8798	2.76226	6.73551	0.818953	0.0389037	0.00316007
8799	2.76257	6.73719	0.819259	0.038913	0.00321056
8800	2.76289	6.7389	0.819561	0.0389208	0.00325774
8801	2.7632	6.74066	0.819861	0.0389269	0.0033019
8802	2.76351	6.74245	0.820158	0.0389319	0.00334297
8803	2.76383	6.74428	0.820452	0.0389352	0.00338095
8804	2.76414	6.74614	0.820744	0.0389373	0.00341669
8805	2.76446	6.74805	0.821032	0.0389379	0.00344953
8806	2.76477	6.74999	0.82132	0.0389375	0.00348027
8807	2.76508	6.75197	0.821607	0.0389358	0.00350866
8808	2.7654	6.75399	0.821891	0.0389331	0.00353519
8809	2.76571	6.75604	0.822174	0.038929	0.00355969
8810	2.76603	6.75813	0.822458	0.0389245	0.00358311
8811	2.76634	6.76026	0.822741	0.0389188	0.00360475
8812	2.76665	6.76243	0.823024	0.0389122	0.00362513
8813	2.76697	6.76463	0.823307	0.0389048	0.00364412
8814	2.76728	6.76687	0.82359	0.0388967	0.00366237
8815	2.7676	6.76914	0.823875	0.0388879	0.00367934
8816	2.76791	6.77146	0.824161	0.0388784	0.00369577
8817	2.76822	6.77381	0.824447	0.038868	0.00371102
8818	2.76854	6.77619	0.824733	0.0388569	0.00372544
8819	2.76885	6.77862	0.825021	0.0388452	0.00373918
8820	2.76917	6.78107	0.82531	0.0388327	0.00375242
8821	2.76948	6.78357	0.8256	0.0388197	0.00376515
8822	2.76979	6.7861	0.82589	0.0388059	0.00377687
8823	2.77011	6.78867	0.826183	0.0387917	0.00378823
8824	2.77042	6.79127	0.826476	0.0387769	0.00379919
8825	2.77074	6.79391	0.82677	0.0387612	0.00380918
8826	2.77105	6.79659	0.827065	0.0387452	0.00381906
8827	2.77136	6.7993	0.827362	0.0387285	0.00382841
8828	2.77168	6.80204	0.827661	0.0387114	0.00383747
8829	2.77199	6.80482	0.82796	0.0386937	0.00384597
8830	2.77231	6.80764	0.828261	0.0386754	0.00385404
8831	2.77262	6.81049	0.828562	0.0386566	0.00386162
8832	2.77293	6.81338	0.828867	0.0386376	0.00386927
8833	2.77325	6.8163	0.829171	0.0386177	0.00387594
8834	2.77356	6.81926	0.829474	0.0385973	0.00388209
8835	2.77388	6.82225	0.829783	0.0385769	0.00388869
8836	2.77419	6.82528	0.830093	0.0385562	0.00389513
8837	2.7745	6.82834	0.830403	0.0385346	0.00390073
8838	2.77482	6.83143	0.830717	0.038513	0.00390667
8839	2.77513	6.83456	0.831027	0.0384903	0.00391161
8840	2.77545	6.83772	0.831345	0.0384681	0.00391697
8841	2.77576	6.84092	0.831662	0.0384454	0.00392208
8842	2.77607	6.84415	0.831982	0.0384222	0.00392697
8843	2.77639	6.84742	0.832303	0.0383985	0.00393178
8844	2.7767	6.85072	0.832627	0.0383747	0.00393652
8845	2.77702	6.85405	0.832952	0.0383504	0.00394089
8846	2.77733	6.85741	0.83328	0.0383259	0.00394512
8847	2.77764	6.86081	0.833609	0.0383011	0.0039494
8848	2.77796	6.86424	0.833941	0.0382758	0.00395347
8849	2.77827	6.86771	0.834275	0.0382505	0.00395788
8850	2.77859	6.87121	0.834611	0.0382247	0.00396202
8851	2.7789	6.87474	0.83495	0.0381985	0.00396583
8852	2.77921	6.8783	0.835291	0.0381723	0.0039698
8853	2.77953	6.8819	0.835634	0.0381456	0.00397379
8854	2.77984	6.88552	0.83598	0.0381186	0.00397759
8855	2.78016	6.88918	0.836328	0.0380914	0.00398139
8856	2.78047	6.89287	0.836678	0.0380638	0.00398499
8857	2.78078	6.8966	0.837031	0.038036	0.00398892
8858	2.7811	6.90035	0.837386	0.0380079	0.00399247
8859	2.78141	6.90414	0.837744	0.0379797	0.00399622
8860	2.78173	6.90796	0.838102	0.0379506	0.00399935
8861	2.78204	6.91181	0.838468	0.0379222	0.00400331
8862	2.78235	6.91569	0.838833	0.0378929	0.00400688
8863	2.78267	6.9196	0.8392	0.0378635	0.00401044
8864	2.78298	6.92354	0.83957	0.0378334	0.00401369
8865	2.7833	6.92751	0.839938	0.0378026	0.00401618
8866	2.78361	6.93152	0.840315	0.0377728	0.00401995
8867	2.78392	6.93555	0.840689	0.0377412	0.00402221
8868	2.78424	6.93961	0.841066	0.03771	0.00402477
8869	2.78455	6.94371	0.841446	0.0376784	0.00402728
8870	2.78487	6.94783	0.84183	0.0376467	0.00403004
8871	2.78518	6.95198	0.842211	0.0376138	0.00403178
8872	2.78549	6.95617	0.8426	0.0375816	0.00403476
8873	2.78581	6.96038	0.842983	0.0375477	0.0040359
8874	2.78612	6.96462	0.843374	0.0375146	0.00403796
8875	2.78644	6.96889	0.843766	0.0374809	0.00403997
8876	2.78675	6.97319	0.84416	0.0374467	0.00404168
8877	2.78706	6.97752	0.844554	0.0374119	0.00404291
8878	2.78738	6.98187	0.844952	0.0373771	0.00404435
8879	2.78769	6.98626	0.845352	0.037342	0.00404553
8880	2.78801	6.99067	0.845754	0.0373066	0.00404715
8881	2.78832	6.99511	0.846158	0.0372708	0.00404831
8882	2.78863	6.99958	0.846565	0.0372347	0.00404968
8883	2.78895	7.00407	0.846973	0.0371985	0.00405092
8884	2.78926	7.0086	0.847383	0.0371617	0.00405202
8885	2.78958	7.01315	0.847794	0.0371247	0.00405285
8886	2.78989	7.01773	0.848207	0.0370873	0.0040538
8887	2.7902	7.02233	0.848624	0.0370495	0.00405437
8888	2.79052	7.02696	0.849041	0.0370113	0.00405477
8889	2.79083	7.03162	0.849459	0.0369729	0.00405532
8890	2.79115	7.03631	0.849881	0.0369344	0.00405595
8891	2.79146	7.04102	0.850305	0.0368954	0.00405656
8892	2.79177	7.04575	0.850731	0.0368562	0.00405704
8893	2.79209	7.05051	0.851158	0.0368165	0.00405737
8894	2.7924	7.0553	0.851586	0.0367765	0.00405749
8895	2.79272	7.06012	0.852013	0.0367351	0.00405668
8896	2.79303	7.06495	0.852449	0.0366955	0.00405745
8897	2.79334	7.06982	0.85288	0.0366537	0.00405686
8898	2.79366	7.07471	0.853318	0.0366128	0.0040571
8899	2.79397	7.07962	0.85376	0.036572	0.00405821
8900	2.79429	7.08456	0.854202	0.0365301	0.00405834
8901	2.7946	7.08952	0.85464	0.036487	0.00405737
8902	2.79491	7.0945	0.855089	0.0364455	0.00405811
8903	2.79523	7.09951	0.855531	0.0364017	0.00405683
8904	2.79554	7.10455	0.855979	0.0363586	0.00405676
8905	2.79586	7.10961	0.85643	0.0363153	0.00405653
8906	2.79617	7.11469	0.856885	0.0362725	0.00405685
8907	2.79648	7.11979	0.857339	0.0362284	0.00405657
8908	2.7968	7.12492	0.857791	0.0361833	0.00405515
8909	2.79711	7.13006	0.858248	0.0361387	0.00405459
8910	2.79743	7.13524	0.858709	0.0360941	0.00405423
8911	2.79774	7.14043	0.85917	0.036049	0.00405393
8912	2.79805	7.14565	0.859634	0.0360035	0.00405348
8913	2.79837	7.15088	0.860097	0.0359576	0.0040525
8914	2.79868	7.15614	0.860563	0.0359114	0.00405133
8915	2.799	7.16142	0.861032	0.035865	0.0040507
8916	2.79931	7.16672	0.861502	0.0358183	0.00404994
8917	2.79962	7.17205	0.861972	0.035771	0.00404875
8918	2.79994	7.17739	0.862445	0.0357235	0.00404764
8919	2.80025	7.18276	0.862918	0.0356756	0.00404608
8920	2.80057	7.18814	0.863394	0.0356274	0.00404488
8921	2.80088	7.19355	0.863872	0.035579	0.00404353
8922	2.80119	7.19897	0.864352	0.0355303	0.00404214
8923	2.80151	7.20442	0.864833	0.0354812	0.00404083
8924	2.80182	7.20988	0.865315	0.0354317	0.00403918
8925	2.80214	7.21536	0.8658	0.0353822	0.00403786
8926	2.80245	7.22087	0.866286	0.0353322	0.00403611
8927	2.80276	7.22639	0.866774	0.035282	0.00403436
8928	2.80308	7.23193	0.867263	0.0352315	0.00403278
8929	2.80339	7.23749	0.867755	0.0351808	0.00403125
8930	2.80371	7.24306	0.868249	0.0351298	0.0040297
8931	2.80402	7.24866	0.868744	0.0350788	0.00402822
8932	2.80433	7.25427	0.869243	0.0350272	0.00402678
8933	2.80465	7.2599	0.86974	0.0349754	0.00402486
8934	2.80496	7.26555	0.870241	0.0349233	0.00402339
8935	2.80528	7.27121	0.870744	0.0348708	0.00402157
8936	2.80559	7.2769	0.871247	0.0348181	0.00401974
8937	2.8059	7.2826	0.871753	0.034765	0.00401796
8938	2.80622	7.28831	0.87226	0.0347118	0.0040163
8939	2.80653	7.29404	0.872769	0.0346582	0.00401449
8940	2.80685	7.29979	0.873278	0.0346041	0.00401225
8941	2.80716	7.30555	0.87379	0.0345498	0.00401019
8942	2.80747	7.31133	0.874302	0.0344951	0.00400788
8943	2.80779	7.31712	0.874816	0.03444	0.00400558
8944	2.8081	7.32293	0.875333	0.034385	0.00400342
8945	2.80842	7.32876	0.87585	0.0343294	0.00400083
8946	2.80873	7.3346	0.876369	0.0342735	0.00399826
8947	2.80904	7.34045	0.876888	0.0342171	0.0039956
8948	2.80936	7.34632	0.877408	0.0341603	0.0039927
8949	2.80967	7.3522	0.87793	0.0341033	0.00398973
8950	2.80999	7.35809	0.878454	0.0340462	0.0039868
8951	2.8103	7.364	0.878979	0.0339888	0.00398375
8952	2.81061	7.36992	0.879505	0.033931	0.00398058
8953	2.81093	7.37586	0.880032	0.0338728	0.00397761
8954	2.81124	7.3818	0.880559	0.033813	0.00397373
8955	2.81156	7.38776	0.881093	0.033756	0.0039718
8956	2.81187	7.39373	0.881625	0.033697	0.00396877
8957	2.81218	7.39972	0.882158	0.0336378	0.00396546
8958	2.8125	7.40571	0.882691	0.0335781	0.00396206
8959	2.81281	7.41172	0.883226	0.0335177	0.00395834
8960	2.81313	7.41774	0.88376	0.0334573	0.00395413
8961	2.81344	7.42377	0.884297	0.0333967	0.0039506
8962	2.81375	7.42981	0.884835	0.033336	0.00394703
8963	2.81407	7.43586	0.885375	0.0332748	0.00394341
8964	2.81438	7.44193	0.885914	0.0332133	0.0039393
8965	2.8147	7.448	0.886453	0.0331517	0.00393544
8966	2.81501	7.45408	0.886996	0.0330898	0.00393156
8967	2.81532	7.46017	0.887535	0.0330257	0.00392624
8968	2.81564	7.46627	0.888082	0.0329647	0.00392316
8969	2.81595	7.47238	0.888627	0.032902	0.00391928
8970	2.81627	7.4785	0.889169	0.032837	0.00391354
8971	2.81658	7.48463	0.889719	0.0327754	0.0039105
8972	2.81689	7.49077	0.890267	0.0327118	0.00390625
8973	2.81721	7.49691	0.89081	0.032646	0.00390033
8974	2.81752	7.50307	0.891362	0.0325834	0.00389694
8975	2.81784	7.50923	0.891913	0.0325189	0.00389252
8976	2.81815	7.5154	0.892463	0.0324541	0.00388774
8977	2.81846	7.52157	0.893013	0.0323891	0.00388298
8978	2.81878	7.52776	0.893565	0.0323241	0.00387852
8979	2.81909	7.53395	0.894118	0.0322587	0.0038736
8980	2.81941	7.54014	0.894665	0.0321914	0.00386729
8981	2.81972	7.54634	0.895223	0.0321271	0.00386345
8982	2.82003	7.55255	0.895779	0.0320612	0.00385887
8983	2.82035	7.55877	0.896329	0.0319933	0.00385256
8984	2.82066	7.56499	0.896884	0.0319268	0.00384752
8985	2.82098	7.57121	0.897446	0.0318618	0.0038436
8986	2.82129	7.57744	0.898002	0.0317946	0.00383838
8987	2.8216	7.58368	0.898559	0.0317272	0.00383311
8988	2.82192	7.58992	0.89911	0.0316578	0.00382643
8989	2.82223	7.59616	0.899671	0.0315915	0.0038219
8990	2.82255	7.60241	0.900231	0.0315237	0.0038168
8991	2.82286	7.60866	0.900789	0.0314555	0.00381096
8992	2.82317	7.61492	0.901346	0.0313869	0.00380491
8993	2.82349	7.62117	0.901904	0.031318	0.00379908
8994	2.8238	7.62744	0.902464	0.0312495	0.00379361
8995	2.82412	7.6337	0.903024	0.0311806	0.00378778
8996	2.82443	7.63997	0.903583	0.0311116	0.00378199
8997	2.82474	7.64624	0.904143	0.0310424	0.00377633
8998	2.82506	7.65251	0.904704	0.0309731	0.00377029
8999	2.82537	7.65878	0.905264	0.0309033	0.00376417
9000	2.82569	7.66506	0.905824	0.0308333	0.00375795
9001	2.826	7.67134	0.906384	0.0307631	0.00375182
[truncated: 3,004 more rows]
[truncated: 4 more columns]
