# Supplementary material for: Data regarding the computational fluid dynamics simulations of an airfoil with plasma actuator in unsteady flow
Source: Data Brief. 2020 Feb 13;29:105286. doi: 10.1016/j.dib.2020.105286 (PMC7044653; doi:10.1016/j.dib.2020.105286)
Supplement: Multimedia component 1 [file mmc1.zip › Allegati/w60_a1/Clean_w60_a1.xlsx]

## Sheet: Foglio2 (2)
Time Step	Time	Angle of attack	Lift coefficient	Drag coefficient	Moment coefficient
[]	[s]	[deg]	[]	[]	[]
3669	1.15175	7.69008	0.855382	0.0306565	-0.00156781
3670	1.15207	7.70892	0.854921	0.0308084	-0.00145519
3671	1.15238	7.72776	0.854475	0.0309591	-0.00134255
3672	1.15269	7.74658	0.854044	0.0311088	-0.00122966
3673	1.15301	7.76539	0.853629	0.0312574	-0.00111657
3674	1.15332	7.78418	0.853229	0.0314049	-0.00100354
3675	1.15364	7.80294	0.852844	0.0315511	-0.00089083
3676	1.15395	7.82166	0.852472	0.0316958	-0.000778637
3677	1.15426	7.84034	0.852113	0.0318389	-0.000667286
3678	1.15458	7.85896	0.851764	0.0319801	-0.000557414
3679	1.15489	7.87754	0.851429	0.0321198	-0.000447896
3680	1.15521	7.89604	0.851108	0.032258	-0.000338651
3681	1.15552	7.91448	0.850799	0.0323948	-0.000229695
3682	1.15583	7.93284	0.850505	0.0325301	-0.000121105
3683	1.15615	7.95112	0.850224	0.0326641	-1.29442e-05
3684	1.15646	7.96931	0.849956	0.0327966	9.47539e-05
3685	1.15678	7.98741	0.849702	0.0329276	0.000201961
3686	1.15709	8.0054	0.849461	0.0330571	0.000308649
3687	1.1574	8.02329	0.849234	0.0331852	0.000414822
3688	1.15772	8.04106	0.849019	0.0333118	0.000520455
3689	1.15803	8.05871	0.848819	0.0334369	0.00062558
3690	1.15835	8.07623	0.848631	0.0335605	0.000730173
3691	1.15866	8.09362	0.848458	0.0336826	0.000834214
3692	1.15897	8.11086	0.848298	0.033803	0.000937722
3693	1.15929	8.12797	0.848151	0.033922	0.00104071
3694	1.1596	8.14492	0.848019	0.0340393	0.00114319
3695	1.15992	8.16171	0.847901	0.034155	0.00124515
3696	1.16023	8.17834	0.847797	0.0342691	0.00134656
3697	1.16054	8.1948	0.847708	0.0343815	0.00144747
3698	1.16086	8.21108	0.847633	0.0344922	0.00154789
3699	1.16117	8.22718	0.847573	0.0346013	0.00164778
3700	1.16149	8.2431	0.847527	0.0347087	0.00174718
3701	1.1618	8.25882	0.847497	0.0348142	0.00184577
3702	1.16211	8.27434	0.847481	0.034918	0.00194392
3703	1.16243	8.28966	0.847482	0.03502	0.00204162
3704	1.16274	8.30477	0.847498	0.0351202	0.00213883
3705	1.16306	8.31967	0.84753	0.0352185	0.0022354
3706	1.16337	8.33435	0.847577	0.0353148	0.00233116
3707	1.16368	8.3488	0.847641	0.0354091	0.00242637
3708	1.164	8.36302	0.847721	0.0355016	0.00252102
3709	1.16431	8.377	0.847818	0.0355921	0.00261513
3710	1.16463	8.39075	0.847931	0.0356809	0.00270854
3711	1.16494	8.40425	0.848061	0.0357676	0.00280137
3712	1.16525	8.4175	0.848208	0.0358518	0.00289316
3713	1.16557	8.43049	0.848372	0.0359338	0.00298436
3714	1.16588	8.44323	0.848554	0.0360136	0.00307492
3715	1.1662	8.4557	0.848753	0.036091	0.00316472
3716	1.16651	8.4679	0.848969	0.0361662	0.0032535
3717	1.16682	8.47983	0.849202	0.0362389	0.00334133
3718	1.16714	8.49149	0.849452	0.0363091	0.0034283
3719	1.16745	8.50286	0.849722	0.0363772	0.00351503
3720	1.16777	8.51395	0.850009	0.0364425	0.0036004
3721	1.16808	8.52475	0.850312	0.0365051	0.00368425
3722	1.16839	8.53526	0.850631	0.0365649	0.00376663
3723	1.16871	8.54547	0.850967	0.0366219	0.00384764
3724	1.16902	8.55538	0.851321	0.0366762	0.00392733
3725	1.16934	8.56499	0.851691	0.0367277	0.00400574
3726	1.16965	8.57429	0.852078	0.0367762	0.00408263
3727	1.16996	8.58327	0.852483	0.0368219	0.00415822
3728	1.17028	8.59195	0.852906	0.0368648	0.00423275
3729	1.17059	8.60031	0.853346	0.0369048	0.00430588
3730	1.17091	8.60835	0.853804	0.0369418	0.00437742
3731	1.17122	8.61607	0.854279	0.0369758	0.00444761
3732	1.17153	8.62346	0.854772	0.037007	0.00451654
3733	1.17185	8.63052	0.855284	0.0370352	0.00458419
3734	1.17216	8.63726	0.855814	0.0370604	0.00465054
3735	1.17248	8.64366	0.856361	0.0370824	0.00471523
3736	1.17279	8.64973	0.856926	0.0371011	0.00477819
3737	1.1731	8.65546	0.857508	0.0371167	0.00483967
3738	1.17342	8.66085	0.858108	0.0371292	0.00489969
3739	1.17373	8.6659	0.858725	0.0371385	0.00495817
3740	1.17405	8.6706	0.859359	0.0371445	0.00501484
3741	1.17436	8.67496	0.860009	0.0371469	0.00506943
3742	1.17467	8.67898	0.860676	0.037146	0.0051221
3743	1.17499	8.68265	0.861357	0.0371415	0.00517277
3744	1.1753	8.68597	0.862054	0.0371335	0.00522138
3745	1.17562	8.68894	0.862765	0.0371217	0.00526736
3746	1.17593	8.69156	0.863489	0.0371063	0.00531103
3747	1.17624	8.69382	0.864228	0.0370872	0.0053525
3748	1.17656	8.69574	0.86498	0.0370644	0.00539161
3749	1.17687	8.6973	0.865742	0.0370376	0.00542759
3750	1.17719	8.69851	0.866518	0.0370073	0.00546131
3751	1.1775	8.69936	0.867306	0.0369732	0.00549251
3752	1.17781	8.69986	0.868105	0.0369355	0.00552133
3753	1.17813	8.7	0.868916	0.036894	0.0055475
3754	1.17844	8.69979	0.869738	0.0368489	0.00557133
3755	1.17876	8.69922	0.870571	0.0368004	0.0055929
3756	1.17907	8.6983	0.871416	0.0367483	0.00561211
3757	1.17938	8.69702	0.87227	0.0366925	0.00562883
3758	1.1797	8.69539	0.873136	0.0366334	0.00564344
3759	1.18001	8.69341	0.874014	0.036571	0.00565608
3760	1.18033	8.69107	0.874902	0.0365053	0.00566679
3761	1.18064	8.68838	0.875802	0.0364364	0.00567557
3762	1.18095	8.68535	0.876711	0.036364	0.00568217
3763	1.18127	8.68196	0.877632	0.0362886	0.00568689
3764	1.18158	8.67822	0.878562	0.0362099	0.00568976
3765	1.1819	8.67414	0.879504	0.0361281	0.00569085
3766	1.18221	8.66971	0.880455	0.0360433	0.00569015
3767	1.18252	8.66493	0.881416	0.0359553	0.00568744
3768	1.18284	8.65982	0.882387	0.0358643	0.00568299
3769	1.18315	8.65436	0.883367	0.0357703	0.00567695
3770	1.18347	8.64856	0.884356	0.0356733	0.00566909
3771	1.18378	8.64243	0.885355	0.0355733	0.00565968
3772	1.18409	8.63597	0.886361	0.0354704	0.0056483
3773	1.18441	8.62917	0.887374	0.0353644	0.0056348
3774	1.18472	8.62204	0.888394	0.0352554	0.00561923
3775	1.18504	8.61458	0.88942	0.0351436	0.00560176
3776	1.18535	8.6068	0.890451	0.0350286	0.00558193
3777	1.18566	8.5987	0.891486	0.0349105	0.00555978
3778	1.18598	8.59028	0.892525	0.0347894	0.00553521
3779	1.18629	8.58154	0.893567	0.0346652	0.00550808
3780	1.18661	8.57249	0.894611	0.0345379	0.00547846
3781	1.18692	8.56313	0.895657	0.0344078	0.00544665
3782	1.18723	8.55346	0.896705	0.0342748	0.00541248
3783	1.18755	8.54349	0.897752	0.0341388	0.0053757
3784	1.18786	8.53322	0.898799	0.0339999	0.00533631
3785	1.18818	8.52266	0.899846	0.0338583	0.00529463
3786	1.18849	8.5118	0.900891	0.0337139	0.00525038
3787	1.1888	8.50066	0.901934	0.0335667	0.00520352
3788	1.18912	8.48923	0.902975	0.0334171	0.00515444
3789	1.18943	8.47752	0.904014	0.0332652	0.00510335
3790	1.18975	8.46553	0.90505	0.0331109	0.00504994
3791	1.19006	8.45328	0.906082	0.0329542	0.00499421
3792	1.19037	8.44075	0.90711	0.0327955	0.00493633
3793	1.19069	8.42797	0.908136	0.0326349	0.00487681
3794	1.191	8.41492	0.909158	0.0324724	0.00481545
3795	1.19132	8.40162	0.910176	0.0323083	0.00475256
3796	1.19163	8.38807	0.911191	0.0321427	0.00468806
3797	1.19194	8.37428	0.912202	0.0319759	0.00462254
3798	1.19226	8.36025	0.913207	0.0318074	0.00455512
3799	1.19257	8.34598	0.914207	0.0316375	0.00448606
3800	1.19289	8.33149	0.915202	0.0314666	0.00441575
3801	1.1932	8.31677	0.916191	0.0312944	0.00434396
3802	1.19351	8.30183	0.917173	0.0311212	0.00427071
3803	1.19383	8.28668	0.91815	0.0309467	0.00419636
3804	1.19414	8.27132	0.919118	0.0307713	0.00412057
3805	1.19446	8.25576	0.920079	0.0305952	0.00404339
3806	1.19477	8.23999	0.921032	0.0304185	0.00396507
3807	1.19508	8.22404	0.921975	0.0302408	0.00388523
3808	1.1954	8.20791	0.922908	0.0300625	0.00380382
3809	1.19571	8.19159	0.923831	0.0298833	0.00372086
3810	1.19603	8.17509	0.924743	0.0297037	0.00363674
3811	1.19634	8.15843	0.925644	0.0295235	0.0035512
3812	1.19665	8.14161	0.926532	0.0293428	0.00346421
3813	1.19697	8.12463	0.927409	0.0291619	0.00337592
3814	1.19728	8.1075	0.928273	0.0289807	0.00328676
3815	1.1976	8.09022	0.929124	0.0287997	0.00319656
3816	1.19791	8.07281	0.929961	0.0286184	0.00310478
3817	1.19822	8.05526	0.930783	0.028437	0.00301141
3818	1.19854	8.03759	0.931589	0.0282556	0.00291656
3819	1.19885	8.01979	0.932379	0.0280742	0.00282034
3820	1.19917	8.00189	0.933155	0.0278931	0.00272308
3821	1.19948	7.98387	0.933913	0.0277122	0.00262461
3822	1.19979	7.96576	0.934656	0.027532	0.00252518
3823	1.20011	7.94755	0.935381	0.0273525	0.00242444
3824	1.20042	7.92925	0.936089	0.0271735	0.00232282
3825	1.20074	7.91088	0.936778	0.026995	0.00221987
3826	1.20105	7.89242	0.93745	0.0268163	0.002116
3827	1.20136	7.8739	0.938104	0.0266387	0.00201114
3828	1.20168	7.85532	0.938739	0.0264622	0.00190537
3829	1.20199	7.83668	0.939356	0.0262872	0.00179901
3830	1.20231	7.818	0.939955	0.0261132	0.00169192
3831	1.20262	7.79927	0.940535	0.0259403	0.0015841
3832	1.20293	7.7805	0.941096	0.0257687	0.00147564
3833	1.20325	7.76171	0.94164	0.0255983	0.00136674
3834	1.20356	7.7429	0.942165	0.0254291	0.00125736
3835	1.20388	7.72407	0.942671	0.0252614	0.00114759
3836	1.20419	7.70523	0.943161	0.0250952	0.00103785
3837	1.2045	7.68639	0.943632	0.0249301	0.000928022
3838	1.20482	7.66756	0.944086	0.0247668	0.000817836
3839	1.20513	7.64873	0.944521	0.0246054	0.000707436
3840	1.20545	7.62993	0.94494	0.0244458	0.00059702
3841	1.20576	7.61115	0.94534	0.0242879	0.0004866
3842	1.20607	7.5924	0.945725	0.0241318	0.00037635
3843	1.20639	7.57369	0.946092	0.0239773	0.000266257
3844	1.2067	7.55502	0.946444	0.0238245	0.000156369
3845	1.20702	7.53641	0.946779	0.0236731	4.6689e-05
3846	1.20733	7.51785	0.947099	0.0235237	-6.25643e-05
3847	1.20764	7.49936	0.947404	0.0233763	-0.000171413
3848	1.20796	7.48094	0.947693	0.0232308	-0.000279882
3849	1.20827	7.4626	0.947968	0.0230873	-0.000387492
3850	1.20859	7.44434	0.948228	0.0229458	-0.000494377
3851	1.2089	7.42617	0.948474	0.0228061	-0.000600771
3852	1.20921	7.4081	0.948706	0.022668	-0.000706861
3853	1.20953	7.39014	0.948922	0.0225318	-0.000812636
3854	1.20984	7.37228	0.949125	0.0223975	-0.000917902
3855	1.21016	7.35454	0.949313	0.0222649	-0.0010227
3856	1.21047	7.33692	0.949488	0.0221343	-0.00112688
3857	1.21078	7.31943	0.94965	0.0220056	-0.00123033
3858	1.2111	7.30208	0.949798	0.0218789	-0.00133307
3859	1.21141	7.28487	0.949934	0.0217541	-0.00143505
3860	1.21173	7.2678	0.950056	0.0216312	-0.00153629
3861	1.21204	7.25089	0.950166	0.0215101	-0.00163675
3862	1.21235	7.23414	0.950263	0.021391	-0.00173654
3863	1.21267	7.21755	0.950347	0.0212738	-0.00183558
3864	1.21298	7.20113	0.950418	0.0211587	-0.00193378
3865	1.2133	7.1849	0.950478	0.0210458	-0.00203123
3866	1.21361	7.16884	0.950523	0.0209346	-0.00212788
3867	1.21392	7.15297	0.950557	0.0208254	-0.00222372
3868	1.21424	7.1373	0.950576	0.0207185	-0.00231918
3869	1.21455	7.12183	0.950582	0.0206136	-0.00241395
3870	1.21487	7.10656	0.950575	0.0205102	-0.00250805
3871	1.21518	7.0915	0.950553	0.02041	-0.00260154
3872	1.21549	7.07666	0.950518	0.0203117	-0.00269445
3873	1.21581	7.06204	0.950468	0.0202151	-0.00278662
3874	1.21612	7.04764	0.950404	0.0201205	-0.00287816
3875	1.21644	7.03348	0.950325	0.0200279	-0.00296906
3876	1.21675	7.01956	0.950232	0.0199376	-0.00305931
3877	1.21706	7.00587	0.950122	0.0198496	-0.00314986
3878	1.21738	6.99243	0.949997	0.0197638	-0.00323963
3879	1.21769	6.97925	0.949854	0.0196801	-0.00332957
3880	1.21801	6.96632	0.949696	0.0195987	-0.00341856
3881	1.21832	6.95364	0.949522	0.0195199	-0.00350649
3882	1.21863	6.94124	0.949333	0.0194436	-0.00359354
3883	1.21895	6.9291	0.949129	0.0193706	-0.00367922
3884	1.21926	6.91724	0.948908	0.0192999	-0.00376443
3885	1.21958	6.90565	0.94867	0.0192317	-0.00384916
3886	1.21989	6.89435	0.948414	0.0191656	-0.00393361
3887	1.2202	6.88333	0.94814	0.0191024	-0.00401754
3888	1.22052	6.87261	0.947848	0.0190419	-0.00410101
3889	1.22083	6.86217	0.947538	0.0189847	-0.00418304
3890	1.22115	6.85204	0.947211	0.0189303	-0.0042649
3891	1.22146	6.8422	0.946866	0.0188793	-0.00434504
3892	1.22177	6.83267	0.946502	0.0188309	-0.0044251
3893	1.22209	6.82345	0.946121	0.018786	-0.00450334
3894	1.2224	6.81454	0.945722	0.018744	-0.00458111
3895	1.22272	6.80594	0.945305	0.0187051	-0.004658
3896	1.22303	6.79766	0.944869	0.0186696	-0.00473336
3897	1.22334	6.7897	0.944416	0.0186374	-0.00480779
3898	1.22366	6.78206	0.943945	0.0186085	-0.00488056
3899	1.22397	6.77475	0.943455	0.0185835	-0.00495266
3900	1.22429	6.76777	0.942947	0.0185615	-0.00502382
3901	1.2246	6.76112	0.94242	0.0185429	-0.00509345
3902	1.22491	6.7548	0.941875	0.0185276	-0.00516186
3903	1.22523	6.74882	0.941314	0.0185161	-0.00522827
3904	1.22554	6.74317	0.940734	0.0185083	-0.00529319
3905	1.22586	6.73787	0.940137	0.0185039	-0.00535697
3906	1.22617	6.7329	0.939521	0.0185033	-0.00541933
3907	1.22648	6.72828	0.938889	0.0185066	-0.00547965
3908	1.2268	6.724	0.93824	0.0185134	-0.0055386
3909	1.22711	6.72007	0.937574	0.0185243	-0.0055954
3910	1.22743	6.71649	0.936891	0.0185389	-0.00565061
3911	1.22774	6.71326	0.936194	0.0185578	-0.00570348
3912	1.22805	6.71038	0.935479	0.0185803	-0.00575462
3913	1.22837	6.70785	0.93475	0.0186069	-0.00580367
3914	1.22868	6.70567	0.934006	0.0186376	-0.00585015
3915	1.229	6.70384	0.933247	0.018672	-0.00589481
3916	1.22931	6.70237	0.932474	0.0187108	-0.00593674
3917	1.22962	6.70125	0.931684	0.0187526	-0.00597778
3918	1.22994	6.70049	0.93088	0.0187984	-0.00601651
3919	1.23025	6.70008	0.930061	0.0188482	-0.00605303
3920	1.23057	6.70002	0.92923	0.018902	-0.00608668
3921	1.23088	6.70032	0.928385	0.0189596	-0.00611826
3922	1.23119	6.70098	0.927527	0.0190209	-0.00614763
3923	1.23151	6.70199	0.926654	0.0190857	-0.00617527
3924	1.23182	6.70335	0.92577	0.0191547	-0.00620002
3925	1.23214	6.70507	0.924871	0.0192265	-0.00622364
3926	1.23245	6.70714	0.923959	0.0193021	-0.0062449
3927	1.23276	6.70956	0.923035	0.0193813	-0.00626376
3928	1.23308	6.71234	0.9221	0.0194641	-0.00628033
3929	1.23339	6.71546	0.921149	0.0195498	-0.00629586
3930	1.23371	6.71894	0.920191	0.0196396	-0.00630807
3931	1.23402	6.72276	0.919221	0.0197329	-0.00631797
3932	1.23433	6.72693	0.918239	0.0198293	-0.00632607
3933	1.23465	6.73145	0.917246	0.0199287	-0.00633235
3934	1.23496	6.73631	0.916245	0.020032	-0.00633555
3935	1.23528	6.74151	0.915235	0.0201385	-0.00633637
3936	1.23559	6.74705	0.914214	0.0202479	-0.00633543
3937	1.2359	6.75293	0.913185	0.0203603	-0.00633229
3938	1.23622	6.75915	0.912144	0.0204747	-0.00632826
3939	1.23653	6.7657	0.911098	0.0205928	-0.00632108
3940	1.23685	6.77258	0.910046	0.020714	-0.00631095
3941	1.23716	6.77979	0.908989	0.0208382	-0.00629816
3942	1.23747	6.78732	0.907924	0.0209647	-0.00628353
3943	1.23779	6.79519	0.906856	0.021094	-0.00626639
3944	1.2381	6.80337	0.905782	0.0212257	-0.00624696
3945	1.23842	6.81187	0.904706	0.0213604	-0.00622449
3946	1.23873	6.82068	0.903626	0.0214968	-0.00620017
3947	1.23904	6.82981	0.902552	0.021638	-0.00617037
3948	1.23936	6.83925	0.90147	0.02178	-0.00614009
3949	1.23967	6.84899	0.900389	0.0219243	-0.00610723
3950	1.23999	6.85904	0.899311	0.0220713	-0.00607094
3951	1.2403	6.86938	0.898235	0.0222208	-0.00603154
3952	1.24061	6.88002	0.897161	0.0223723	-0.00598968
3953	1.24093	6.89094	0.896091	0.022526	-0.00594473
3954	1.24124	6.90216	0.895026	0.022682	-0.00589651
3955	1.24156	6.91366	0.893967	0.0228398	-0.00584524
3956	1.24187	6.92544	0.892911	0.0229993	-0.00579219
3957	1.24218	6.93749	0.89186	0.0231601	-0.00573667
3958	1.2425	6.94981	0.890813	0.0233221	-0.00567921
3959	1.24281	6.9624	0.889773	0.0234851	-0.00561938
3960	1.24313	6.97526	0.888739	0.0236494	-0.00555718
3961	1.24344	6.98836	0.887713	0.0238149	-0.00549267
3962	1.24375	7.00173	0.886695	0.0239815	-0.00542582
3963	1.24407	7.01534	0.885685	0.0241488	-0.00535683
3964	1.24438	7.02919	0.884678	0.0243157	-0.00528757
3965	1.2447	7.04328	0.883681	0.0244837	-0.00521573
3966	1.24501	7.0576	0.882692	0.0246519	-0.00514223
3967	1.24532	7.07215	0.881713	0.0248205	-0.00506712
3968	1.24564	7.08693	0.880744	0.0249898	-0.0049893
3969	1.24595	7.10192	0.879783	0.025159	-0.00491043
3970	1.24627	7.11712	0.878829	0.0253275	-0.00483146
3971	1.24658	7.13254	0.87789	0.0254975	-0.00474941
3972	1.24689	7.14815	0.876959	0.025667	-0.00466649
3973	1.24721	7.16396	0.876037	0.0258361	-0.00458273
3974	1.24752	7.17995	0.87513	0.0260058	-0.00449669
3975	1.24784	7.19614	0.874234	0.0261754	-0.0044094
3976	1.24815	7.2125	0.873348	0.0263435	-0.00432181
3977	1.24846	7.22904	0.872475	0.0265126	-0.00423226
3978	1.24878	7.24574	0.871616	0.0266814	-0.00414116
3979	1.24909	7.2626	0.870769	0.0268493	-0.00404929
3980	1.24941	7.27962	0.869937	0.0270175	-0.00395545
3981	1.24972	7.29679	0.869119	0.027185	-0.00386039
3982	1.25003	7.3141	0.868315	0.0273523	-0.00376411
3983	1.25035	7.33155	0.867524	0.0275187	-0.00366721
3984	1.25066	7.34913	0.86675	0.0276851	-0.00356871
3985	1.25098	7.36683	0.865991	0.0278512	-0.00346881
3986	1.25129	7.38465	0.865247	0.0280167	-0.0033678
3987	1.2516	7.40259	0.864521	0.0281821	-0.00326509
3988	1.25192	7.42062	0.86381	0.0283469	-0.00316159
3989	1.25223	7.43876	0.863116	0.0285114	-0.00305673
3990	1.25255	7.45699	0.862439	0.0286752	-0.00295072
3991	1.25286	7.47531	0.861778	0.0288382	-0.00284411
3992	1.25317	7.49371	0.861136	0.0290009	-0.00273559
3993	1.25349	7.51218	0.86051	0.0291627	-0.00262643
3994	1.2538	7.53072	0.859901	0.0293242	-0.00251626
3995	1.25412	7.54931	0.859309	0.029485	-0.00240576
3996	1.25443	7.56796	0.858733	0.029645	-0.00229449
3997	1.25474	7.58666	0.858173	0.029804	-0.00218273
3998	1.25506	7.6054	0.857629	0.0299621	-0.00207049
3999	1.25537	7.62417	0.857101	0.0301198	-0.00195806
4000	1.25569	7.64297	0.856588	0.0302761	-0.00184545
4001	1.256	7.66179	0.856091	0.030431	-0.00173261
4002	1.25631	7.68062	0.855609	0.0305846	-0.00161953
4003	1.25663	7.69946	0.855143	0.0307369	-0.00150652
4004	1.25694	7.7183	0.85469	0.030888	-0.00139364
4005	1.25726	7.73713	0.854252	0.0310381	-0.00128098
4006	1.25757	7.75595	0.853828	0.0311868	-0.00116865
4007	1.25788	7.77475	0.853417	0.0313343	-0.0010566
4008	1.2582	7.79352	0.853021	0.0314806	-0.000944839
4009	1.25851	7.81226	0.852639	0.0316255	-0.000833391
4010	1.25883	7.83096	0.85227	0.031769	-0.000722272
4011	1.25914	7.84961	0.851913	0.0319106	-0.000612644
4012	1.25945	7.86821	0.85157	0.032051	-0.000503093
4013	1.25977	7.88675	0.851241	0.0321901	-0.000393566
4014	1.26008	7.90523	0.850926	0.0323278	-0.000284149
4015	1.2604	7.92363	0.850626	0.0324642	-0.000174929
4016	1.26071	7.94195	0.850339	0.0325992	-6.60184e-05
4017	1.26102	7.96019	0.850067	0.0327328	4.2504e-05
4018	1.26134	7.97833	0.849808	0.0328649	0.000150588
4019	1.26165	7.99638	0.849563	0.0329956	0.000258192
4020	1.26197	8.01432	0.849332	0.0331248	0.000365274
4021	1.26228	8.03214	0.849113	0.0332525	0.000471819
4022	1.26259	8.04985	0.848908	0.0333786	0.000577824
4023	1.26291	8.06744	0.848717	0.0335033	0.000683249
4024	1.26322	8.0849	0.848539	0.0336264	0.000788063
4025	1.26354	8.10222	0.848374	0.0337478	0.000892273
4026	1.26385	8.11939	0.848223	0.0338677	0.000995887
4027	1.26416	8.13642	0.848086	0.0339859	0.00109891
4028	1.26448	8.15329	0.847962	0.0341025	0.00120133
4029	1.26479	8.17	0.847853	0.0342175	0.00130316
4030	1.26511	8.18655	0.847757	0.0343308	0.00140435
4031	1.26542	8.20292	0.847676	0.0344422	0.00150497
4032	1.26573	8.21912	0.847609	0.034552	0.00160508
4033	1.26605	8.23513	0.847557	0.03466	0.00170463
4034	1.26636	8.25095	0.84752	0.0347664	0.00180366
4035	1.26668	8.26657	0.847498	0.0348709	0.00190187
4036	1.26699	8.28199	0.847491	0.0349737	0.0019996
4037	1.2673	8.29721	0.847499	0.0350746	0.00209688
4038	1.26762	8.31221	0.847524	0.0351738	0.00219367
4039	1.26793	8.327	0.847564	0.0352709	0.00228963
4040	1.26825	8.34156	0.847621	0.0353661	0.00238499
4041	1.26856	8.3559	0.847693	0.0354593	0.00247981
4042	1.26887	8.37001	0.847782	0.0355507	0.00257409
4043	1.26919	8.38387	0.847887	0.0356401	0.00266781
4044	1.2695	8.3975	0.84801	0.0357278	0.00276081
4045	1.26982	8.41087	0.848148	0.0358132	0.00285277
4046	1.27013	8.42399	0.848305	0.0358962	0.00294421
4047	1.27044	8.43686	0.848478	0.0359769	0.00303498
4048	1.27076	8.44947	0.848669	0.0360553	0.00312502
4049	1.27107	8.46181	0.848876	0.0361315	0.00321401
4050	1.27139	8.47387	0.849101	0.0362052	0.00330204
4051	1.2717	8.48567	0.849342	0.0362765	0.00338919
4052	1.27201	8.49718	0.849603	0.0363455	0.00347612
4053	1.27233	8.50842	0.84988	0.0364119	0.0035618
4054	1.27264	8.51936	0.850174	0.0364757	0.00364603
4055	1.27296	8.53002	0.850485	0.0365366	0.00372865
4056	1.27327	8.54038	0.850812	0.0365948	0.0038099
4057	1.27358	8.55044	0.851156	0.0366502	0.00388987
4058	1.2739	8.5602	0.851516	0.0367029	0.0039686
4059	1.27421	8.56965	0.851894	0.0367527	0.00404591
4060	1.27453	8.5788	0.85229	0.0367997	0.00412194
4061	1.27484	8.58763	0.852703	0.0368438	0.00419674
4062	1.27515	8.59615	0.853133	0.0368852	0.00427024
4063	1.27547	8.60435	0.853582	0.0369236	0.00434246
4064	1.27578	8.61223	0.854048	0.0369591	0.00441317
4065	1.2761	8.61979	0.854532	0.0369916	0.00448257
4066	1.27641	8.62702	0.855034	0.0370212	0.00455071
4067	1.27672	8.63392	0.855554	0.0370478	0.00461772
4068	1.27704	8.64049	0.856092	0.0370713	0.00468312
4069	1.27735	8.64672	0.856647	0.0370917	0.00474681
4070	1.27767	8.65262	0.85722	0.0371089	0.00480898
4071	1.27798	8.65818	0.857811	0.0371229	0.00486968
4072	1.27829	8.6634	0.858419	0.0371338	0.00492885
4073	1.27861	8.66828	0.859044	0.0371414	0.00498621
4074	1.27892	8.67282	0.859686	0.0371457	0.0050419
4075	1.27924	8.67701	0.860343	0.0371464	0.0050955
4076	1.27955	8.68085	0.861017	0.0371437	0.00514713
4077	1.27986	8.68434	0.861706	0.0371375	0.00519677
4078	1.28018	8.68749	0.86241	0.0371278	0.00524417
4079	1.28049	8.69029	0.863127	0.0371143	0.00528911
4080	1.28081	8.69273	0.863859	0.0370971	0.00533181
4081	1.28112	8.69482	0.864605	0.0370763	0.00537231
4082	1.28143	8.69656	0.865363	0.0370517	0.00541003
4083	1.28175	8.69794	0.866133	0.0370234	0.00544525
4084	1.28206	8.69897	0.866915	0.0369913	0.0054779
4085	1.28238	8.69965	0.867709	0.0369555	0.00550812
4086	1.28269	8.69997	0.868515	0.036916	0.00553567
4087	1.283	8.69994	0.869332	0.0368728	0.00556085
4088	1.28332	8.69955	0.87016	0.0368261	0.00558372
4089	1.28363	8.6988	0.871	0.0367759	0.00560431
4090	1.28395	8.69771	0.87185	0.0367221	0.00562248
4091	1.28426	8.69625	0.872711	0.0366647	0.00563813
4092	1.28457	8.69445	0.873582	0.0366039	0.00565166
4093	1.28489	8.69229	0.874465	0.0365398	0.00566318
4094	1.2852	8.68978	0.875358	0.0364724	0.00567274
4095	1.28552	8.68692	0.876262	0.0364016	0.00568008
4096	1.28583	8.6837	0.877176	0.0363276	0.00568554
4097	1.28614	8.68014	0.878101	0.0362505	0.00568922
4098	1.28646	8.67623	0.879036	0.0361703	0.00569107
4099	1.28677	8.67198	0.879982	0.0360869	0.00569111
4100	1.28709	8.66738	0.880937	0.0360004	0.0056891
4101	1.2874	8.66243	0.881902	0.0359109	0.00568538
4102	1.28771	8.65714	0.882877	0.0358183	0.00568002
4103	1.28803	8.65152	0.883861	0.0357228	0.00567303
4104	1.28834	8.64556	0.884855	0.0356245	0.00566454
4105	1.28866	8.63926	0.885857	0.0355231	0.00565412
4106	1.28897	8.63262	0.886866	0.0354186	0.00564161
4107	1.28928	8.62566	0.887883	0.0353112	0.00562705
4108	1.2896	8.61837	0.888905	0.0352008	0.00561032
4109	1.28991	8.61075	0.889933	0.0350874	0.00559163
4110	1.29023	8.60281	0.890966	0.0349709	0.00557072
4111	1.29054	8.59455	0.892003	0.0348514	0.00554742
4112	1.29085	8.58597	0.893043	0.0347288	0.00552158
4113	1.29117	8.57707	0.894085	0.0346031	0.00549321
4114	1.29148	8.56787	0.895131	0.0344746	0.00546267
4115	1.2918	8.55836	0.896178	0.0343431	0.00542977
4116	1.29211	8.54854	0.897225	0.0342086	0.00539425
4117	1.29242	8.53842	0.898272	0.0340712	0.00535612
4118	1.29274	8.528	0.899318	0.0339311	0.00531569
4119	1.29305	8.51729	0.900364	0.0337881	0.00527265
4120	1.29337	8.50629	0.901407	0.0336423	0.00522699
4121	1.29368	8.49501	0.902449	0.0334941	0.00517907
4122	1.29399	8.48344	0.903488	0.0333434	0.00512906
4123	1.29431	8.47159	0.904525	0.0331903	0.00507671
4124	1.29462	8.45947	0.905558	0.0330348	0.00502204
4125	1.29494	8.44708	0.906588	0.0328771	0.00496514
4126	1.29525	8.43442	0.907616	0.0327175	0.00490702
4127	1.29556	8.42151	0.90864	0.0325561	0.00484687
4128	1.29588	8.40833	0.90966	0.032393	0.00478495
4129	1.29619	8.39491	0.910676	0.0322282	0.00472092
4130	1.29651	8.38124	0.911686	0.0320618	0.00465526
4131	1.29682	8.36733	0.912694	0.0318942	0.00458863
4132	1.29713	8.35318	0.913696	0.031725	0.00452027
4133	1.29745	8.3388	0.914692	0.0315545	0.00445038
4134	1.29776	8.32419	0.915683	0.031383	0.00437931
4135	1.29808	8.30936	0.916668	0.0312103	0.00430681
4136	1.29839	8.29432	0.917648	0.0310367	0.0042332
4137	1.2987	8.27906	0.918619	0.0308618	0.00415813
4138	1.29902	8.2636	0.919583	0.030686	0.00408154
4139	1.29933	8.24794	0.92054	0.0305096	0.00400389
4140	1.29965	8.23208	0.921487	0.0303325	0.00392475
4141	1.29996	8.21604	0.922424	0.0301545	0.00384404
4142	1.30027	8.19981	0.923351	0.0299758	0.00376176
4143	1.30059	8.1834	0.924267	0.0297964	0.00367801
4144	1.3009	8.16682	0.925173	0.0296165	0.00359314
4145	1.30122	8.15008	0.926067	0.0294361	0.00350688
4146	1.30153	8.13318	0.926949	0.0292553	0.00341919
4147	1.30184	8.11612	0.927818	0.0290741	0.00333
4148	1.30216	8.09892	0.928676	0.0288933	0.00324069
4149	1.30247	8.08157	0.929519	0.0287122	0.00314984
4150	1.30279	8.06409	0.930348	0.0285309	0.00305734
4151	1.3031	8.04648	0.931161	0.0283496	0.00296324
4152	1.30341	8.02875	0.931959	0.0281683	0.0028677
4153	1.30373	8.0109	0.932742	0.0279872	0.00277107
4154	1.30404	7.99294	0.933508	0.0278063	0.00267319
4155	1.30436	7.97487	0.934257	0.0276257	0.0025741
4156	1.30467	7.95671	0.93499	0.0274461	0.00247396
4157	1.30498	7.93846	0.935706	0.0272669	0.00237274
4158	1.3053	7.92012	0.936404	0.0270881	0.00227044
4159	1.30561	7.9017	0.937086	0.02691	0.00216749
4160	1.30593	7.88322	0.937747	0.0267318	0.00206312
4161	1.30624	7.86466	0.938391	0.0265548	0.00195776
4162	1.30655	7.84605	0.939017	0.0263791	0.00185178
4163	1.30687	7.82739	0.939624	0.0262047	0.00174502
4164	1.30718	7.80868	0.940213	0.0260314	0.0016375
4165	1.3075	7.78993	0.940783	0.0258593	0.00152933
4166	1.30781	7.77116	0.941335	0.0256884	0.00142067
4167	1.30812	7.75235	0.941868	0.0255187	0.00131152
4168	1.30844	7.73353	0.942383	0.0253504	0.00120194
4169	1.30875	7.7147	0.94288	0.0251838	0.00109205
4170	1.30907	7.69586	0.943359	0.025018	0.000982267
4171	1.30938	7.67702	0.943822	0.0248539	0.000872289
4172	1.30969	7.65819	0.944266	0.0246916	0.000762055
4173	1.31001	7.63937	0.944692	0.0245313	0.00065174
4174	1.31032	7.62058	0.945101	0.0243727	0.000541357
4175	1.31064	7.60181	0.945493	0.0242159	0.000430975
4176	1.31095	7.58308	0.945868	0.0240607	0.000320807
4177	1.31126	7.5644	0.946227	0.0239072	0.00021082
4178	1.31158	7.54575	0.94657	0.0237556	0.000101102
4179	1.31189	7.52717	0.946896	0.0236051	-8.46623e-06
4180	1.31221	7.50864	0.947208	0.0234566	-0.000117566
4181	1.31252	7.49019	0.947504	0.0233101	-0.000226229
4182	1.31283	7.4718	0.947785	0.0231656	-0.000334475
4183	1.31315	7.4535	0.948051	0.0230231	-0.000442138
4184	1.31346	7.43529	0.948303	0.0228827	-0.000548614
4185	1.31378	7.41717	0.948541	0.0227438	-0.000654681
4186	1.31409	7.39915	0.948765	0.0226069	-0.000760497
4187	1.3144	7.38124	0.948974	0.0224717	-0.000865984
4188	1.31472	7.36344	0.949169	0.0223385	-0.00097093
4189	1.31503	7.34576	0.94935	0.022207	-0.0010754
4190	1.31535	7.3282	0.949517	0.0220774	-0.00117921
4191	1.31566	7.31078	0.949672	0.0219498	-0.00128234
4192	1.31597	7.2935	0.949813	0.0218241	-0.00138473
4193	1.31629	7.27636	0.949941	0.0217003	-0.00148639
4194	1.3166	7.25937	0.950056	0.0215783	-0.00158731
4195	1.31692	7.24253	0.950158	0.0214583	-0.00168748
4196	1.31723	7.22586	0.950248	0.0213402	-0.00178691
4197	1.31754	7.20936	0.950325	0.0212241	-0.00188558
4198	1.31786	7.19303	0.950388	0.0211101	-0.00198341
4199	1.31817	7.17688	0.95044	0.0209981	-0.00208046
4200	1.31849	7.16092	0.950479	0.0208881	-0.00217671
4201	1.3188	7.14515	0.950504	0.02078	-0.00227225
4202	1.31911	7.12957	0.950517	0.0206742	-0.00236736
4203	1.31943	7.1142	0.950515	0.0205703	-0.00246179
4204	1.31974	7.09904	0.9505	0.0204691	-0.0025557
4205	1.32006	7.08409	0.95047	0.0203696	-0.00264897
4206	1.32037	7.06936	0.950427	0.020272	-0.00274142
4207	1.32068	7.05485	0.950369	0.0201763	-0.0028331
4208	1.321	7.04057	0.950298	0.0200828	-0.00292421
4209	1.32131	7.02652	0.950211	0.0199915	-0.00301461
4210	1.32163	7.01272	0.950108	0.0199026	-0.00310551
4211	1.32194	6.99915	0.949991	0.0198157	-0.00319547
4212	1.32225	6.98584	0.949855	0.019731	-0.00328547
4213	1.32257	6.97278	0.949705	0.0196485	-0.00337483
4214	1.32288	6.95998	0.949539	0.0195686	-0.00346302
4215	1.3232	6.94744	0.949357	0.0194911	-0.00355032
4216	1.32351	6.93517	0.949159	0.0194164	-0.00363698
4217	1.32382	6.92317	0.948947	0.0193446	-0.00372209
4218	1.32414	6.91144	0.948717	0.0192754	-0.00380708
4219	1.32445	6.89999	0.94847	0.0192087	-0.00389151
4220	1.32477	6.88883	0.948204	0.019144	-0.00397576
4221	1.32508	6.87796	0.94792	0.019082	-0.00405955
4222	1.32539	6.86738	0.947619	0.0190233	-0.00414212
4223	1.32571	6.85709	0.9473	0.0189676	-0.00422397
4224	1.32602	6.84711	0.946963	0.0189149	-0.00430517
4225	1.32634	6.83742	0.946608	0.0188654	-0.00438508
4226	1.32665	6.82804	0.946235	0.0188187	-0.00446453
4227	1.32696	6.81898	0.945845	0.0187753	-0.00454241
4228	1.32728	6.81022	0.945437	0.0187349	-0.0046195
4229	1.32759	6.80178	0.94501	0.018698	-0.00469542
4230	1.32791	6.79366	0.944566	0.0186641	-0.00477043
4231	1.32822	6.78586	0.944103	0.0186337	-0.00484396
4232	1.32853	6.77838	0.943623	0.0186066	-0.0049162
4233	1.32885	6.77124	0.943124	0.0185832	-0.0049877
4234	1.32916	6.76442	0.942606	0.0185629	-0.00505824
4235	1.32948	6.75793	0.942071	0.0185463	-0.0051268
4236	1.32979	6.75178	0.941517	0.0185328	-0.00519443
4237	1.3301	6.74596	0.940946	0.0185232	-0.0052602
4238	1.33042	6.74049	0.940358	0.0185171	-0.00532453
4239	1.33073	6.73535	0.939752	0.0185147	-0.00538735
4240	1.33105	6.73056	0.939128	0.0185161	-0.00544861
4241	1.33136	6.72611	0.938488	0.0185214	-0.00550797
4242	1.33167	6.72201	0.937831	0.0185303	-0.00556563
4243	1.33199	6.71825	0.937157	0.018543	-0.00562167
4244	1.3323	6.71484	0.936467	0.0185599	-0.00567539
4245	1.33262	6.71178	0.93576	0.0185803	-0.00572781
4246	1.33293	6.70907	0.935039	0.0186049	-0.00577784
4247	1.33324	6.70672	0.934302	0.0186335	-0.00582561
4248	1.33356	6.70471	0.93355	0.018666	-0.00587131
4249	1.33387	6.70306	0.932784	0.0187024	-0.00591478
4250	1.33419	6.70177	0.932003	0.0187429	-0.00595586
4251	1.3345	6.70082	0.931206	0.0187866	-0.00599578
4252	1.33481	6.70024	0.930396	0.0188346	-0.00603305
4253	1.33513	6.7	0.929573	0.0188868	-0.00606745
4254	1.33544	6.70013	0.928734	0.0189421	-0.00610064
4255	1.33576	6.7006	0.927882	0.0190014	-0.00613134
4256	1.33607	6.70144	0.927016	0.0190643	-0.00615999
4257	1.33638	6.70262	0.926138	0.0191311	-0.0061862
4258	1.3367	6.70416	0.925248	0.0192017	-0.00620998
4259	1.33701	6.70606	0.924344	0.0192757	-0.00623193
4260	1.33733	6.7083	0.923427	0.0193532	-0.00625174
4261	1.33764	6.7109	0.922496	0.0194337	-0.00627004
4262	1.33795	6.71385	0.921554	0.0195183	-0.0062857
4263	1.33827	6.71715	0.920601	0.0196061	-0.00629922
4264	1.33858	6.7208	0.919634	0.0196968	-0.00631138
4265	1.3389	6.72479	0.918659	0.0197915	-0.00632043
4266	1.33921	6.72914	0.917673	0.0198898	-0.00632705
4267	1.33952	6.73382	0.916676	0.0199908	-0.00633216
4268	1.33984	6.73885	0.915668	0.020095	-0.00633496
4269	1.34015	6.74422	0.914654	0.0202033	-0.00633442
4270	1.34047	6.74993	0.91363	0.0203141	-0.00633228
4271	1.34078	6.75598	0.912597	0.0204278	-0.00632806
4272	1.34109	6.76236	0.911556	0.0205444	-0.00632189
4273	1.34141	6.76908	0.910506	0.0206637	-0.00631374
4274	1.34172	6.77612	0.90945	0.0207859	-0.00630285
4275	1.34204	6.7835	0.90839	0.0209113	-0.00628904
4276	1.34235	6.7912	0.907324	0.0210391	-0.00627315
4277	1.34266	6.79922	0.906252	0.0211694	-0.00625514
4278	1.34298	6.80756	0.905179	0.0213024	-0.00623399
4279	1.34329	6.81622	0.904103	0.0214383	-0.00620998
4280	1.34361	6.82519	0.903025	0.0215769	-0.00618313
4281	1.34392	6.83447	0.901945	0.0217177	-0.00615412
4282	1.34423	6.84406	0.900869	0.0218619	-0.00612106
4283	1.34455	6.85395	0.899789	0.022007	-0.00608685
4284	1.34486	6.86414	0.898714	0.0221554	-0.00604854
4285	1.34518	6.87463	0.897642	0.0223065	-0.00600703
4286	1.34549	6.88542	0.89657	0.0224587	-0.00596383
4287	1.3458	6.89649	0.895503	0.0226133	-0.00591747
4288	1.34612	6.90785	0.894442	0.0227701	-0.00586765
4289	1.34643	6.91949	0.893384	0.0229283	-0.0058161
4290	1.34675	6.9314	0.892332	0.0230885	-0.00576163
4291	1.34706	6.94359	0.891285	0.02325	-0.00570476
4292	1.34737	6.95605	0.890245	0.0234128	-0.00564547
4293	1.34769	6.96877	0.88921	0.0235764	-0.00558411
4294	1.348	6.98175	0.888184	0.0237418	-0.00551985
4295	1.34832	6.99498	0.887162	0.0239073	-0.0054545
4296	1.34863	7.00847	0.886147	0.0240737	-0.00538724
4297	1.34894	7.0222	0.885139	0.0242405	-0.00531843
4298	1.34926	7.03617	0.884142	0.0244086	-0.00524669
4299	1.34957	7.05038	0.88315	0.0245767	-0.00517388
4300	1.34989	7.06481	0.882166	0.0247446	-0.00509987
4301	1.3502	7.07948	0.88119	0.0249127	-0.00502435
4302	1.35051	7.09436	0.880223	0.0250812	-0.00494707
4303	1.35083	7.10946	0.879268	0.0252504	-0.0048677
4304	1.35114	7.12477	0.878321	0.0254194	-0.00478745
4305	1.35146	7.14028	0.877383	0.0255883	-0.00470611
4306	1.35177	7.15599	0.876455	0.0257571	-0.00462351
4307	1.35208	7.17189	0.87554	0.0259263	-0.00453886
4308	1.3524	7.18798	0.874635	0.0260949	-0.00445338
4309	1.35271	7.20426	0.873744	0.026264	-0.00436587
4310	1.35303	7.22071	0.872862	0.0264319	-0.00427802
4311	1.35334	7.23733	0.871994	0.0266007	-0.00418818
4312	1.35365	7.25411	0.87114	0.0267691	-0.00409697
4313	1.35397	7.27105	0.870297	0.0269364	-0.0040051
4314	1.35428	7.28814	0.869471	0.0271042	-0.00391084
4315	1.3546	7.30538	0.868659	0.0272715	-0.00381535
4316	1.35491	7.32276	0.86786	0.0274378	-0.0037193
4317	1.35522	7.34028	0.867078	0.0276048	-0.00362101
4318	1.35554	7.35792	0.86631	0.0277708	-0.00352198
4319	1.35585	7.37568	0.86556	0.0279368	-0.00342125
4320	1.35617	7.39356	0.864825	0.0281024	-0.00331916
4321	1.35648	7.41155	0.864106	0.0282676	-0.00321598
4322	1.35679	7.42964	0.863404	0.0284321	-0.00311172
4323	1.35711	7.44782	0.86272	0.0285967	-0.00300565
4324	1.35742	7.4661	0.86205	0.0287601	-0.00289935
4325	1.35774	7.48446	0.861401	0.0289235	-0.00279119
4326	1.35805	7.50289	0.860767	0.0290856	-0.00268233
4327	1.35836	7.52139	0.86015	0.0292473	-0.00257244
4328	1.35868	7.53996	0.859551	0.0294085	-0.00246171
4329	1.35899	7.55859	0.858967	0.029569	-0.00235071
4330	1.35931	7.57726	0.8584	0.0297287	-0.00223901
4331	1.35962	7.59598	0.857849	0.0298872	-0.00212689
4332	1.35993	7.61473	0.857314	0.0300456	-0.0020143
4333	1.36025	7.63352	0.856795	0.0302027	-0.00190138
4334	1.36056	7.65233	0.856292	0.0303583	-0.00178822
4335	1.36088	7.67116	0.855805	0.0305127	-0.00167471
4336	1.36119	7.68999	0.855334	0.0306658	-0.00156112
4337	1.3615	7.70883	0.854877	0.0308179	-0.00144757
4338	1.36182	7.72767	0.854436	0.0309688	-0.00133413
4339	1.36213	7.74649	0.854008	0.0311184	-0.00122096
4340	1.36245	7.7653	0.853595	0.0312669	-0.00110805
4341	1.36276	7.78409	0.853195	0.031414	-0.000995457
4342	1.36307	7.80285	0.85281	0.0315597	-0.000883237
4343	1.36339	7.82157	0.852439	0.031704	-0.000771456
4344	1.3637	7.84025	0.852079	0.0318467	-0.000660389
4345	1.36402	7.85887	0.851732	0.0319877	-0.000550681
4346	1.36433	7.87745	0.851398	0.0321272	-0.000441247
4347	1.36464	7.89595	0.851078	0.0322653	-0.000332053
4348	1.36496	7.91439	0.85077	0.0324019	-0.000223158
4349	1.36527	7.93276	0.850477	0.0325371	-0.000114666
4350	1.36559	7.95104	0.850197	0.0326709	-6.65139e-06
4351	1.3659	7.96923	0.84993	0.0328032	0.000100856
4352	1.36621	7.98732	0.849677	0.032934	0.000207843
4353	1.36653	8.00532	0.849437	0.0330633	0.000314303
4354	1.36684	8.0232	0.84921	0.0331912	0.000420266
4355	1.36716	8.04097	0.848996	0.0333176	0.000525729
4356	1.36747	8.05862	0.848796	0.0334425	0.000630745
4357	1.36778	8.07614	0.84861	0.033566	0.000735288
4358	1.3681	8.09353	0.848438	0.033688	0.000839374
4359	1.36841	8.11078	0.848279	0.0338084	0.000943026
4360	1.36873	8.12788	0.848135	0.0339274	0.00104624
4361	1.36904	8.14484	0.848005	0.0340448	0.00114901
4362	1.36935	8.16163	0.84789	0.0341606	0.00125134
4363	1.36967	8.17826	0.847789	0.0342747	0.00135314
4364	1.36998	8.19472	0.847703	0.0343872	0.00145446
4365	1.3703	8.211	0.847631	0.034498	0.00155529
4366	1.37061	8.22711	0.847574	0.0346071	0.00165555
4367	1.37092	8.24302	0.847532	0.0347145	0.00175519
4368	1.37124	8.25874	0.847504	0.03482	0.00185406
4369	1.37155	8.27427	0.847491	0.0349237	0.00195238
4370	1.37187	8.28959	0.847494	0.0350256	0.00205013
4371	1.37218	8.3047	0.847512	0.0351256	0.00214727
4372	1.37249	8.3196	0.847546	0.0352236	0.00224365
4373	1.37281	8.33428	0.847594	0.0353195	0.00233912
4374	1.37312	8.34873	0.847659	0.0354135	0.00243392
4375	1.37344	8.36295	0.847739	0.0355055	0.00252809
4376	1.37375	8.37694	0.847835	0.0355956	0.00262162
4377	1.37406	8.39068	0.847947	0.035684	0.00271442
4378	1.37438	8.40418	0.848077	0.0357701	0.00280658
4379	1.37469	8.41743	0.848223	0.0358539	0.0028977
4380	1.37501	8.43043	0.848386	0.0359355	0.00298822
4381	1.37532	8.44317	0.848566	0.0360147	0.00307812
4382	1.37563	8.45564	0.848764	0.0360917	0.00316729
4383	1.37595	8.46785	0.848978	0.0361665	0.00325549
4384	1.37626	8.47978	0.84921	0.0362389	0.00334282
4385	1.37658	8.49143	0.84946	0.0363089	0.00342934
4386	1.37689	8.50281	0.849729	0.0363767	0.00351571
4387	1.3772	8.5139	0.850015	0.0364418	0.00360078
4388	1.37752	8.5247	0.850317	0.0365043	0.00368442
4389	1.37783	8.53521	0.850637	0.036564	0.00376666
4390	1.37815	8.54542	0.850973	0.036621	0.0038476
4391	1.37846	8.55533	0.851326	0.0366753	0.00392729
4392	1.37877	8.56494	0.851697	0.0367267	0.00400575
4393	1.37909	8.57424	0.852085	0.0367753	0.00408278
4394	1.3794	8.58323	0.852491	0.0368211	0.00415852
4395	1.37972	8.59191	0.852914	0.036864	0.00423302
4396	1.38003	8.60027	0.853355	0.0369041	0.00430618
4397	1.38034	8.60831	0.853813	0.0369411	0.00437781
4398	1.38066	8.61603	0.854289	0.0369752	0.00444813
4399	1.38097	8.62342	0.854784	0.0370064	0.0045172
4400	1.38129	8.63049	0.855296	0.0370346	0.00458496
4401	1.3816	8.63723	0.855827	0.0370599	0.0046514
4402	1.38191	8.64363	0.856375	0.0370819	0.00471631
4403	1.38223	8.6497	0.85694	0.0371007	0.00477942
4404	1.38254	8.65543	0.857523	0.0371164	0.00484099
4405	1.38286	8.66082	0.858124	0.0371289	0.00490106
4406	1.38317	8.66587	0.858742	0.0371383	0.00495955
4407	1.38348	8.67058	0.859376	0.0371442	0.00501623
4408	1.3838	8.67494	0.860027	0.0371467	0.00507081
4409	1.38411	8.67896	0.860693	0.0371457	0.00512348
4410	1.38443	8.68263	0.861376	0.0371412	0.00517415
4411	1.38474	8.68595	0.862073	0.0371333	0.00522278
4412	1.38505	8.68893	0.862784	0.0371216	0.00526879
4413	1.38537	8.69155	0.863509	0.0371061	0.0053125
4414	1.38568	8.69381	0.864248	0.037087	0.00535402
4415	1.386	8.69573	0.865001	0.0370643	0.00539318
4416	1.38631	8.69729	0.865764	0.0370376	0.00542921
4417	1.38662	8.6985	0.866541	0.0370073	0.00546297
4418	1.38694	8.69935	0.867329	0.0369732	0.00549419
4419	1.38725	8.69985	0.868129	0.0369355	0.00552301
4420	1.38757	8.7	0.86894	0.036894	0.00554917
4421	1.38788	8.69979	0.869762	0.0368489	0.00557294
4422	1.38819	8.69922	0.870596	0.0368003	0.00559444
4423	1.38851	8.6983	0.87144	0.0367482	0.00561354
4424	1.38882	8.69703	0.872295	0.0366924	0.00563012
4425	1.38914	8.6954	0.873161	0.0366332	0.00564457
4426	1.38945	8.69342	0.874038	0.0365707	0.00565703
4427	1.38976	8.69108	0.874926	0.0365049	0.00566754
4428	1.39008	8.6884	0.875824	0.0364358	0.00567613
4429	1.39039	8.68536	0.876733	0.0363634	0.00568252
4430	1.39071	8.68198	0.877653	0.0362879	0.00568705
4431	1.39102	8.67824	0.878583	0.0362091	0.00568973
4432	1.39133	8.67416	0.879524	0.0361273	0.00569065
4433	1.39165	8.66973	0.880475	0.0360424	0.0056898
4434	1.39196	8.66496	0.881435	0.0359544	0.00568696
4435	1.39228	8.65984	0.882405	0.0358633	0.00568239
4436	1.39259	8.65439	0.883385	0.0357693	0.00567626
4437	1.3929	8.64859	0.884374	0.0356722	0.00566833
4438	1.39322	8.64246	0.885371	0.0355723	0.00565886
4439	1.39353	8.636	0.886377	0.0354693	0.00564744
4440	1.39385	8.6292	0.88739	0.0353633	0.00563391
4441	1.39416	8.62207	0.888409	0.0352544	0.00561831
4442	1.39447	8.61462	0.889435	0.0351425	0.00560083
4443	1.39479	8.60684	0.890466	0.0350275	0.00558099
4444	1.3951	8.59874	0.891501	0.0349095	0.00555883
4445	1.39542	8.59032	0.892539	0.0347884	0.00553425
4446	1.39573	8.58158	0.89358	0.0346641	0.00550709
4447	1.39604	8.57253	0.894625	0.034537	0.00547777
4448	1.39636	8.56317	0.89567	0.0344069	0.00544592
4449	1.39667	8.55351	0.896717	0.0342739	0.00541165
4450	1.39699	8.54354	0.897764	0.0341378	0.00537474
4451	1.3973	8.53327	0.89881	0.0339989	0.00533524
4452	1.39761	8.52271	0.899856	0.0338573	0.00529349
4453	1.39793	8.51185	0.9009	0.0337128	0.00524918
4454	1.39824	8.50071	0.901942	0.0335657	0.00520227
4455	1.39856	8.48928	0.902983	0.0334161	0.00515317
4456	1.39887	8.47758	0.904021	0.0332642	0.00510205
4457	1.39918	8.46559	0.905056	0.03311	0.00504862
4458	1.3995	8.45334	0.906087	0.0329533	0.00499286
4459	1.39981	8.44081	0.907116	0.0327946	0.00493544
4460	1.40013	8.42803	0.908142	0.0326342	0.00487629
4461	1.40044	8.41498	0.909163	0.0324718	0.00481508
4462	1.40075	8.40169	0.910181	0.0323079	0.00475189
4463	1.40107	8.38814	0.911194	0.0321423	0.00468715
4464	1.40138	8.37435	0.912204	0.0319755	0.00462144
4465	1.4017	8.36032	0.913208	0.031807	0.00455393
4466	1.40201	8.34605	0.914207	0.0316373	0.00448483
4467	1.40232	8.33156	0.915202	0.0314664	0.00441451
4468	1.40264	8.31684	0.91619	0.0312944	0.00434275
4469	1.40295	8.3019	0.917171	0.0311213	0.00426953
4470	1.40327	8.28675	0.918147	0.0309469	0.00419523
4471	1.40358	8.27139	0.919115	0.0307717	0.00411948
4472	1.40389	8.25583	0.920075	0.0305957	0.00404235
4473	1.40421	8.24007	0.921028	0.0304191	0.00396407
4474	1.40452	8.22412	0.92197	0.0302416	0.00388428
4475	1.40484	8.20798	0.922903	0.0300634	0.00380291
4476	1.40515	8.19167	0.923825	0.0298844	0.00371998
4477	1.40546	8.17517	0.924737	0.0297049	0.0036359
4478	1.40578	8.15851	0.925637	0.0295249	0.00355039
4479	1.40609	8.14169	0.926525	0.0293443	0.00346342
4480	1.40641	8.12471	0.927401	0.0291634	0.00337516
4481	1.40672	8.10758	0.928264	0.0289824	0.00328602
4482	1.40703	8.0903	0.929115	0.0288015	0.00319584
4483	1.40735	8.07289	0.929951	0.0286203	0.00310407
4484	1.40766	8.05534	0.930772	0.0284391	0.00301072
4485	1.40798	8.03767	0.931578	0.0282577	0.00291587
4486	1.40829	8.01988	0.932368	0.0280765	0.00281966
4487	1.4086	8.00197	0.933143	0.0278955	0.00272241
4488	1.40892	7.98396	0.933901	0.0277147	0.00262395
4489	1.40923	7.96585	0.934643	0.0275345	0.00252453
4490	1.40955	7.94764	0.935367	0.0273552	0.00242378
4491	1.40986	7.92934	0.936075	0.0271763	0.00232217
4492	1.41017	7.91096	0.936763	0.0269978	0.00221922
4493	1.41049	7.89251	0.937435	0.0268192	0.00211537
4494	1.4108	7.87399	0.938087	0.0266417	0.00201051
4495	1.41112	7.85541	0.938722	0.0264654	0.00190475
4496	1.41143	7.83677	0.939339	0.0262904	0.00179839
4497	1.41174	7.81809	0.939937	0.0261165	0.0016913
4498	1.41206	7.79936	0.940516	0.0259438	0.00158348
4499	1.41237	7.78059	0.941077	0.0257722	0.00147503
4500	1.41269	7.7618	0.94162	0.0256019	0.00136612
4501	1.413	7.74299	0.942144	0.0254329	0.00125674
4502	1.41331	7.72416	0.94265	0.0252652	0.00114697
4503	1.41363	7.70532	0.943138	0.0250991	0.00103723
4504	1.41394	7.68648	0.943609	0.0249341	0.00092739
4505	1.41426	7.66765	0.944062	0.0247709	0.000817195
4506	1.41457	7.64882	0.944497	0.0246095	0.000706782
4507	1.41488	7.63002	0.944914	0.02445	0.000596351
4508	1.4152	7.61124	0.945314	0.0242922	0.000485912
4509	1.41551	7.59249	0.945698	0.0241362	0.000375641
4510	1.41583	7.57378	0.946065	0.0239818	0.000265524
4511	1.41614	7.55511	0.946415	0.0238291	0.00015561
4512	1.41645	7.5365	0.94675	0.0236777	4.58996e-05
4513	1.41677	7.51794	0.947069	0.0235284	-6.33849e-05
4514	1.41708	7.49945	0.947373	0.023381	-0.000172269
4515	1.4174	7.48103	0.947661	0.0232355	-0.000280774
4516	1.41771	7.46269	0.947934	0.0230921	-0.000388569
4517	1.41802	7.44443	0.948194	0.0229506	-0.000495455
4518	1.41834	7.42626	0.948438	0.0228109	-0.000602154
4519	1.41865	7.40819	0.948668	0.0226729	-0.000708193
4520	1.41897	7.39022	0.948884	0.0225367	-0.000813899
4521	1.41928	7.37237	0.949086	0.0224025	-0.00091916
4522	1.41959	7.35462	0.949274	0.02227	-0.00102394
4523	1.41991	7.33701	0.949447	0.0221395	-0.00112811
4524	1.42022	7.31952	0.949608	0.0220109	-0.00123156
4525	1.42054	7.30216	0.949755	0.0218843	-0.00133432
4526	1.42085	7.28495	0.94989	0.0217596	-0.00143632
4527	1.42116	7.26788	0.950011	0.0216367	-0.00153757
4528	1.42148	7.25097	0.95012	0.0215157	-0.00163809
4529	1.42179	7.23422	0.950216	0.0213967	-0.00173786
4530	1.42211	7.21763	0.950299	0.0212797	-0.00183684
4531	1.42242	7.20121	0.950369	0.0211647	-0.00193502
4532	1.42273	7.18497	0.950427	0.0210517	-0.00203243
4533	1.42305	7.16892	0.950472	0.0209407	-0.00212911
4534	1.42336	7.15305	0.950504	0.0208316	-0.00222498
4535	1.42368	7.13737	0.950523	0.0207249	-0.00232034
4536	1.42399	7.1219	0.950528	0.0206201	-0.00241509
4537	1.4243	7.10663	0.95052	0.0205173	-0.00250917
4538	1.42462	7.09157	0.950498	0.0204171	-0.00260267
4539	1.42493	7.07673	0.950461	0.0203186	-0.00269547
4540	1.42525	7.06211	0.95041	0.0202222	-0.00278758
4541	1.42556	7.04771	0.950346	0.0201277	-0.00287907
4542	1.42587	7.03355	0.950266	0.0200353	-0.00296978
4543	1.42619	7.01962	0.950173	0.0199452	-0.00306005
4544	1.4265	7.00594	0.950062	0.0198574	-0.00315046
4545	1.42682	6.9925	0.949937	0.0197718	-0.00324021
4546	1.42713	6.97931	0.949794	0.0196881	-0.00333006
4547	1.42744	6.96638	0.949635	0.0196069	-0.00341898
4548	1.42776	6.9537	0.94946	0.0195282	-0.00350684
4549	1.42807	6.9413	0.949271	0.0194521	-0.00359394
4550	1.42839	6.92916	0.949066	0.0193792	-0.00367951
4551	1.4287	6.9173	0.948845	0.0193086	-0.00376462
4552	1.42901	6.90571	0.948606	0.0192405	-0.00384929
4553	1.42933	6.89441	0.94835	0.0191745	-0.00393379
4554	1.42964	6.88339	0.948076	0.0191114	-0.00401761
4555	1.42996	6.87266	0.947783	0.0190512	-0.00410052
4556	1.43027	6.86222	0.947473	0.0189939	-0.00418316
4557	1.43058	6.85209	0.947146	0.0189398	-0.00426424
4558	1.4309	6.84225	0.9468	0.0188886	-0.00434505
4559	1.43121	6.83272	0.946436	0.0188405	-0.00442448
4560	1.43153	6.82349	0.946055	0.0187955	-0.00450321
4561	1.43184	6.81458	0.945656	0.0187536	-0.00458083
4562	1.43215	6.80598	0.945238	0.0187149	-0.00465734
4563	1.43247	6.7977	0.944802	0.0186793	-0.00473302
4564	1.43278	6.78974	0.944349	0.0186472	-0.00480718
4565	1.4331	6.7821	0.943878	0.0186184	-0.00488002
4566	1.43341	6.77479	0.943388	0.0185934	-0.00495209
4567	1.43372	6.7678	0.942879	0.0185715	-0.00502305
4568	1.43404	6.76115	0.942353	0.018553	-0.00509256
4569	1.43435	6.75483	0.941808	0.0185377	-0.00516088
4570	1.43467	6.74884	0.941246	0.018526	-0.00522756
4571	1.43498	6.7432	0.940667	0.0185182	-0.00529248
4572	1.43529	6.73789	0.940069	0.0185138	-0.00535632
4573	1.43561	6.73292	0.939454	0.0185134	-0.00541828
4574	1.43592	6.7283	0.938821	0.0185164	-0.00547899
4575	1.43624	6.72402	0.938172	0.0185235	-0.0055376
4576	1.43655	6.72009	0.937506	0.0185341	-0.00559483
4577	1.43686	6.71651	0.936824	0.018549	-0.00564956
4578	1.43718	6.71327	0.936125	0.0185675	-0.00570288
4579	1.43749	6.71039	0.93541	0.01859	-0.00575413
4580	1.43781	6.70786	0.934681	0.0186166	-0.00580305
4581	1.43812	6.70568	0.933937	0.0186471	-0.00584979
4582	1.43843	6.70385	0.933177	0.0186815	-0.00589449
4583	1.43875	6.70237	0.932403	0.0187199	-0.00593685
4584	1.43906	6.70125	0.931615	0.0187622	-0.00597714
4585	1.43938	6.70049	0.930811	0.018808	-0.00601567
4586	1.43969	6.70008	0.929993	0.0188577	-0.00605208
4587	1.44	6.70002	0.929162	0.0189116	-0.00608574
4588	1.44032	6.70032	0.928318	0.0189693	-0.00611719
4589	1.44063	6.70097	0.927458	0.01903	-0.00614737
4590	1.44095	6.70198	0.926586	0.019095	-0.00617474
4591	1.44126	6.70334	0.925703	0.0191641	-0.0061991
4592	1.44157	6.70506	0.924804	0.0192358	-0.00622269
4593	1.44189	6.70713	0.923892	0.0193115	-0.00624381
4594	1.4422	6.70955	0.922969	0.0193906	-0.00626267
4595	1.44252	6.71232	0.922033	0.0194734	-0.0062792
4596	1.44283	6.71545	0.921086	0.0195596	-0.00629391
4597	1.44314	6.71892	0.920127	0.0196492	-0.00630631
4598	1.44346	6.72274	0.919155	0.0197419	-0.00631696
4599	1.44377	6.72691	0.918174	0.0198384	-0.00632496
4600	1.44409	6.73143	0.917184	0.0199383	-0.00633029
4601	1.4444	6.73628	0.916181	0.0200408	-0.00633451
4602	1.44471	6.74148	0.915171	0.0201475	-0.00633511
4603	1.44503	6.74702	0.91415	0.0202565	-0.00633447
4604	1.44534	6.7529	0.913121	0.0203688	-0.00633145
4605	1.44566	6.75911	0.912083	0.0204837	-0.00632655
4606	1.44597	6.76566	0.911039	0.0206022	-0.00631848
4607	1.44628	6.77254	0.909985	0.0207225	-0.0063096
4608	1.4466	6.77975	0.908925	0.0208461	-0.00629764
4609	1.44691	6.78729	0.90786	0.0209722	-0.00628364
4610	1.44723	6.79515	0.906792	0.0211017	-0.00626618
4611	1.44754	6.80333	0.905723	0.0212343	-0.00624525
4612	1.44785	6.81183	0.904647	0.0213684	-0.00622298
4613	1.44817	6.82064	0.90357	0.0215058	-0.00619764
4614	1.44848	6.82977	0.902492	0.0216457	-0.00616936
4615	1.4488	6.8392	0.901413	0.0217881	-0.00613848
4616	1.44911	6.84894	0.900334	0.0219326	-0.00610501
4617	1.44942	6.85899	0.899256	0.0220795	-0.00606892
4618	1.44974	6.86933	0.898183	0.0222295	-0.00602862
4619	1.45005	6.87996	0.89711	0.0223809	-0.00598668
4620	1.45037	6.89089	0.896041	0.0225346	-0.00594166
4621	1.45068	6.90211	0.894978	0.0226904	-0.00589337
4622	1.45099	6.9136	0.893919	0.022848	-0.00584229
4623	1.45131	6.92538	0.892864	0.0230074	-0.00578908
4624	1.45162	6.93743	0.891813	0.0231679	-0.00573394
4625	1.45194	6.94975	0.890769	0.0233295	-0.00567646
4626	1.45225	6.96234	0.889734	0.0234934	-0.00561526
4627	1.45256	6.97519	0.8887	0.0236572	-0.00555338
4628	1.45288	6.9883	0.887679	0.0238234	-0.00548761
4629	1.45319	7.00166	0.886661	0.0239893	-0.00542128
4630	1.45351	7.01527	0.88565	0.0241562	-0.00535291
4631	1.45382	7.02912	0.884647	0.0243234	-0.00528301
4632	1.45413	7.04321	0.883651	0.0244911	-0.00521127
4633	1.45445	7.05753	0.882663	0.0246592	-0.00513784
4634	1.45476	7.07208	0.881684	0.0248275	-0.00506299
4635	1.45508	7.08686	0.880715	0.0249965	-0.00498541
4636	1.45539	7.10185	0.879756	0.0251658	-0.00490643
4637	1.4557	7.11705	0.878802	0.0253339	-0.00482761
4638	1.45602	7.13246	0.877859	0.025503	-0.00474701
4639	1.45633	7.14807	0.876928	0.0256722	-0.00466436
4640	1.45665	7.16388	0.876006	0.0258411	-0.00458094
4641	1.45696	7.17988	0.875096	0.02601	-0.0044959
4642	1.45727	7.19606	0.874196	0.0261785	-0.00440991
4643	1.45759	7.21242	0.873311	0.0263472	-0.00432193
4644	1.4579	7.22896	0.872435	0.0265156	-0.00423319
4645	1.45822	7.24566	0.871574	0.0266843	-0.00414258
4646	1.45853	7.26252	0.870724	0.0268515	-0.00405162
4647	1.45884	7.27954	0.869889	0.0270191	-0.00395861
4648	1.45916	7.29671	0.86907	0.0271866	-0.00386385
4649	1.45947	7.31402	0.868264	0.0273537	-0.00376791
4650	1.45979	7.33146	0.867471	0.0275199	-0.00367136
4651	1.4601	7.34904	0.866695	0.0276862	-0.00357312
4652	1.46041	7.36674	0.865934	0.0278522	-0.00347341
4653	1.46073	7.38457	0.865191	0.0280179	-0.00337222
4654	1.46104	7.4025	0.864462	0.0281831	-0.00326989
4655	1.46136	7.42054	0.863752	0.0283482	-0.00316598
4656	1.46167	7.43868	0.863057	0.0285126	-0.00306124
4657	1.46198	7.45691	0.862379	0.0286765	-0.00295506
4658	1.4623	7.47522	0.861718	0.0288397	-0.00284822
4659	1.46261	7.49362	0.861076	0.0290026	-0.00273941
4660	1.46293	7.51209	0.860451	0.0291647	-0.00262991
4661	1.46324	7.53063	0.859843	0.0293264	-0.00251935
4662	1.46355	7.54922	0.859252	0.0294875	-0.00240842
4663	1.46387	7.56787	0.858677	0.0296477	-0.00229666
4664	1.46418	7.58657	0.858118	0.029807	-0.00218435
4665	1.4645	7.60531	0.857577	0.0299655	-0.00207151
4666	1.46481	7.62408	0.857051	0.0301235	-0.00195842
4667	1.46512	7.64288	0.856541	0.0302802	-0.00184509
4668	1.46544	7.6617	0.856047	0.0304355	-0.0017315
4669	1.46575	7.68053	0.855569	0.0305894	-0.00161763
4670	1.46607	7.69937	0.855106	0.0307421	-0.00150381
4671	1.46638	7.7182	0.854658	0.0308936	-0.00139014
4672	1.46669	7.73704	0.854223	0.031044	-0.00127673
4673	1.46701	7.75586	0.853803	0.031193	-0.00116371
4674	1.46732	7.77466	0.853396	0.0313407	-0.00105107
4675	1.46764	7.79343	0.853003	0.0314871	-0.00093884
4676	1.46795	7.81217	0.852624	0.031632	-0.00082707
4677	1.46826	7.83087	0.852258	0.0317754	-0.000715794
4678	1.46858	7.84952	0.851902	0.031917	-0.000606183
4679	1.46889	7.86812	0.85156	0.0320571	-0.000496823
4680	1.46921	7.88666	0.851232	0.0321958	-0.000387653
4681	1.46952	7.90514	0.850917	0.0323331	-0.000278743
4682	1.46983	7.92354	0.850616	0.032469	-0.000170155
4683	1.47015	7.94186	0.850329	0.0326035	-6.19721e-05
4684	1.47046	7.9601	0.850055	0.0327366	4.57613e-05
4685	1.47078	7.97824	0.849794	0.0328682	0.000153031
4686	1.47109	7.99629	0.849547	0.0329984	0.000259832
4687	1.4714	8.01423	0.849314	0.033127	0.000366159
4688	1.47172	8.03206	0.849093	0.0332543	0.000472024
4689	1.47203	8.04977	0.848887	0.0333801	0.000577452
4690	1.47235	8.06736	0.848694	0.0335044	0.000682422
4691	1.47266	8.08481	0.848516	0.0336273	0.000786916
4692	1.47297	8.10213	0.848351	0.0337486	0.000890945
4693	1.47329	8.11931	0.8482	0.0338684	0.00099452
4694	1.4736	8.13634	0.848063	0.0339867	0.00109763
4695	1.47392	8.15321	0.84794	0.0341033	0.00120027
4696	1.47423	8.16992	0.847832	0.0342184	0.00130243
4697	1.47454	8.18647	0.847739	0.0343318	0.00140402
4698	1.47486	8.20284	0.84766	0.0344435	0.00150511
4699	1.47517	8.21904	0.847596	0.0345534	0.00160574
4700	1.47549	8.23505	0.847546	0.0346617	0.00170581
4701	1.4758	8.25087	0.847512	0.0347683	0.00180534
4702	1.47611	8.26649	0.847492	0.034873	0.00190403
4703	1.47643	8.28192	0.847488	0.0349758	0.00200216
4704	1.47674	8.29714	0.847499	0.0350769	0.00209975
4705	1.47706	8.31214	0.847526	0.035176	0.00219674
4706	1.47737	8.32693	0.847567	0.0352731	0.00229279
4707	1.47768	8.3415	0.847625	0.0353681	0.0023881
4708	1.478	8.35583	0.847698	0.0354612	0.00248274
4709	1.47831	8.36994	0.847787	0.0355523	0.0025767
4710	1.47863	8.38381	0.847892	0.0356414	0.00266999
4711	1.47894	8.39743	0.848013	0.0357287	0.00276245
4712	1.47925	8.41081	0.84815	0.0358136	0.00285377
4713	1.47957	8.42393	0.848304	0.0358962	0.00294452
4714	1.47988	8.4368	0.848475	0.0359765	0.00303458
4715	1.4802	8.44941	0.848664	0.0360545	0.0031239
4716	1.48051	8.46175	0.848869	0.0361302	0.00321219
4717	1.48082	8.47382	0.849091	0.0362036	0.00329959
4718	1.48114	8.48561	0.84933	0.0362746	0.0033862
4719	1.48145	8.49713	0.849589	0.0363434	0.0034727
4720	1.48177	8.50836	0.849865	0.0364097	0.00355806
4721	1.48208	8.51931	0.850158	0.0364734	0.00364209
4722	1.48239	8.52997	0.850468	0.0365343	0.00372466
4723	1.48271	8.54033	0.850794	0.0365926	0.00380597
4724	1.48302	8.55039	0.851138	0.0366481	0.00388612
4725	1.48334	8.56015	0.851499	0.036701	0.00396512
4726	1.48365	8.56961	0.851878	0.036751	0.00404278
4727	1.48396	8.57875	0.852275	0.0367982	0.00411922
4728	1.48428	8.58759	0.852689	0.0368426	0.00419446
4729	1.48459	8.59611	0.853121	0.0368842	0.00426844
4730	1.48491	8.60431	0.853571	0.036923	0.00434112
4731	1.48522	8.61219	0.854039	0.0369587	0.00441229
4732	1.48553	8.61975	0.854524	0.0369914	0.00448215
4733	1.48585	8.62698	0.855028	0.0370213	0.0045507
4734	1.48616	8.63388	0.85555	0.0370481	0.00461793
4735	1.48648	8.64045	0.856089	0.0370717	0.00468357
4736	1.48679	8.64669	0.856646	0.0370922	0.00474765
4737	1.4871	8.65259	0.85722	0.0371095	0.00481017
4738	1.48742	8.65816	0.857812	0.0371237	0.00487116
4739	1.48773	8.66338	0.858422	0.0371348	0.00493058
4740	1.48805	8.66826	0.859048	0.0371424	0.00498815
4741	1.48836	8.6728	0.859691	0.0371468	0.00504401
4742	1.48867	8.67699	0.86035	0.0371476	0.00509776
4743	1.48899	8.68083	0.861025	0.0371449	0.00514951
4744	1.4893	8.68433	0.861715	0.0371387	0.00519923
4745	1.48962	8.68748	0.86242	0.037129	0.00524668
4746	1.48993	8.69027	0.863138	0.0371154	0.00529163
4747	1.49024	8.69272	0.863871	0.0370982	0.00533431
4748	1.49056	8.69481	0.864617	0.0370774	0.00537475
4749	1.49087	8.69655	0.865376	0.0370527	0.00541238
4750	1.49119	8.69794	0.866146	0.0370243	0.00544747
4751	1.4915	8.69897	0.866929	0.036992	0.00547997
4752	1.49181	8.69965	0.867723	0.0369561	0.00551001
4753	1.49213	8.69997	0.868528	0.0369164	0.00553737
4754	1.49244	8.69994	0.869345	0.0368732	0.00556234
4755	1.49276	8.69955	0.870173	0.0368264	0.00558501
4756	1.49307	8.69881	0.871013	0.036776	0.00560538
4757	1.49338	8.69771	0.871863	0.0367221	0.00562335
4758	1.4937	8.69626	0.872723	0.0366645	0.0056388
4759	1.49401	8.69446	0.873595	0.0366036	0.00565215
4760	1.49433	8.6923	0.874477	0.0365394	0.0056635
4761	1.49464	8.68979	0.87537	0.0364719	0.00567291
4762	1.49495	8.68693	0.876273	0.036401	0.00568013
4763	1.49527	8.68372	0.877187	0.036327	0.00568548
4764	1.49558	8.68016	0.878112	0.0362498	0.00568906
4765	1.4959	8.67625	0.879048	0.0361695	0.00569083
4766	1.49621	8.672	0.879993	0.0360861	0.00569081
4767	1.49652	8.6674	0.880948	0.0359995	0.00568875
4768	1.49684	8.66246	0.881913	0.0359099	0.005685
4769	1.49715	8.65717	0.882888	0.0358173	0.00567961
4770	1.49747	8.65155	0.883872	0.0357218	0.0056726
4771	1.49778	8.64558	0.884866	0.0356234	0.00566408
4772	1.49809	8.63929	0.885868	0.0355219	0.00565364
4773	1.49841	8.63266	0.886877	0.0354175	0.00564113
4774	1.49872	8.62569	0.887894	0.03531	0.00562656
4775	1.49904	8.6184	0.888916	0.0351995	0.00560981
4776	1.49935	8.61079	0.889944	0.035086	0.00559112
4777	1.49966	8.60285	0.890977	0.0349695	0.0055702
4778	1.49998	8.59459	0.892014	0.03485	0.00554689
4779	1.50029	8.58601	0.893054	0.0347273	0.00552103
4780	1.50061	8.57712	0.894096	0.0346015	0.00549264
4781	1.50092	8.56791	0.895141	0.0344729	0.00546209
4782	1.50123	8.5584	0.896188	0.0343414	0.00542918
4783	1.50155	8.54859	0.897235	0.0342068	0.00539364
4784	1.50186	8.53847	0.898282	0.0340693	0.0053555
4785	1.50218	8.52805	0.899329	0.0339291	0.00531505
4786	1.50249	8.51734	0.900374	0.0337861	0.005272
4787	1.5028	8.50635	0.901417	0.0336402	0.00522633
4788	1.50312	8.49506	0.902458	0.0334919	0.0051784
4789	1.50343	8.48349	0.903498	0.0333412	0.00512838
4790	1.50375	8.47165	0.904535	0.0331881	0.00507604
4791	1.50406	8.45953	0.905568	0.0330326	0.00502138
4792	1.50437	8.44714	0.906597	0.0328749	0.00496449
4793	1.50469	8.43448	0.907625	0.0327153	0.00490638
4794	1.505	8.42157	0.908649	0.0325538	0.00484618
4795	1.50532	8.4084	0.909669	0.0323907	0.0047843
4796	1.50563	8.39498	0.910684	0.032226	0.00472033
4797	1.50594	8.38131	0.911695	0.0320596	0.00465473
4798	1.50626	8.3674	0.912703	0.031892	0.00458815
4799	1.50657	8.35325	0.913704	0.0317229	0.00451985
4800	1.50689	8.33887	0.914701	0.0315524	0.00445002
4801	1.5072	8.32426	0.915692	0.031381	0.00437901
4802	1.50751	8.30943	0.916678	0.0312084	0.00430658
4803	1.50783	8.29439	0.917657	0.0310349	0.00423303
4804	1.50814	8.27913	0.918629	0.0308601	0.00415803
4805	1.50846	8.26367	0.919593	0.0306843	0.00408151
4806	1.50877	8.24801	0.92055	0.0305081	0.00400392
4807	1.50908	8.23216	0.921498	0.030331	0.00392485
4808	1.5094	8.21611	0.922435	0.0301532	0.00384421
4809	1.50971	8.19989	0.923362	0.0299745	0.003762
4810	1.51003	8.18348	0.924278	0.0297952	0.0036783
4811	1.51034	8.1669	0.925185	0.0296154	0.00359349
4812	1.51065	8.15016	0.926079	0.029435	0.00350728
4813	1.51097	8.13326	0.926961	0.0292543	0.00341963
4814	1.51128	8.1162	0.92783	0.0290732	0.00333048
4815	1.5116	8.099	0.928688	0.0288924	0.00324122
4816	1.51191	8.08166	0.929532	0.0287113	0.0031504
4817	1.51222	8.06418	0.930361	0.0285301	0.00305792
4818	1.51254	8.04657	0.931175	0.0283488	0.00296384
4819	1.51285	8.02883	0.931973	0.0281675	0.00286831
4820	1.51317	8.01098	0.932756	0.0279864	0.0027717
4821	1.51348	7.99302	0.933522	0.0278055	0.00267383
4822	1.51379	7.97496	0.934272	0.0276249	0.00257473
4823	1.51411	7.9568	0.935005	0.0274453	0.00247459
4824	1.51442	7.93854	0.935721	0.0272661	0.00237337
4825	1.51474	7.92021	0.93642	0.0270873	0.00227107
4826	1.51505	7.90179	0.937101	0.0269092	0.00216811
4827	1.51536	7.8833	0.937763	0.0267309	0.00206373
4828	1.51568	7.86475	0.938407	0.0265538	0.00195837
4829	1.51599	7.84614	0.939034	0.0263782	0.00185238
4830	1.51631	7.82748	0.939641	0.0262037	0.00174561
4831	1.51662	7.80877	0.94023	0.0260303	0.00163808
4832	1.51693	7.79002	0.9408	0.0258582	0.0015299
4833	1.51725	7.77125	0.941352	0.0256872	0.00142123
4834	1.51756	7.75244	0.941885	0.0255175	0.00131207
4835	1.51788	7.73362	0.942401	0.0253492	0.00120248
4836	1.51819	7.71479	0.942898	0.0251825	0.00109258
4837	1.5185	7.69595	0.943377	0.0250167	0.00098278
4838	1.51882	7.67711	0.94384	0.0248525	0.000872787
4839	1.51913	7.65828	0.944284	0.0246902	0.000762538
4840	1.51945	7.63946	0.944711	0.0245298	0.000652207
4841	1.51976	7.62067	0.94512	0.0243712	0.000541804
4842	1.52007	7.6019	0.945512	0.0242143	0.000431394
4843	1.52039	7.58317	0.945887	0.024059	0.000321206
4844	1.5207	7.56449	0.946246	0.0239055	0.000211195
4845	1.52102	7.54584	0.946589	0.0237538	0.000101449
4846	1.52133	7.52726	0.946916	0.0236032	-8.14958e-06
4847	1.52164	7.50873	0.947227	0.0234546	-0.000117283
4848	1.52196	7.49028	0.947523	0.0233081	-0.00022598
4849	1.52227	7.47189	0.947804	0.0231635	-0.000334263
4850	1.52259	7.45359	0.94807	0.023021	-0.000441965
4851	1.5229	7.43538	0.948323	0.0228804	-0.000548518
4852	1.52321	7.41726	0.948561	0.0227415	-0.000654595
4853	1.52353	7.39924	0.948784	0.0226045	-0.000760446
4854	1.52384	7.38132	0.948994	0.0224693	-0.000865942
4855	1.52416	7.36352	0.949189	0.022336	-0.00097093
4856	1.52447	7.34584	0.949369	0.0222044	-0.00107545
4857	1.52478	7.32829	0.949537	0.0220748	-0.0011793
4858	1.5251	7.31086	0.949691	0.0219471	-0.00128247
4859	1.52541	7.29358	0.949832	0.0218214	-0.00138488
4860	1.52573	7.27644	0.94996	0.0216974	-0.00148655
4861	1.52604	7.25945	0.950075	0.0215754	-0.0015875
4862	1.52635	7.24261	0.950178	0.0214553	-0.00168769
4863	1.52667	7.22594	0.950267	0.0213372	-0.00178712
4864	1.52698	7.20944	0.950344	0.0212211	-0.00188579
4865	1.5273	7.19311	0.950408	0.0211071	-0.00198361
4866	1.52761	7.17696	0.95046	0.0209951	-0.00208065
4867	1.52792	7.161	0.950498	0.0208851	-0.00217689
4868	1.52824	7.14522	0.950524	0.020777	-0.0022724
4869	1.52855	7.12965	0.950537	0.0206712	-0.00236748
4870	1.52887	7.11428	0.950535	0.0205673	-0.00246189
4871	1.52918	7.09911	0.95052	0.0204661	-0.00255576
4872	1.52949	7.08416	0.950491	0.0203667	-0.002649
4873	1.52981	7.06943	0.950448	0.0202691	-0.0027414
4874	1.53012	7.05492	0.95039	0.0201734	-0.00283305
4875	1.53044	7.04064	0.950319	0.02008	-0.00292413
4876	1.53075	7.02659	0.950233	0.0199887	-0.00301448
4877	1.53106	7.01278	0.95013	0.0198998	-0.00310535
4878	1.53138	6.99922	0.950013	0.019813	-0.00319527
4879	1.53169	6.9859	0.949878	0.0197283	-0.00328525
4880	1.53201	6.97284	0.949728	0.0196458	-0.00337457
4881	1.53232	6.96004	0.949562	0.0195659	-0.00346274
4882	1.53263	6.9475	0.94938	0.0194884	-0.00355002
4883	1.53295	6.93522	0.949183	0.0194137	-0.00363667
4884	1.53326	6.92322	0.948971	0.0193419	-0.00372177
4885	1.53358	6.9115	0.948742	0.0192727	-0.00380674
4886	1.53389	6.90005	0.948494	0.0192054	-0.00389149
4887	1.5342	6.88889	0.948229	0.0191409	-0.0039756
4888	1.53452	6.87801	0.947945	0.0190792	-0.00405929
4889	1.53483	6.86743	0.947644	0.0190206	-0.00414182
4890	1.53515	6.85714	0.947326	0.0189649	-0.00422366
4891	1.53546	6.84715	0.946989	0.0189122	-0.00430486
4892	1.53577	6.83747	0.946635	0.0188625	-0.0043848
4893	1.53609	6.82809	0.946262	0.0188157	-0.00446428
4894	1.5364	6.81902	0.945872	0.0187723	-0.00454219
4895	1.53672	6.81026	0.945464	0.0187319	-0.00461932
4896	1.53703	6.80182	0.945038	0.0186949	-0.00469528
4897	1.53734	6.7937	0.944593	0.0186609	-0.00477033
4898	1.53766	6.7859	0.944131	0.0186305	-0.00484388
4899	1.53797	6.77842	0.943651	0.0186033	-0.00491615
4900	1.53829	6.77127	0.943152	0.0185799	-0.00498768
4901	1.5386	6.76445	0.942634	0.0185595	-0.00505826
4902	1.53891	6.75796	0.942099	0.0185429	-0.00512685
4903	1.53923	6.75181	0.941545	0.0185293	-0.00519451
4904	1.53954	6.74599	0.940975	0.0185196	-0.00526031
4905	1.53986	6.74051	0.940386	0.0185134	-0.00532468
4906	1.54017	6.73538	0.93978	0.018511	-0.00538753
4907	1.54048	6.73058	0.939157	0.0185123	-0.00544883
4908	1.5408	6.72613	0.938516	0.0185176	-0.00550822
4909	1.54111	6.72202	0.937859	0.0185264	-0.0055659
4910	1.54143	6.71827	0.937185	0.0185391	-0.00562198
4911	1.54174	6.71486	0.936496	0.0185559	-0.00567573
4912	1.54205	6.7118	0.935789	0.0185763	-0.00572818
4913	1.54237	6.70909	0.935067	0.0186008	-0.00577824
4914	1.54268	6.70673	0.934331	0.0186294	-0.00582604
4915	1.543	6.70472	0.933579	0.0186619	-0.00587177
4916	1.54331	6.70307	0.932812	0.0186982	-0.00591526
4917	1.54362	6.70177	0.932032	0.0187387	-0.00595637
4918	1.54394	6.70083	0.931235	0.0187824	-0.00599633
4919	1.54425	6.70024	0.930424	0.0188303	-0.00603361
4920	1.54457	6.7	0.929601	0.0188825	-0.00606804
4921	1.54488	6.70013	0.928763	0.0189378	-0.00610125
4922	1.54519	6.7006	0.927911	0.018997	-0.00613196
4923	1.54551	6.70143	0.927045	0.0190599	-0.00616063
4924	1.54582	6.70262	0.926167	0.0191267	-0.00618687
4925	1.54614	6.70415	0.925276	0.0191973	-0.00621066
4926	1.54645	6.70605	0.924372	0.0192713	-0.00623263
4927	1.54676	6.70829	0.923455	0.0193488	-0.00625246
4928	1.54708	6.71089	0.922524	0.0194293	-0.00627078
4929	1.54739	6.71384	0.921583	0.0195139	-0.00628645
4930	1.54771	6.71713	0.920629	0.0196017	-0.00629997
4931	1.54802	6.72078	0.919663	0.0196924	-0.00631216
4932	1.54833	6.72477	0.918687	0.0197871	-0.00632122
4933	1.54865	6.72911	0.917701	0.0198854	-0.00632785
4934	1.54896	6.7338	0.916704	0.0199864	-0.00633297
4935	1.54928	6.73883	0.915696	0.0200906	-0.00633578
4936	1.54959	6.7442	0.914682	0.0201989	-0.00633525
4937	1.5499	6.74991	0.913658	0.0203097	-0.00633312
4938	1.55022	6.75595	0.912625	0.0204235	-0.0063289
4939	1.55053	6.76233	0.911584	0.0205401	-0.00632274
4940	1.55085	6.76905	0.910534	0.0206593	-0.0063146
4941	1.55116	6.77609	0.909478	0.0207815	-0.00630372
4942	1.55147	6.78346	0.908418	0.0209069	-0.00628991
4943	1.55179	6.79116	0.907351	0.0210347	-0.00627403
4944	1.5521	6.79918	0.90628	0.021165	-0.00625603
4945	1.55242	6.80752	0.905206	0.0212981	-0.00623488
4946	1.55273	6.81617	0.90413	0.021434	-0.00621088
4947	1.55304	6.82514	0.903053	0.0215726	-0.00618403
4948	1.55336	6.83442	0.901973	0.0217134	-0.00615503
4949	1.55367	6.84401	0.900896	0.0218576	-0.00612197
4950	1.55399	6.8539	0.899816	0.0220027	-0.00608777
4951	1.5543	6.86409	0.898741	0.0221512	-0.00604947
4952	1.55461	6.87458	0.897669	0.0223023	-0.00600796
4953	1.55493	6.88536	0.896597	0.0224545	-0.00596477
4954	1.55524	6.89644	0.89553	0.0226091	-0.00591841
4955	1.55556	6.90779	0.894469	0.022766	-0.0058686
4956	1.55587	6.91943	0.89341	0.0229241	-0.00581704
4957	1.55618	6.93134	0.892358	0.0230843	-0.00576258
4958	1.5565	6.94353	0.891311	0.0232459	-0.00570571
4959	1.55681	6.95598	0.890271	0.0234087	-0.00564643
4960	1.55713	6.9687	0.889236	0.0235723	-0.00558507
4961	1.55744	6.98168	0.88821	0.0237378	-0.00552082
4962	1.55775	6.99492	0.887188	0.0239033	-0.00545547
4963	1.55807	7.0084	0.886173	0.0240697	-0.00538822
4964	1.55838	7.02213	0.885165	0.0242365	-0.00531941
4965	1.5587	7.0361	0.884167	0.0244047	-0.00524768
4966	1.55901	7.05031	0.883176	0.0245728	-0.00517487
4967	1.55932	7.06474	0.882192	0.0247407	-0.00510087
4968	1.55964	7.07941	0.881215	0.0249087	-0.00502535
4969	1.55995	7.09429	0.880248	0.0250773	-0.00494809
4970	1.56027	7.10939	0.879293	0.0252465	-0.00486874
4971	1.56058	7.12469	0.878346	0.0254155	-0.0047885
4972	1.56089	7.1402	0.877408	0.0255844	-0.00470716
4973	1.56121	7.15591	0.876479	0.0257533	-0.00462456
4974	1.56152	7.17182	0.875564	0.0259225	-0.00453991
4975	1.56184	7.18791	0.874659	0.0260911	-0.00445444
4976	1.56215	7.20418	0.873767	0.0262603	-0.00436693
4977	1.56246	7.22063	0.872885	0.0264282	-0.0042791
4978	1.56278	7.23725	0.872017	0.026597	-0.00418926
4979	1.56309	7.25403	0.871163	0.0267654	-0.00409806
4980	1.56341	7.27097	0.87032	0.0269327	-0.0040062
4981	1.56372	7.28806	0.869494	0.0271006	-0.00391195
4982	1.56403	7.3053	0.868681	0.0272679	-0.00381647
4983	1.56435	7.32268	0.867882	0.0274343	-0.00372042
4984	1.56466	7.34019	0.8671	0.0276012	-0.00362214
4985	1.56498	7.35784	0.866332	0.0277673	-0.00352311
4986	1.56529	7.3756	0.865581	0.0279333	-0.0034224
4987	1.5656	7.39348	0.864846	0.028099	-0.00332031
4988	1.56592	7.41146	0.864127	0.0282641	-0.00321714
4989	1.56623	7.42955	0.863425	0.028429	-0.00311265
4990	1.56655	7.44774	0.862741	0.0285933	-0.0030068
4991	1.56686	7.46601	0.86207	0.0287567	-0.00290055
4992	1.56717	7.48437	0.86142	0.0289202	-0.00279239
4993	1.56749	7.5028	0.860786	0.0290823	-0.00268354
4994	1.5678	7.52131	0.860169	0.0292441	-0.00257365
4995	1.56812	7.53987	0.859569	0.0294052	-0.00246292
4996	1.56843	7.5585	0.858986	0.0295658	-0.00235192
4997	1.56874	7.57717	0.858418	0.0297255	-0.00224021
4998	1.56906	7.59589	0.857866	0.0298841	-0.00212809
4999	1.56937	7.61464	0.857331	0.0300425	-0.00201549
5000	1.56969	7.63343	0.856812	0.0301996	-0.00190257
5001	1.57	7.65224	0.856308	0.0303553	-0.00178941
5002	1.57031	7.67106	0.855821	0.0305097	-0.00167589
5003	1.57063	7.6899	0.85535	0.0306629	-0.0015623
5004	1.57094	7.70874	0.854893	0.030815	-0.00144874
5005	1.57126	7.72758	0.854451	0.0309659	-0.0013353
5006	1.57157	7.7464	0.854023	0.0311156	-0.00122212
5007	1.57188	7.76521	0.853609	0.0312641	-0.00110921
5008	1.5722	7.784	0.85321	0.0314113	-0.000996604
5009	1.57251	7.80276	0.852824	0.031557	-0.000884376
5010	1.57283	7.82148	0.852452	0.0317014	-0.000772586
5011	1.57314	7.84016	0.852093	0.0318441	-0.00066151
5012	1.57345	7.85879	0.851745	0.0319851	-0.000551792
5013	1.57377	7.87736	0.851411	0.0321247	-0.000442348
5014	1.57408	7.89587	0.85109	0.0322629	-0.000333144
5015	1.5744	7.91431	0.850782	0.0323996	-0.000224238
5016	1.57471	7.93267	0.850489	0.0325348	-0.000115734
5017	1.57502	7.95095	0.850208	0.0326686	-7.70777e-06
5018	1.57534	7.96914	0.849941	0.032801	9.98122e-05
5019	1.57565	7.98724	0.849688	0.0329318	0.000206812
5020	1.57597	8.00523	0.849447	0.0330612	0.000313286
5021	1.57628	8.02312	0.849219	0.0331891	0.000419263
5022	1.57659	8.04089	0.849005	0.0333156	0.000524741
5023	1.57691	8.05854	0.848805	0.0334406	0.000629771
5024	1.57722	8.07606	0.848618	0.0335641	0.000734345
5025	1.57754	8.09345	0.848446	0.0336862	0.000838453
5026	1.57785	8.1107	0.848287	0.0338067	0.000942117
5027	1.57816	8.1278	0.848143	0.0339256	0.00104535
5028	1.57848	8.14475	0.848013	0.0340431	0.00114814
5029	1.57879	8.16155	0.847897	0.0341589	0.00125048
5030	1.57911	8.17818	0.847796	0.0342732	0.0013523
5031	1.57942	8.19464	0.847709	0.0343857	0.00145363
5032	1.57973	8.21092	0.847637	0.0344965	0.00155447
5033	1.58005	8.22703	0.84758	0.0346057	0.00165474
5034	1.58036	8.24295	0.847537	0.0347131	0.0017544
5035	1.58068	8.25867	0.847509	0.0348187	0.00185328
5036	1.58099	8.27419	0.847496	0.0349224	0.00195161
5037	1.5813	8.28952	0.847498	0.0350244	0.00204937
5038	1.58162	8.30463	0.847516	0.0351244	0.00214653
5039	1.58193	8.31953	0.84755	0.0352225	0.00224293
5040	1.58225	8.33421	0.847598	0.0353185	0.00233841
5041	1.58256	8.34866	0.847662	0.0354125	0.00243323
5042	1.58287	8.36288	0.847741	0.0355046	0.00252741
5043	1.58319	8.37687	0.847837	0.0355947	0.00262097
5044	1.5835	8.39062	0.847949	0.0356831	0.00271378
5045	1.58382	8.40412	0.848078	0.0357693	0.00280596
5046	1.58413	8.41737	0.848224	0.0358532	0.0028971
5047	1.58444	8.43037	0.848387	0.0359347	0.00298763
5048	1.58476	8.44311	0.848567	0.0360141	0.00307756
5049	1.58507	8.45558	0.848764	0.0360911	0.00316675
5050	1.58539	8.46779	0.848979	0.036166	0.00325497
5051	1.5857	8.47972	0.84921	0.0362384	0.00334232
5052	1.58601	8.49138	0.849459	0.0363084	0.00342886
5053	1.58633	8.50275	0.849728	0.0363763	0.00351525
5054	1.58664	8.51385	0.850013	0.0364414	0.00360034
5055	1.58696	8.52465	0.850316	0.0365039	0.003684
5056	1.58727	8.53516	0.850635	0.0365637	0.00376626
5057	1.58758	8.54537	0.850971	0.0366208	0.00384722
5058	1.5879	8.55528	0.851324	0.0366751	0.00392694
5059	1.58821	8.56489	0.851695	0.0367266	0.00400542
5060	1.58853	8.5742	0.852082	0.0367752	0.00408246
5061	1.58884	8.58319	0.852488	0.036821	0.00415822
5062	1.58915	8.59187	0.852911	0.036864	0.00423274
5063	1.58947	8.60023	0.853351	0.0369041	0.00430592
5064	1.58978	8.60827	0.853809	0.0369412	0.00437757
5065	1.5901	8.61599	0.854285	0.0369753	0.00444791
5066	1.59041	8.62339	0.854779	0.0370065	0.004517
5067	1.59072	8.63046	0.855291	0.0370348	0.00458477
5068	1.59104	8.6372	0.855822	0.0370601	0.00465122
5069	1.59135	8.6436	0.85637	0.0370822	0.00471615
5070	1.59167	8.64967	0.856935	0.037101	0.00477927
5071	1.59198	8.6554	0.857518	0.0371167	0.00484086
5072	1.59229	8.6608	0.858118	0.0371293	0.00490094
5073	1.59261	8.66585	0.858736	0.0371387	0.00495946
5074	1.59292	8.67056	0.85937	0.0371447	0.00501615
5075	1.59324	8.67492	0.86002	0.0371472	0.00507075
5076	1.59355	8.67894	0.860687	0.0371462	0.00512344
5077	1.59386	8.68262	0.861369	0.0371418	0.00517414
5078	1.59418	8.68594	0.862066	0.0371339	0.00522279
5079	1.59449	8.68891	0.862777	0.0371222	0.00526882
5080	1.59481	8.69153	0.863502	0.0371068	0.00531256
5081	1.59512	8.6938	0.864241	0.0370878	0.0053541
5082	1.59543	8.69572	0.864993	0.0370651	0.0053933
5083	1.59575	8.69729	0.865757	0.0370384	0.00542935
5084	1.59606	8.6985	0.866533	0.0370081	0.00546314
5085	1.59638	8.69935	0.867321	0.0369741	0.00549438
5086	1.59669	8.69985	0.868121	0.0369364	0.00552323
5087	1.597	8.7	0.868931	0.0368949	0.00554941
5088	1.59732	8.69979	0.869754	0.0368499	0.0055732
5089	1.59763	8.69923	0.870587	0.0368013	0.00559472
5090	1.59795	8.69831	0.871432	0.0367492	0.00561384
5091	1.59826	8.69704	0.872286	0.0366934	0.00563043
5092	1.59857	8.69541	0.873152	0.0366343	0.0056449
5093	1.59889	8.69343	0.874029	0.0365718	0.00565737
5094	1.5992	8.6911	0.874917	0.036506	0.0056679
5095	1.59952	8.68841	0.875816	0.036437	0.00567649
5096	1.59983	8.68538	0.876724	0.0363646	0.00568289
5097	1.60014	8.68199	0.877644	0.0362891	0.00568743
5098	1.60046	8.67826	0.878574	0.0362103	0.00569011
5099	1.60077	8.67418	0.879515	0.0361285	0.00569104
5100	1.60109	8.66975	0.880465	0.0360437	0.0056902
5101	1.6014	8.66498	0.881426	0.0359556	0.00568737
5102	1.60171	8.65987	0.882396	0.0358646	0.00568281
5103	1.60203	8.65441	0.883375	0.0357706	0.00567669
5104	1.60234	8.64862	0.884364	0.0356735	0.00566877
5105	1.60266	8.64249	0.885362	0.0355736	0.00565931
5106	1.60297	8.63603	0.886368	0.0354707	0.0056479
5107	1.60328	8.62923	0.88738	0.0353647	0.00563439
5108	1.6036	8.62211	0.8884	0.0352558	0.0056188
5109	1.60391	8.61465	0.889426	0.0351439	0.00560133
5110	1.60423	8.60688	0.890456	0.035029	0.00558151
5111	1.60454	8.59878	0.891491	0.0349109	0.00555936
5112	1.60485	8.59036	0.89253	0.0347898	0.00553479
5113	1.60517	8.58162	0.893571	0.0346656	0.00550765
5114	1.60548	8.57258	0.894614	0.0345384	0.00547803
5115	1.6058	8.56322	0.89566	0.0344082	0.0054462
5116	1.60611	8.55356	0.896707	0.0342752	0.00541202
5117	1.60642	8.54359	0.897754	0.0341392	0.00537521
5118	1.60674	8.53332	0.898801	0.0340003	0.00533579
5119	1.60705	8.52276	0.899847	0.0338587	0.00529409
5120	1.60737	8.51191	0.900891	0.0337144	0.00524981
5121	1.60768	8.50077	0.901933	0.0335672	0.00520292
5122	1.60799	8.48934	0.902974	0.0334177	0.00515382
5123	1.60831	8.47763	0.904012	0.0332658	0.00510271
5124	1.60862	8.46565	0.905047	0.0331115	0.00504928
5125	1.60894	8.4534	0.906079	0.0329549	0.00499354
5126	1.60925	8.44088	0.907107	0.0327962	0.00493611
5127	1.60956	8.42809	0.908133	0.0326357	0.00487697
5128	1.60988	8.41505	0.909155	0.0324734	0.00481576
5129	1.61019	8.40175	0.910172	0.0323095	0.00475258
5130	1.61051	8.38821	0.911186	0.0321439	0.00468785
5131	1.61082	8.37442	0.912196	0.0319771	0.00462214
5132	1.61113	8.36039	0.9132	0.0318086	0.00455464
5133	1.61145	8.34612	0.914199	0.0316388	0.00448554
5134	1.61176	8.33163	0.915194	0.031468	0.00441523
5135	1.61208	8.31691	0.916182	0.0312959	0.00434347
5136	1.61239	8.30198	0.917164	0.0311228	0.00427025
5137	1.6127	8.28683	0.91814	0.0309485	0.00419595
5138	1.61302	8.27147	0.919108	0.0307732	0.00412021
5139	1.61333	8.25591	0.920068	0.0305972	0.00404309
5140	1.61365	8.24015	0.921021	0.0304206	0.00396481
5141	1.61396	8.2242	0.921964	0.0302431	0.00388502
5142	1.61427	8.20806	0.922896	0.0300649	0.00380365
5143	1.61459	8.19174	0.923818	0.0298859	0.00372073
5144	1.6149	8.17525	0.92473	0.0297064	0.00363665
5145	1.61522	8.15859	0.92563	0.0295263	0.00355114
5146	1.61553	8.14177	0.926519	0.0293457	0.00346418
5147	1.61584	8.12479	0.927395	0.0291649	0.00337592
5148	1.61616	8.10766	0.928258	0.0289838	0.00328678
5149	1.61647	8.09039	0.929109	0.0288029	0.0031966
5150	1.61679	8.07297	0.929946	0.0286217	0.00310484
5151	1.6171	8.05543	0.930767	0.0284404	0.00301149
5152	1.61741	8.03776	0.931573	0.0282591	0.00291665
5153	1.61773	8.01996	0.932363	0.0280778	0.00282044
5154	1.61804	8.00206	0.933138	0.0278967	0.00272319
5155	1.61836	7.98405	0.933896	0.027716	0.00262473
5156	1.61867	7.96593	0.934638	0.0275358	0.00252531
5157	1.61898	7.94773	0.935363	0.0273564	0.00242457
5158	1.6193	7.92943	0.936071	0.0271775	0.00232296
5159	1.61961	7.91105	0.93676	0.026999	0.00222002
5160	1.61993	7.8926	0.937431	0.0268204	0.00211616
5161	1.62024	7.87408	0.938084	0.0266429	0.00201131
5162	1.62055	7.8555	0.938719	0.0264665	0.00190555
5163	1.62087	7.83686	0.939336	0.0262915	0.0017992
5164	1.62118	7.81818	0.939934	0.0261176	0.00169211
5165	1.6215	7.79945	0.940514	0.0259448	0.00158429
5166	1.62181	7.78068	0.941075	0.0257732	0.00147584
5167	1.62212	7.76189	0.941618	0.0256029	0.00136693
5168	1.62244	7.74308	0.942143	0.0254338	0.00125756
5169	1.62275	7.72425	0.942649	0.0252662	0.00114779
5170	1.62307	7.70541	0.943137	0.0251	0.00103804
5171	1.62338	7.68657	0.943609	0.024935	0.000928201
5172	1.62369	7.66774	0.944062	0.0247717	0.000818005
5173	1.62401	7.64891	0.944497	0.0246103	0.000707591
5174	1.62432	7.63011	0.944914	0.0244508	0.000597158
5175	1.62464	7.61133	0.945315	0.024293	0.000486718
5176	1.62495	7.59258	0.945699	0.0241369	0.000376445
5177	1.62526	7.57387	0.946066	0.0239824	0.000266326
5178	1.62558	7.5552	0.946416	0.0238297	0.00015641
5179	1.62589	7.53659	0.946751	0.0236783	4.6697e-05
5180	1.62621	7.51803	0.947071	0.0235289	-6.25901e-05
5181	1.62652	7.49954	0.947375	0.0233815	-0.000171476
5182	1.62683	7.48112	0.947663	0.023236	-0.000279985
5183	1.62715	7.46278	0.947937	0.0230926	-0.000387783
5184	1.62746	7.44452	0.948197	0.022951	-0.000494672
5185	1.62778	7.42635	0.948441	0.0228112	-0.000601376
5186	1.62809	7.40828	0.948672	0.0226732	-0.000707419
5187	1.6284	7.39031	0.948888	0.022537	-0.00081313
5188	1.62872	7.37245	0.94909	0.0224027	-0.000918396
5189	1.62903	7.35471	0.949278	0.0222702	-0.00102318
5190	1.62935	7.33709	0.949452	0.0221396	-0.00112736
5191	1.62966	7.3196	0.949613	0.0220109	-0.00123082
5192	1.62997	7.30225	0.949761	0.0218843	-0.00133358
5193	1.63029	7.28503	0.949895	0.0217595	-0.00143559
5194	1.6306	7.26797	0.950017	0.0216366	-0.00153685
5195	1.63092	7.25105	0.950126	0.0215156	-0.00163738
5196	1.63123	7.2343	0.950222	0.0213965	-0.00173717
5197	1.63154	7.21771	0.950306	0.0212794	-0.00183617
5198	1.63186	7.20129	0.950376	0.0211644	-0.00193436
5199	1.63217	7.18505	0.950435	0.0210514	-0.00203179
5200	1.63249	7.16899	0.95048	0.0209403	-0.00212848
5201	1.6328	7.15312	0.950512	0.0208312	-0.00222437
5202	1.63311	7.13745	0.950531	0.0207243	-0.00231975
5203	1.63343	7.12197	0.950537	0.0206195	-0.00241453
5204	1.63374	7.1067	0.950529	0.0205163	-0.00250862
5205	1.63406	7.09164	0.950507	0.0204162	-0.00260211
5206	1.63437	7.0768	0.95047	0.0203178	-0.00269493
5207	1.63468	7.06218	0.95042	0.0202215	-0.00278708
5208	1.635	7.04778	0.950356	0.0201269	-0.00287862
5209	1.63531	7.03362	0.950276	0.0200344	-0.00296938
5210	1.63563	7.01969	0.950183	0.0199443	-0.00305969
5211	1.63594	7.006	0.950072	0.0198563	-0.00315013
5212	1.63625	6.99256	0.949947	0.0197706	-0.00323993
5213	1.63657	6.97937	0.949804	0.019687	-0.00332978
5214	1.63688	6.96644	0.949646	0.0196057	-0.0034187
5215	1.6372	6.95377	0.949472	0.019527	-0.00350655
5216	1.63751	6.94136	0.949282	0.0194508	-0.00359364
5217	1.63782	6.92922	0.949078	0.0193778	-0.0036792
5218	1.63814	6.91735	0.948858	0.0193073	-0.00376428
5219	1.63845	6.90576	0.948619	0.0192391	-0.00384893
5220	1.63877	6.89446	0.948363	0.0191731	-0.0039334
5221	1.63908	6.88344	0.948089	0.01911	-0.0040172
5222	1.63939	6.87271	0.947798	0.0190498	-0.00410008
5223	1.63971	6.86227	0.947488	0.0189924	-0.00418268
5224	1.64002	6.85213	0.947161	0.0189383	-0.00426373
5225	1.64034	6.8423	0.946815	0.0188871	-0.00434452
5226	1.64065	6.83276	0.946452	0.018839	-0.00442393
5227	1.64096	6.82354	0.946071	0.0187939	-0.00450264
5228	1.64128	6.81462	0.945673	0.0187519	-0.00458026
5229	1.64159	6.80602	0.945256	0.0187132	-0.00465676
5230	1.64191	6.79774	0.94482	0.0186775	-0.00473245
5231	1.64222	6.78977	0.944367	0.0186454	-0.00480663
5232	1.64253	6.78213	0.943896	0.0186165	-0.0048795
5233	1.64285	6.77482	0.943406	0.0185914	-0.0049516
5234	1.64316	6.76783	0.942898	0.0185695	-0.0050226
5235	1.64348	6.76118	0.942372	0.0185509	-0.00509216
5236	1.64379	6.75486	0.941827	0.0185355	-0.00516053
5237	1.6441	6.74887	0.941265	0.0185238	-0.00522737
5238	1.64442	6.74322	0.940686	0.0185159	-0.00529232
5239	1.64473	6.73791	0.940088	0.0185115	-0.00535618
5240	1.64505	6.73295	0.939473	0.0185109	-0.00541819
5241	1.64536	6.72832	0.938841	0.018514	-0.00547894
5242	1.64567	6.72404	0.938192	0.0185209	-0.00553759
5243	1.64599	6.72011	0.937525	0.0185315	-0.00559487
5244	1.6463	6.71653	0.936844	0.0185463	-0.00564964
5245	1.64662	6.71329	0.936145	0.0185648	-0.005703
5246	1.64693	6.7104	0.93543	0.0185872	-0.0057543
5247	1.64724	6.70787	0.934701	0.0186138	-0.00580325
5248	1.64756	6.70569	0.933957	0.0186443	-0.00585001
5249	1.64787	6.70386	0.933197	0.0186786	-0.00589474
5250	1.64819	6.70238	0.932424	0.018717	-0.00593713
5251	1.6485	6.70126	0.931635	0.0187592	-0.00597743
5252	1.64881	6.70049	0.930832	0.018805	-0.00601597
5253	1.64913	6.70008	0.930014	0.0188547	-0.00605239
5254	1.64944	6.70002	0.929183	0.0189086	-0.00608607
5255	1.64976	6.70032	0.928339	0.0189663	-0.00611754
5256	1.65007	6.70097	0.927479	0.0190269	-0.00614773
5257	1.65038	6.70198	0.926609	0.0190923	-0.0061744
5258	1.6507	6.70334	0.925724	0.0191608	-0.00619971
5259	1.65101	6.70505	0.924827	0.0192333	-0.00622232
5260	1.65133	6.70712	0.923915	0.0193086	-0.006244
5261	1.65164	6.70954	0.922991	0.0193876	-0.00626289
5262	1.65195	6.71231	0.922056	0.0194704	-0.00627949
5263	1.65227	6.71543	0.921109	0.0195566	-0.00629397
5264	1.65258	6.7189	0.920147	0.0196456	-0.00630724
5265	1.6529	6.72272	0.919176	0.0197384	-0.00631784
5266	1.65321	6.72689	0.918196	0.0198352	-0.0063253
5267	1.65352	6.7314	0.917204	0.0199346	-0.00633146
5268	1.65384	6.73626	0.916204	0.0200378	-0.00633457
5269	1.65415	6.74146	0.915192	0.0201435	-0.00633628
5270	1.65447	6.747	0.914172	0.0202531	-0.00633508
5271	1.65478	6.75287	0.913144	0.0203657	-0.00633159
5272	1.65509	6.75908	0.912105	0.0204803	-0.0063271
5273	1.65541	6.76563	0.91106	0.0205983	-0.00631989
5274	1.65572	6.77251	0.910005	0.0207187	-0.00631091
5275	1.65604	6.77972	0.908949	0.020843	-0.00629793
5276	1.65635	6.78725	0.907885	0.0209694	-0.00628332
5277	1.65666	6.79511	0.906815	0.0210983	-0.00626664
5278	1.65698	6.80329	0.905741	0.0212298	-0.00624737
5279	1.65729	6.81179	0.904669	0.0213651	-0.00622372
5280	1.65761	6.8206	0.903591	0.0215019	-0.00619891
5281	1.65792	6.82972	0.902514	0.0216422	-0.0061701
5282	1.65823	6.83916	0.901433	0.0217839	-0.00614026
5283	1.65855	6.8489	0.900358	0.0219296	-0.00610518
5284	1.65886	6.85894	0.899279	0.0220764	-0.00606924
5285	1.65918	6.86928	0.898205	0.0222258	-0.0060297
5286	1.65949	6.87991	0.897129	0.0223766	-0.00598866
5287	1.6598	6.89084	0.896063	0.022531	-0.00594251
5288	1.66012	6.90205	0.894999	0.0226867	-0.00589465
5289	1.66043	6.91355	0.893941	0.0228445	-0.00584317
5290	1.66075	6.92532	0.892886	0.0230039	-0.00578989
5291	1.66106	6.93737	0.891835	0.0231643	-0.00573481
5292	1.66137	6.94969	0.890792	0.0233267	-0.00567649
5293	1.66169	6.96228	0.889756	0.0234902	-0.00561585
5294	1.662	6.97513	0.888723	0.0236542	-0.00555374
5295	1.66232	6.98824	0.887701	0.0238202	-0.00548832
5296	1.66263	7.0016	0.88668	0.0239853	-0.005423
5297	1.66294	7.0152	0.885672	0.0241529	-0.0053537
5298	1.66326	7.02905	0.884668	0.0243201	-0.00528391
5299	1.66357	7.04314	0.883671	0.0244875	-0.00521251
5300	1.66389	7.05746	0.882683	0.0246555	-0.00513921
5301	1.6642	7.07201	0.881704	0.0248239	-0.00506408
5302	1.66451	7.08678	0.880735	0.0249926	-0.00498689
5303	1.66483	7.10177	0.879772	0.0251611	-0.00490903
5304	1.66514	7.11698	0.878823	0.025331	-0.00482832
5305	1.66546	7.13239	0.877881	0.0254997	-0.00474763
5306	1.66577	7.148	0.87695	0.0256694	-0.00466482
5307	1.66608	7.1638	0.876027	0.0258377	-0.00458184
5308	1.6664	7.1798	0.875115	0.0260064	-0.00449723
5309	1.66671	7.19598	0.874217	0.0261755	-0.00441066
5310	1.66703	7.21234	0.873329	0.0263436	-0.00432339
5311	1.66734	7.22888	0.872457	0.0265132	-0.00423359
5312	1.66765	7.24558	0.871592	0.0266805	-0.00414413
5313	1.66797	7.26244	0.870744	0.0268487	-0.00405235
5314	1.66828	7.27946	0.86991	0.0270165	-0.00395909
5315	1.6686	7.29662	0.869088	0.0271832	-0.00386519
5316	1.66891	7.31393	0.868282	0.0273506	-0.00376904
5317	1.66922	7.33138	0.867489	0.0275168	-0.00367245
5318	1.66954	7.34896	0.866713	0.0276831	-0.0035742
5319	1.66985	7.36666	0.865953	0.0278492	-0.00347447
5320	1.67017	7.38448	0.865209	0.0280148	-0.00337327
5321	1.67048	7.40241	0.86448	0.0281801	-0.00327092
5322	1.67079	7.42045	0.86377	0.0283453	-0.00316701
5323	1.67111	7.43859	0.863074	0.0285096	-0.00306225
5324	1.67142	7.45682	0.862397	0.0286736	-0.00295607
5325	1.67174	7.47513	0.861735	0.0288369	-0.0028492
5326	1.67205	7.49353	0.861093	0.0289997	-0.00274037
5327	1.67236	7.512	0.860468	0.0291619	-0.00263084
5328	1.67268	7.53054	0.85986	0.0293236	-0.00252024
5329	1.67299	7.54913	0.859269	0.0294848	-0.00240926
5330	1.67331	7.56778	0.858695	0.0296451	-0.00229744
5331	1.67362	7.58648	0.858136	0.0298045	-0.00218506
5332	1.67393	7.60522	0.857594	0.029963	-0.00207214
5333	1.67425	7.62399	0.857069	0.0301211	-0.00195895
5334	1.67456	7.64279	0.856559	0.0302778	-0.00184552
5335	1.67488	7.6616	0.856066	0.0304332	-0.0017318
5336	1.67519	7.68044	0.855588	0.0305872	-0.00161781

## Sheet: Foglio2
clean-case-w60
Time Step	vx-velocity etc..
("Time	Step"	vx-velocity	lift-coefficient	drag-coefficient	momentum-coefficient)
2001	30.8539	0.852466	0.0311109	-0.00159973
2002	30.8525	0.851941	0.0312834	-0.00146977
2003	30.851	0.851326	0.0314426	-0.00135526
2004	30.8496	0.850688	0.0316026	-0.00125038
2005	30.8482	0.850066	0.0317652	-0.00115101
2006	30.8469	0.849481	0.0319272	-0.00105327
2007	30.8455	0.848939	0.0320857	-0.000953981
2008	30.8441	0.848437	0.0322399	-0.00085131
2009	30.8427	0.847972	0.03239	-0.000744809
2010	30.8414	0.84754	0.032537	-0.000634956
2011	30.84	0.847138	0.0326818	-0.000521557
2012	30.8387	0.846764	0.0328251	-0.000405729
2013	30.8373	0.846414	0.0329669	-0.000288389
2014	30.836	0.846085	0.0331071	-0.000170964
2015	30.8347	0.845779	0.033246	-5.21197e-05
2016	30.8334	0.845496	0.0333838	6.7981e-05
2017	30.8321	0.845234	0.0335205	0.000189049
2018	30.8308	0.844994	0.0336559	0.000310656
2019	30.8295	0.844773	0.0337899	0.000432497
2020	30.8283	0.844572	0.0339223	0.000554268
2021	30.827	0.84439	0.0340529	0.000675694
2022	30.8258	0.844225	0.0341816	0.00079645
2023	30.8246	0.844078	0.0343083	0.000916407
2024	30.8233	0.843948	0.0344329	0.00103539
2025	30.8221	0.843834	0.0345553	0.00115318
2026	30.821	0.843737	0.0346754	0.0012697
2027	30.8198	0.843656	0.0347932	0.00138506
2028	30.8186	0.843591	0.0349085	0.0014988
2029	30.8175	0.843542	0.0350214	0.00161089
2030	30.8164	0.84351	0.0351319	0.00172181
2031	30.8153	0.843491	0.0352393	0.00182953
2032	30.8142	0.843489	0.0353441	0.00193603
2033	30.8132	0.843504	0.0354465	0.00204146
2034	30.8122	0.843537	0.0355466	0.0021458
2035	30.8111	0.843588	0.0356443	0.00224902
2036	30.8102	0.843658	0.0357396	0.0023511
2037	30.8092	0.843745	0.0358324	0.00245203
2038	30.8082	0.843851	0.0359226	0.00255165
2039	30.8073	0.843978	0.0360109	0.00265182
2040	30.8064	0.844123	0.0360966	0.00275038
2041	30.8055	0.844285	0.0361795	0.00284696
2042	30.8046	0.844465	0.0362596	0.00294203
2043	30.8038	0.844663	0.0363371	0.00303576
2044	30.803	0.844878	0.0364119	0.00312825
2045	30.8022	0.845112	0.0364842	0.00321947
2046	30.8014	0.845363	0.0365539	0.00330939
2047	30.8006	0.845634	0.0366208	0.00339807
2048	30.7999	0.845922	0.0366849	0.00348511
2049	30.7992	0.846227	0.0367463	0.00357058
2050	30.7985	0.846551	0.0368054	0.00365481
2051	30.7978	0.846892	0.0368614	0.0037374
2052	30.7972	0.847251	0.0369144	0.00381853
2053	30.7966	0.847628	0.0369645	0.00389822
2054	30.796	0.848023	0.0370117	0.00397646
2055	30.7955	0.848435	0.037056	0.00405323
2056	30.7949	0.848865	0.0370974	0.00412825
2057	30.7944	0.849311	0.0371356	0.00420138
2058	30.794	0.849775	0.0371708	0.00427309
2059	30.7935	0.850256	0.0372031	0.00434332
2060	30.7931	0.850754	0.0372325	0.00441211
2061	30.7927	0.851271	0.037259	0.00447945
2062	30.7924	0.851804	0.0372824	0.00454494
2063	30.792	0.852355	0.0373028	0.00460894
2064	30.7917	0.852922	0.0373197	0.00467041
2065	30.7915	0.853506	0.0373337	0.00473071
2066	30.7912	0.854108	0.0373447	0.00478995
2067	30.791	0.854728	0.0373527	0.00484762
2068	30.7908	0.855365	0.0373578	0.00490398
2069	30.7907	0.85602	0.0373596	0.00495861
2070	30.7905	0.856692	0.0373583	0.0050118
2071	30.7904	0.857381	0.0373539	0.00506353
2072	30.7904	0.858088	0.0373463	0.00511376
2073	30.7903	0.85881	0.0373354	0.00516212
2074	30.7903	0.859548	0.0373211	0.00520848
2075	30.7903	0.860302	0.0373036	0.00525324
2076	30.7904	0.861072	0.0372828	0.00529636
2077	30.7905	0.861858	0.0372588	0.00533765
2078	30.7906	0.862657	0.0372312	0.00537677
2079	30.7907	0.86347	0.0372	0.00541345
2080	30.7909	0.864297	0.0371653	0.00544807
2081	30.7911	0.865136	0.0371272	0.00548058
2082	30.7913	0.865989	0.0370857	0.00551124
2083	30.7916	0.866853	0.0370405	0.00553912
2084	30.7919	0.867728	0.0369915	0.00556441
2085	30.7922	0.868614	0.0369389	0.00558706
2086	30.7925	0.86951	0.0368826	0.0056074
2087	30.7929	0.870415	0.0368227	0.00562511
2088	30.7933	0.871331	0.0367593	0.00564055
2089	30.7938	0.872257	0.0366925	0.00565397
2090	30.7942	0.873194	0.0366224	0.00566527
2091	30.7947	0.874139	0.0365487	0.00567418
2092	30.7953	0.875093	0.0364716	0.00568056
2093	30.7958	0.876056	0.0363913	0.00568499
2094	30.7964	0.877029	0.0363078	0.00568756
2095	30.797	0.878011	0.0362213	0.00568829
2096	30.7976	0.879002	0.0361316	0.00568708
2097	30.7983	0.880002	0.036039	0.00568412
2098	30.799	0.88101	0.0359432	0.00567909
2099	30.7997	0.882027	0.0358446	0.00567232
2100	30.8005	0.883052	0.0357431	0.00566397
2101	30.8012	0.884086	0.0356387	0.00565405
2102	30.802	0.885128	0.0355315	0.00564246
2103	30.8029	0.886177	0.0354216	0.00562923
2104	30.8037	0.887232	0.0353088	0.0056142
2105	30.8046	0.888295	0.0351933	0.00559764
2106	30.8055	0.889364	0.035075	0.00557917
2107	30.8064	0.890438	0.0349538	0.00555869
2108	30.8074	0.891516	0.0348298	0.00553612
2109	30.8083	0.892598	0.034703	0.00551164
2110	30.8093	0.893682	0.0345733	0.00548474
2111	30.8104	0.894771	0.034441	0.00545598
2112	30.8114	0.89586	0.0343059	0.005425
2113	30.8125	0.896952	0.0341682	0.00539197
2114	30.8136	0.898043	0.0340278	0.00535656
2115	30.8147	0.899134	0.0338845	0.00531865
2116	30.8158	0.900226	0.0337388	0.00527868
2117	30.8169	0.901315	0.0335903	0.00523631
2118	30.8181	0.902402	0.0334393	0.00519145
2119	30.8193	0.903487	0.0332857	0.00514416
2120	30.8205	0.904568	0.0331297	0.00509466
2121	30.8218	0.905649	0.0329717	0.00504357
2122	30.823	0.906725	0.0328115	0.00499032
2123	30.8243	0.907797	0.032649	0.00493482
2124	30.8256	0.908865	0.0324845	0.0048772
2125	30.8288	0.90993	0.0323183	0.004818
2126	30.8282	0.91099	0.0321501	0.00475693
2127	30.8295	0.912046	0.0319804	0.00469417
2128	30.8309	0.913098	0.0318094	0.00463023
2129	30.8322	0.914145	0.0316369	0.00456473
2130	30.8336	0.915187	0.0314631	0.00449798
2131	30.835	0.916224	0.031288	0.00442964
2132	30.8364	0.917253	0.0311116	0.00435963
2133	30.8378	0.918276	0.0309341	0.00428812
2134	30.8392	0.919294	0.0307559	0.0042158
2135	30.8407	0.920305	0.0305767	0.00414214
2136	30.8421	0.921308	0.0303965	0.00406709
2137	30.8436	0.922303	0.0302155	0.0039908
2138	30.8451	0.923288	0.0300335	0.0039128
2139	30.8465	0.924263	0.0298507	0.00383333
2140	30.848	0.925229	0.0296674	0.00375274
2141	30.8495	0.926185	0.0294835	0.00367072
2142	30.851	0.927129	0.0292989	0.00358727
2143	30.8525	0.928062	0.0291139	0.00350248
2144	30.854	0.928983	0.0289285	0.00341628
2145	30.8555	0.929892	0.0287429	0.00332912
2146	30.857	0.93079	0.0285572	0.00324099
2147	30.8586	0.931673	0.0283712	0.00315138
2148	30.8601	0.932542	0.028185	0.0030603
2149	30.8616	0.933398	0.0279991	0.00296821
2150	30.8631	0.934237	0.0278128	0.0028744
2151	30.8646	0.935062	0.0276269	0.00277953
2152	30.8662	0.935871	0.0274411	0.00268342
2153	30.8677	0.936663	0.0272557	0.00258623
2154	30.8692	0.937442	0.0270713	0.00248935
2155	30.8707	0.938206	0.0268876	0.00239137
2156	30.8723	0.93895	0.0267042	0.00229163
2157	30.8738	0.939678	0.0265215	0.0021909
2158	30.8753	0.940387	0.0263394	0.00208892
2159	30.8768	0.941077	0.0261579	0.00198577
2160	30.8783	0.941748	0.0259772	0.00188155
2161	30.8798	0.942401	0.0257975	0.0017764
2162	30.8813	0.943035	0.0256189	0.00167051
2163	30.8828	0.943652	0.0254418	0.00156432
2164	30.8843	0.944251	0.0252658	0.00145763
2165	30.8858	0.944829	0.0250907	0.00134906
2166	30.8873	0.945388	0.0249171	0.00124025
2167	30.8887	0.945928	0.024745	0.00113129
2168	30.8902	0.94645	0.0245746	0.00102215
2169	30.8916	0.946954	0.0244058	0.000912805
2170	30.8931	0.947441	0.0242387	0.000803303
2171	30.8945	0.947909	0.0240733	0.000693671
2172	30.8959	0.948359	0.0239096	0.000583963
2173	30.8973	0.948792	0.0237479	0.000474446
2174	30.8987	0.949205	0.0235878	0.000364312
2175	30.9001	0.949601	0.0234295	0.000254368
2176	30.9014	0.94998	0.0232734	0.000144747
2177	30.9028	0.95034	0.0231191	3.52858e-05
2178	30.9041	0.950684	0.0229668	-7.40312e-05
2179	30.9054	0.95101	0.0228164	-0.000183159
2180	30.9068	0.951318	0.0226681	-0.000292042
2181	30.908	0.95161	0.0225218	-0.000400627
2182	30.9093	0.951885	0.0223775	-0.000508981
2183	30.9106	0.952142	0.0222351	-0.000617253
2184	30.9118	0.952384	0.0220949	-0.000724926
2185	30.9131	0.952609	0.0219571	-0.000831539
2186	30.9143	0.952819	0.0218215	-0.000937719
2187	30.9155	0.953012	0.0216881	-0.00104348
2188	30.9166	0.95319	0.0215569	-0.00114877
2189	30.9178	0.953351	0.0214278	-0.00125356
2190	30.9189	0.953496	0.0213009	-0.00135789
2191	30.9201	0.953626	0.0211763	-0.00146139
2192	30.9212	0.95374	0.0210538	-0.00156443
2193	30.9223	0.953837	0.0209336	-0.00166691
2194	30.9233	0.953919	0.0208155	-0.00176887
2195	30.9237	0.953984	0.0206996	-0.00187034
2196	30.9248	0.954035	0.0205863	-0.00197063
2197	30.9258	0.95407	0.0204753	-0.00207037
2198	30.9273	0.954089	0.0203668	-0.00216945
2199	30.9283	0.954091	0.0202606	-0.00226788
2200	30.9292	0.954079	0.0201569	-0.00236555
2201	30.9301	0.954049	0.0200554	-0.0024627
2202	30.931	0.954005	0.0199567	-0.00255878
2203	30.9318	0.953943	0.0198602	-0.00265444
2204	30.9326	0.953865	0.0197664	-0.00274925
2205	30.9334	0.953771	0.0196749	-0.0028436
2206	30.9342	0.95366	0.019586	-0.0029373
2207	30.935	0.953531	0.0194996	-0.00303021
2208	30.9355	0.953386	0.019416	-0.00312239
2209	30.9363	0.953224	0.0193349	-0.00321405
2210	30.937	0.953043	0.0192565	-0.00330515
2211	30.9377	0.952845	0.0191807	-0.00339566
2212	30.9384	0.952628	0.0191077	-0.00348554
2213	30.939	0.952393	0.0190374	-0.00357477
2214	30.9396	0.952141	0.01897	-0.00366317
2215	30.9403	0.95187	0.0189056	-0.00375079
2216	30.9408	0.951581	0.018844	-0.00383768
2217	30.9414	0.951275	0.0187855	-0.00392357
2218	30.9419	0.950949	0.01873	-0.00400868
2219	30.9424	0.950605	0.0186774	-0.00409305
2220	30.9429	0.950243	0.0186279	-0.00417664
2221	30.9434	0.94986	0.018581	-0.0042601
2222	30.9438	0.949458	0.0185374	-0.00434235
2223	30.9438	0.949038	0.0184973	-0.00442339
2224	30.9442	0.948601	0.0184606	-0.00450281
2225	30.9445	0.948145	0.0184275	-0.00458108
2226	30.9448	0.947671	0.0183976	-0.00465833
2227	30.945	0.947179	0.0183711	-0.00473446
2228	30.9453	0.946669	0.0183481	-0.00480906
2229	30.9455	0.94614	0.0183284	-0.00488267
2230	30.9457	0.945592	0.0183121	-0.00495509
2231	30.9459	0.945026	0.0182993	-0.00502617
2232	30.946	0.944442	0.0182903	-0.00509571
2233	30.9461	0.94384	0.0182848	-0.00516391
2234	30.9462	0.943219	0.0182829	-0.00523097
2235	30.9463	0.942581	0.0182848	-0.00529619
2236	30.9463	0.941926	0.0182902	-0.00535983
2237	30.9463	0.941254	0.0182993	-0.00542191
2238	30.9463	0.940564	0.0183119	-0.00548244
2239	30.9463	0.939858	0.0183285	-0.00554082
2240	30.9462	0.939136	0.0183489	-0.00559745
2241	30.9461	0.938399	0.0183732	-0.00565146
2242	30.946	0.937644	0.0184011	-0.00570427
2243	30.9458	0.936874	0.0184327	-0.00575518
2244	30.9457	0.936088	0.0184681	-0.00580436
2245	30.9455	0.935288	0.0185074	-0.0058513
2246	30.9452	0.934473	0.0185506	-0.00589583
2247	30.945	0.933643	0.0185976	-0.00593834
2248	30.9435	0.932799	0.0186482	-0.00597901
2249	30.9444	0.931941	0.0187028	-0.00601739
2250	30.9428	0.931069	0.018761	-0.00605352
2251	30.9424	0.930183	0.0188226	-0.00608792
2252	30.9434	0.929286	0.0188886	-0.0061193
2253	30.9416	0.928375	0.0189579	-0.00614877
2254	30.9426	0.92745	0.0190304	-0.00617671
2255	30.9421	0.926515	0.0191075	-0.00620114
2256	30.9417	0.925565	0.0191869	-0.00622486
2257	30.9397	0.924604	0.0192703	-0.00624589
2258	30.9392	0.923629	0.0193566	-0.00626536
2259	30.9386	0.922647	0.0194475	-0.00628106
2260	30.9381	0.921652	0.019541	-0.00629523
2261	30.9375	0.920646	0.0196376	-0.00630769
2262	30.9368	0.919627	0.0197373	-0.00631826
2263	30.9362	0.918595	0.0198394	-0.00632787
2264	30.9355	0.917558	0.0199458	-0.00633352
2265	30.9348	0.916509	0.0200549	-0.00633749
2266	30.9341	0.915447	0.0201658	-0.00634112
2267	30.9334	0.914385	0.0202824	-0.00633887
2268	30.9326	0.913309	0.0204002	-0.00633656
2269	30.9336	0.912224	0.020521	-0.00633247
2270	30.9328	0.911133	0.0206448	-0.00632578
2271	30.9303	0.910036	0.0207715	-0.00631656
2272	30.9294	0.908933	0.0209012	-0.00630469
2273	30.9286	0.907826	0.0210337	-0.00629029
2274	30.9296	0.906709	0.0211676	-0.00627514
2275	30.9287	0.905591	0.021305	-0.00625617
2276	30.9259	0.904471	0.0214447	-0.00623472
2277	30.925	0.903347	0.0215869	-0.00621082
2278	30.9241	0.902221	0.0217315	-0.00618442
2279	30.9231	0.901097	0.0218787	-0.00615468
2280	30.9241	0.899969	0.0220273	-0.00612337
2281	30.9211	0.898843	0.0221786	-0.00608892
2282	30.9201	0.897721	0.0223326	-0.00605105
2283	30.9191	0.896599	0.0224881	-0.00601096
2284	30.92	0.895479	0.0226454	-0.00596876
2285	30.919	0.894364	0.0228049	-0.00592305
2286	30.9159	0.893254	0.0229665	-0.0058745
2287	30.9148	0.892152	0.0231302	-0.00582243
2288	30.9155	0.891051	0.0232949	-0.00576899
2289	30.9164	0.889955	0.0234604	-0.00571382
2290	30.9135	0.888867	0.0236281	-0.00565541
2291	30.9123	0.88779	0.0237975	-0.00559305
2292	30.913	0.886712	0.0239665	-0.00553083
2293	30.908	0.885645	0.0241373	-0.00546567
2294	30.9088	0.884587	0.0243088	-0.00539801
2295	30.9076	0.883533	0.0244807	-0.00532916
2296	30.9064	0.882484	0.024652	-0.00526007
2297	30.9031	0.881448	0.024825	-0.00518733
2298	30.9039	0.880418	0.0249979	-0.00511356
2299	30.9024	0.879395	0.0251705	-0.00503881
2300	30.9014	0.878386	0.0253441	-0.00496119
2301	30.9001	0.877384	0.0255176	-0.00488239
2302	30.8988	0.876388	0.0256903	-0.00480347
2303	30.8955	0.875404	0.0258634	-0.00472276
2304	30.8942	0.874426	0.0260356	-0.00464182
2305	30.8949	0.873471	0.02621	-0.00455584
2306	30.8936	0.872519	0.0263825	-0.00447091
2307	30.8902	0.871581	0.0265552	-0.00438425
2308	30.8909	0.870654	0.0267278	-0.00429645
2309	30.8895	0.869741	0.0269	-0.00420721
2310	30.8882	0.868841	0.0270721	-0.00411638
2311	30.8868	0.867954	0.0272439	-0.00402424
2312	30.8855	0.867081	0.0274153	-0.00393066
2313	30.8841	0.866223	0.0275863	-0.00383572
2314	30.8827	0.86538	0.0277571	-0.00373945
2315	30.8813	0.864551	0.0279272	-0.0036422
2316	30.8779	0.863739	0.0280973	-0.00354303
2317	30.8765	0.862942	0.0282666	-0.003443
2318	30.877	0.862162	0.0284357	-0.00334128
2319	30.8756	0.861394	0.0286033	-0.00323988
2320	30.8742	0.860648	0.0287715	-0.00313558
2321	30.8727	0.859917	0.0289388	-0.00303061
2322	30.8713	0.859201	0.0291052	-0.00292503
2323	30.8699	0.858503	0.0292711	-0.00281808
2324	30.8684	0.857824	0.0294366	-0.00270996
2325	30.867	0.857163	0.0296014	-0.0026006
2326	30.8655	0.856518	0.0297652	-0.0024907
2327	30.8641	0.855892	0.0299284	-0.00237986
2328	30.8627	0.855283	0.0300907	-0.00226814
2329	30.8612	0.854692	0.030252	-0.00215571
2330	30.8598	0.854119	0.0304124	-0.0020427
2331	30.8583	0.853562	0.0305718	-0.00192922
2332	30.8569	0.853021	0.0307299	-0.00181571
2333	30.8555	0.852499	0.030887	-0.00170162
2334	30.854	0.851991	0.0310427	-0.00158761
2335	30.8526	0.851501	0.0311971	-0.0014735
2336	30.8512	0.851027	0.0313502	-0.00135936
2337	30.8498	0.850569	0.0315019	-0.00124529
2338	30.8484	0.850127	0.0316522	-0.00113142
2339	30.847	0.8497	0.031801	-0.0010178
2340	30.8456	0.849288	0.0319484	-0.000904536
2341	30.8442	0.84889	0.0320942	-0.00079167
2342	30.8428	0.848508	0.0322384	-0.00067927
2343	30.8414	0.848139	0.032381	-0.00056763
2344	30.8401	0.847786	0.0325221	-0.000456347
2345	30.8387	0.847448	0.0326615	-0.000345427
2346	30.8374	0.847125	0.0327993	-0.000234893
2347	30.836	0.846815	0.0329349	-0.000126153
2348	30.8347	0.84652	0.0330689	-1.72532e-05
2349	30.8334	0.84624	0.0332015	9.14736e-05
2350	30.8321	0.845976	0.0333325	0.000199916
2351	30.8308	0.845727	0.0334621	0.000307983
2352	30.8295	0.845494	0.03359	0.00041561
2353	30.8282	0.845276	0.0337163	0.000522759
2354	30.8269	0.845073	0.0338409	0.000629406
2355	30.8257	0.844886	0.0339638	0.000735508
2356	30.8244	0.844714	0.0340849	0.000841069
2357	30.8232	0.844556	0.0342043	0.00094585
2358	30.822	0.844415	0.0343219	0.00105019
2359	30.8208	0.844289	0.0344378	0.00115413
2360	30.8196	0.844179	0.0345521	0.0012576
2361	30.8184	0.844086	0.0346646	0.00136056
2362	30.8173	0.844009	0.0347753	0.00146307
2363	30.8162	0.843946	0.0348838	0.00156384
2364	30.815	0.843899	0.0349904	0.00166434
2365	30.814	0.843869	0.0350952	0.00176458
2366	30.8129	0.843857	0.0351984	0.00186484
2367	30.8118	0.843862	0.0352997	0.00196446
2368	30.8108	0.843885	0.0353991	0.00206347
2369	30.8098	0.843924	0.0354964	0.00216193
2370	30.8088	0.843984	0.0355924	0.0022615
2371	30.8079	0.844062	0.0356862	0.00235978
2372	30.8069	0.844155	0.0357776	0.00245682
2373	30.806	0.844265	0.0358667	0.00255284
2374	30.8051	0.844392	0.0359534	0.00264766
2375	30.8042	0.844536	0.0360378	0.0027417
2376	30.8034	0.844698	0.03612	0.00283504
2377	30.8025	0.844878	0.0362	0.00292771
2378	30.8017	0.845077	0.0362778	0.00301965
2379	30.8009	0.845294	0.0363533	0.0031108
2380	30.8001	0.84553	0.0364264	0.00320113
2381	30.7994	0.845784	0.0364968	0.00329031
2382	30.7987	0.846055	0.0365648	0.00337839
2383	30.798	0.846345	0.0366305	0.00346564
2384	30.7973	0.846653	0.0366934	0.0035516
2385	30.7966	0.846978	0.0367535	0.0036364
2386	30.796	0.847322	0.036811	0.00372003
2387	30.7954	0.847684	0.0368657	0.00380247
2388	30.7948	0.848064	0.0369177	0.00388368
2389	30.7943	0.848461	0.0369668	0.00396326
2390	30.7938	0.848876	0.037013	0.00404132
2391	30.7933	0.849308	0.0370564	0.00411816
2392	30.7928	0.849759	0.0370969	0.0041937
2393	30.7924	0.850228	0.0371346	0.00426791
2394	30.792	0.850714	0.0371693	0.0043407
2395	30.7916	0.851219	0.0372008	0.00441174
2396	30.7913	0.851741	0.0372293	0.00448137
2397	30.791	0.85228	0.0372547	0.00454949
2398	30.7907	0.852838	0.0372771	0.00461625
2399	30.7904	0.853414	0.0372964	0.00468166
2400	30.7902	0.854008	0.0373125	0.00474526
2401	30.79	0.854618	0.0373251	0.00480655
2402	30.7898	0.855244	0.0373344	0.00486624
2403	30.7897	0.85589	0.0373408	0.00492479
2404	30.7896	0.856552	0.037344	0.0049819
2405	30.7895	0.857233	0.0373441	0.00503754
2406	30.7894	0.85793	0.0373409	0.00509127
2407	30.7894	0.858644	0.0373342	0.0051432
2408	30.7894	0.859373	0.0373241	0.00519291
2409	30.7895	0.860117	0.0373105	0.00524068
2410	30.7895	0.860877	0.0372934	0.0052864
2411	30.7896	0.86165	0.0372727	0.00532972
2412	30.7898	0.862437	0.0372482	0.00537044
2413	30.7899	0.863237	0.0372202	0.00540889
2414	30.7901	0.86405	0.0371885	0.00544505
2415	30.7903	0.864875	0.037153	0.00547868
2416	30.7906	0.865711	0.0371137	0.00550947
2417	30.7909	0.86656	0.0370709	0.00553816
2418	30.7912	0.867419	0.0370243	0.00556413
2419	30.7915	0.86829	0.0369742	0.00558769
2420	30.7919	0.869172	0.0369205	0.00560894
2421	30.7923	0.870063	0.0368631	0.00562757
2422	30.7927	0.870966	0.0368023	0.00564397
2423	30.7932	0.871879	0.0367381	0.00565828
2424	30.7937	0.872803	0.0366705	0.00567035
2425	30.7942	0.873737	0.0365996	0.00568038
2426	30.7947	0.87468	0.0365253	0.00568808
2427	30.7953	0.875634	0.0364478	0.0056939
2428	30.7959	0.876599	0.0363673	0.00569807
2429	30.7965	0.877574	0.0362837	0.0057005
2430	30.7972	0.878559	0.036197	0.00570108
2431	30.7979	0.879554	0.0361072	0.00569995
2432	30.7986	0.880558	0.0360144	0.00569672
2433	30.7993	0.881572	0.0359186	0.00569184
2434	30.8001	0.882594	0.0358198	0.00568535
2435	30.8009	0.883626	0.0357181	0.00567719
2436	30.8017	0.884665	0.0356135	0.00566727
2437	30.8025	0.885713	0.035506	0.00565563
2438	30.8034	0.886769	0.0353956	0.00564236
2439	30.8043	0.887831	0.0352822	0.00562704
2440	30.8052	0.888898	0.0351659	0.00560957
2441	30.8062	0.889971	0.0350465	0.00558989
2442	30.8072	0.891048	0.0349241	0.00556803
2443	30.8082	0.892129	0.0347987	0.00554387
2444	30.8092	0.893214	0.0346706	0.00551779
2445	30.8102	0.894301	0.0345396	0.0054896
2446	30.8113	0.895391	0.0344057	0.00545889
2447	30.8124	0.896481	0.0342688	0.00542565
2448	30.8135	0.89757	0.034129	0.0053898
2449	30.8146	0.898661	0.0339865	0.00535174
2450	30.8157	0.89975	0.0338411	0.00531112
2451	30.8169	0.900837	0.033693	0.00526795
2452	30.8181	0.901922	0.0335421	0.00522221
2453	30.8193	0.903004	0.0333888	0.00517424
2454	30.8205	0.904085	0.0332331	0.00512428
2455	30.8218	0.905162	0.0330751	0.00507205
2456	30.823	0.906236	0.0329148	0.00501753
2457	30.8243	0.907305	0.0327522	0.00496076
2458	30.8276	0.908371	0.0325878	0.00490227
2459	30.8269	0.909433	0.0324215	0.00484182
2460	30.8282	0.91049	0.0322532	0.00477943
2461	30.8296	0.911544	0.0320837	0.00471583
2462	30.8309	0.912593	0.0319125	0.00465062
2463	30.8323	0.913638	0.0317401	0.00458411
2464	30.8337	0.914676	0.0315662	0.00451585
2465	30.8351	0.915709	0.031391	0.00444599
2466	30.8365	0.916735	0.0312146	0.00437467
2467	30.8379	0.917755	0.0310374	0.00430234
2468	30.8394	0.918768	0.030859	0.00422847
2469	30.8408	0.919775	0.0306798	0.00415363
2470	30.8423	0.920774	0.0304998	0.00407743
2471	30.8437	0.921764	0.0303189	0.00399968
2472	30.8452	0.922744	0.0301371	0.00392044
2473	30.8467	0.923714	0.0299545	0.00383974
2474	30.8482	0.924675	0.0297715	0.00375794
2475	30.8497	0.925625	0.0295879	0.00367474
2476	30.8512	0.926564	0.0294038	0.00359015
2477	30.8527	0.92749	0.0292193	0.00350407
2478	30.8542	0.928404	0.0290344	0.00341675
2479	30.8557	0.929305	0.0288492	0.00332811
2480	30.8572	0.930194	0.0286641	0.00323855
2481	30.8588	0.931067	0.0284787	0.00314746
2482	30.8603	0.931926	0.0282932	0.00305488
2483	30.8618	0.932771	0.028108	0.00296129
2484	30.8634	0.933599	0.0279227	0.00286624
2485	30.8649	0.934411	0.0277375	0.00276983
2486	30.8664	0.935206	0.0275526	0.00267214
2487	30.8679	0.935985	0.0273681	0.00257342
2488	30.8695	0.936749	0.0271848	0.00247498
2489	30.871	0.937497	0.0270021	0.00237536
2490	30.8725	0.938225	0.0268197	0.00227398
2491	30.8741	0.938936	0.0266381	0.0021716
2492	30.8756	0.939626	0.0264572	0.00206794
2493	30.8771	0.940297	0.026277	0.00196308
2494	30.8786	0.940949	0.0260978	0.0018572
2495	30.8801	0.941581	0.0259197	0.00175041
2496	30.8816	0.942195	0.0257427	0.00164291
2497	30.8831	0.942791	0.0255674	0.00153525
2498	30.8846	0.943365	0.0253929	0.00142635
2499	30.8861	0.943921	0.0252197	0.00131633
2500	30.8876	0.944457	0.0250481	0.00120621
2501	30.889	0.944974	0.0248781	0.001096
2502	30.8905	0.945473	0.0247099	0.00098565
2503	30.8919	0.945953	0.0245433	0.000875121
2504	30.8934	0.946416	0.0243784	0.000764483
2505	30.8948	0.94686	0.0242152	0.000653777
2506	30.8962	0.947286	0.0240539	0.000543069
2507	30.8976	0.947695	0.0238944	0.000432481
2508	30.899	0.948085	0.0237367	0.000321966
2509	30.9004	0.948458	0.0235809	0.000211571
2510	30.9018	0.948814	0.0234271	0.000101674
2511	30.9031	0.949152	0.0232751	-8.65065e-06
2512	30.9044	0.949473	0.023125	-0.000118574
2513	30.9058	0.949777	0.022977	-0.000228057
2514	30.9071	0.950066	0.0228309	-0.000337099
2515	30.9084	0.950338	0.0226869	-0.000445679
2516	30.9096	0.950594	0.0225448	-0.000553769
2517	30.9109	0.950835	0.0224049	-0.000661337
2518	30.9122	0.95106	0.022267	-0.000768352
2519	30.9134	0.951271	0.0221311	-0.000874788
2520	30.9146	0.951466	0.0219974	-0.000980681
2521	30.9158	0.951645	0.0218654	-0.00108625
2522	30.917	0.951811	0.0217358	-0.00119067
2523	30.9181	0.951963	0.0216083	-0.00129424
2524	30.9193	0.9521	0.0214829	-0.00139727
2525	30.9204	0.952222	0.0213596	-0.00149971
2526	30.9208	0.952331	0.0212384	-0.00160147
2527	30.9226	0.952425	0.0211193	-0.00170246
2528	30.9236	0.952505	0.0210021	-0.00180286
2529	30.9247	0.95257	0.020887	-0.00190261
2530	30.9257	0.952622	0.0207741	-0.00200154
2531	30.9267	0.95266	0.0206637	-0.00209954
2532	30.9277	0.952683	0.0205551	-0.00219716
2533	30.9281	0.952692	0.0204489	-0.00229383
2534	30.9295	0.952686	0.0203448	-0.00239
2535	30.9304	0.952668	0.0202433	-0.00248477
2536	30.9309	0.952634	0.020144	-0.00257903
2537	30.9321	0.952587	0.0200471	-0.00267226
2538	30.933	0.952525	0.0199526	-0.00276491
2539	30.9338	0.952445	0.0198599	-0.00285746
2540	30.9345	0.952352	0.0197698	-0.00294914
2541	30.9353	0.952243	0.019682	-0.00304016
2542	30.936	0.952117	0.0195965	-0.00313065
2543	30.9366	0.951976	0.0195135	-0.00322054
2544	30.9373	0.951818	0.019433	-0.00330983
2545	30.938	0.951643	0.0193549	-0.00339861
2546	30.9387	0.951452	0.0192793	-0.00348684
2547	30.9393	0.951243	0.0192064	-0.00357435
2548	30.94	0.951017	0.0191361	-0.00366118
2549	30.9406	0.950775	0.0190685	-0.0037474
2550	30.9411	0.950514	0.0190036	-0.00383302
2551	30.9417	0.950236	0.0189415	-0.00391774
2552	30.9422	0.94994	0.0188822	-0.00400178
2553	30.9427	0.949624	0.0188251	-0.00408615
2554	30.9432	0.949291	0.0187713	-0.00416946
2555	30.9437	0.948939	0.0187203	-0.00425162
2556	30.9438	0.94857	0.0186731	-0.00433258
2557	30.9441	0.948182	0.0186287	-0.0044123
2558	30.9449	0.947777	0.0185874	-0.00449138
2559	30.9448	0.947352	0.018549	-0.00457008
2560	30.9445	0.946909	0.0185141	-0.00464742
2561	30.9453	0.946447	0.0184823	-0.00472377
2562	30.9455	0.945968	0.0184541	-0.00479848
2563	30.9458	0.94547	0.018429	-0.00487239
2564	30.9453	0.944953	0.0184075	-0.00494501
2565	30.9461	0.944419	0.0183896	-0.00501598
2566	30.9462	0.943864	0.0183748	-0.00508649
2567	30.9456	0.943294	0.0183641	-0.00515478
2568	30.9464	0.942706	0.0183571	-0.00522136
2569	30.9472	0.942099	0.0183535	-0.00528703
2570	30.9465	0.941474	0.0183535	-0.00535132
2571	30.9473	0.940833	0.0183574	-0.00541311
2572	30.9465	0.940174	0.0183649	-0.00547393
2573	30.9473	0.939498	0.0183764	-0.00553266
2574	30.9464	0.938804	0.0183913	-0.0055902
2575	30.9472	0.938094	0.0184103	-0.00564562
2576	30.9462	0.937367	0.0184329	-0.00569951
2577	30.946	0.936625	0.0184596	-0.00575111
2578	30.9459	0.935866	0.01849	-0.00580099
2579	30.9457	0.935093	0.0185245	-0.00584835
2580	30.9454	0.934304	0.0185629	-0.00589365
2581	30.9452	0.9335	0.0186051	-0.00593709
2582	30.9437	0.932681	0.018651	-0.00597868
2583	30.9446	0.931849	0.018701	-0.00601779
2584	30.943	0.931002	0.0187546	-0.00605466
2585	30.9426	0.930141	0.0188119	-0.00608963
2586	30.9435	0.929268	0.0188738	-0.00612136
2587	30.9431	0.928379	0.0189384	-0.00615237
2588	30.9413	0.927478	0.0190073	-0.00618015
2589	30.9408	0.926563	0.0190794	-0.00620651
2590	30.9404	0.925636	0.0191556	-0.00623024
2591	30.9413	0.924697	0.0192351	-0.00625185
2592	30.9408	0.923743	0.0193175	-0.00627238
2593	30.9387	0.92278	0.0194041	-0.00628934
2594	30.9397	0.921802	0.0194936	-0.00630496
2595	30.9391	0.920815	0.0195868	-0.00631802
2596	30.9399	0.919818	0.0196838	-0.00632826
2597	30.9379	0.918806	0.0197829	-0.00633801
2598	30.9356	0.917786	0.0198859	-0.00634464
2599	30.9349	0.916757	0.0199924	-0.00634858
2600	30.9374	0.915715	0.0201013	-0.00635164
2601	30.9352	0.914666	0.0202138	-0.00635162
2602	30.9327	0.913608	0.020329	-0.00634945
2603	30.9319	0.912543	0.0204478	-0.0063446
2604	30.9311	0.911472	0.0205697	-0.0063371
2605	30.9321	0.910388	0.020693	-0.0063293
2606	30.9313	0.909299	0.0208195	-0.00631867
2607	30.9304	0.90821	0.0209503	-0.00630347
2608	30.9296	0.907108	0.0210813	-0.006289
2609	30.9287	0.906012	0.0212177	-0.00626817
2610	30.9275	0.904905	0.0213546	-0.00624753
2611	30.9266	0.903799	0.0214951	-0.00622318
2612	30.9276	0.902689	0.0216374	-0.00619699
2613	30.9266	0.901582	0.0217833	-0.0061664
2614	30.9257	0.900471	0.0219302	-0.00613463
2615	30.9247	0.899363	0.0220799	-0.0060996
2616	30.9237	0.898255	0.0222318	-0.00606185
2617	30.9227	0.89715	0.0223859	-0.00602123
2618	30.9197	0.89605	0.0225423	-0.00597754
2619	30.9186	0.894952	0.0227005	-0.00593114
2620	30.9175	0.89386	0.0228608	-0.00588172
2621	30.9167	0.892772	0.0230226	-0.00582997
2622	30.9156	0.891689	0.0231858	-0.00577595
2623	30.9162	0.890613	0.0233508	-0.00571899
2624	30.9151	0.889542	0.0235165	-0.00566028
2625	30.9101	0.888478	0.0236839	-0.0055987
2626	30.909	0.887423	0.0238524	-0.00553435
2627	30.9078	0.886374	0.0240218	-0.00546825
2628	30.9065	0.885334	0.0241923	-0.0053997
2629	30.9053	0.884297	0.0243622	-0.00533078
2630	30.9041	0.883268	0.0245327	-0.00526015
2631	30.9028	0.882244	0.0247029	-0.00518896
2632	30.9016	0.881237	0.0248752	-0.00511317
2633	30.9003	0.880232	0.0250458	-0.00503845
2634	30.9011	0.879244	0.0252187	-0.00495902
2635	30.8998	0.87826	0.0253902	-0.00488033
2636	30.8965	0.877282	0.0255614	-0.00480126
2637	30.8952	0.876321	0.0257334	-0.00471919
2638	30.8959	0.875372	0.0259061	-0.00463464
2639	30.8946	0.874431	0.0260775	-0.00455024
2640	30.8912	0.873501	0.0262489	-0.00446445
2641	30.8919	0.872589	0.026421	-0.00437574
2642	30.8905	0.871684	0.026592	-0.00428717
2643	30.8892	0.870793	0.0267627	-0.00419725
2644	30.8878	0.869916	0.0269333	-0.00410561
2645	30.8865	0.869054	0.0271037	-0.00401245
2646	30.8831	0.868209	0.0272742	-0.00391678
2647	30.8837	0.867378	0.0274442	-0.00382011
2648	30.8803	0.866557	0.0276129	-0.00372362
2649	30.8809	0.865755	0.0277819	-0.00362504
2650	30.8794	0.864968	0.0279501	-0.00352538
2651	30.878	0.864194	0.0281173	-0.00342546
2652	30.8747	0.86344	0.0282851	-0.00332262
2653	30.8752	0.8627	0.0284515	-0.00321975
2654	30.8737	0.861978	0.0286177	-0.00311538
2655	30.8723	0.861272	0.028783	-0.0030103
2656	30.8708	0.860586	0.0289485	-0.00290287
2657	30.8694	0.859912	0.0291122	-0.0027963
2658	30.8679	0.859261	0.0292764	-0.00268699
2659	30.8665	0.858623	0.0294392	-0.00257777
2660	30.865	0.858004	0.0296012	-0.00246776
2661	30.8636	0.857402	0.0297624	-0.00235691
2662	30.8621	0.856817	0.0299227	-0.00224529
2663	30.8607	0.85625	0.0300821	-0.002133
2664	30.8592	0.855699	0.0302405	-0.00202023
2665	30.8578	0.855163	0.0303977	-0.00190744
2666	30.8563	0.854646	0.0305539	-0.00179401
2667	30.8549	0.854144	0.0307089	-0.0016806
2668	30.8535	0.853658	0.0308628	-0.001567
2669	30.852	0.853189	0.0310155	-0.00145329
2670	30.8506	0.852736	0.0311669	-0.00133955
2671	30.8492	0.852297	0.031317	-0.00122594
2672	30.8478	0.851874	0.0314658	-0.00111258
2673	30.8464	0.851465	0.0316132	-0.000999565
2674	30.845	0.85107	0.0317592	-0.000886961
2675	30.8436	0.85069	0.0319036	-0.000774853
2676	30.8422	0.850323	0.0320465	-0.000663164
2677	30.8408	0.84997	0.032188	-0.000552027
2678	30.8395	0.849631	0.0323278	-0.000441844
2679	30.8381	0.849305	0.0324659	-0.000332094
2680	30.8368	0.848993	0.0326023	-0.000223067
2681	30.8354	0.848692	0.0327367	-0.000115442
2682	30.8341	0.848407	0.0328698	-7.53147e-06
2683	30.8328	0.848135	0.0330015	0.000100059
2684	30.8314	0.847879	0.0331318	0.00020735
2685	30.8301	0.847637	0.0332607	0.000314272
2686	30.8289	0.847409	0.0333881	0.000420768
2687	30.8276	0.847195	0.033514	0.000526808
2688	30.8263	0.846996	0.0336384	0.000632383
2689	30.825	0.846811	0.0337612	0.000737479
2690	30.8238	0.846641	0.0338824	0.000842055
2691	30.8226	0.846485	0.0340021	0.000946148
2692	30.8214	0.846344	0.0341201	0.00104976
2693	30.8202	0.846217	0.0342366	0.00115289
2694	30.819	0.846106	0.0343515	0.00125565
2695	30.8178	0.84601	0.0344645	0.00135773
2696	30.8167	0.845928	0.0345758	0.0014592
2697	30.8155	0.845862	0.0346856	0.00156029
2698	30.8144	0.845808	0.0347929	0.00165958
2699	30.8133	0.845771	0.0348985	0.00175869
2700	30.8123	0.845749	0.0350025	0.00185753
2701	30.8112	0.845744	0.0351049	0.00195609
2702	30.8102	0.845756	0.0352055	0.00205429
2703	30.8092	0.845784	0.0353043	0.002152
2704	30.8082	0.845828	0.0354011	0.00224862
2705	30.8073	0.845892	0.0354966	0.00234696
2706	30.8063	0.845973	0.0355902	0.00244424
2707	30.8054	0.84607	0.0356815	0.00254005
2708	30.8045	0.846183	0.0357704	0.00263479
2709	30.8036	0.846311	0.035857	0.00272863
2710	30.8028	0.846457	0.0359415	0.00282166
2711	30.8019	0.846619	0.0360238	0.00291388
2712	30.8011	0.846798	0.0361038	0.00300526
2713	30.8004	0.846995	0.0361815	0.00309576
2714	30.7996	0.847208	0.0362567	0.00318514
2715	30.7988	0.847438	0.0363294	0.0032734
2716	30.7981	0.847685	0.0363997	0.0033605
2717	30.7974	0.847949	0.0364675	0.00344642
2718	30.7967	0.848229	0.0365326	0.00353125
2719	30.7961	0.848526	0.0365951	0.00361489
2720	30.7955	0.848841	0.0366549	0.00369732
2721	30.7949	0.849172	0.036712	0.00377847
2722	30.7943	0.849521	0.0367663	0.00385831
2723	30.7938	0.849885	0.0368178	0.00393657
2724	30.7933	0.850267	0.0368666	0.00401358
2725	30.7928	0.850667	0.0369126	0.00408944
2726	30.7924	0.851084	0.0369559	0.00416419
2727	30.7919	0.85152	0.0369965	0.00423775
2728	30.7916	0.851973	0.0370341	0.00430983
2729	30.7912	0.852445	0.0370689	0.00438074
2730	30.7909	0.852934	0.0371008	0.00445038
2731	30.7906	0.853442	0.0371298	0.0045189
2732	30.7903	0.853969	0.037156	0.00458629
2733	30.79	0.854514	0.0371791	0.00465215
2734	30.7898	0.855077	0.0371991	0.00471674
2735	30.7896	0.855658	0.037216	0.00477951
2736	30.7895	0.856255	0.0372295	0.00484033
2737	30.7893	0.856871	0.03724	0.00490001
2738	30.7892	0.857504	0.0372473	0.00495837
2739	30.7892	0.858155	0.0372514	0.00501498
2740	30.7891	0.858823	0.0372523	0.00506993
2741	30.7891	0.859507	0.0372495	0.00512275
2742	30.7891	0.860206	0.0372433	0.00517365
2743	30.7892	0.860921	0.0372337	0.00522258
2744	30.7892	0.861651	0.0372205	0.00526935
2745	30.7894	0.862394	0.0372034	0.00531323
2746	30.7895	0.86315	0.0371826	0.00535473
2747	30.7897	0.863919	0.0371582	0.00539389
2748	30.7899	0.864701	0.03713	0.00543057
2749	30.7901	0.865496	0.0370981	0.00546478
2750	30.7904	0.866301	0.0370624	0.00549617
2751	30.7907	0.867118	0.0370229	0.00552481
2752	30.791	0.867946	0.0369799	0.00555123
2753	30.7913	0.868786	0.0369333	0.0055753
2754	30.7917	0.869636	0.036883	0.00559669
2755	30.7921	0.870497	0.0368291	0.00561579
2756	30.7926	0.87137	0.0367719	0.00563271
2757	30.793	0.872253	0.0367112	0.00564754
2758	30.7935	0.873147	0.0366471	0.0056601
2759	30.7941	0.87405	0.0365795	0.00567019
2760	30.7946	0.874964	0.0365086	0.00567835
2761	30.7952	0.875889	0.0364345	0.00568473
2762	30.7958	0.876826	0.0363574	0.00568947
2763	30.7965	0.877772	0.0362772	0.00569246
2764	30.7971	0.878729	0.0361938	0.00569356
2765	30.7978	0.879696	0.0361073	0.00569258
2766	30.7986	0.880672	0.0360177	0.00568985
2767	30.7993	0.881658	0.0359252	0.0056855
2768	30.8001	0.882653	0.0358297	0.0056795
2769	30.8009	0.883658	0.0357312	0.00567182
2770	30.8017	0.884671	0.0356298	0.00566229
2771	30.8026	0.885693	0.0355255	0.00565125
2772	30.8035	0.886721	0.0354183	0.0056382
2773	30.8044	0.887757	0.035308	0.00562299
2774	30.8053	0.888797	0.0351947	0.00560557
2775	30.8063	0.889843	0.0350783	0.00558593
2776	30.8072	0.890893	0.034959	0.00556398
2777	30.8082	0.891949	0.0348367	0.00554013
2778	30.8093	0.893007	0.0347116	0.00551419
2779	30.8103	0.894067	0.0345833	0.00548542
2780	30.8114	0.89513	0.0344522	0.0054543
2781	30.8125	0.896193	0.0343181	0.00542065
2782	30.8136	0.897255	0.034181	0.00538437
2783	30.8147	0.898319	0.0340412	0.0053459
2784	30.8159	0.899381	0.0338986	0.00530495
2785	30.8171	0.900442	0.0337531	0.00526133
2786	30.8183	0.9015	0.033605	0.00521514
2787	30.8195	0.902557	0.0334544	0.00516681
2788	30.8207	0.903612	0.0333016	0.00511657
2789	30.822	0.904663	0.0331464	0.00506397
2790	30.8232	0.90571	0.0329888	0.00500891
2791	30.8245	0.906753	0.032829	0.00495166
2792	30.8278	0.907794	0.0326673	0.00489272
2793	30.8271	0.90883	0.0325037	0.00483179
2794	30.8285	0.909863	0.0323385	0.00476946
2795	30.8298	0.910891	0.0321718	0.00470549
2796	30.8312	0.911916	0.0320036	0.0046402
2797	30.8326	0.912935	0.031834	0.00457321
2798	30.834	0.913949	0.0316629	0.00450453
2799	30.8354	0.914956	0.0314906	0.00443429
2800	30.8368	0.915958	0.0313171	0.00436253
2801	30.8382	0.916954	0.0311427	0.00428985
2802	30.8397	0.917944	0.0309673	0.00421593
2803	30.8411	0.918926	0.0307909	0.0041406
2804	30.8426	0.9199	0.0306137	0.00406397
2805	30.844	0.920865	0.0304355	0.00398574
2806	30.8455	0.921821	0.0302565	0.00390593
2807	30.847	0.922767	0.0300769	0.00382506
2808	30.8485	0.923703	0.0298966	0.00374275
2809	30.85	0.924628	0.0297158	0.00365897
2810	30.8515	0.925542	0.0295344	0.00357378
2811	30.853	0.926444	0.0293526	0.00348717
2812	30.8545	0.927333	0.0291705	0.00339935
2813	30.856	0.928211	0.0289884	0.00331058
2814	30.8575	0.929075	0.028806	0.00322057
2815	30.8591	0.929924	0.0286235	0.00312897
2816	30.8606	0.930758	0.0284408	0.00303589
2817	30.8621	0.931579	0.0282585	0.00294184
2818	30.8637	0.932383	0.0280761	0.00284638
2819	30.8652	0.933171	0.0278938	0.0027496
2820	30.8667	0.933943	0.0277118	0.00265153
2821	30.8682	0.934697	0.0275303	0.00255226
2822	30.8698	0.935438	0.0273496	0.00245272
2823	30.8713	0.936162	0.02717	0.00235319
2824	30.8728	0.936869	0.026991	0.00225231
2825	30.8743	0.937556	0.0268125	0.00214982
2826	30.8759	0.938224	0.0266345	0.00204588
2827	30.8774	0.938872	0.0264573	0.00194071
2828	30.8789	0.939502	0.026281	0.00183457
2829	30.8804	0.940112	0.0261058	0.00172758
2830	30.8819	0.940704	0.0259317	0.00161997
2831	30.8834	0.941279	0.0257592	0.00151224
2832	30.8849	0.941834	0.0255877	0.00140364
2833	30.8864	0.942371	0.0254177	0.00129469
2834	30.8878	0.942887	0.0252487	0.00118423
2835	30.8893	0.943385	0.0250814	0.00107378
2836	30.8907	0.943865	0.0249157	0.000963402
2837	30.8922	0.944328	0.0247518	0.00085303
2838	30.8936	0.944773	0.0245895	0.000742663
2839	30.895	0.9452	0.0244291	0.000632339
2840	30.8964	0.945611	0.0242704	0.000522096
2841	30.8978	0.946005	0.0241135	0.000412041
2842	30.8992	0.946381	0.0239583	0.00030208
2843	30.9006	0.946741	0.0238049	0.000192256
2844	30.902	0.947085	0.0236535	8.29814e-05
2845	30.9033	0.947411	0.0235038	-2.66895e-05
2846	30.9046	0.947721	0.0233559	-0.000135923
2847	30.9059	0.948015	0.0232099	-0.000244698
2848	30.9072	0.948294	0.0230657	-0.000353017
2849	30.9085	0.948558	0.0229235	-0.000460854
2850	30.9098	0.948807	0.0227831	-0.00056818
2851	30.911	0.949041	0.0226447	-0.000674964
2852	30.9123	0.949261	0.0225081	-0.00078131
2853	30.9135	0.949465	0.0223732	-0.000887381
2854	30.9147	0.949656	0.0222403	-0.000992648
2855	30.9159	0.949834	0.0221096	-0.00109663
2856	30.9171	0.949998	0.0219809	-0.00119983
2857	30.9182	0.950149	0.0218542	-0.00130252
2858	30.9193	0.950287	0.0217294	-0.0014046
2859	30.9205	0.950411	0.0216066	-0.00150604
2860	30.9208	0.950521	0.0214857	-0.00160674
2861	30.9226	0.950619	0.0213665	-0.00170678
2862	30.9237	0.950703	0.0212494	-0.00180617
2863	30.9247	0.950773	0.0211342	-0.00190488
2864	30.9257	0.950831	0.0210213	-0.00200263
2865	30.9262	0.950876	0.0209104	-0.00209964
2866	30.9276	0.950909	0.0208017	-0.00219571
2867	30.9286	0.950926	0.0206947	-0.00229165
2868	30.9295	0.950933	0.0205903	-0.00238595
2869	30.9304	0.950924	0.0204877	-0.00247991
2870	30.9312	0.950903	0.0203873	-0.00257305
2871	30.9321	0.950867	0.0202891	-0.0026654
2872	30.9329	0.950819	0.0201932	-0.00275715
2873	30.9337	0.950754	0.020099	-0.0028486
2874	30.9344	0.950676	0.0200074	-0.00293915
2875	30.9352	0.950582	0.0199175	-0.00302956
2876	30.9357	0.950473	0.0198302	-0.00311908
2877	30.9365	0.950348	0.019745	-0.00320825
2878	30.9372	0.950208	0.0196621	-0.00329691
2879	30.9379	0.950051	0.0195816	-0.00338502
2880	30.9385	0.949878	0.0195035	-0.00347257
2881	30.9392	0.949688	0.019428	-0.00355942
2882	30.9398	0.949483	0.019355	-0.00364559
2883	30.9404	0.949261	0.0192846	-0.00373117
2884	30.941	0.949022	0.019217	-0.00381592
2885	30.9415	0.948766	0.019152	-0.00390002
2886	30.942	0.948492	0.0190897	-0.00398352
2887	30.9425	0.9482	0.0190296	-0.00406706
2888	30.943	0.947889	0.0189725	-0.00414985
2889	30.9434	0.947561	0.0189183	-0.00423161
2890	30.9435	0.947216	0.0188672	-0.00431214
2891	30.9438	0.946853	0.0188194	-0.00439174
2892	30.9441	0.946473	0.0187747	-0.00447022
2893	30.9445	0.946074	0.018733	-0.00454809
2894	30.9452	0.945656	0.0186942	-0.0046254
2895	30.945	0.945221	0.0186587	-0.00470113
2896	30.9452	0.944767	0.0186263	-0.00477626
2897	30.9454	0.944294	0.0185972	-0.00485029
2898	30.9456	0.943804	0.0185717	-0.00492238
2899	30.9464	0.943296	0.0185495	-0.00499364
2900	30.9466	0.94277	0.018531	-0.00506338
2901	30.9467	0.942226	0.0185158	-0.00513201
2902	30.9461	0.941664	0.0185043	-0.00519891
2903	30.9461	0.941085	0.0184964	-0.00526463
2904	30.9469	0.940488	0.0184922	-0.00532852
2905	30.9461	0.939873	0.0184914	-0.00539147
2906	30.947	0.939242	0.0184947	-0.00545172
2907	30.946	0.938596	0.0185023	-0.00550986
2908	30.946	0.937931	0.018513	-0.00556718
2909	30.9468	0.93725	0.0185277	-0.00562261
2910	30.9467	0.936552	0.0185461	-0.00567634
2911	30.9466	0.935837	0.0185682	-0.00572832
2912	30.9454	0.935108	0.0185946	-0.0057778
2913	30.9452	0.934363	0.0186246	-0.00582545
2914	30.945	0.933604	0.0186587	-0.00587103
2915	30.9458	0.932829	0.0186964	-0.00591461
2916	30.9432	0.932039	0.018738	-0.00595615
2917	30.9441	0.931236	0.0187839	-0.00599488
2918	30.9425	0.930419	0.0188333	-0.00603173
2919	30.9421	0.929586	0.0188863	-0.00606679
2920	30.943	0.928743	0.0189438	-0.00609873
2921	30.9426	0.927881	0.019004	-0.00613011
2922	30.9408	0.92701	0.0190685	-0.0061582
2923	30.9418	0.926123	0.0191363	-0.0061848
2924	30.9413	0.925225	0.0192083	-0.00620833
2925	30.9408	0.924312	0.019283	-0.00623092
2926	30.9388	0.923388	0.0193619	-0.00625056
2927	30.9397	0.922451	0.019444	-0.00626846
2928	30.9376	0.921504	0.01953	-0.0062834
2929	30.9386	0.920542	0.0196183	-0.00629772
2930	30.9363	0.91957	0.019711	-0.00630889
2931	30.9388	0.91859	0.0198072	-0.00631709
2932	30.9367	0.917596	0.0199059	-0.00632453
2933	30.9343	0.916593	0.0200083	-0.00632909
2934	30.9336	0.915581	0.0201141	-0.00633124
2935	30.9329	0.91456	0.0202231	-0.00633092
2936	30.9339	0.913526	0.0203341	-0.00632993
2937	30.9313	0.912487	0.0204487	-0.0063259
2938	30.9305	0.91144	0.0205666	-0.00631923
2939	30.9297	0.910386	0.0206873	-0.00631027
2940	30.9289	0.909324	0.0208102	-0.00629943
2941	30.928	0.908256	0.0209361	-0.00628633
2942	30.9271	0.907185	0.021065	-0.00627016
2943	30.9262	0.906112	0.0211972	-0.00625041
2944	30.9253	0.905033	0.0213312	-0.00622916
2945	30.9263	0.903955	0.0214685	-0.0062042
2946	30.9234	0.90287	0.0216072	-0.0061784
2947	30.9225	0.901788	0.0217498	-0.00614811
2948	30.9215	0.900706	0.0218942	-0.00611564
2949	30.9224	0.899622	0.0220404	-0.00608069
2950	30.9231	0.898541	0.0221894	-0.00604281
2951	30.9221	0.897465	0.022341	-0.00600136
2952	30.9191	0.896387	0.0224936	-0.00595868
2953	30.918	0.895317	0.0226494	-0.00591157
2954	30.919	0.894249	0.0228063	-0.00586278
2955	30.9161	0.893189	0.0229659	-0.0058101
2956	30.9151	0.89213	0.0231256	-0.00575691
2957	30.9157	0.891082	0.0232883	-0.00569915
2958	30.9145	0.890036	0.0234513	-0.00564004
2959	30.9113	0.888998	0.0236158	-0.00557857
2960	30.9102	0.887965	0.0237811	-0.00551516
2961	30.909	0.886943	0.0239481	-0.00544849
2962	30.9078	0.885925	0.0241151	-0.00538066
2963	30.9048	0.884913	0.0242823	-0.00531197
2964	30.9036	0.883912	0.0244508	-0.0052402
2965	30.9023	0.882915	0.0246189	-0.00516806
2966	30.9011	0.881929	0.0247877	-0.00509365
2967	30.8998	0.880951	0.0249568	-0.00501747
2968	30.9006	0.879981	0.0251257	-0.00494039
2969	30.8973	0.87902	0.0252951	-0.00486154
2970	30.896	0.878066	0.0254636	-0.00478282
2971	30.8947	0.877132	0.0256346	-0.00469896
2972	30.8934	0.876205	0.0258041	-0.00461549
2973	30.8941	0.875287	0.0259735	-0.00453083
2974	30.8928	0.87438	0.0261428	-0.00444516
2975	30.8914	0.873487	0.026312	-0.00435758
2976	30.8881	0.872605	0.0264806	-0.00426939
2977	30.8887	0.871737	0.0266497	-0.00417882
2978	30.8874	0.870881	0.0268179	-0.00408765
2979	30.886	0.870039	0.0269858	-0.00399527
2980	30.8846	0.869213	0.027154	-0.00390038
2981	30.8832	0.8684	0.0273216	-0.00380454
2982	30.8819	0.867601	0.0274887	-0.00370781
2983	30.8785	0.86682	0.0276559	-0.00360927
2984	30.879	0.866052	0.0278222	-0.00350987
2985	30.8776	0.8653	0.0279883	-0.00340926
2986	30.8762	0.864563	0.0281538	-0.00330755
2987	30.8748	0.863845	0.0283193	-0.00320402
2988	30.8733	0.863141	0.0284838	-0.00310006
2989	30.8719	0.862455	0.0286481	-0.00299445
2990	30.8705	0.861787	0.0288122	-0.00288733
2991	30.869	0.861134	0.0289753	-0.00277964
2992	30.8658	0.860498	0.0291377	-0.00267116
2993	30.8662	0.85988	0.0292995	-0.0025618
2994	30.8647	0.85928	0.0294606	-0.00245135
2995	30.8633	0.858697	0.029621	-0.00233995
2996	30.8618	0.858131	0.0297806	-0.00222779
2997	30.8604	0.857582	0.0299393	-0.002115
2998	30.859	0.857049	0.0300971	-0.00200181
2999	30.8575	0.856531	0.0302536	-0.00188866
3000	30.8561	0.85603	0.0304093	-0.00177498
3001	30.8547	0.855544	0.0305637	-0.00166145
3002	30.8533	0.855073	0.0307169	-0.00154789
3003	30.8518	0.854617	0.0308689	-0.00143437
3004	30.8504	0.854177	0.0310196	-0.00132095
3005	30.849	0.85375	0.031169	-0.00120775
3006	30.8476	0.853338	0.0313171	-0.00109491
3007	30.8462	0.852939	0.0314638	-0.000982467
3008	30.8448	0.852554	0.0316091	-0.000870508
3009	30.8435	0.852182	0.031753	-0.000758995
3010	30.8421	0.851823	0.0318954	-0.000648038
3011	30.8407	0.851477	0.0320362	-0.000537629
3012	30.8394	0.851145	0.0321756	-0.000427799
3013	30.838	0.850825	0.0323132	-0.000318898
3014	30.8367	0.850518	0.0324493	-0.000210531
3015	30.8354	0.850222	0.0325834	-0.000103752
3016	30.8341	0.849939	0.0327162	2.9292e-06
3017	30.8327	0.84967	0.0328477	0.000109585
3018	30.8314	0.849417	0.032978	0.000216478
3019	30.8302	0.849177	0.0331071	0.00032298
3020	30.8289	0.848951	0.0332347	0.000429004
3021	30.8276	0.848739	0.0333608	0.00053451
3022	30.8264	0.84854	0.0334854	0.000639483
3023	30.8251	0.848355	0.0336085	0.000743914
3024	30.8239	0.848183	0.0337301	0.000847793
3025	30.8227	0.848025	0.03385	0.000951115
3026	30.8215	0.84788	0.0339684	0.00105387
3027	30.8203	0.847749	0.0340852	0.00115607
3028	30.8191	0.847633	0.0342004	0.00125783
3029	30.818	0.847531	0.0343139	0.00135895
3030	30.8168	0.847441	0.0344255	0.00145914
3031	30.8157	0.847367	0.0345354	0.00155897
3032	30.8147	0.847308	0.0346439	0.00165872
3033	30.8136	0.847261	0.03475	0.00175623
3034	30.8125	0.847228	0.0348543	0.00185349
3035	30.8115	0.847211	0.0349571	0.00195054
3036	30.8105	0.84721	0.0350582	0.00204739
3037	30.8095	0.847226	0.0351577	0.00214381
3038	30.8086	0.847258	0.0352554	0.00223979
3039	30.8076	0.847309	0.0353518	0.00233705
3040	30.8067	0.847376	0.0354465	0.00243339
3041	30.8058	0.847459	0.0355389	0.00252847
3042	30.8049	0.847559	0.0356291	0.00262271
3043	30.8041	0.847675	0.0357172	0.00271627
3044	30.8032	0.847808	0.0358033	0.00280927
3045	30.8024	0.847958	0.0358873	0.00290171
3046	30.8016	0.848127	0.0359692	0.00299353
3047	30.8008	0.848312	0.0360489	0.0030845
3048	30.8001	0.848515	0.0361262	0.00317469
3049	30.7994	0.848736	0.0362013	0.00326405
3050	30.7987	0.848974	0.036274	0.00335249
3051	30.798	0.849229	0.0363442	0.00343976
3052	30.7973	0.849501	0.0364117	0.00352592
3053	30.7967	0.849791	0.0364764	0.00361091
3054	30.7961	0.850097	0.0365386	0.00369482
3055	30.7955	0.850421	0.036598	0.00377731
3056	30.795	0.850761	0.0366546	0.00385828
3057	30.7945	0.851117	0.0367083	0.00393779
3058	30.794	0.85149	0.0367592	0.00401596
3059	30.7935	0.851881	0.0368073	0.00409282
3060	30.7931	0.852289	0.0368526	0.00416838
3061	30.7927	0.852714	0.036895	0.00424256
3062	30.7923	0.853156	0.0369344	0.00431507
3063	30.792	0.853616	0.0369708	0.00438621
3064	30.7917	0.854093	0.0370043	0.00445594
3065	30.7914	0.854588	0.0370347	0.00452437
3066	30.7911	0.855101	0.0370623	0.00459153
3067	30.7909	0.855632	0.0370867	0.00465706
3068	30.7907	0.856181	0.0371081	0.00472125
3069	30.7905	0.856747	0.0371263	0.00478382
3070	30.7904	0.857329	0.037141	0.0048441
3071	30.7903	0.857929	0.0371526	0.00490311
3072	30.7902	0.858547	0.0371612	0.00496091
3073	30.7901	0.859182	0.0371665	0.00501705
3074	30.7901	0.859835	0.0371685	0.00507154
3075	30.7901	0.860503	0.037167	0.00512394
3076	30.7901	0.861187	0.0371621	0.00517446
3077	30.7902	0.861886	0.0371537	0.00522298
3078	30.7903	0.8626	0.0371416	0.00526914
3079	30.7904	0.863327	0.0371257	0.00531269
3080	30.7906	0.864067	0.0371061	0.00535381
3081	30.7908	0.864821	0.0370829	0.00539271
3082	30.791	0.865588	0.0370559	0.00542922
3083	30.7912	0.866366	0.0370252	0.00546295
3084	30.7915	0.867157	0.0369908	0.00549422
3085	30.7918	0.867958	0.0369526	0.0055227
3086	30.7922	0.868772	0.0369108	0.00554906
3087	30.7925	0.869597	0.0368655	0.00557305
3088	30.7929	0.870432	0.0368165	0.00559436
3089	30.7934	0.871278	0.036764	0.00561335
3090	30.7938	0.872136	0.036708	0.00563019
3091	30.7943	0.873004	0.0366485	0.0056447
3092	30.7948	0.873883	0.0365857	0.00565719
3093	30.7954	0.874773	0.0365194	0.00566731
3094	30.7959	0.875673	0.0364498	0.00567552
3095	30.7965	0.876584	0.0363771	0.00568198
3096	30.7972	0.877507	0.0363014	0.00568676
3097	30.7978	0.87844	0.0362224	0.00568969
3098	30.7985	0.879384	0.0361404	0.00569089
3099	30.7992	0.880338	0.0360552	0.00569
3100	30.8	0.881301	0.0359669	0.00568743
3101	30.8007	0.882275	0.0358757	0.00568317
3102	30.8015	0.883258	0.0357814	0.00567724
3103	30.8023	0.88425	0.0356842	0.00566953
3104	30.8032	0.885251	0.0355839	0.00565997
3105	30.804	0.88626	0.0354808	0.00564882
3106	30.8049	0.887276	0.0353746	0.00563559
3107	30.8058	0.888298	0.0352654	0.00562014
3108	30.8068	0.889327	0.0351531	0.00560247
3109	30.8078	0.89036	0.0350377	0.00558248
3110	30.8087	0.891397	0.0349192	0.00556007
3111	30.8098	0.89244	0.034798	0.00553613
3112	30.8108	0.893485	0.0346737	0.0055094
3113	30.8119	0.894532	0.0345463	0.00548027
3114	30.8129	0.895581	0.0344159	0.00544851
3115	30.814	0.89663	0.0342824	0.00541411
3116	30.8152	0.897681	0.0341462	0.00537746
3117	30.8163	0.89873	0.034007	0.00533821
3118	30.8175	0.899779	0.0338651	0.00529636
3119	30.8186	0.900825	0.0337203	0.00525193
3120	30.8198	0.901871	0.0335729	0.00520523
3121	30.8211	0.902915	0.0334232	0.00515648
3122	30.8223	0.903956	0.0332711	0.0051055
3123	30.8236	0.904994	0.0331165	0.00505212
3124	30.8248	0.906028	0.0329596	0.00499633
3125	30.8281	0.90706	0.0328008	0.00493885
3126	30.8274	0.908087	0.0326399	0.00487937
3127	30.8288	0.909111	0.0324771	0.00481789
3128	30.8301	0.910132	0.0323129	0.00475518
3129	30.8315	0.911149	0.0321471	0.0046908
3130	30.8328	0.912162	0.0319799	0.00462504
3131	30.8342	0.91317	0.0318112	0.00455769
3132	30.8356	0.914172	0.0316411	0.0044886
3133	30.837	0.915168	0.0314697	0.00441795
3134	30.8384	0.91616	0.0312976	0.00434645
3135	30.8399	0.917145	0.0311243	0.0042736
3136	30.8413	0.918124	0.0309499	0.00419933
3137	30.8428	0.919096	0.0307745	0.00412378
3138	30.8442	0.920059	0.0305982	0.00404673
3139	30.8457	0.921012	0.030421	0.00396798
3140	30.8472	0.921956	0.0302429	0.00388764
3141	30.8486	0.922892	0.0300642	0.00380624
3142	30.8501	0.923817	0.0298848	0.00372345
3143	30.8516	0.924731	0.0297049	0.0036393
3144	30.8531	0.925633	0.0295244	0.00355365
3145	30.8546	0.926524	0.0293436	0.00346674
3146	30.8561	0.927402	0.0291624	0.0033785
3147	30.8577	0.928269	0.0289811	0.00328913
3148	30.8592	0.929121	0.0287995	0.00319845
3149	30.8607	0.929958	0.0286178	0.00310625
3150	30.8622	0.930781	0.028436	0.00301256
3151	30.8637	0.931589	0.0282544	0.00291792
3152	30.8653	0.932382	0.0280729	0.00282189
3153	30.8668	0.933159	0.0278915	0.00272454
3154	30.8683	0.933918	0.0277103	0.00262589
3155	30.8698	0.934662	0.0275297	0.00252654
3156	30.8714	0.935389	0.0273496	0.00242572
3157	30.8729	0.936101	0.0271707	0.00232543
3158	30.8744	0.936797	0.0269926	0.00222405
3159	30.8759	0.937473	0.0268149	0.00212111
3160	30.8774	0.938129	0.0266378	0.00201672
3161	30.8789	0.938766	0.0264613	0.0019111
3162	30.8804	0.939385	0.0262858	0.00180449
3163	30.8819	0.939984	0.0261113	0.00169705
3164	30.8834	0.940565	0.025938	0.00158899
3165	30.8849	0.941129	0.0257661	0.00148085
3166	30.8864	0.941674	0.0255953	0.00137186
3167	30.8878	0.942201	0.0254261	0.00126256
3168	30.8893	0.942707	0.0252576	0.00115176
3169	30.8908	0.943195	0.0250908	0.00104097
3170	30.8922	0.943665	0.0249257	0.000930318
3171	30.8936	0.944119	0.0247624	0.000819758
3172	30.8951	0.944555	0.0246008	0.000709274
3173	30.8965	0.944975	0.0244409	0.000598888
3174	30.8979	0.945378	0.0242827	0.000488608
3175	30.8992	0.945765	0.0241264	0.000378547
3176	30.9006	0.946135	0.0239717	0.000268644
3177	30.902	0.946488	0.023819	0.0001591
3178	30.9033	0.946826	0.0236677	4.95115e-05
3179	30.9046	0.947146	0.0235183	-5.98442e-05
3180	30.906	0.947452	0.0233708	-0.000168802
3181	30.9072	0.947741	0.0232254	-0.000277365
3182	30.9085	0.948017	0.0230819	-0.000385303
3183	30.9098	0.948278	0.0229401	-0.000492709
3184	30.9111	0.948524	0.0228001	-0.000599634
3185	30.9123	0.948756	0.0226619	-0.000706268
3186	30.9135	0.948973	0.0225252	-0.000812601
3187	30.9147	0.949176	0.0223906	-0.000917994
3188	30.9159	0.949367	0.0222581	-0.00102231
3189	30.9171	0.949544	0.0221276	-0.00112586
3190	30.9182	0.949708	0.0219989	-0.00122889
3191	30.9194	0.949859	0.0218722	-0.0013313
3192	30.9205	0.949996	0.0217474	-0.00143307
3193	30.9209	0.950121	0.0216245	-0.00153413
3194	30.9227	0.950232	0.0215032	-0.00163454
3195	30.9237	0.950331	0.0213841	-0.00173429
3196	30.9248	0.950416	0.0212668	-0.00183324
3197	30.9258	0.950489	0.0211517	-0.00193133
3198	30.9268	0.95055	0.0210387	-0.00202855
3199	30.9277	0.950596	0.0209275	-0.00212539
3200	30.9287	0.95063	0.0208183	-0.00222152
3201	30.9291	0.950652	0.0207113	-0.00231642
3202	30.93	0.950661	0.0206065	-0.00241055
3203	30.9313	0.950655	0.0205033	-0.00250454
3204	30.9322	0.950637	0.0204028	-0.00259712
3205	30.933	0.950603	0.0203038	-0.00268975
3206	30.9338	0.950556	0.0202072	-0.00278148
3207	30.9345	0.950495	0.0201128	-0.00287256
3208	30.9353	0.950418	0.02002	-0.00296353
3209	30.936	0.950327	0.01993	-0.00305355
3210	30.9367	0.950219	0.0198416	-0.00314357
3211	30.9374	0.950097	0.0197558	-0.00323276
3212	30.938	0.949958	0.0196723	-0.00332146
3213	30.9387	0.949803	0.0195911	-0.00340967
3214	30.9393	0.94963	0.0195122	-0.00349747
3215	30.9399	0.949443	0.0194361	-0.00358432
3216	30.9404	0.949239	0.0193625	-0.0036706
3217	30.9409	0.949018	0.0192914	-0.00375624
3218	30.9415	0.948781	0.0192232	-0.00384112
3219	30.942	0.948524	0.0191568	-0.00392625
3220	30.9424	0.94825	0.0190936	-0.00401049
3221	30.9429	0.947958	0.0190331	-0.00409396
3222	30.9433	0.947649	0.0189757	-0.00417642
3223	30.944	0.947321	0.0189212	-0.00425798
3224	30.9444	0.946977	0.0188698	-0.00433858
3225	30.9448	0.946615	0.0188214	-0.0044182
3226	30.9447	0.946235	0.0187762	-0.00449698
3227	30.945	0.945836	0.0187341	-0.00457485
3228	30.9452	0.945419	0.0186951	-0.00465169
3229	30.9455	0.944982	0.018659	-0.00472818
3230	30.9457	0.944528	0.0186265	-0.00480311
3231	30.9459	0.944055	0.0185971	-0.0048771
3232	30.946	0.943564	0.0185712	-0.00494971
3233	30.9454	0.943055	0.0185487	-0.00502101
3234	30.9462	0.942529	0.0185302	-0.00509034
3235	30.947	0.941984	0.0185149	-0.00515893
3236	30.9464	0.941421	0.0185033	-0.00522591
3237	30.9472	0.940842	0.0184955	-0.00529101
3238	30.9464	0.940244	0.0184911	-0.00535516
3239	30.9472	0.939629	0.0184906	-0.00541738
3240	30.9464	0.938997	0.0184939	-0.00547757
3241	30.9472	0.938349	0.0185012	-0.00553593
3242	30.9462	0.937684	0.0185121	-0.0055928
3243	30.947	0.937002	0.0185269	-0.00564788
3244	30.9459	0.936302	0.0185453	-0.00570151
3245	30.9467	0.935588	0.0185679	-0.00575273
3246	30.9455	0.934858	0.0185944	-0.0058019
3247	30.9464	0.934114	0.0186251	-0.00584862
3248	30.9451	0.933353	0.0186591	-0.0058941
3249	30.9446	0.932578	0.0186974	-0.00593697
3250	30.9445	0.931787	0.0187395	-0.00597794
3251	30.9429	0.930983	0.0187854	-0.00601646
3252	30.9437	0.930165	0.0188353	-0.00605272
3253	30.9434	0.929334	0.0188892	-0.00608652
3254	30.943	0.928487	0.0189465	-0.00611886
3255	30.9412	0.927627	0.0190073	-0.00614924
3256	30.9407	0.926755	0.0190726	-0.00617639
3257	30.9403	0.925868	0.019141	-0.006202
3258	30.9425	0.924968	0.0192129	-0.00622568
3259	30.942	0.924055	0.0192883	-0.0062476
3260	30.9386	0.923133	0.0193682	-0.00626574
3261	30.9396	0.922197	0.0194511	-0.00628236
3262	30.939	0.921247	0.019537	-0.00629752
3263	30.9368	0.920286	0.0196265	-0.00631039
3264	30.9376	0.919313	0.0197194	-0.00632123
3265	30.9372	0.91833	0.0198157	-0.00632971
3266	30.9365	0.917336	0.019915	-0.00633622
3267	30.9358	0.916335	0.0200185	-0.00633924
3268	30.9351	0.915321	0.0201243	-0.0063415
3269	30.9326	0.914301	0.0202339	-0.00634044
3270	30.9318	0.913267	0.0203454	-0.00633887
3271	30.9311	0.912231	0.0204613	-0.00633283
3272	30.9302	0.911181	0.0205787	-0.00632656
3273	30.931	0.910126	0.0206994	-0.00631774
3274	30.9285	0.909066	0.0208233	-0.00630566
3275	30.9276	0.907999	0.0209495	-0.00629161
3276	30.9286	0.906936	0.0210804	-0.00627205
3277	30.9259	0.905863	0.0212123	-0.0062525
3278	30.9249	0.904789	0.0213478	-0.00622902
3279	30.924	0.903711	0.0214854	-0.00620376
3280	30.925	0.90263	0.0216247	-0.00617666
3281	30.924	0.901549	0.0217671	-0.0061462
3282	30.923	0.900471	0.0219126	-0.0061117
3283	30.92	0.899388	0.0220584	-0.00607706
3284	30.919	0.898311	0.0222083	-0.00603767
3285	30.9199	0.897237	0.0223602	-0.00599538
3286	30.9189	0.896171	0.0225149	-0.005949
3287	30.9178	0.895107	0.0226711	-0.00590071
3288	30.9147	0.894038	0.0228271	-0.00585272
3289	30.9136	0.892984	0.0229874	-0.00579869
3290	30.9125	0.891934	0.0231486	-0.00574295
3291	30.9134	0.890889	0.0233107	-0.00568492
3292	30.9102	0.889849	0.023474	-0.00562496
3293	30.9111	0.888815	0.0236386	-0.00556264
3294	30.9099	0.887788	0.0238039	-0.00549848
3295	30.9087	0.886771	0.0239707	-0.00543095
3296	30.9075	0.885757	0.0241375	-0.00536305
3297	30.9063	0.884755	0.0243055	-0.00529195
3298	30.903	0.883757	0.0244732	-0.0052207
3299	30.9038	0.882767	0.0246414	-0.00514746
3300	30.9025	0.881786	0.0248102	-0.00507238
3301	30.9012	0.880816	0.0249793	-0.00499509
3302	30.8979	0.879853	0.0251482	-0.0049172
3303	30.8966	0.878893	0.0253163	-0.00483973
3304	30.8974	0.877954	0.0254867	-0.00475712
3305	30.8961	0.877019	0.0256557	-0.00467528
3306	30.8927	0.876093	0.0258246	-0.00459242
3307	30.8914	0.875183	0.0259941	-0.00450697
3308	30.8921	0.874283	0.0261632	-0.00442041
3309	30.8907	0.873393	0.0263316	-0.0043331
3310	30.8873	0.872517	0.0265002	-0.00424412
3311	30.888	0.871656	0.026669	-0.00415325
3312	30.8866	0.870805	0.0268368	-0.00406181
3313	30.8853	0.869968	0.0270046	-0.00396865
3314	30.8819	0.869148	0.0271725	-0.00387351
3315	30.8825	0.868343	0.0273402	-0.00377689
3316	30.8811	0.867551	0.0275072	-0.00367965
3317	30.8797	0.866774	0.0276738	-0.00358115
3318	30.8783	0.866011	0.0278399	-0.00348175
3319	30.8769	0.865266	0.0280057	-0.00338059
3320	30.8755	0.864538	0.0281716	-0.00327751
3321	30.874	0.863827	0.0283368	-0.00317353
3322	30.8726	0.863132	0.0285016	-0.00306825
3323	30.8693	0.862453	0.0286657	-0.00296232
3324	30.8679	0.86179	0.0288293	-0.00285519
3325	30.8683	0.861146	0.0289927	-0.00274667
3326	30.8668	0.86052	0.0291552	-0.00263704
3327	30.8654	0.85991	0.029317	-0.00252696
3328	30.8639	0.859316	0.029478	-0.00241603
3329	30.8625	0.85874	0.0296382	-0.00230431
3330	30.8611	0.85818	0.0297975	-0.00219195
3331	30.8596	0.857637	0.029956	-0.00207908
3332	30.8582	0.85711	0.0301135	-0.00196587
3333	30.8567	0.856597	0.0302698	-0.00185276
3334	30.8553	0.856101	0.0304252	-0.00173917
3335	30.8539	0.855619	0.0305793	-0.00162573
3336	30.8525	0.855153	0.0307322	-0.00151228
3337	30.8511	0.854702	0.0308839	-0.00139889
3338	30.8497	0.854265	0.0310343	-0.00128559
3339	30.8482	0.853843	0.0311835	-0.0011725
3340	30.8468	0.853435	0.0313314	-0.00105976
3341	30.8455	0.85304	0.0314779	-0.000947415
3342	30.8441	0.852659	0.031623	-0.00083554
3343	30.8427	0.852291	0.0317666	-0.000724107
3344	30.8413	0.851936	0.0319088	-0.000613191
3345	30.84	0.851595	0.0320496	-0.000502801
3346	30.8386	0.851267	0.0321887	-0.00039297
3347	30.8373	0.850951	0.0323262	-0.000284058
3348	30.8359	0.850648	0.0324621	-0.000175837
3349	30.8346	0.850356	0.0325962	-6.89221e-05
3350	30.8333	0.850077	0.032729	3.79097e-05
3351	30.832	0.849813	0.0328605	0.000144741
3352	30.8307	0.849564	0.0329908	0.000251842
3353	30.8294	0.84933	0.0331199	0.000358598
3354	30.8281	0.849109	0.0332475	0.000464909
3355	30.8269	0.848902	0.0333737	0.00057074
3356	30.8256	0.848709	0.0334984	0.000676073
3357	30.8244	0.848529	0.0336215	0.000780894
3358	30.8232	0.848364	0.0337431	0.000885191
3359	30.822	0.848212	0.0338631	0.000988979
3360	30.8208	0.848074	0.0339815	0.00109219
3361	30.8196	0.84795	0.0340984	0.00119498
3362	30.8184	0.84784	0.0342136	0.00129713
3363	30.8173	0.847744	0.0343268	0.00139835
3364	30.8162	0.847662	0.0344384	0.00149922
3365	30.8151	0.847595	0.0345483	0.00159947
3366	30.814	0.847543	0.0346567	0.00169967
3367	30.8129	0.847504	0.0347627	0.0017976
3368	30.8119	0.847479	0.0348669	0.0018952
3369	30.8109	0.847469	0.0349694	0.00199258
3370	30.8099	0.847476	0.0350703	0.00208964
3371	30.8089	0.847499	0.0351694	0.00218622
3372	30.808	0.847537	0.0352667	0.00228244
3373	30.807	0.847595	0.0353627	0.0023795
3374	30.8061	0.847668	0.0354566	0.00247524
3375	30.8052	0.847757	0.0355482	0.00256989
3376	30.8044	0.847861	0.0356377	0.00266363
3377	30.8035	0.847982	0.035725	0.00275657
3378	30.8027	0.848119	0.0358102	0.00284882
3379	30.8019	0.848273	0.0358932	0.00294034
3380	30.8011	0.848444	0.0359741	0.00303109
3381	30.8003	0.848632	0.0360525	0.00312088
3382	30.7996	0.848838	0.0361287	0.00320985
3383	30.7989	0.84906	0.0362026	0.00329798
3384	30.7982	0.849299	0.0362741	0.00338491
3385	30.7975	0.849556	0.036343	0.00347098
3386	30.7969	0.849831	0.0364094	0.00355606
3387	30.7963	0.850123	0.0364732	0.00364025
3388	30.7957	0.850432	0.0365345	0.00372336
3389	30.7951	0.850759	0.0365931	0.00380516
3390	30.7946	0.851103	0.0366488	0.00388548
3391	30.7941	0.851464	0.0367018	0.00396462
3392	30.7936	0.851842	0.036752	0.00404263
3393	30.7932	0.852239	0.0367996	0.0041195
3394	30.7928	0.852653	0.0368443	0.00419513
3395	30.7924	0.853085	0.0368861	0.0042692
3396	30.792	0.853535	0.036925	0.00434196
3397	30.7917	0.854002	0.0369609	0.00441333
3398	30.7914	0.854488	0.0369939	0.00448341
3399	30.7911	0.854991	0.0370239	0.00455221
3400	30.7909	0.855512	0.0370508	0.00461934
3401	30.7907	0.856051	0.0370746	0.00468503
3402	30.7905	0.856607	0.0370951	0.00474892
3403	30.7903	0.85718	0.0371122	0.00481061
3404	30.7902	0.85777	0.0371262	0.00487108
3405	30.7901	0.858377	0.0371371	0.0049302
3406	30.79	0.859002	0.0371447	0.00498757
3407	30.79	0.859644	0.037149	0.00504324
3408	30.79	0.860302	0.0371497	0.00509684
3409	30.79	0.860976	0.0371471	0.00514853
3410	30.79	0.861665	0.037141	0.00519831
3411	30.7901	0.86237	0.0371313	0.00524598
3412	30.7902	0.863087	0.0371177	0.00529081
3413	30.7904	0.863818	0.0371004	0.00533318
3414	30.7905	0.864563	0.0370795	0.00537338
3415	30.7908	0.865322	0.0370549	0.00541133
3416	30.791	0.866093	0.0370267	0.00544685
3417	30.7912	0.866875	0.0369946	0.00547957
3418	30.7915	0.867669	0.0369588	0.00550956
3419	30.7919	0.868475	0.0369193	0.0055373
3420	30.7922	0.869292	0.0368763	0.00556268
3421	30.7926	0.87012	0.0368295	0.00558536
3422	30.793	0.870959	0.0367791	0.00560573
3423	30.7935	0.87181	0.0367253	0.00562387
3424	30.7939	0.872671	0.0366681	0.0056399
3425	30.7944	0.873543	0.0366073	0.00565355
3426	30.795	0.874425	0.036543	0.00566483
3427	30.7955	0.875318	0.0364754	0.00567405
3428	30.7961	0.876222	0.0364046	0.00568144
3429	30.7967	0.877137	0.0363307	0.00568709
3430	30.7973	0.878062	0.0362536	0.00569087
3431	30.798	0.878999	0.0361734	0.00569289
3432	30.7987	0.879944	0.0360899	0.00569282
3433	30.7994	0.8809	0.0360035	0.00569101
3434	30.8002	0.881866	0.035914	0.00568752
3435	30.801	0.882842	0.0358214	0.00568234
3436	30.8018	0.883827	0.0357259	0.00567539
3437	30.8026	0.88482	0.0356273	0.00566665
3438	30.8034	0.885823	0.0355259	0.00565635
3439	30.8043	0.886833	0.0354215	0.00564403
3440	30.8052	0.887849	0.035314	0.00562955
3441	30.8062	0.888872	0.0352035	0.00561286
3442	30.8071	0.8899	0.0350899	0.00559396
3443	30.8081	0.890932	0.0349732	0.00557268
3444	30.8091	0.891971	0.0348537	0.0055498
3445	30.8101	0.893012	0.0347311	0.00552431
3446	30.8112	0.894055	0.0346054	0.00549618
3447	30.8122	0.895101	0.0344768	0.00546576
3448	30.8133	0.896148	0.0343452	0.00543279
3449	30.8144	0.897196	0.0342106	0.00539718
3450	30.8156	0.898244	0.0340732	0.00535934
3451	30.8167	0.899291	0.033933	0.00531902
3452	30.8179	0.900337	0.0337899	0.00527601
3453	30.8191	0.901381	0.0336441	0.00523042
3454	30.8203	0.902424	0.0334958	0.00518268
3455	30.8215	0.903465	0.0333452	0.00513301
3456	30.8228	0.904503	0.0331921	0.00508096
3457	30.8241	0.905537	0.0330367	0.00502643
3458	30.8253	0.906568	0.032879	0.0049697
3459	30.8286	0.907596	0.0327194	0.00491125
3460	30.8279	0.90862	0.0325578	0.00485081
3461	30.8293	0.90964	0.0323944	0.00478856
3462	30.8306	0.910657	0.0322297	0.00472508
3463	30.832	0.911671	0.0320635	0.00466035
3464	30.8334	0.91268	0.0318958	0.00459389
3465	30.8348	0.913683	0.0317266	0.0045256
3466	30.8362	0.91468	0.0315561	0.00445571
3467	30.8376	0.915672	0.0313846	0.00438449
3468	30.839	0.916659	0.0312121	0.00431231
3469	30.8404	0.917639	0.0310385	0.00423872
3470	30.8419	0.918613	0.0308638	0.00416372
3471	30.8433	0.919579	0.0306882	0.00408746
3472	30.8448	0.920536	0.0305117	0.00400961
3473	30.8463	0.921483	0.0303342	0.00393007
3474	30.8477	0.922422	0.0301562	0.00384947
3475	30.8492	0.923351	0.0299774	0.0037674
3476	30.8507	0.924268	0.0297979	0.00368386
3477	30.8522	0.925175	0.029618	0.00359893
3478	30.8537	0.92607	0.0294375	0.00351256
3479	30.8552	0.926954	0.0292568	0.00342496
3480	30.8567	0.927825	0.0290759	0.00333638
3481	30.8583	0.928684	0.0288947	0.00324659
3482	30.8598	0.929527	0.0287133	0.00315517
3483	30.8613	0.930356	0.0285318	0.00306223
3484	30.8628	0.93117	0.0283502	0.0029679
3485	30.8643	0.931971	0.0281691	0.00287293
3486	30.8659	0.932755	0.0279879	0.00277632
3487	30.8674	0.933522	0.0278068	0.00267836
3488	30.8689	0.934273	0.0276261	0.00257915
3489	30.8704	0.935007	0.0274459	0.00247896
3490	30.872	0.935728	0.0272672	0.00237958
3491	30.8735	0.936432	0.027089	0.00227895
3492	30.875	0.937117	0.0269112	0.00217665
3493	30.8765	0.937783	0.0267339	0.00207282
3494	30.878	0.938429	0.0265573	0.0019677
3495	30.8795	0.939056	0.0263815	0.00186154
3496	30.881	0.939664	0.0262068	0.00175454
3497	30.8825	0.940254	0.026033	0.00164681
3498	30.884	0.940827	0.0258608	0.00153897
3499	30.8855	0.94138	0.0256895	0.00143024
3500	30.887	0.941915	0.0255197	0.00132109
3501	30.8884	0.94243	0.0253507	0.0012105
3502	30.8899	0.942927	0.0251833	0.00109985
3503	30.8913	0.943406	0.0250176	0.000989264
3504	30.8928	0.943868	0.0248536	0.000878723
3505	30.8942	0.944312	0.0246913	0.000768211
3506	30.8956	0.94474	0.0245307	0.000657757
3507	30.897	0.945151	0.0243717	0.000547381
3508	30.8984	0.945545	0.0242145	0.000437103
3509	30.8998	0.945923	0.0240591	0.000327027
3510	30.9011	0.946284	0.0239053	0.000217119
3511	30.9025	0.946629	0.0237535	0.000107607
3512	30.9038	0.946958	0.0236032	-1.93108e-06
3513	30.9052	0.94727	0.0234547	-0.00011122
3514	30.9065	0.947567	0.0233082	-0.000220091
3515	30.9078	0.947848	0.0231637	-0.000328559
3516	30.909	0.948115	0.0230211	-0.000436383
3517	30.9103	0.948368	0.0228803	-0.000543666
3518	30.9115	0.948606	0.0227412	-0.000650558
3519	30.9128	0.948829	0.0226036	-0.000757324
3520	30.914	0.949039	0.0224679	-0.000863364
3521	30.9152	0.949235	0.0223344	-0.000968098
3522	30.9164	0.949418	0.0222028	-0.00107233
3523	30.9175	0.949587	0.0220732	-0.00117574
3524	30.9187	0.949743	0.0219455	-0.00127862
3525	30.9198	0.949887	0.0218196	-0.00138086
3526	30.9209	0.950016	0.0216957	-0.00148243
3527	30.922	0.950134	0.0215739	-0.00158309
3528	30.9231	0.950238	0.0214535	-0.00168336
3529	30.9241	0.950328	0.0213352	-0.00178289
3530	30.9251	0.950407	0.0212189	-0.00188159
3531	30.9261	0.950472	0.0211048	-0.00197955
3532	30.9271	0.950524	0.0209926	-0.00207667
3533	30.9276	0.950564	0.0208825	-0.00217301
3534	30.929	0.950592	0.0207746	-0.00226828
3535	30.9299	0.950605	0.0206685	-0.0023631
3536	30.9308	0.950607	0.0205648	-0.00245694
3537	30.9316	0.950594	0.0204629	-0.0025503
3538	30.9325	0.950569	0.0203635	-0.00264259
3539	30.9333	0.950527	0.0202656	-0.00273505
3540	30.9341	0.950473	0.02017	-0.00282663
3541	30.9348	0.950404	0.0200766	-0.0029175
3542	30.9355	0.950318	0.0199851	-0.00300823
3543	30.9361	0.950219	0.0198961	-0.00309808
3544	30.9368	0.950103	0.0198092	-0.00318758
3545	30.9375	0.949972	0.0197245	-0.00327659
3546	30.9382	0.949825	0.0196422	-0.00336508
3547	30.9389	0.949661	0.0195623	-0.00345294
3548	30.9395	0.949481	0.0194849	-0.00354016
3549	30.9401	0.949285	0.01941	-0.0036268
3550	30.9407	0.949072	0.0193377	-0.00371289
3551	30.9413	0.948843	0.019268	-0.00379816
3552	30.9418	0.948594	0.0192003	-0.00388376
3553	30.9423	0.948328	0.0191357	-0.00396827
3554	30.9428	0.948045	0.019074	-0.00405194
3555	30.9433	0.947745	0.0190151	-0.00413476
3556	30.9434	0.947427	0.0189592	-0.0042168
3557	30.9438	0.947091	0.0189062	-0.00429776
3558	30.9441	0.946738	0.0188565	-0.00437777
3559	30.9448	0.946367	0.0188097	-0.00445691
3560	30.9447	0.945978	0.018766	-0.00453529
3561	30.9449	0.94557	0.0187254	-0.00461272
3562	30.9447	0.945144	0.018688	-0.00468905
3563	30.9449	0.944698	0.0186537	-0.00476466
3564	30.945	0.944235	0.0186227	-0.00483938
3565	30.9458	0.943753	0.0185952	-0.00491228
3566	30.946	0.943253	0.0185708	-0.00498455
3567	30.9454	0.942736	0.0185503	-0.00505484
3568	30.9462	0.942201	0.0185334	-0.00512353
3569	30.9463	0.941647	0.0185198	-0.00519144
3570	30.9463	0.941077	0.0185101	-0.00525733
3571	30.9463	0.940488	0.018504	-0.00532196
3572	30.9463	0.939881	0.0185014	-0.00538526
3573	30.9463	0.939258	0.0185027	-0.00544663
3574	30.9462	0.938619	0.018508	-0.00550575
3575	30.9461	0.937963	0.018517	-0.00556316
3576	30.946	0.937289	0.0185298	-0.0056192
3577	30.9459	0.936599	0.0185464	-0.00567341
3578	30.9457	0.935893	0.0185668	-0.00572588
3579	30.9456	0.935171	0.0185912	-0.00577615
3580	30.9453	0.934434	0.0186197	-0.00582414
3581	30.9451	0.933681	0.018652	-0.00587024
3582	30.9436	0.932915	0.0186883	-0.00591402
3583	30.9433	0.932132	0.0187281	-0.00595611
3584	30.9442	0.931335	0.0187719	-0.00599602
3585	30.9439	0.930525	0.0188203	-0.00603286
3586	30.9435	0.929699	0.0188715	-0.00606861
3587	30.9418	0.928861	0.0189271	-0.00610149
3588	30.9428	0.928009	0.0189866	-0.00613223
3589	30.9423	0.927142	0.019049	-0.00616172
3590	30.9404	0.926263	0.0191157	-0.00618821
3591	30.9399	0.925369	0.0191855	-0.00621326
3592	30.9394	0.924464	0.0192595	-0.00623533
3593	30.9404	0.923547	0.0193372	-0.00625511
3594	30.9398	0.922616	0.0194176	-0.00627371
3595	30.9377	0.921674	0.0195023	-0.00628928
3596	30.9387	0.92072	0.01959	-0.00630296
3597	30.938	0.919754	0.0196813	-0.00631466
3598	30.9358	0.918776	0.0197754	-0.00632479
3599	30.9367	0.91779	0.0198737	-0.00633145
3600	30.9361	0.916792	0.0199747	-0.00633662
3601	30.9352	0.915783	0.0200787	-0.00633991
3602	30.9329	0.914765	0.0201861	-0.00634092
3603	30.9322	0.913743	0.0202979	-0.00633766
3604	30.9331	0.912709	0.0204113	-0.00633391
3605	30.9324	0.911665	0.0205275	-0.0063285
3606	30.9316	0.910617	0.0206477	-0.00631923
3607	30.9289	0.909559	0.0207694	-0.00630918
3608	30.9281	0.908498	0.0208949	-0.00629542
3609	30.9272	0.907434	0.0210235	-0.00627857
3610	30.9281	0.90636	0.0211537	-0.00626106
3611	30.9272	0.905285	0.0212867	-0.00624034
3612	30.9263	0.904212	0.0214235	-0.00621514
3613	30.9254	0.90313	0.021561	-0.00619002
3614	30.9225	0.90205	0.0217021	-0.00616068
3615	30.9215	0.900971	0.021846	-0.0061282
3616	30.9222	0.899895	0.0219923	-0.00609235
3617	30.9231	0.898814	0.0221396	-0.00605602
3618	30.9221	0.897738	0.0222901	-0.00601567
3619	30.9191	0.896666	0.022443	-0.00597203
3620	30.9163	0.895598	0.0225978	-0.00592557
3621	30.9152	0.894536	0.0227549	-0.005876
3622	30.9179	0.893474	0.0229129	-0.00582514
3623	30.9168	0.892418	0.0230723	-0.0057718
3624	30.9157	0.891372	0.0232345	-0.00571417
3625	30.9145	0.890328	0.0233967	-0.00565585
3626	30.9134	0.889294	0.0235613	-0.00559379
3627	30.9122	0.888263	0.023726	-0.00553079
3628	30.9072	0.887241	0.0238922	-0.00546487
3629	30.906	0.886228	0.0240594	-0.00539629
3630	30.9068	0.885216	0.0242259	-0.00532822
3631	30.9035	0.884211	0.024393	-0.00525844
3632	30.9043	0.883222	0.0245619	-0.00518454
3633	30.901	0.882231	0.024729	-0.00511227
3634	30.9018	0.881261	0.0248992	-0.00503416
3635	30.8985	0.880293	0.0250676	-0.00495715
3636	30.8993	0.879332	0.0252365	-0.00487901
3637	30.898	0.878387	0.0254063	-0.00479784
3638	30.8946	0.877449	0.0255757	-0.00471601
3639	30.8933	0.876521	0.0257449	-0.00463318
3640	30.894	0.875605	0.0259142	-0.00454852
3641	30.8927	0.874704	0.026084	-0.00446137
3642	30.8893	0.873811	0.0262529	-0.00437426
3643	30.89	0.872932	0.0264219	-0.00428518
3644	30.8887	0.872064	0.0265902	-0.00419545
3645	30.8873	0.871209	0.0267583	-0.00410439
3646	30.8859	0.870369	0.0269264	-0.0040114
3647	30.8846	0.869545	0.0270945	-0.00391638
3648	30.8832	0.868734	0.0272621	-0.00382045
3649	30.8818	0.867937	0.0274292	-0.00372366
3650	30.8784	0.867156	0.0275962	-0.0036251
3651	30.877	0.866389	0.0277626	-0.00352569
3652	30.8775	0.86564	0.0279289	-0.00342458
3653	30.8761	0.864902	0.0280941	-0.00332328
3654	30.8747	0.864182	0.0282591	-0.00322041
3655	30.8733	0.86348	0.0284241	-0.00311579
3656	30.8718	0.862793	0.0285879	-0.00301087
3657	30.8704	0.862123	0.0287516	-0.00290429
3658	30.8689	0.861469	0.0289146	-0.00279697
3659	30.8657	0.860833	0.0290772	-0.0026884
3660	30.8661	0.860213	0.0292389	-0.00257928
3661	30.8646	0.85961	0.0293998	-0.00246942
3662	30.8632	0.859025	0.02956	-0.00235859
3663	30.8617	0.858456	0.0297194	-0.00224699
3664	30.8603	0.857903	0.029878	-0.00213481
3665	30.8589	0.857367	0.0300357	-0.00202213
3666	30.8574	0.856846	0.0301922	-0.00190948
3667	30.856	0.856341	0.0303479	-0.00179624
3668	30.8546	0.855851	0.0305024	-0.00168308
3669	30.8532	0.855382	0.0306565	-0.00156781
3670	30.8517	0.854921	0.0308084	-0.00145519
3671	30.8503	0.854475	0.0309591	-0.00134255
3672	30.8489	0.854044	0.0311088	-0.00122966
3673	30.8475	0.853629	0.0312574	-0.00111657
3674	30.8461	0.853229	0.0314049	-0.00100354
3675	30.8447	0.852844	0.0315511	-0.00089083
3676	30.8434	0.852472	0.0316958	-0.000778637
3677	30.842	0.852113	0.0318389	-0.000667286
3678	30.8406	0.851764	0.0319801	-0.000557414
3679	30.8393	0.851429	0.0321198	-0.000447896
3680	30.8379	0.851108	0.032258	-0.000338651
3681	30.8366	0.850799	0.0323948	-0.000229695
3682	30.8353	0.850505	0.0325301	-0.000121105
3683	30.8339	0.850224	0.0326641	-1.29442e-05
3684	30.8326	0.849956	0.0327966	9.47539e-05
3685	30.8313	0.849702	0.0329276	0.000201961
3686	30.83	0.849461	0.0330571	0.000308649
3687	30.8288	0.849234	0.0331852	0.000414822
3688	30.8275	0.849019	0.0333118	0.000520455
3689	30.8262	0.848819	0.0334369	0.00062558
3690	30.825	0.848631	0.0335605	0.000730173
3691	30.8238	0.848458	0.0336826	0.000834214
3692	30.8225	0.848298	0.033803	0.000937722
3693	30.8213	0.848151	0.033922	0.00104071
3694	30.8202	0.848019	0.0340393	0.00114319
3695	30.819	0.847901	0.034155	0.00124515
3696	30.8178	0.847797	0.0342691	0.00134656
3697	30.8167	0.847708	0.0343815	0.00144747
3698	30.8156	0.847633	0.0344922	0.00154789
3699	30.8145	0.847573	0.0346013	0.00164778
3700	30.8135	0.847527	0.0347087	0.00174718
3701	30.8124	0.847497	0.0348142	0.00184577
3702	30.8114	0.847481	0.034918	0.00194392
3703	30.8104	0.847482	0.03502	0.00204162
3704	30.8094	0.847498	0.0351202	0.00213883
3705	30.8084	0.84753	0.0352185	0.0022354
3706	30.8075	0.847577	0.0353148	0.00233116
3707	30.8066	0.847641	0.0354091	0.00242637
3708	30.8057	0.847721	0.0355016	0.00252102
3709	30.8048	0.847818	0.0355921	0.00261513
3710	30.8039	0.847931	0.0356809	0.00270854
3711	30.8031	0.848061	0.0357676	0.00280137
3712	30.8023	0.848208	0.0358518	0.00289316
3713	30.8015	0.848372	0.0359338	0.00298436
3714	30.8007	0.848554	0.0360136	0.00307492
3715	30.8	0.848753	0.036091	0.00316472
3716	30.7992	0.848969	0.0361662	0.0032535
3717	30.7986	0.849202	0.0362389	0.00334133
3718	30.7978	0.849452	0.0363091	0.0034283
3719	30.7972	0.849722	0.0363772	0.00351503
3720	30.7965	0.850009	0.0364425	0.0036004
3721	30.796	0.850312	0.0365051	0.00368425
3722	30.7954	0.850631	0.0365649	0.00376663
3723	30.7948	0.850967	0.0366219	0.00384764
3724	30.7943	0.851321	0.0366762	0.00392733
3725	30.7938	0.851691	0.0367277	0.00400574
3726	30.7934	0.852078	0.0367762	0.00408263
3727	30.793	0.852483	0.0368219	0.00415822
3728	30.7925	0.852906	0.0368648	0.00423275
3729	30.7922	0.853346	0.0369048	0.00430588
3730	30.7918	0.853804	0.0369418	0.00437742
3731	30.7915	0.854279	0.0369758	0.00444761
3732	30.7912	0.854772	0.037007	0.00451654
3733	30.791	0.855284	0.0370352	0.00458419
3734	30.7907	0.855814	0.0370604	0.00465054
3735	30.7905	0.856361	0.0370824	0.00471523
3736	30.7904	0.856926	0.0371011	0.00477819
3737	30.7902	0.857508	0.0371167	0.00483967
3738	30.7901	0.858108	0.0371292	0.00489969
3739	30.79	0.858725	0.0371385	0.00495817
3740	30.79	0.859359	0.0371445	0.00501484
3741	30.7899	0.860009	0.0371469	0.00506943
3742	30.7899	0.860676	0.037146	0.0051221
3743	30.79	0.861357	0.0371415	0.00517277
3744	30.79	0.862054	0.0371335	0.00522138
3745	30.7901	0.862765	0.0371217	0.00526736
3746	30.7903	0.863489	0.0371063	0.00531103
3747	30.7904	0.864228	0.0370872	0.0053525
3748	30.7906	0.86498	0.0370644	0.00539161
3749	30.7908	0.865742	0.0370376	0.00542759
3750	30.7911	0.866518	0.0370073	0.00546131
3751	30.7914	0.867306	0.0369732	0.00549251
3752	30.7917	0.868105	0.0369355	0.00552133
3753	30.792	0.868916	0.036894	0.0055475
3754	30.7924	0.869738	0.0368489	0.00557133
3755	30.7928	0.870571	0.0368004	0.0055929
3756	30.7932	0.871416	0.0367483	0.00561211
3757	30.7937	0.87227	0.0366925	0.00562883
3758	30.7941	0.873136	0.0366334	0.00564344
3759	30.7947	0.874014	0.036571	0.00565608
3760	30.7952	0.874902	0.0365053	0.00566679
3761	30.7958	0.875802	0.0364364	0.00567557
3762	30.7964	0.876711	0.036364	0.00568217
3763	30.797	0.877632	0.0362886	0.00568689
3764	30.7976	0.878562	0.0362099	0.00568976
3765	30.7983	0.879504	0.0361281	0.00569085
3766	30.799	0.880455	0.0360433	0.00569015
3767	30.7998	0.881416	0.0359553	0.00568744
3768	30.8005	0.882387	0.0358643	0.00568299
3769	30.8013	0.883367	0.0357703	0.00567695
3770	30.8021	0.884356	0.0356733	0.00566909
3771	30.803	0.885355	0.0355733	0.00565968
3772	30.8038	0.886361	0.0354704	0.0056483
3773	30.8047	0.887374	0.0353644	0.0056348
3774	30.8057	0.888394	0.0352554	0.00561923
3775	30.8066	0.88942	0.0351436	0.00560176
3776	30.8076	0.890451	0.0350286	0.00558193
3777	30.8085	0.891486	0.0349105	0.00555978
3778	30.8096	0.892525	0.0347894	0.00553521
3779	30.8106	0.893567	0.0346652	0.00550808
3780	30.8117	0.894611	0.0345379	0.00547846
3781	30.8127	0.895657	0.0344078	0.00544665
3782	30.8138	0.896705	0.0342748	0.00541248
3783	30.815	0.897752	0.0341388	0.0053757
3784	30.8161	0.898799	0.0339999	0.00533631
3785	30.8173	0.899846	0.0338583	0.00529463
3786	30.8184	0.900891	0.0337139	0.00525038
3787	30.8196	0.901934	0.0335667	0.00520352
3788	30.8209	0.902975	0.0334171	0.00515444
3789	30.8221	0.904014	0.0332652	0.00510335
3790	30.8234	0.90505	0.0331109	0.00504994
3791	30.8246	0.906082	0.0329542	0.00499421
3792	30.8279	0.90711	0.0327955	0.00493633
3793	30.8272	0.908136	0.0326349	0.00487681
3794	30.8286	0.909158	0.0324724	0.00481545
3795	30.8299	0.910176	0.0323083	0.00475256
3796	30.8312	0.911191	0.0321427	0.00468806
3797	30.8326	0.912202	0.0319759	0.00462254
3798	30.834	0.913207	0.0318074	0.00455512
3799	30.8354	0.914207	0.0316375	0.00448606
3800	30.8368	0.915202	0.0314666	0.00441575
3801	30.8382	0.916191	0.0312944	0.00434396
3802	30.8396	0.917173	0.0311212	0.00427071
3803	30.8411	0.91815	0.0309467	0.00419636
3804	30.8425	0.919118	0.0307713	0.00412057
3805	30.844	0.920079	0.0305952	0.00404339
3806	30.8455	0.921032	0.0304185	0.00396507
3807	30.8469	0.921975	0.0302408	0.00388523
3808	30.8484	0.922908	0.0300625	0.00380382
3809	30.8499	0.923831	0.0298833	0.00372086
3810	30.8514	0.924743	0.0297037	0.00363674
3811	30.8529	0.925644	0.0295235	0.0035512
3812	30.8544	0.926532	0.0293428	0.00346421
3813	30.8559	0.927409	0.0291619	0.00337592
3814	30.8574	0.928273	0.0289807	0.00328676
3815	30.8589	0.929124	0.0287997	0.00319656
3816	30.8605	0.929961	0.0286184	0.00310478
3817	30.862	0.930783	0.028437	0.00301141
3818	30.8635	0.931589	0.0282556	0.00291656
3819	30.865	0.932379	0.0280742	0.00282034
3820	30.8666	0.933155	0.0278931	0.00272308
3821	30.8681	0.933913	0.0277122	0.00262461
3822	30.8696	0.934656	0.027532	0.00252518
3823	30.8711	0.935381	0.0273525	0.00242444
3824	30.8726	0.936089	0.0271735	0.00232282
3825	30.8742	0.936778	0.026995	0.00221987
3826	30.8757	0.93745	0.0268163	0.002116
3827	30.8772	0.938104	0.0266387	0.00201114
3828	30.8787	0.938739	0.0264622	0.00190537
3829	30.8802	0.939356	0.0262872	0.00179901
3830	30.8817	0.939955	0.0261132	0.00169192
3831	30.8832	0.940535	0.0259403	0.0015841
3832	30.8847	0.941096	0.0257687	0.00147564
3833	30.8861	0.94164	0.0255983	0.00136674
3834	30.8876	0.942165	0.0254291	0.00125736
3835	30.8891	0.942671	0.0252614	0.00114759
3836	30.8905	0.943161	0.0250952	0.00103785
3837	30.892	0.943632	0.0249301	0.000928022
3838	30.8934	0.944086	0.0247668	0.000817836
3839	30.8948	0.944521	0.0246054	0.000707436
3840	30.8962	0.94494	0.0244458	0.00059702
3841	30.8976	0.94534	0.0242879	0.0004866
3842	30.899	0.945725	0.0241318	0.00037635
3843	30.9004	0.946092	0.0239773	0.000266257
3844	30.9017	0.946444	0.0238245	0.000156369
3845	30.9031	0.946779	0.0236731	4.6689e-05
3846	30.9044	0.947099	0.0235237	-6.25643e-05
3847	30.9057	0.947404	0.0233763	-0.000171413
3848	30.907	0.947693	0.0232308	-0.000279882
3849	30.9083	0.947968	0.0230873	-0.000387492
3850	30.9096	0.948228	0.0229458	-0.000494377
3851	30.9108	0.948474	0.0228061	-0.000600771
3852	30.9121	0.948706	0.022668	-0.000706861
3853	30.9133	0.948922	0.0225318	-0.000812636
3854	30.9145	0.949125	0.0223975	-0.000917902
3855	30.9157	0.949313	0.0222649	-0.0010227
3856	30.9169	0.949488	0.0221343	-0.00112688
3857	30.918	0.94965	0.0220056	-0.00123033
3858	30.9192	0.949798	0.0218789	-0.00133307
3859	30.9203	0.949934	0.0217541	-0.00143505
3860	30.9206	0.950056	0.0216312	-0.00153629
3861	30.9224	0.950166	0.0215101	-0.00163675
3862	30.9235	0.950263	0.021391	-0.00173654
3863	30.9245	0.950347	0.0212738	-0.00183558
3864	30.9255	0.950418	0.0211587	-0.00193378
3865	30.9265	0.950478	0.0210458	-0.00203123
3866	30.9275	0.950523	0.0209346	-0.00212788
3867	30.9279	0.950557	0.0208254	-0.00222372
3868	30.9294	0.950576	0.0207185	-0.00231918
3869	30.9302	0.950582	0.0206136	-0.00241395
3870	30.9307	0.950575	0.0205102	-0.00250805
3871	30.9316	0.950553	0.02041	-0.00260154
3872	30.9325	0.950518	0.0203117	-0.00269445
3873	30.9333	0.950468	0.0202151	-0.00278662
3874	30.9341	0.950404	0.0201205	-0.00287816
3875	30.9349	0.950325	0.0200279	-0.00296906
3876	30.9356	0.950232	0.0199376	-0.00305931
3877	30.9364	0.950122	0.0198496	-0.00314986
3878	30.9371	0.949997	0.0197638	-0.00323963
3879	30.9378	0.949854	0.0196801	-0.00332957
3880	30.9384	0.949696	0.0195987	-0.00341856
3881	30.9391	0.949522	0.0195199	-0.00350649
3882	30.9397	0.949333	0.0194436	-0.00359354
3883	30.9403	0.949129	0.0193706	-0.00367922
3884	30.9409	0.948908	0.0192999	-0.00376443
3885	30.9414	0.94867	0.0192317	-0.00384916
3886	30.942	0.948414	0.0191656	-0.00393361
3887	30.9425	0.94814	0.0191024	-0.00401754
3888	30.943	0.947848	0.0190419	-0.00410101
3889	30.9434	0.947538	0.0189847	-0.00418304
3890	30.9435	0.947211	0.0189303	-0.0042649
3891	30.9438	0.946866	0.0188793	-0.00434504
3892	30.9442	0.946502	0.0188309	-0.0044251
3893	30.9445	0.946121	0.018786	-0.00450334
3894	30.9443	0.945722	0.018744	-0.00458111
3895	30.945	0.945305	0.0187051	-0.004658
3896	30.9453	0.944869	0.0186696	-0.00473336
3897	30.9455	0.944416	0.0186374	-0.00480779
3898	30.9457	0.943945	0.0186085	-0.00488056
3899	30.9458	0.943455	0.0185835	-0.00495266
3900	30.9466	0.942947	0.0185615	-0.00502382
3901	30.9468	0.94242	0.0185429	-0.00509345
3902	30.9469	0.941875	0.0185276	-0.00516186
3903	30.9462	0.941314	0.0185161	-0.00522827
3904	30.9462	0.940734	0.0185083	-0.00529319
3905	30.947	0.940137	0.0185039	-0.00535697
3906	30.9462	0.939521	0.0185033	-0.00541933
3907	30.947	0.938889	0.0185066	-0.00547965
3908	30.9461	0.93824	0.0185134	-0.0055386
3909	30.9459	0.937574	0.0185243	-0.0055954
3910	30.9448	0.936891	0.0185389	-0.00565061
3911	30.9446	0.936194	0.0185578	-0.00570348
3912	30.9444	0.935479	0.0185803	-0.00575462
3913	30.9442	0.93475	0.0186069	-0.00580367
3914	30.9439	0.934006	0.0186376	-0.00585015
3915	30.9459	0.933247	0.018672	-0.00589481
3916	30.9446	0.932474	0.0187108	-0.00593674
3917	30.9443	0.931684	0.0187526	-0.00597778
3918	30.9451	0.93088	0.0187984	-0.00601651
3919	30.9437	0.930061	0.0188482	-0.00605303
3920	30.9431	0.92923	0.018902	-0.00608668
3921	30.9429	0.928385	0.0189596	-0.00611826
3922	30.9411	0.927527	0.0190209	-0.00614763
3923	30.942	0.926654	0.0190857	-0.00617527
3924	30.9416	0.92577	0.0191547	-0.00620002
3925	30.9411	0.924871	0.0192265	-0.00622364
3926	30.9391	0.923959	0.0193021	-0.0062449
3927	30.94	0.923035	0.0193813	-0.00626376
3928	30.9379	0.9221	0.0194641	-0.00628033
3929	30.9389	0.921149	0.0195498	-0.00629586
3930	30.9367	0.920191	0.0196396	-0.00630807
3931	30.9376	0.919221	0.0197329	-0.00631797
3932	30.937	0.918239	0.0198293	-0.00632607
3933	30.9361	0.917246	0.0199287	-0.00633235
3934	30.934	0.916245	0.020032	-0.00633555
3935	30.9332	0.915235	0.0201385	-0.00633637
3936	30.9325	0.914214	0.0202479	-0.00633543
3937	30.9334	0.913185	0.0203603	-0.00633229
3938	30.9327	0.912144	0.0204747	-0.00632826
3939	30.9301	0.911098	0.0205928	-0.00632108
3940	30.9311	0.910046	0.020714	-0.00631095
3941	30.9302	0.908989	0.0208382	-0.00629816
3942	30.9294	0.907924	0.0209647	-0.00628353
3943	30.9285	0.906856	0.021094	-0.00626639
3944	30.9276	0.905782	0.0212257	-0.00624696
3945	30.9248	0.904706	0.0213604	-0.00622449
3946	30.9239	0.903626	0.0214968	-0.00620017
3947	30.9229	0.902552	0.021638	-0.00617037
3948	30.9255	0.90147	0.02178	-0.00614009
3949	30.9246	0.900389	0.0219243	-0.00610723
3950	30.9236	0.899311	0.0220713	-0.00607094
3951	30.9206	0.898235	0.0222208	-0.00603154
3952	30.9196	0.897161	0.0223723	-0.00598968
3953	30.9205	0.896091	0.022526	-0.00594473
3954	30.9194	0.895026	0.022682	-0.00589651
3955	30.9184	0.893967	0.0228398	-0.00584524
3956	30.9135	0.892911	0.0229993	-0.00579219
3957	30.9124	0.89186	0.0231601	-0.00573667
3958	30.913	0.890813	0.0233221	-0.00567921
3959	30.9139	0.889773	0.0234851	-0.00561938
3960	30.9107	0.888739	0.0236494	-0.00555718
3961	30.9077	0.887713	0.0238149	-0.00549267
3962	30.9065	0.886695	0.0239815	-0.00542582
3963	30.9053	0.885685	0.0241488	-0.00535683
3964	30.9041	0.884678	0.0243157	-0.00528757
3965	30.9029	0.883681	0.0244837	-0.00521573
3966	30.9034	0.882692	0.0246519	-0.00514223
3967	30.9004	0.881713	0.0248205	-0.00506712
3968	30.8991	0.880744	0.0249898	-0.0049893
3969	30.8999	0.879783	0.025159	-0.00491043
3970	30.8986	0.878829	0.0253275	-0.00483146
3971	30.8952	0.87789	0.0254975	-0.00474941
3972	30.8939	0.876959	0.025667	-0.00466649
3973	30.8926	0.876037	0.0258361	-0.00458273
3974	30.8913	0.87513	0.0260058	-0.00449669
3975	30.892	0.874234	0.0261754	-0.0044094
3976	30.8886	0.873348	0.0263435	-0.00432181
3977	30.8893	0.872475	0.0265126	-0.00423226
3978	30.8859	0.871616	0.0266814	-0.00414116
3979	30.8845	0.870769	0.0268493	-0.00404929
3980	30.8852	0.869937	0.0270175	-0.00395545
3981	30.8818	0.869119	0.027185	-0.00386039
3982	30.8824	0.868315	0.0273523	-0.00376411
3983	30.881	0.867524	0.0275187	-0.00366721
3984	30.8796	0.86675	0.0276851	-0.00356871
3985	30.8782	0.865991	0.0278512	-0.00346881
3986	30.8768	0.865247	0.0280167	-0.0033678
3987	30.8754	0.864521	0.0281821	-0.00326509
3988	30.8739	0.86381	0.0283469	-0.00316159
3989	30.8725	0.863116	0.0285114	-0.00305673
3990	30.8711	0.862439	0.0286752	-0.00295072
3991	30.8696	0.861778	0.0288382	-0.00284411
3992	30.8682	0.861136	0.0290009	-0.00273559
3993	30.8668	0.86051	0.0291627	-0.00262643
3994	30.8653	0.859901	0.0293242	-0.00251626
3995	30.8639	0.859309	0.029485	-0.00240576
3996	30.8624	0.858733	0.029645	-0.00229449
3997	30.861	0.858173	0.029804	-0.00218273
[truncated: 1,339 more rows]

## Sheet: Foglio1
clean-case-w60
Time Step	vx-velocity etc..
("Time	Step"	vx-velocity	lift-coefficient	drag-coefficient	momentum-coefficient)
2001	30.8539	0.852466	0.0311109	-0.00159973
2002	30.8525	0.851941	0.0312834	-0.00146977
2003	30.851	0.851326	0.0314426	-0.00135526
2004	30.8496	0.850688	0.0316026	-0.00125038
2005	30.8482	0.850066	0.0317652	-0.00115101
2006	30.8469	0.849481	0.0319272	-0.00105327
2007	30.8455	0.848939	0.0320857	-0.000953981
2008	30.8441	0.848437	0.0322399	-0.00085131
2009	30.8427	0.847972	0.03239	-0.000744809
2010	30.8414	0.84754	0.032537	-0.000634956
2011	30.84	0.847138	0.0326818	-0.000521557
2012	30.8387	0.846764	0.0328251	-0.000405729
2013	30.8373	0.846414	0.0329669	-0.000288389
2014	30.836	0.846085	0.0331071	-0.000170964
2015	30.8347	0.845779	0.033246	-5.21197e-05
2016	30.8334	0.845496	0.0333838	6.7981e-05
2017	30.8321	0.845234	0.0335205	0.000189049
2018	30.8308	0.844994	0.0336559	0.000310656
2019	30.8295	0.844773	0.0337899	0.000432497
2020	30.8283	0.844572	0.0339223	0.000554268
2021	30.827	0.84439	0.0340529	0.000675694
2022	30.8258	0.844225	0.0341816	0.00079645
2023	30.8246	0.844078	0.0343083	0.000916407
2024	30.8233	0.843948	0.0344329	0.00103539
2025	30.8221	0.843834	0.0345553	0.00115318
2026	30.821	0.843737	0.0346754	0.0012697
2027	30.8198	0.843656	0.0347932	0.00138506
2028	30.8186	0.843591	0.0349085	0.0014988
2029	30.8175	0.843542	0.0350214	0.00161089
2030	30.8164	0.84351	0.0351319	0.00172181
2031	30.8153	0.843491	0.0352393	0.00182953
2032	30.8142	0.843489	0.0353441	0.00193603
2033	30.8132	0.843504	0.0354465	0.00204146
2034	30.8122	0.843537	0.0355466	0.0021458
2035	30.8111	0.843588	0.0356443	0.00224902
2036	30.8102	0.843658	0.0357396	0.0023511
2037	30.8092	0.843745	0.0358324	0.00245203
2038	30.8082	0.843851	0.0359226	0.00255165
2039	30.8073	0.843978	0.0360109	0.00265182
2040	30.8064	0.844123	0.0360966	0.00275038
2041	30.8055	0.844285	0.0361795	0.00284696
2042	30.8046	0.844465	0.0362596	0.00294203
2043	30.8038	0.844663	0.0363371	0.00303576
2044	30.803	0.844878	0.0364119	0.00312825
2045	30.8022	0.845112	0.0364842	0.00321947
2046	30.8014	0.845363	0.0365539	0.00330939
2047	30.8006	0.845634	0.0366208	0.00339807
2048	30.7999	0.845922	0.0366849	0.00348511
2049	30.7992	0.846227	0.0367463	0.00357058
2050	30.7985	0.846551	0.0368054	0.00365481
2051	30.7978	0.846892	0.0368614	0.0037374
2052	30.7972	0.847251	0.0369144	0.00381853
2053	30.7966	0.847628	0.0369645	0.00389822
2054	30.796	0.848023	0.0370117	0.00397646
2055	30.7955	0.848435	0.037056	0.00405323
2056	30.7949	0.848865	0.0370974	0.00412825
2057	30.7944	0.849311	0.0371356	0.00420138
2058	30.794	0.849775	0.0371708	0.00427309
2059	30.7935	0.850256	0.0372031	0.00434332
2060	30.7931	0.850754	0.0372325	0.00441211
2061	30.7927	0.851271	0.037259	0.00447945
2062	30.7924	0.851804	0.0372824	0.00454494
2063	30.792	0.852355	0.0373028	0.00460894
2064	30.7917	0.852922	0.0373197	0.00467041
2065	30.7915	0.853506	0.0373337	0.00473071
2066	30.7912	0.854108	0.0373447	0.00478995
2067	30.791	0.854728	0.0373527	0.00484762
2068	30.7908	0.855365	0.0373578	0.00490398
2069	30.7907	0.85602	0.0373596	0.00495861
2070	30.7905	0.856692	0.0373583	0.0050118
2071	30.7904	0.857381	0.0373539	0.00506353
2072	30.7904	0.858088	0.0373463	0.00511376
2073	30.7903	0.85881	0.0373354	0.00516212
2074	30.7903	0.859548	0.0373211	0.00520848
2075	30.7903	0.860302	0.0373036	0.00525324
2076	30.7904	0.861072	0.0372828	0.00529636
2077	30.7905	0.861858	0.0372588	0.00533765
2078	30.7906	0.862657	0.0372312	0.00537677
2079	30.7907	0.86347	0.0372	0.00541345
2080	30.7909	0.864297	0.0371653	0.00544807
2081	30.7911	0.865136	0.0371272	0.00548058
2082	30.7913	0.865989	0.0370857	0.00551124
2083	30.7916	0.866853	0.0370405	0.00553912
2084	30.7919	0.867728	0.0369915	0.00556441
2085	30.7922	0.868614	0.0369389	0.00558706
2086	30.7925	0.86951	0.0368826	0.0056074
2087	30.7929	0.870415	0.0368227	0.00562511
2088	30.7933	0.871331	0.0367593	0.00564055
2089	30.7938	0.872257	0.0366925	0.00565397
2090	30.7942	0.873194	0.0366224	0.00566527
2091	30.7947	0.874139	0.0365487	0.00567418
2092	30.7953	0.875093	0.0364716	0.00568056
2093	30.7958	0.876056	0.0363913	0.00568499
2094	30.7964	0.877029	0.0363078	0.00568756
2095	30.797	0.878011	0.0362213	0.00568829
2096	30.7976	0.879002	0.0361316	0.00568708
2097	30.7983	0.880002	0.036039	0.00568412
2098	30.799	0.88101	0.0359432	0.00567909
2099	30.7997	0.882027	0.0358446	0.00567232
2100	30.8005	0.883052	0.0357431	0.00566397
2101	30.8012	0.884086	0.0356387	0.00565405
2102	30.802	0.885128	0.0355315	0.00564246
2103	30.8029	0.886177	0.0354216	0.00562923
2104	30.8037	0.887232	0.0353088	0.0056142
2105	30.8046	0.888295	0.0351933	0.00559764
2106	30.8055	0.889364	0.035075	0.00557917
2107	30.8064	0.890438	0.0349538	0.00555869
2108	30.8074	0.891516	0.0348298	0.00553612
2109	30.8083	0.892598	0.034703	0.00551164
2110	30.8093	0.893682	0.0345733	0.00548474
2111	30.8104	0.894771	0.034441	0.00545598
2112	30.8114	0.89586	0.0343059	0.005425
2113	30.8125	0.896952	0.0341682	0.00539197
2114	30.8136	0.898043	0.0340278	0.00535656
2115	30.8147	0.899134	0.0338845	0.00531865
2116	30.8158	0.900226	0.0337388	0.00527868
2117	30.8169	0.901315	0.0335903	0.00523631
2118	30.8181	0.902402	0.0334393	0.00519145
2119	30.8193	0.903487	0.0332857	0.00514416
2120	30.8205	0.904568	0.0331297	0.00509466
2121	30.8218	0.905649	0.0329717	0.00504357
2122	30.823	0.906725	0.0328115	0.00499032
2123	30.8243	0.907797	0.032649	0.00493482
2124	30.8256	0.908865	0.0324845	0.0048772
2125	30.8288	0.90993	0.0323183	0.004818
2126	30.8282	0.91099	0.0321501	0.00475693
2127	30.8295	0.912046	0.0319804	0.00469417
2128	30.8309	0.913098	0.0318094	0.00463023
2129	30.8322	0.914145	0.0316369	0.00456473
2130	30.8336	0.915187	0.0314631	0.00449798
2131	30.835	0.916224	0.031288	0.00442964
2132	30.8364	0.917253	0.0311116	0.00435963
2133	30.8378	0.918276	0.0309341	0.00428812
2134	30.8392	0.919294	0.0307559	0.0042158
2135	30.8407	0.920305	0.0305767	0.00414214
2136	30.8421	0.921308	0.0303965	0.00406709
2137	30.8436	0.922303	0.0302155	0.0039908
2138	30.8451	0.923288	0.0300335	0.0039128
2139	30.8465	0.924263	0.0298507	0.00383333
2140	30.848	0.925229	0.0296674	0.00375274
2141	30.8495	0.926185	0.0294835	0.00367072
2142	30.851	0.927129	0.0292989	0.00358727
2143	30.8525	0.928062	0.0291139	0.00350248
2144	30.854	0.928983	0.0289285	0.00341628
2145	30.8555	0.929892	0.0287429	0.00332912
2146	30.857	0.93079	0.0285572	0.00324099
2147	30.8586	0.931673	0.0283712	0.00315138
2148	30.8601	0.932542	0.028185	0.0030603
2149	30.8616	0.933398	0.0279991	0.00296821
2150	30.8631	0.934237	0.0278128	0.0028744
2151	30.8646	0.935062	0.0276269	0.00277953
2152	30.8662	0.935871	0.0274411	0.00268342
2153	30.8677	0.936663	0.0272557	0.00258623
2154	30.8692	0.937442	0.0270713	0.00248935
2155	30.8707	0.938206	0.0268876	0.00239137
2156	30.8723	0.93895	0.0267042	0.00229163
2157	30.8738	0.939678	0.0265215	0.0021909
2158	30.8753	0.940387	0.0263394	0.00208892
2159	30.8768	0.941077	0.0261579	0.00198577
2160	30.8783	0.941748	0.0259772	0.00188155
2161	30.8798	0.942401	0.0257975	0.0017764
2162	30.8813	0.943035	0.0256189	0.00167051
2163	30.8828	0.943652	0.0254418	0.00156432
2164	30.8843	0.944251	0.0252658	0.00145763
2165	30.8858	0.944829	0.0250907	0.00134906
2166	30.8873	0.945388	0.0249171	0.00124025
2167	30.8887	0.945928	0.024745	0.00113129
2168	30.8902	0.94645	0.0245746	0.00102215
2169	30.8916	0.946954	0.0244058	0.000912805
2170	30.8931	0.947441	0.0242387	0.000803303
2171	30.8945	0.947909	0.0240733	0.000693671
2172	30.8959	0.948359	0.0239096	0.000583963
2173	30.8973	0.948792	0.0237479	0.000474446
2174	30.8987	0.949205	0.0235878	0.000364312
2175	30.9001	0.949601	0.0234295	0.000254368
2176	30.9014	0.94998	0.0232734	0.000144747
2177	30.9028	0.95034	0.0231191	3.52858e-05
2178	30.9041	0.950684	0.0229668	-7.40312e-05
2179	30.9054	0.95101	0.0228164	-0.000183159
2180	30.9068	0.951318	0.0226681	-0.000292042
2181	30.908	0.95161	0.0225218	-0.000400627
2182	30.9093	0.951885	0.0223775	-0.000508981
2183	30.9106	0.952142	0.0222351	-0.000617253
2184	30.9118	0.952384	0.0220949	-0.000724926
2185	30.9131	0.952609	0.0219571	-0.000831539
2186	30.9143	0.952819	0.0218215	-0.000937719
2187	30.9155	0.953012	0.0216881	-0.00104348
2188	30.9166	0.95319	0.0215569	-0.00114877
2189	30.9178	0.953351	0.0214278	-0.00125356
2190	30.9189	0.953496	0.0213009	-0.00135789
2191	30.9201	0.953626	0.0211763	-0.00146139
2192	30.9212	0.95374	0.0210538	-0.00156443
2193	30.9223	0.953837	0.0209336	-0.00166691
2194	30.9233	0.953919	0.0208155	-0.00176887
2195	30.9237	0.953984	0.0206996	-0.00187034
2196	30.9248	0.954035	0.0205863	-0.00197063
2197	30.9258	0.95407	0.0204753	-0.00207037
2198	30.9273	0.954089	0.0203668	-0.00216945
2199	30.9283	0.954091	0.0202606	-0.00226788
2200	30.9292	0.954079	0.0201569	-0.00236555
2201	30.9301	0.954049	0.0200554	-0.0024627
2202	30.931	0.954005	0.0199567	-0.00255878
2203	30.9318	0.953943	0.0198602	-0.00265444
2204	30.9326	0.953865	0.0197664	-0.00274925
2205	30.9334	0.953771	0.0196749	-0.0028436
2206	30.9342	0.95366	0.019586	-0.0029373
2207	30.935	0.953531	0.0194996	-0.00303021
2208	30.9355	0.953386	0.019416	-0.00312239
2209	30.9363	0.953224	0.0193349	-0.00321405
2210	30.937	0.953043	0.0192565	-0.00330515
2211	30.9377	0.952845	0.0191807	-0.00339566
2212	30.9384	0.952628	0.0191077	-0.00348554
2213	30.939	0.952393	0.0190374	-0.00357477
2214	30.9396	0.952141	0.01897	-0.00366317
2215	30.9403	0.95187	0.0189056	-0.00375079
2216	30.9408	0.951581	0.018844	-0.00383768
2217	30.9414	0.951275	0.0187855	-0.00392357
2218	30.9419	0.950949	0.01873	-0.00400868
2219	30.9424	0.950605	0.0186774	-0.00409305
2220	30.9429	0.950243	0.0186279	-0.00417664
2221	30.9434	0.94986	0.018581	-0.0042601
2222	30.9438	0.949458	0.0185374	-0.00434235
2223	30.9438	0.949038	0.0184973	-0.00442339
2224	30.9442	0.948601	0.0184606	-0.00450281
2225	30.9445	0.948145	0.0184275	-0.00458108
2226	30.9448	0.947671	0.0183976	-0.00465833
2227	30.945	0.947179	0.0183711	-0.00473446
2228	30.9453	0.946669	0.0183481	-0.00480906
2229	30.9455	0.94614	0.0183284	-0.00488267
2230	30.9457	0.945592	0.0183121	-0.00495509
2231	30.9459	0.945026	0.0182993	-0.00502617
2232	30.946	0.944442	0.0182903	-0.00509571
2233	30.9461	0.94384	0.0182848	-0.00516391
2234	30.9462	0.943219	0.0182829	-0.00523097
2235	30.9463	0.942581	0.0182848	-0.00529619
2236	30.9463	0.941926	0.0182902	-0.00535983
2237	30.9463	0.941254	0.0182993	-0.00542191
2238	30.9463	0.940564	0.0183119	-0.00548244
2239	30.9463	0.939858	0.0183285	-0.00554082
2240	30.9462	0.939136	0.0183489	-0.00559745
2241	30.9461	0.938399	0.0183732	-0.00565146
2242	30.946	0.937644	0.0184011	-0.00570427
2243	30.9458	0.936874	0.0184327	-0.00575518
2244	30.9457	0.936088	0.0184681	-0.00580436
2245	30.9455	0.935288	0.0185074	-0.0058513
2246	30.9452	0.934473	0.0185506	-0.00589583
2247	30.945	0.933643	0.0185976	-0.00593834
2248	30.9435	0.932799	0.0186482	-0.00597901
2249	30.9444	0.931941	0.0187028	-0.00601739
2250	30.9428	0.931069	0.018761	-0.00605352
2251	30.9424	0.930183	0.0188226	-0.00608792
2252	30.9434	0.929286	0.0188886	-0.0061193
2253	30.9416	0.928375	0.0189579	-0.00614877
2254	30.9426	0.92745	0.0190304	-0.00617671
2255	30.9421	0.926515	0.0191075	-0.00620114
2256	30.9417	0.925565	0.0191869	-0.00622486
2257	30.9397	0.924604	0.0192703	-0.00624589
2258	30.9392	0.923629	0.0193566	-0.00626536
2259	30.9386	0.922647	0.0194475	-0.00628106
2260	30.9381	0.921652	0.019541	-0.00629523
2261	30.9375	0.920646	0.0196376	-0.00630769
2262	30.9368	0.919627	0.0197373	-0.00631826
2263	30.9362	0.918595	0.0198394	-0.00632787
2264	30.9355	0.917558	0.0199458	-0.00633352
2265	30.9348	0.916509	0.0200549	-0.00633749
2266	30.9341	0.915447	0.0201658	-0.00634112
2267	30.9334	0.914385	0.0202824	-0.00633887
2268	30.9326	0.913309	0.0204002	-0.00633656
2269	30.9336	0.912224	0.020521	-0.00633247
2270	30.9328	0.911133	0.0206448	-0.00632578
2271	30.9303	0.910036	0.0207715	-0.00631656
2272	30.9294	0.908933	0.0209012	-0.00630469
2273	30.9286	0.907826	0.0210337	-0.00629029
2274	30.9296	0.906709	0.0211676	-0.00627514
2275	30.9287	0.905591	0.021305	-0.00625617
2276	30.9259	0.904471	0.0214447	-0.00623472
2277	30.925	0.903347	0.0215869	-0.00621082
2278	30.9241	0.902221	0.0217315	-0.00618442
2279	30.9231	0.901097	0.0218787	-0.00615468
2280	30.9241	0.899969	0.0220273	-0.00612337
2281	30.9211	0.898843	0.0221786	-0.00608892
2282	30.9201	0.897721	0.0223326	-0.00605105
2283	30.9191	0.896599	0.0224881	-0.00601096
2284	30.92	0.895479	0.0226454	-0.00596876
2285	30.919	0.894364	0.0228049	-0.00592305
2286	30.9159	0.893254	0.0229665	-0.0058745
2287	30.9148	0.892152	0.0231302	-0.00582243
2288	30.9155	0.891051	0.0232949	-0.00576899
2289	30.9164	0.889955	0.0234604	-0.00571382
2290	30.9135	0.888867	0.0236281	-0.00565541
2291	30.9123	0.88779	0.0237975	-0.00559305
2292	30.913	0.886712	0.0239665	-0.00553083
2293	30.908	0.885645	0.0241373	-0.00546567
2294	30.9088	0.884587	0.0243088	-0.00539801
2295	30.9076	0.883533	0.0244807	-0.00532916
2296	30.9064	0.882484	0.024652	-0.00526007
2297	30.9031	0.881448	0.024825	-0.00518733
2298	30.9039	0.880418	0.0249979	-0.00511356
2299	30.9024	0.879395	0.0251705	-0.00503881
2300	30.9014	0.878386	0.0253441	-0.00496119
2301	30.9001	0.877384	0.0255176	-0.00488239
2302	30.8988	0.876388	0.0256903	-0.00480347
2303	30.8955	0.875404	0.0258634	-0.00472276
2304	30.8942	0.874426	0.0260356	-0.00464182
2305	30.8949	0.873471	0.02621	-0.00455584
2306	30.8936	0.872519	0.0263825	-0.00447091
2307	30.8902	0.871581	0.0265552	-0.00438425
2308	30.8909	0.870654	0.0267278	-0.00429645
2309	30.8895	0.869741	0.0269	-0.00420721
2310	30.8882	0.868841	0.0270721	-0.00411638
2311	30.8868	0.867954	0.0272439	-0.00402424
2312	30.8855	0.867081	0.0274153	-0.00393066
2313	30.8841	0.866223	0.0275863	-0.00383572
2314	30.8827	0.86538	0.0277571	-0.00373945
2315	30.8813	0.864551	0.0279272	-0.0036422
2316	30.8779	0.863739	0.0280973	-0.00354303
2317	30.8765	0.862942	0.0282666	-0.003443
2318	30.877	0.862162	0.0284357	-0.00334128
2319	30.8756	0.861394	0.0286033	-0.00323988
2320	30.8742	0.860648	0.0287715	-0.00313558
2321	30.8727	0.859917	0.0289388	-0.00303061
2322	30.8713	0.859201	0.0291052	-0.00292503
2323	30.8699	0.858503	0.0292711	-0.00281808
2324	30.8684	0.857824	0.0294366	-0.00270996
2325	30.867	0.857163	0.0296014	-0.0026006
2326	30.8655	0.856518	0.0297652	-0.0024907
2327	30.8641	0.855892	0.0299284	-0.00237986
2328	30.8627	0.855283	0.0300907	-0.00226814
2329	30.8612	0.854692	0.030252	-0.00215571
2330	30.8598	0.854119	0.0304124	-0.0020427
2331	30.8583	0.853562	0.0305718	-0.00192922
2332	30.8569	0.853021	0.0307299	-0.00181571
2333	30.8555	0.852499	0.030887	-0.00170162
2334	30.854	0.851991	0.0310427	-0.00158761
2335	30.8526	0.851501	0.0311971	-0.0014735
2336	30.8512	0.851027	0.0313502	-0.00135936
2337	30.8498	0.850569	0.0315019	-0.00124529
2338	30.8484	0.850127	0.0316522	-0.00113142
2339	30.847	0.8497	0.031801	-0.0010178
2340	30.8456	0.849288	0.0319484	-0.000904536
2341	30.8442	0.84889	0.0320942	-0.00079167
2342	30.8428	0.848508	0.0322384	-0.00067927
2343	30.8414	0.848139	0.032381	-0.00056763
2344	30.8401	0.847786	0.0325221	-0.000456347
2345	30.8387	0.847448	0.0326615	-0.000345427
2346	30.8374	0.847125	0.0327993	-0.000234893
2347	30.836	0.846815	0.0329349	-0.000126153
2348	30.8347	0.84652	0.0330689	-1.72532e-05
2349	30.8334	0.84624	0.0332015	9.14736e-05
2350	30.8321	0.845976	0.0333325	0.000199916
2351	30.8308	0.845727	0.0334621	0.000307983
2352	30.8295	0.845494	0.03359	0.00041561
2353	30.8282	0.845276	0.0337163	0.000522759
2354	30.8269	0.845073	0.0338409	0.000629406
2355	30.8257	0.844886	0.0339638	0.000735508
2356	30.8244	0.844714	0.0340849	0.000841069
2357	30.8232	0.844556	0.0342043	0.00094585
2358	30.822	0.844415	0.0343219	0.00105019
2359	30.8208	0.844289	0.0344378	0.00115413
2360	30.8196	0.844179	0.0345521	0.0012576
2361	30.8184	0.844086	0.0346646	0.00136056
2362	30.8173	0.844009	0.0347753	0.00146307
2363	30.8162	0.843946	0.0348838	0.00156384
2364	30.815	0.843899	0.0349904	0.00166434
2365	30.814	0.843869	0.0350952	0.00176458
2366	30.8129	0.843857	0.0351984	0.00186484
2367	30.8118	0.843862	0.0352997	0.00196446
2368	30.8108	0.843885	0.0353991	0.00206347
2369	30.8098	0.843924	0.0354964	0.00216193
2370	30.8088	0.843984	0.0355924	0.0022615
2371	30.8079	0.844062	0.0356862	0.00235978
2372	30.8069	0.844155	0.0357776	0.00245682
2373	30.806	0.844265	0.0358667	0.00255284
2374	30.8051	0.844392	0.0359534	0.00264766
2375	30.8042	0.844536	0.0360378	0.0027417
2376	30.8034	0.844698	0.03612	0.00283504
2377	30.8025	0.844878	0.0362	0.00292771
2378	30.8017	0.845077	0.0362778	0.00301965
2379	30.8009	0.845294	0.0363533	0.0031108
2380	30.8001	0.84553	0.0364264	0.00320113
2381	30.7994	0.845784	0.0364968	0.00329031
2382	30.7987	0.846055	0.0365648	0.00337839
2383	30.798	0.846345	0.0366305	0.00346564
2384	30.7973	0.846653	0.0366934	0.0035516
2385	30.7966	0.846978	0.0367535	0.0036364
2386	30.796	0.847322	0.036811	0.00372003
2387	30.7954	0.847684	0.0368657	0.00380247
2388	30.7948	0.848064	0.0369177	0.00388368
2389	30.7943	0.848461	0.0369668	0.00396326
2390	30.7938	0.848876	0.037013	0.00404132
2391	30.7933	0.849308	0.0370564	0.00411816
2392	30.7928	0.849759	0.0370969	0.0041937
2393	30.7924	0.850228	0.0371346	0.00426791
2394	30.792	0.850714	0.0371693	0.0043407
2395	30.7916	0.851219	0.0372008	0.00441174
2396	30.7913	0.851741	0.0372293	0.00448137
2397	30.791	0.85228	0.0372547	0.00454949
2398	30.7907	0.852838	0.0372771	0.00461625
2399	30.7904	0.853414	0.0372964	0.00468166
2400	30.7902	0.854008	0.0373125	0.00474526
2401	30.79	0.854618	0.0373251	0.00480655
2402	30.7898	0.855244	0.0373344	0.00486624
2403	30.7897	0.85589	0.0373408	0.00492479
2404	30.7896	0.856552	0.037344	0.0049819
2405	30.7895	0.857233	0.0373441	0.00503754
2406	30.7894	0.85793	0.0373409	0.00509127
2407	30.7894	0.858644	0.0373342	0.0051432
2408	30.7894	0.859373	0.0373241	0.00519291
2409	30.7895	0.860117	0.0373105	0.00524068
2410	30.7895	0.860877	0.0372934	0.0052864
2411	30.7896	0.86165	0.0372727	0.00532972
2412	30.7898	0.862437	0.0372482	0.00537044
2413	30.7899	0.863237	0.0372202	0.00540889
2414	30.7901	0.86405	0.0371885	0.00544505
2415	30.7903	0.864875	0.037153	0.00547868
2416	30.7906	0.865711	0.0371137	0.00550947
2417	30.7909	0.86656	0.0370709	0.00553816
2418	30.7912	0.867419	0.0370243	0.00556413
2419	30.7915	0.86829	0.0369742	0.00558769
2420	30.7919	0.869172	0.0369205	0.00560894
2421	30.7923	0.870063	0.0368631	0.00562757
2422	30.7927	0.870966	0.0368023	0.00564397
2423	30.7932	0.871879	0.0367381	0.00565828
2424	30.7937	0.872803	0.0366705	0.00567035
2425	30.7942	0.873737	0.0365996	0.00568038
2426	30.7947	0.87468	0.0365253	0.00568808
2427	30.7953	0.875634	0.0364478	0.0056939
2428	30.7959	0.876599	0.0363673	0.00569807
2429	30.7965	0.877574	0.0362837	0.0057005
2430	30.7972	0.878559	0.036197	0.00570108
2431	30.7979	0.879554	0.0361072	0.00569995
2432	30.7986	0.880558	0.0360144	0.00569672
2433	30.7993	0.881572	0.0359186	0.00569184
2434	30.8001	0.882594	0.0358198	0.00568535
2435	30.8009	0.883626	0.0357181	0.00567719
2436	30.8017	0.884665	0.0356135	0.00566727
2437	30.8025	0.885713	0.035506	0.00565563
2438	30.8034	0.886769	0.0353956	0.00564236
2439	30.8043	0.887831	0.0352822	0.00562704
2440	30.8052	0.888898	0.0351659	0.00560957
2441	30.8062	0.889971	0.0350465	0.00558989
2442	30.8072	0.891048	0.0349241	0.00556803
2443	30.8082	0.892129	0.0347987	0.00554387
2444	30.8092	0.893214	0.0346706	0.00551779
2445	30.8102	0.894301	0.0345396	0.0054896
2446	30.8113	0.895391	0.0344057	0.00545889
2447	30.8124	0.896481	0.0342688	0.00542565
2448	30.8135	0.89757	0.034129	0.0053898
2449	30.8146	0.898661	0.0339865	0.00535174
2450	30.8157	0.89975	0.0338411	0.00531112
2451	30.8169	0.900837	0.033693	0.00526795
2452	30.8181	0.901922	0.0335421	0.00522221
2453	30.8193	0.903004	0.0333888	0.00517424
2454	30.8205	0.904085	0.0332331	0.00512428
2455	30.8218	0.905162	0.0330751	0.00507205
2456	30.823	0.906236	0.0329148	0.00501753
2457	30.8243	0.907305	0.0327522	0.00496076
2458	30.8276	0.908371	0.0325878	0.00490227
2459	30.8269	0.909433	0.0324215	0.00484182
2460	30.8282	0.91049	0.0322532	0.00477943
2461	30.8296	0.911544	0.0320837	0.00471583
2462	30.8309	0.912593	0.0319125	0.00465062
2463	30.8323	0.913638	0.0317401	0.00458411
2464	30.8337	0.914676	0.0315662	0.00451585
2465	30.8351	0.915709	0.031391	0.00444599
2466	30.8365	0.916735	0.0312146	0.00437467
2467	30.8379	0.917755	0.0310374	0.00430234
2468	30.8394	0.918768	0.030859	0.00422847
2469	30.8408	0.919775	0.0306798	0.00415363
2470	30.8423	0.920774	0.0304998	0.00407743
2471	30.8437	0.921764	0.0303189	0.00399968
2472	30.8452	0.922744	0.0301371	0.00392044
2473	30.8467	0.923714	0.0299545	0.00383974
2474	30.8482	0.924675	0.0297715	0.00375794
2475	30.8497	0.925625	0.0295879	0.00367474
2476	30.8512	0.926564	0.0294038	0.00359015
2477	30.8527	0.92749	0.0292193	0.00350407
2478	30.8542	0.928404	0.0290344	0.00341675
2479	30.8557	0.929305	0.0288492	0.00332811
2480	30.8572	0.930194	0.0286641	0.00323855
2481	30.8588	0.931067	0.0284787	0.00314746
2482	30.8603	0.931926	0.0282932	0.00305488
2483	30.8618	0.932771	0.028108	0.00296129
2484	30.8634	0.933599	0.0279227	0.00286624
2485	30.8649	0.934411	0.0277375	0.00276983
2486	30.8664	0.935206	0.0275526	0.00267214
2487	30.8679	0.935985	0.0273681	0.00257342
2488	30.8695	0.936749	0.0271848	0.00247498
2489	30.871	0.937497	0.0270021	0.00237536
2490	30.8725	0.938225	0.0268197	0.00227398
2491	30.8741	0.938936	0.0266381	0.0021716
2492	30.8756	0.939626	0.0264572	0.00206794
2493	30.8771	0.940297	0.026277	0.00196308
2494	30.8786	0.940949	0.0260978	0.0018572
2495	30.8801	0.941581	0.0259197	0.00175041
2496	30.8816	0.942195	0.0257427	0.00164291
2497	30.8831	0.942791	0.0255674	0.00153525
2498	30.8846	0.943365	0.0253929	0.00142635
2499	30.8861	0.943921	0.0252197	0.00131633
2500	30.8876	0.944457	0.0250481	0.00120621
2501	30.889	0.944974	0.0248781	0.001096
2502	30.8905	0.945473	0.0247099	0.00098565
2503	30.8919	0.945953	0.0245433	0.000875121
2504	30.8934	0.946416	0.0243784	0.000764483
2505	30.8948	0.94686	0.0242152	0.000653777
2506	30.8962	0.947286	0.0240539	0.000543069
2507	30.8976	0.947695	0.0238944	0.000432481
2508	30.899	0.948085	0.0237367	0.000321966
2509	30.9004	0.948458	0.0235809	0.000211571
2510	30.9018	0.948814	0.0234271	0.000101674
2511	30.9031	0.949152	0.0232751	-8.65065e-06
2512	30.9044	0.949473	0.023125	-0.000118574
2513	30.9058	0.949777	0.022977	-0.000228057
2514	30.9071	0.950066	0.0228309	-0.000337099
2515	30.9084	0.950338	0.0226869	-0.000445679
2516	30.9096	0.950594	0.0225448	-0.000553769
2517	30.9109	0.950835	0.0224049	-0.000661337
2518	30.9122	0.95106	0.022267	-0.000768352
2519	30.9134	0.951271	0.0221311	-0.000874788
2520	30.9146	0.951466	0.0219974	-0.000980681
2521	30.9158	0.951645	0.0218654	-0.00108625
2522	30.917	0.951811	0.0217358	-0.00119067
2523	30.9181	0.951963	0.0216083	-0.00129424
2524	30.9193	0.9521	0.0214829	-0.00139727
2525	30.9204	0.952222	0.0213596	-0.00149971
2526	30.9208	0.952331	0.0212384	-0.00160147
2527	30.9226	0.952425	0.0211193	-0.00170246
2528	30.9236	0.952505	0.0210021	-0.00180286
2529	30.9247	0.95257	0.020887	-0.00190261
2530	30.9257	0.952622	0.0207741	-0.00200154
2531	30.9267	0.95266	0.0206637	-0.00209954
2532	30.9277	0.952683	0.0205551	-0.00219716
2533	30.9281	0.952692	0.0204489	-0.00229383
2534	30.9295	0.952686	0.0203448	-0.00239
2535	30.9304	0.952668	0.0202433	-0.00248477
2536	30.9309	0.952634	0.020144	-0.00257903
2537	30.9321	0.952587	0.0200471	-0.00267226
2538	30.933	0.952525	0.0199526	-0.00276491
2539	30.9338	0.952445	0.0198599	-0.00285746
2540	30.9345	0.952352	0.0197698	-0.00294914
2541	30.9353	0.952243	0.019682	-0.00304016
2542	30.936	0.952117	0.0195965	-0.00313065
2543	30.9366	0.951976	0.0195135	-0.00322054
2544	30.9373	0.951818	0.019433	-0.00330983
2545	30.938	0.951643	0.0193549	-0.00339861
2546	30.9387	0.951452	0.0192793	-0.00348684
2547	30.9393	0.951243	0.0192064	-0.00357435
2548	30.94	0.951017	0.0191361	-0.00366118
2549	30.9406	0.950775	0.0190685	-0.0037474
2550	30.9411	0.950514	0.0190036	-0.00383302
2551	30.9417	0.950236	0.0189415	-0.00391774
2552	30.9422	0.94994	0.0188822	-0.00400178
2553	30.9427	0.949624	0.0188251	-0.00408615
2554	30.9432	0.949291	0.0187713	-0.00416946
2555	30.9437	0.948939	0.0187203	-0.00425162
2556	30.9438	0.94857	0.0186731	-0.00433258
2557	30.9441	0.948182	0.0186287	-0.0044123
2558	30.9449	0.947777	0.0185874	-0.00449138
2559	30.9448	0.947352	0.018549	-0.00457008
2560	30.9445	0.946909	0.0185141	-0.00464742
2561	30.9453	0.946447	0.0184823	-0.00472377
2562	30.9455	0.945968	0.0184541	-0.00479848
2563	30.9458	0.94547	0.018429	-0.00487239
2564	30.9453	0.944953	0.0184075	-0.00494501
2565	30.9461	0.944419	0.0183896	-0.00501598
2566	30.9462	0.943864	0.0183748	-0.00508649
2567	30.9456	0.943294	0.0183641	-0.00515478
2568	30.9464	0.942706	0.0183571	-0.00522136
2569	30.9472	0.942099	0.0183535	-0.00528703
2570	30.9465	0.941474	0.0183535	-0.00535132
2571	30.9473	0.940833	0.0183574	-0.00541311
2572	30.9465	0.940174	0.0183649	-0.00547393
2573	30.9473	0.939498	0.0183764	-0.00553266
2574	30.9464	0.938804	0.0183913	-0.0055902
2575	30.9472	0.938094	0.0184103	-0.00564562
2576	30.9462	0.937367	0.0184329	-0.00569951
2577	30.946	0.936625	0.0184596	-0.00575111
2578	30.9459	0.935866	0.01849	-0.00580099
2579	30.9457	0.935093	0.0185245	-0.00584835
2580	30.9454	0.934304	0.0185629	-0.00589365
2581	30.9452	0.9335	0.0186051	-0.00593709
2582	30.9437	0.932681	0.018651	-0.00597868
2583	30.9446	0.931849	0.018701	-0.00601779
2584	30.943	0.931002	0.0187546	-0.00605466
2585	30.9426	0.930141	0.0188119	-0.00608963
2586	30.9435	0.929268	0.0188738	-0.00612136
2587	30.9431	0.928379	0.0189384	-0.00615237
2588	30.9413	0.927478	0.0190073	-0.00618015
2589	30.9408	0.926563	0.0190794	-0.00620651
2590	30.9404	0.925636	0.0191556	-0.00623024
2591	30.9413	0.924697	0.0192351	-0.00625185
2592	30.9408	0.923743	0.0193175	-0.00627238
2593	30.9387	0.92278	0.0194041	-0.00628934
2594	30.9397	0.921802	0.0194936	-0.00630496
2595	30.9391	0.920815	0.0195868	-0.00631802
2596	30.9399	0.919818	0.0196838	-0.00632826
2597	30.9379	0.918806	0.0197829	-0.00633801
2598	30.9356	0.917786	0.0198859	-0.00634464
2599	30.9349	0.916757	0.0199924	-0.00634858
2600	30.9374	0.915715	0.0201013	-0.00635164
2601	30.9352	0.914666	0.0202138	-0.00635162
2602	30.9327	0.913608	0.020329	-0.00634945
2603	30.9319	0.912543	0.0204478	-0.0063446
2604	30.9311	0.911472	0.0205697	-0.0063371
2605	30.9321	0.910388	0.020693	-0.0063293
2606	30.9313	0.909299	0.0208195	-0.00631867
2607	30.9304	0.90821	0.0209503	-0.00630347
2608	30.9296	0.907108	0.0210813	-0.006289
2609	30.9287	0.906012	0.0212177	-0.00626817
2610	30.9275	0.904905	0.0213546	-0.00624753
2611	30.9266	0.903799	0.0214951	-0.00622318
2612	30.9276	0.902689	0.0216374	-0.00619699
2613	30.9266	0.901582	0.0217833	-0.0061664
2614	30.9257	0.900471	0.0219302	-0.00613463
2615	30.9247	0.899363	0.0220799	-0.0060996
2616	30.9237	0.898255	0.0222318	-0.00606185
2617	30.9227	0.89715	0.0223859	-0.00602123
2618	30.9197	0.89605	0.0225423	-0.00597754
2619	30.9186	0.894952	0.0227005	-0.00593114
2620	30.9175	0.89386	0.0228608	-0.00588172
2621	30.9167	0.892772	0.0230226	-0.00582997
2622	30.9156	0.891689	0.0231858	-0.00577595
2623	30.9162	0.890613	0.0233508	-0.00571899
2624	30.9151	0.889542	0.0235165	-0.00566028
2625	30.9101	0.888478	0.0236839	-0.0055987
2626	30.909	0.887423	0.0238524	-0.00553435
2627	30.9078	0.886374	0.0240218	-0.00546825
2628	30.9065	0.885334	0.0241923	-0.0053997
2629	30.9053	0.884297	0.0243622	-0.00533078
2630	30.9041	0.883268	0.0245327	-0.00526015
2631	30.9028	0.882244	0.0247029	-0.00518896
2632	30.9016	0.881237	0.0248752	-0.00511317
2633	30.9003	0.880232	0.0250458	-0.00503845
2634	30.9011	0.879244	0.0252187	-0.00495902
2635	30.8998	0.87826	0.0253902	-0.00488033
2636	30.8965	0.877282	0.0255614	-0.00480126
2637	30.8952	0.876321	0.0257334	-0.00471919
2638	30.8959	0.875372	0.0259061	-0.00463464
2639	30.8946	0.874431	0.0260775	-0.00455024
2640	30.8912	0.873501	0.0262489	-0.00446445
2641	30.8919	0.872589	0.026421	-0.00437574
2642	30.8905	0.871684	0.026592	-0.00428717
2643	30.8892	0.870793	0.0267627	-0.00419725
2644	30.8878	0.869916	0.0269333	-0.00410561
2645	30.8865	0.869054	0.0271037	-0.00401245
2646	30.8831	0.868209	0.0272742	-0.00391678
2647	30.8837	0.867378	0.0274442	-0.00382011
2648	30.8803	0.866557	0.0276129	-0.00372362
2649	30.8809	0.865755	0.0277819	-0.00362504
2650	30.8794	0.864968	0.0279501	-0.00352538
2651	30.878	0.864194	0.0281173	-0.00342546
2652	30.8747	0.86344	0.0282851	-0.00332262
2653	30.8752	0.8627	0.0284515	-0.00321975
2654	30.8737	0.861978	0.0286177	-0.00311538
2655	30.8723	0.861272	0.028783	-0.0030103
2656	30.8708	0.860586	0.0289485	-0.00290287
2657	30.8694	0.859912	0.0291122	-0.0027963
2658	30.8679	0.859261	0.0292764	-0.00268699
2659	30.8665	0.858623	0.0294392	-0.00257777
2660	30.865	0.858004	0.0296012	-0.00246776
2661	30.8636	0.857402	0.0297624	-0.00235691
2662	30.8621	0.856817	0.0299227	-0.00224529
2663	30.8607	0.85625	0.0300821	-0.002133
2664	30.8592	0.855699	0.0302405	-0.00202023
2665	30.8578	0.855163	0.0303977	-0.00190744
2666	30.8563	0.854646	0.0305539	-0.00179401
2667	30.8549	0.854144	0.0307089	-0.0016806
2668	30.8535	0.853658	0.0308628	-0.001567
2669	30.852	0.853189	0.0310155	-0.00145329
2670	30.8506	0.852736	0.0311669	-0.00133955
2671	30.8492	0.852297	0.031317	-0.00122594
2672	30.8478	0.851874	0.0314658	-0.00111258
2673	30.8464	0.851465	0.0316132	-0.000999565
2674	30.845	0.85107	0.0317592	-0.000886961
2675	30.8436	0.85069	0.0319036	-0.000774853
2676	30.8422	0.850323	0.0320465	-0.000663164
2677	30.8408	0.84997	0.032188	-0.000552027
2678	30.8395	0.849631	0.0323278	-0.000441844
2679	30.8381	0.849305	0.0324659	-0.000332094
2680	30.8368	0.848993	0.0326023	-0.000223067
2681	30.8354	0.848692	0.0327367	-0.000115442
2682	30.8341	0.848407	0.0328698	-7.53147e-06
2683	30.8328	0.848135	0.0330015	0.000100059
2684	30.8314	0.847879	0.0331318	0.00020735
2685	30.8301	0.847637	0.0332607	0.000314272
2686	30.8289	0.847409	0.0333881	0.000420768
2687	30.8276	0.847195	0.033514	0.000526808
2688	30.8263	0.846996	0.0336384	0.000632383
2689	30.825	0.846811	0.0337612	0.000737479
2690	30.8238	0.846641	0.0338824	0.000842055
2691	30.8226	0.846485	0.0340021	0.000946148
2692	30.8214	0.846344	0.0341201	0.00104976
2693	30.8202	0.846217	0.0342366	0.00115289
2694	30.819	0.846106	0.0343515	0.00125565
2695	30.8178	0.84601	0.0344645	0.00135773
2696	30.8167	0.845928	0.0345758	0.0014592
2697	30.8155	0.845862	0.0346856	0.00156029
2698	30.8144	0.845808	0.0347929	0.00165958
2699	30.8133	0.845771	0.0348985	0.00175869
2700	30.8123	0.845749	0.0350025	0.00185753
2701	30.8112	0.845744	0.0351049	0.00195609
2702	30.8102	0.845756	0.0352055	0.00205429
2703	30.8092	0.845784	0.0353043	0.002152
2704	30.8082	0.845828	0.0354011	0.00224862
2705	30.8073	0.845892	0.0354966	0.00234696
2706	30.8063	0.845973	0.0355902	0.00244424
2707	30.8054	0.84607	0.0356815	0.00254005
2708	30.8045	0.846183	0.0357704	0.00263479
2709	30.8036	0.846311	0.035857	0.00272863
2710	30.8028	0.846457	0.0359415	0.00282166
2711	30.8019	0.846619	0.0360238	0.00291388
2712	30.8011	0.846798	0.0361038	0.00300526
2713	30.8004	0.846995	0.0361815	0.00309576
2714	30.7996	0.847208	0.0362567	0.00318514
2715	30.7988	0.847438	0.0363294	0.0032734
2716	30.7981	0.847685	0.0363997	0.0033605
2717	30.7974	0.847949	0.0364675	0.00344642
2718	30.7967	0.848229	0.0365326	0.00353125
2719	30.7961	0.848526	0.0365951	0.00361489
2720	30.7955	0.848841	0.0366549	0.00369732
2721	30.7949	0.849172	0.036712	0.00377847
2722	30.7943	0.849521	0.0367663	0.00385831
2723	30.7938	0.849885	0.0368178	0.00393657
2724	30.7933	0.850267	0.0368666	0.00401358
2725	30.7928	0.850667	0.0369126	0.00408944
2726	30.7924	0.851084	0.0369559	0.00416419
2727	30.7919	0.85152	0.0369965	0.00423775
2728	30.7916	0.851973	0.0370341	0.00430983
2729	30.7912	0.852445	0.0370689	0.00438074
2730	30.7909	0.852934	0.0371008	0.00445038
2731	30.7906	0.853442	0.0371298	0.0045189
2732	30.7903	0.853969	0.037156	0.00458629
2733	30.79	0.854514	0.0371791	0.00465215
2734	30.7898	0.855077	0.0371991	0.00471674
2735	30.7896	0.855658	0.037216	0.00477951
2736	30.7895	0.856255	0.0372295	0.00484033
2737	30.7893	0.856871	0.03724	0.00490001
2738	30.7892	0.857504	0.0372473	0.00495837
2739	30.7892	0.858155	0.0372514	0.00501498
2740	30.7891	0.858823	0.0372523	0.00506993
2741	30.7891	0.859507	0.0372495	0.00512275
2742	30.7891	0.860206	0.0372433	0.00517365
2743	30.7892	0.860921	0.0372337	0.00522258
2744	30.7892	0.861651	0.0372205	0.00526935
2745	30.7894	0.862394	0.0372034	0.00531323
2746	30.7895	0.86315	0.0371826	0.00535473
2747	30.7897	0.863919	0.0371582	0.00539389
2748	30.7899	0.864701	0.03713	0.00543057
2749	30.7901	0.865496	0.0370981	0.00546478
2750	30.7904	0.866301	0.0370624	0.00549617
2751	30.7907	0.867118	0.0370229	0.00552481
2752	30.791	0.867946	0.0369799	0.00555123
2753	30.7913	0.868786	0.0369333	0.0055753
2754	30.7917	0.869636	0.036883	0.00559669
2755	30.7921	0.870497	0.0368291	0.00561579
2756	30.7926	0.87137	0.0367719	0.00563271
2757	30.793	0.872253	0.0367112	0.00564754
2758	30.7935	0.873147	0.0366471	0.0056601
2759	30.7941	0.87405	0.0365795	0.00567019
2760	30.7946	0.874964	0.0365086	0.00567835
2761	30.7952	0.875889	0.0364345	0.00568473
2762	30.7958	0.876826	0.0363574	0.00568947
2763	30.7965	0.877772	0.0362772	0.00569246
2764	30.7971	0.878729	0.0361938	0.00569356
2765	30.7978	0.879696	0.0361073	0.00569258
2766	30.7986	0.880672	0.0360177	0.00568985
2767	30.7993	0.881658	0.0359252	0.0056855
2768	30.8001	0.882653	0.0358297	0.0056795
2769	30.8009	0.883658	0.0357312	0.00567182
2770	30.8017	0.884671	0.0356298	0.00566229
2771	30.8026	0.885693	0.0355255	0.00565125
2772	30.8035	0.886721	0.0354183	0.0056382
2773	30.8044	0.887757	0.035308	0.00562299
2774	30.8053	0.888797	0.0351947	0.00560557
2775	30.8063	0.889843	0.0350783	0.00558593
2776	30.8072	0.890893	0.034959	0.00556398
2777	30.8082	0.891949	0.0348367	0.00554013
2778	30.8093	0.893007	0.0347116	0.00551419
2779	30.8103	0.894067	0.0345833	0.00548542
2780	30.8114	0.89513	0.0344522	0.0054543
2781	30.8125	0.896193	0.0343181	0.00542065
2782	30.8136	0.897255	0.034181	0.00538437
2783	30.8147	0.898319	0.0340412	0.0053459
2784	30.8159	0.899381	0.0338986	0.00530495
2785	30.8171	0.900442	0.0337531	0.00526133
2786	30.8183	0.9015	0.033605	0.00521514
2787	30.8195	0.902557	0.0334544	0.00516681
2788	30.8207	0.903612	0.0333016	0.00511657
2789	30.822	0.904663	0.0331464	0.00506397
2790	30.8232	0.90571	0.0329888	0.00500891
2791	30.8245	0.906753	0.032829	0.00495166
2792	30.8278	0.907794	0.0326673	0.00489272
2793	30.8271	0.90883	0.0325037	0.00483179
2794	30.8285	0.909863	0.0323385	0.00476946
2795	30.8298	0.910891	0.0321718	0.00470549
2796	30.8312	0.911916	0.0320036	0.0046402
2797	30.8326	0.912935	0.031834	0.00457321
2798	30.834	0.913949	0.0316629	0.00450453
2799	30.8354	0.914956	0.0314906	0.00443429
2800	30.8368	0.915958	0.0313171	0.00436253
2801	30.8382	0.916954	0.0311427	0.00428985
2802	30.8397	0.917944	0.0309673	0.00421593
2803	30.8411	0.918926	0.0307909	0.0041406
2804	30.8426	0.9199	0.0306137	0.00406397
2805	30.844	0.920865	0.0304355	0.00398574
2806	30.8455	0.921821	0.0302565	0.00390593
2807	30.847	0.922767	0.0300769	0.00382506
2808	30.8485	0.923703	0.0298966	0.00374275
2809	30.85	0.924628	0.0297158	0.00365897
2810	30.8515	0.925542	0.0295344	0.00357378
2811	30.853	0.926444	0.0293526	0.00348717
2812	30.8545	0.927333	0.0291705	0.00339935
2813	30.856	0.928211	0.0289884	0.00331058
2814	30.8575	0.929075	0.028806	0.00322057
2815	30.8591	0.929924	0.0286235	0.00312897
2816	30.8606	0.930758	0.0284408	0.00303589
2817	30.8621	0.931579	0.0282585	0.00294184
2818	30.8637	0.932383	0.0280761	0.00284638
2819	30.8652	0.933171	0.0278938	0.0027496
2820	30.8667	0.933943	0.0277118	0.00265153
2821	30.8682	0.934697	0.0275303	0.00255226
2822	30.8698	0.935438	0.0273496	0.00245272
2823	30.8713	0.936162	0.02717	0.00235319
2824	30.8728	0.936869	0.026991	0.00225231
2825	30.8743	0.937556	0.0268125	0.00214982
2826	30.8759	0.938224	0.0266345	0.00204588
2827	30.8774	0.938872	0.0264573	0.00194071
2828	30.8789	0.939502	0.026281	0.00183457
2829	30.8804	0.940112	0.0261058	0.00172758
2830	30.8819	0.940704	0.0259317	0.00161997
2831	30.8834	0.941279	0.0257592	0.00151224
2832	30.8849	0.941834	0.0255877	0.00140364
2833	30.8864	0.942371	0.0254177	0.00129469
2834	30.8878	0.942887	0.0252487	0.00118423
2835	30.8893	0.943385	0.0250814	0.00107378
2836	30.8907	0.943865	0.0249157	0.000963402
2837	30.8922	0.944328	0.0247518	0.00085303
2838	30.8936	0.944773	0.0245895	0.000742663
2839	30.895	0.9452	0.0244291	0.000632339
2840	30.8964	0.945611	0.0242704	0.000522096
2841	30.8978	0.946005	0.0241135	0.000412041
2842	30.8992	0.946381	0.0239583	0.00030208
2843	30.9006	0.946741	0.0238049	0.000192256
2844	30.902	0.947085	0.0236535	8.29814e-05
2845	30.9033	0.947411	0.0235038	-2.66895e-05
2846	30.9046	0.947721	0.0233559	-0.000135923
2847	30.9059	0.948015	0.0232099	-0.000244698
2848	30.9072	0.948294	0.0230657	-0.000353017
2849	30.9085	0.948558	0.0229235	-0.000460854
2850	30.9098	0.948807	0.0227831	-0.00056818
2851	30.911	0.949041	0.0226447	-0.000674964
2852	30.9123	0.949261	0.0225081	-0.00078131
2853	30.9135	0.949465	0.0223732	-0.000887381
2854	30.9147	0.949656	0.0222403	-0.000992648
2855	30.9159	0.949834	0.0221096	-0.00109663
2856	30.9171	0.949998	0.0219809	-0.00119983
2857	30.9182	0.950149	0.0218542	-0.00130252
2858	30.9193	0.950287	0.0217294	-0.0014046
2859	30.9205	0.950411	0.0216066	-0.00150604
2860	30.9208	0.950521	0.0214857	-0.00160674
2861	30.9226	0.950619	0.0213665	-0.00170678
2862	30.9237	0.950703	0.0212494	-0.00180617
2863	30.9247	0.950773	0.0211342	-0.00190488
2864	30.9257	0.950831	0.0210213	-0.00200263
2865	30.9262	0.950876	0.0209104	-0.00209964
2866	30.9276	0.950909	0.0208017	-0.00219571
2867	30.9286	0.950926	0.0206947	-0.00229165
2868	30.9295	0.950933	0.0205903	-0.00238595
2869	30.9304	0.950924	0.0204877	-0.00247991
2870	30.9312	0.950903	0.0203873	-0.00257305
2871	30.9321	0.950867	0.0202891	-0.0026654
2872	30.9329	0.950819	0.0201932	-0.00275715
2873	30.9337	0.950754	0.020099	-0.0028486
2874	30.9344	0.950676	0.0200074	-0.00293915
2875	30.9352	0.950582	0.0199175	-0.00302956
2876	30.9357	0.950473	0.0198302	-0.00311908
2877	30.9365	0.950348	0.019745	-0.00320825
2878	30.9372	0.950208	0.0196621	-0.00329691
2879	30.9379	0.950051	0.0195816	-0.00338502
2880	30.9385	0.949878	0.0195035	-0.00347257
2881	30.9392	0.949688	0.019428	-0.00355942
2882	30.9398	0.949483	0.019355	-0.00364559
2883	30.9404	0.949261	0.0192846	-0.00373117
2884	30.941	0.949022	0.019217	-0.00381592
2885	30.9415	0.948766	0.019152	-0.00390002
2886	30.942	0.948492	0.0190897	-0.00398352
2887	30.9425	0.9482	0.0190296	-0.00406706
2888	30.943	0.947889	0.0189725	-0.00414985
2889	30.9434	0.947561	0.0189183	-0.00423161
2890	30.9435	0.947216	0.0188672	-0.00431214
2891	30.9438	0.946853	0.0188194	-0.00439174
2892	30.9441	0.946473	0.0187747	-0.00447022
2893	30.9445	0.946074	0.018733	-0.00454809
2894	30.9452	0.945656	0.0186942	-0.0046254
2895	30.945	0.945221	0.0186587	-0.00470113
2896	30.9452	0.944767	0.0186263	-0.00477626
2897	30.9454	0.944294	0.0185972	-0.00485029
2898	30.9456	0.943804	0.0185717	-0.00492238
2899	30.9464	0.943296	0.0185495	-0.00499364
2900	30.9466	0.94277	0.018531	-0.00506338
2901	30.9467	0.942226	0.0185158	-0.00513201
2902	30.9461	0.941664	0.0185043	-0.00519891
2903	30.9461	0.941085	0.0184964	-0.00526463
2904	30.9469	0.940488	0.0184922	-0.00532852
2905	30.9461	0.939873	0.0184914	-0.00539147
2906	30.947	0.939242	0.0184947	-0.00545172
2907	30.946	0.938596	0.0185023	-0.00550986
2908	30.946	0.937931	0.018513	-0.00556718
2909	30.9468	0.93725	0.0185277	-0.00562261
2910	30.9467	0.936552	0.0185461	-0.00567634
2911	30.9466	0.935837	0.0185682	-0.00572832
2912	30.9454	0.935108	0.0185946	-0.0057778
2913	30.9452	0.934363	0.0186246	-0.00582545
2914	30.945	0.933604	0.0186587	-0.00587103
2915	30.9458	0.932829	0.0186964	-0.00591461
2916	30.9432	0.932039	0.018738	-0.00595615
2917	30.9441	0.931236	0.0187839	-0.00599488
2918	30.9425	0.930419	0.0188333	-0.00603173
2919	30.9421	0.929586	0.0188863	-0.00606679
2920	30.943	0.928743	0.0189438	-0.00609873
2921	30.9426	0.927881	0.019004	-0.00613011
2922	30.9408	0.92701	0.0190685	-0.0061582
2923	30.9418	0.926123	0.0191363	-0.0061848
2924	30.9413	0.925225	0.0192083	-0.00620833
2925	30.9408	0.924312	0.019283	-0.00623092
2926	30.9388	0.923388	0.0193619	-0.00625056
2927	30.9397	0.922451	0.019444	-0.00626846
2928	30.9376	0.921504	0.01953	-0.0062834
2929	30.9386	0.920542	0.0196183	-0.00629772
2930	30.9363	0.91957	0.019711	-0.00630889
2931	30.9388	0.91859	0.0198072	-0.00631709
2932	30.9367	0.917596	0.0199059	-0.00632453
2933	30.9343	0.916593	0.0200083	-0.00632909
2934	30.9336	0.915581	0.0201141	-0.00633124
2935	30.9329	0.91456	0.0202231	-0.00633092
2936	30.9339	0.913526	0.0203341	-0.00632993
2937	30.9313	0.912487	0.0204487	-0.0063259
2938	30.9305	0.91144	0.0205666	-0.00631923
2939	30.9297	0.910386	0.0206873	-0.00631027
2940	30.9289	0.909324	0.0208102	-0.00629943
2941	30.928	0.908256	0.0209361	-0.00628633
2942	30.9271	0.907185	0.021065	-0.00627016
2943	30.9262	0.906112	0.0211972	-0.00625041
2944	30.9253	0.905033	0.0213312	-0.00622916
2945	30.9263	0.903955	0.0214685	-0.0062042
2946	30.9234	0.90287	0.0216072	-0.0061784
2947	30.9225	0.901788	0.0217498	-0.00614811
2948	30.9215	0.900706	0.0218942	-0.00611564
2949	30.9224	0.899622	0.0220404	-0.00608069
2950	30.9231	0.898541	0.0221894	-0.00604281
2951	30.9221	0.897465	0.022341	-0.00600136
2952	30.9191	0.896387	0.0224936	-0.00595868
2953	30.918	0.895317	0.0226494	-0.00591157
2954	30.919	0.894249	0.0228063	-0.00586278
2955	30.9161	0.893189	0.0229659	-0.0058101
2956	30.9151	0.89213	0.0231256	-0.00575691
2957	30.9157	0.891082	0.0232883	-0.00569915
2958	30.9145	0.890036	0.0234513	-0.00564004
2959	30.9113	0.888998	0.0236158	-0.00557857
2960	30.9102	0.887965	0.0237811	-0.00551516
2961	30.909	0.886943	0.0239481	-0.00544849
2962	30.9078	0.885925	0.0241151	-0.00538066
2963	30.9048	0.884913	0.0242823	-0.00531197
2964	30.9036	0.883912	0.0244508	-0.0052402
2965	30.9023	0.882915	0.0246189	-0.00516806
2966	30.9011	0.881929	0.0247877	-0.00509365
2967	30.8998	0.880951	0.0249568	-0.00501747
2968	30.9006	0.879981	0.0251257	-0.00494039
2969	30.8973	0.87902	0.0252951	-0.00486154
2970	30.896	0.878066	0.0254636	-0.00478282
2971	30.8947	0.877132	0.0256346	-0.00469896
2972	30.8934	0.876205	0.0258041	-0.00461549
2973	30.8941	0.875287	0.0259735	-0.00453083
2974	30.8928	0.87438	0.0261428	-0.00444516
2975	30.8914	0.873487	0.026312	-0.00435758
2976	30.8881	0.872605	0.0264806	-0.00426939
2977	30.8887	0.871737	0.0266497	-0.00417882
2978	30.8874	0.870881	0.0268179	-0.00408765
2979	30.886	0.870039	0.0269858	-0.00399527
2980	30.8846	0.869213	0.027154	-0.00390038
2981	30.8832	0.8684	0.0273216	-0.00380454
2982	30.8819	0.867601	0.0274887	-0.00370781
2983	30.8785	0.86682	0.0276559	-0.00360927
2984	30.879	0.866052	0.0278222	-0.00350987
2985	30.8776	0.8653	0.0279883	-0.00340926
2986	30.8762	0.864563	0.0281538	-0.00330755
2987	30.8748	0.863845	0.0283193	-0.00320402
2988	30.8733	0.863141	0.0284838	-0.00310006
2989	30.8719	0.862455	0.0286481	-0.00299445
2990	30.8705	0.861787	0.0288122	-0.00288733
2991	30.869	0.861134	0.0289753	-0.00277964
2992	30.8658	0.860498	0.0291377	-0.00267116
2993	30.8662	0.85988	0.0292995	-0.0025618
2994	30.8647	0.85928	0.0294606	-0.00245135
2995	30.8633	0.858697	0.029621	-0.00233995
2996	30.8618	0.858131	0.0297806	-0.00222779
2997	30.8604	0.857582	0.0299393	-0.002115
2998	30.859	0.857049	0.0300971	-0.00200181
2999	30.8575	0.856531	0.0302536	-0.00188866
3000	30.8561	0.85603	0.0304093	-0.00177498
3001	30.8547	0.855544	0.0305637	-0.00166145
3002	30.8533	0.855073	0.0307169	-0.00154789
3003	30.8518	0.854617	0.0308689	-0.00143437
3004	30.8504	0.854177	0.0310196	-0.00132095
3005	30.849	0.85375	0.031169	-0.00120775
3006	30.8476	0.853338	0.0313171	-0.00109491
3007	30.8462	0.852939	0.0314638	-0.000982467
3008	30.8448	0.852554	0.0316091	-0.000870508
3009	30.8435	0.852182	0.031753	-0.000758995
3010	30.8421	0.851823	0.0318954	-0.000648038
3011	30.8407	0.851477	0.0320362	-0.000537629
3012	30.8394	0.851145	0.0321756	-0.000427799
3013	30.838	0.850825	0.0323132	-0.000318898
3014	30.8367	0.850518	0.0324493	-0.000210531
3015	30.8354	0.850222	0.0325834	-0.000103752
3016	30.8341	0.849939	0.0327162	2.9292e-06
3017	30.8327	0.84967	0.0328477	0.000109585
3018	30.8314	0.849417	0.032978	0.000216478
3019	30.8302	0.849177	0.0331071	0.00032298
3020	30.8289	0.848951	0.0332347	0.000429004
3021	30.8276	0.848739	0.0333608	0.00053451
3022	30.8264	0.84854	0.0334854	0.000639483
3023	30.8251	0.848355	0.0336085	0.000743914
3024	30.8239	0.848183	0.0337301	0.000847793
3025	30.8227	0.848025	0.03385	0.000951115
3026	30.8215	0.84788	0.0339684	0.00105387
3027	30.8203	0.847749	0.0340852	0.00115607
3028	30.8191	0.847633	0.0342004	0.00125783
3029	30.818	0.847531	0.0343139	0.00135895
3030	30.8168	0.847441	0.0344255	0.00145914
3031	30.8157	0.847367	0.0345354	0.00155897
3032	30.8147	0.847308	0.0346439	0.00165872
3033	30.8136	0.847261	0.03475	0.00175623
3034	30.8125	0.847228	0.0348543	0.00185349
3035	30.8115	0.847211	0.0349571	0.00195054
3036	30.8105	0.84721	0.0350582	0.00204739
3037	30.8095	0.847226	0.0351577	0.00214381
3038	30.8086	0.847258	0.0352554	0.00223979
3039	30.8076	0.847309	0.0353518	0.00233705
3040	30.8067	0.847376	0.0354465	0.00243339
3041	30.8058	0.847459	0.0355389	0.00252847
3042	30.8049	0.847559	0.0356291	0.00262271
3043	30.8041	0.847675	0.0357172	0.00271627
3044	30.8032	0.847808	0.0358033	0.00280927
3045	30.8024	0.847958	0.0358873	0.00290171
3046	30.8016	0.848127	0.0359692	0.00299353
3047	30.8008	0.848312	0.0360489	0.0030845
3048	30.8001	0.848515	0.0361262	0.00317469
3049	30.7994	0.848736	0.0362013	0.00326405
3050	30.7987	0.848974	0.036274	0.00335249
3051	30.798	0.849229	0.0363442	0.00343976
3052	30.7973	0.849501	0.0364117	0.00352592
3053	30.7967	0.849791	0.0364764	0.00361091
3054	30.7961	0.850097	0.0365386	0.00369482
3055	30.7955	0.850421	0.036598	0.00377731
3056	30.795	0.850761	0.0366546	0.00385828
3057	30.7945	0.851117	0.0367083	0.00393779
3058	30.794	0.85149	0.0367592	0.00401596
3059	30.7935	0.851881	0.0368073	0.00409282
3060	30.7931	0.852289	0.0368526	0.00416838
3061	30.7927	0.852714	0.036895	0.00424256
3062	30.7923	0.853156	0.0369344	0.00431507
3063	30.792	0.853616	0.0369708	0.00438621
3064	30.7917	0.854093	0.0370043	0.00445594
3065	30.7914	0.854588	0.0370347	0.00452437
3066	30.7911	0.855101	0.0370623	0.00459153
3067	30.7909	0.855632	0.0370867	0.00465706
3068	30.7907	0.856181	0.0371081	0.00472125
3069	30.7905	0.856747	0.0371263	0.00478382
3070	30.7904	0.857329	0.037141	0.0048441
3071	30.7903	0.857929	0.0371526	0.00490311
3072	30.7902	0.858547	0.0371612	0.00496091
3073	30.7901	0.859182	0.0371665	0.00501705
3074	30.7901	0.859835	0.0371685	0.00507154
3075	30.7901	0.860503	0.037167	0.00512394
3076	30.7901	0.861187	0.0371621	0.00517446
3077	30.7902	0.861886	0.0371537	0.00522298
3078	30.7903	0.8626	0.0371416	0.00526914
3079	30.7904	0.863327	0.0371257	0.00531269
3080	30.7906	0.864067	0.0371061	0.00535381
3081	30.7908	0.864821	0.0370829	0.00539271
3082	30.791	0.865588	0.0370559	0.00542922
3083	30.7912	0.866366	0.0370252	0.00546295
3084	30.7915	0.867157	0.0369908	0.00549422
3085	30.7918	0.867958	0.0369526	0.0055227
3086	30.7922	0.868772	0.0369108	0.00554906
3087	30.7925	0.869597	0.0368655	0.00557305
3088	30.7929	0.870432	0.0368165	0.00559436
3089	30.7934	0.871278	0.036764	0.00561335
3090	30.7938	0.872136	0.036708	0.00563019
3091	30.7943	0.873004	0.0366485	0.0056447
3092	30.7948	0.873883	0.0365857	0.00565719
3093	30.7954	0.874773	0.0365194	0.00566731
3094	30.7959	0.875673	0.0364498	0.00567552
3095	30.7965	0.876584	0.0363771	0.00568198
3096	30.7972	0.877507	0.0363014	0.00568676
3097	30.7978	0.87844	0.0362224	0.00568969
3098	30.7985	0.879384	0.0361404	0.00569089
3099	30.7992	0.880338	0.0360552	0.00569
3100	30.8	0.881301	0.0359669	0.00568743
3101	30.8007	0.882275	0.0358757	0.00568317
3102	30.8015	0.883258	0.0357814	0.00567724
3103	30.8023	0.88425	0.0356842	0.00566953
3104	30.8032	0.885251	0.0355839	0.00565997
3105	30.804	0.88626	0.0354808	0.00564882
3106	30.8049	0.887276	0.0353746	0.00563559
3107	30.8058	0.888298	0.0352654	0.00562014
3108	30.8068	0.889327	0.0351531	0.00560247
3109	30.8078	0.89036	0.0350377	0.00558248
3110	30.8087	0.891397	0.0349192	0.00556007
3111	30.8098	0.89244	0.034798	0.00553613
3112	30.8108	0.893485	0.0346737	0.0055094
3113	30.8119	0.894532	0.0345463	0.00548027
3114	30.8129	0.895581	0.0344159	0.00544851
3115	30.814	0.89663	0.0342824	0.00541411
3116	30.8152	0.897681	0.0341462	0.00537746
3117	30.8163	0.89873	0.034007	0.00533821
3118	30.8175	0.899779	0.0338651	0.00529636
3119	30.8186	0.900825	0.0337203	0.00525193
3120	30.8198	0.901871	0.0335729	0.00520523
3121	30.8211	0.902915	0.0334232	0.00515648
3122	30.8223	0.903956	0.0332711	0.0051055
3123	30.8236	0.904994	0.0331165	0.00505212
3124	30.8248	0.906028	0.0329596	0.00499633
3125	30.8281	0.90706	0.0328008	0.00493885
3126	30.8274	0.908087	0.0326399	0.00487937
3127	30.8288	0.909111	0.0324771	0.00481789
3128	30.8301	0.910132	0.0323129	0.00475518
3129	30.8315	0.911149	0.0321471	0.0046908
3130	30.8328	0.912162	0.0319799	0.00462504
3131	30.8342	0.91317	0.0318112	0.00455769
3132	30.8356	0.914172	0.0316411	0.0044886
3133	30.837	0.915168	0.0314697	0.00441795
3134	30.8384	0.91616	0.0312976	0.00434645
3135	30.8399	0.917145	0.0311243	0.0042736
3136	30.8413	0.918124	0.0309499	0.00419933
3137	30.8428	0.919096	0.0307745	0.00412378
3138	30.8442	0.920059	0.0305982	0.00404673
3139	30.8457	0.921012	0.030421	0.00396798
3140	30.8472	0.921956	0.0302429	0.00388764
3141	30.8486	0.922892	0.0300642	0.00380624
3142	30.8501	0.923817	0.0298848	0.00372345
3143	30.8516	0.924731	0.0297049	0.0036393
3144	30.8531	0.925633	0.0295244	0.00355365
3145	30.8546	0.926524	0.0293436	0.00346674
3146	30.8561	0.927402	0.0291624	0.0033785
3147	30.8577	0.928269	0.0289811	0.00328913
3148	30.8592	0.929121	0.0287995	0.00319845
3149	30.8607	0.929958	0.0286178	0.00310625
3150	30.8622	0.930781	0.028436	0.00301256
3151	30.8637	0.931589	0.0282544	0.00291792
3152	30.8653	0.932382	0.0280729	0.00282189
3153	30.8668	0.933159	0.0278915	0.00272454
3154	30.8683	0.933918	0.0277103	0.00262589
3155	30.8698	0.934662	0.0275297	0.00252654
3156	30.8714	0.935389	0.0273496	0.00242572
3157	30.8729	0.936101	0.0271707	0.00232543
3158	30.8744	0.936797	0.0269926	0.00222405
3159	30.8759	0.937473	0.0268149	0.00212111
3160	30.8774	0.938129	0.0266378	0.00201672
3161	30.8789	0.938766	0.0264613	0.0019111
3162	30.8804	0.939385	0.0262858	0.00180449
3163	30.8819	0.939984	0.0261113	0.00169705
3164	30.8834	0.940565	0.025938	0.00158899
3165	30.8849	0.941129	0.0257661	0.00148085
3166	30.8864	0.941674	0.0255953	0.00137186
3167	30.8878	0.942201	0.0254261	0.00126256
3168	30.8893	0.942707	0.0252576	0.00115176
3169	30.8908	0.943195	0.0250908	0.00104097
3170	30.8922	0.943665	0.0249257	0.000930318
3171	30.8936	0.944119	0.0247624	0.000819758
3172	30.8951	0.944555	0.0246008	0.000709274
3173	30.8965	0.944975	0.0244409	0.000598888
3174	30.8979	0.945378	0.0242827	0.000488608
3175	30.8992	0.945765	0.0241264	0.000378547
3176	30.9006	0.946135	0.0239717	0.000268644
3177	30.902	0.946488	0.023819	0.0001591
3178	30.9033	0.946826	0.0236677	4.95115e-05
3179	30.9046	0.947146	0.0235183	-5.98442e-05
3180	30.906	0.947452	0.0233708	-0.000168802
3181	30.9072	0.947741	0.0232254	-0.000277365
3182	30.9085	0.948017	0.0230819	-0.000385303
3183	30.9098	0.948278	0.0229401	-0.000492709
3184	30.9111	0.948524	0.0228001	-0.000599634
3185	30.9123	0.948756	0.0226619	-0.000706268
3186	30.9135	0.948973	0.0225252	-0.000812601
3187	30.9147	0.949176	0.0223906	-0.000917994
3188	30.9159	0.949367	0.0222581	-0.00102231
3189	30.9171	0.949544	0.0221276	-0.00112586
3190	30.9182	0.949708	0.0219989	-0.00122889
3191	30.9194	0.949859	0.0218722	-0.0013313
3192	30.9205	0.949996	0.0217474	-0.00143307
3193	30.9209	0.950121	0.0216245	-0.00153413
3194	30.9227	0.950232	0.0215032	-0.00163454
3195	30.9237	0.950331	0.0213841	-0.00173429
3196	30.9248	0.950416	0.0212668	-0.00183324
3197	30.9258	0.950489	0.0211517	-0.00193133
3198	30.9268	0.95055	0.0210387	-0.00202855
3199	30.9277	0.950596	0.0209275	-0.00212539
3200	30.9287	0.95063	0.0208183	-0.00222152
3201	30.9291	0.950652	0.0207113	-0.00231642
3202	30.93	0.950661	0.0206065	-0.00241055
3203	30.9313	0.950655	0.0205033	-0.00250454
3204	30.9322	0.950637	0.0204028	-0.00259712
3205	30.933	0.950603	0.0203038	-0.00268975
3206	30.9338	0.950556	0.0202072	-0.00278148
3207	30.9345	0.950495	0.0201128	-0.00287256
3208	30.9353	0.950418	0.02002	-0.00296353
3209	30.936	0.950327	0.01993	-0.00305355
3210	30.9367	0.950219	0.0198416	-0.00314357
3211	30.9374	0.950097	0.0197558	-0.00323276
3212	30.938	0.949958	0.0196723	-0.00332146
3213	30.9387	0.949803	0.0195911	-0.00340967
3214	30.9393	0.94963	0.0195122	-0.00349747
3215	30.9399	0.949443	0.0194361	-0.00358432
3216	30.9404	0.949239	0.0193625	-0.0036706
3217	30.9409	0.949018	0.0192914	-0.00375624
3218	30.9415	0.948781	0.0192232	-0.00384112
3219	30.942	0.948524	0.0191568	-0.00392625
3220	30.9424	0.94825	0.0190936	-0.00401049
3221	30.9429	0.947958	0.0190331	-0.00409396
3222	30.9433	0.947649	0.0189757	-0.00417642
3223	30.944	0.947321	0.0189212	-0.00425798
3224	30.9444	0.946977	0.0188698	-0.00433858
3225	30.9448	0.946615	0.0188214	-0.0044182
3226	30.9447	0.946235	0.0187762	-0.00449698
3227	30.945	0.945836	0.0187341	-0.00457485
3228	30.9452	0.945419	0.0186951	-0.00465169
3229	30.9455	0.944982	0.018659	-0.00472818
3230	30.9457	0.944528	0.0186265	-0.00480311
3231	30.9459	0.944055	0.0185971	-0.0048771
3232	30.946	0.943564	0.0185712	-0.00494971
3233	30.9454	0.943055	0.0185487	-0.00502101
3234	30.9462	0.942529	0.0185302	-0.00509034
3235	30.947	0.941984	0.0185149	-0.00515893
3236	30.9464	0.941421	0.0185033	-0.00522591
3237	30.9472	0.940842	0.0184955	-0.00529101
3238	30.9464	0.940244	0.0184911	-0.00535516
3239	30.9472	0.939629	0.0184906	-0.00541738
3240	30.9464	0.938997	0.0184939	-0.00547757
3241	30.9472	0.938349	0.0185012	-0.00553593
3242	30.9462	0.937684	0.0185121	-0.0055928
3243	30.947	0.937002	0.0185269	-0.00564788
3244	30.9459	0.936302	0.0185453	-0.00570151
3245	30.9467	0.935588	0.0185679	-0.00575273
3246	30.9455	0.934858	0.0185944	-0.0058019
3247	30.9464	0.934114	0.0186251	-0.00584862
3248	30.9451	0.933353	0.0186591	-0.0058941
3249	30.9446	0.932578	0.0186974	-0.00593697
3250	30.9445	0.931787	0.0187395	-0.00597794
3251	30.9429	0.930983	0.0187854	-0.00601646
3252	30.9437	0.930165	0.0188353	-0.00605272
3253	30.9434	0.929334	0.0188892	-0.00608652
3254	30.943	0.928487	0.0189465	-0.00611886
3255	30.9412	0.927627	0.0190073	-0.00614924
3256	30.9407	0.926755	0.0190726	-0.00617639
3257	30.9403	0.925868	0.019141	-0.006202
3258	30.9425	0.924968	0.0192129	-0.00622568
3259	30.942	0.924055	0.0192883	-0.0062476
3260	30.9386	0.923133	0.0193682	-0.00626574
3261	30.9396	0.922197	0.0194511	-0.00628236
3262	30.939	0.921247	0.019537	-0.00629752
3263	30.9368	0.920286	0.0196265	-0.00631039
3264	30.9376	0.919313	0.0197194	-0.00632123
3265	30.9372	0.91833	0.0198157	-0.00632971
3266	30.9365	0.917336	0.019915	-0.00633622
3267	30.9358	0.916335	0.0200185	-0.00633924
3268	30.9351	0.915321	0.0201243	-0.0063415
3269	30.9326	0.914301	0.0202339	-0.00634044
3270	30.9318	0.913267	0.0203454	-0.00633887
3271	30.9311	0.912231	0.0204613	-0.00633283
3272	30.9302	0.911181	0.0205787	-0.00632656
3273	30.931	0.910126	0.0206994	-0.00631774
3274	30.9285	0.909066	0.0208233	-0.00630566
3275	30.9276	0.907999	0.0209495	-0.00629161
3276	30.9286	0.906936	0.0210804	-0.00627205
3277	30.9259	0.905863	0.0212123	-0.0062525
3278	30.9249	0.904789	0.0213478	-0.00622902
3279	30.924	0.903711	0.0214854	-0.00620376
3280	30.925	0.90263	0.0216247	-0.00617666
3281	30.924	0.901549	0.0217671	-0.0061462
3282	30.923	0.900471	0.0219126	-0.0061117
3283	30.92	0.899388	0.0220584	-0.00607706
3284	30.919	0.898311	0.0222083	-0.00603767
3285	30.9199	0.897237	0.0223602	-0.00599538
3286	30.9189	0.896171	0.0225149	-0.005949
3287	30.9178	0.895107	0.0226711	-0.00590071
3288	30.9147	0.894038	0.0228271	-0.00585272
3289	30.9136	0.892984	0.0229874	-0.00579869
3290	30.9125	0.891934	0.0231486	-0.00574295
3291	30.9134	0.890889	0.0233107	-0.00568492
3292	30.9102	0.889849	0.023474	-0.00562496
3293	30.9111	0.888815	0.0236386	-0.00556264
3294	30.9099	0.887788	0.0238039	-0.00549848
3295	30.9087	0.886771	0.0239707	-0.00543095
3296	30.9075	0.885757	0.0241375	-0.00536305
3297	30.9063	0.884755	0.0243055	-0.00529195
3298	30.903	0.883757	0.0244732	-0.0052207
3299	30.9038	0.882767	0.0246414	-0.00514746
3300	30.9025	0.881786	0.0248102	-0.00507238
3301	30.9012	0.880816	0.0249793	-0.00499509
3302	30.8979	0.879853	0.0251482	-0.0049172
3303	30.8966	0.878893	0.0253163	-0.00483973
3304	30.8974	0.877954	0.0254867	-0.00475712
3305	30.8961	0.877019	0.0256557	-0.00467528
3306	30.8927	0.876093	0.0258246	-0.00459242
3307	30.8914	0.875183	0.0259941	-0.00450697
3308	30.8921	0.874283	0.0261632	-0.00442041
3309	30.8907	0.873393	0.0263316	-0.0043331
3310	30.8873	0.872517	0.0265002	-0.00424412
3311	30.888	0.871656	0.026669	-0.00415325
3312	30.8866	0.870805	0.0268368	-0.00406181
3313	30.8853	0.869968	0.0270046	-0.00396865
3314	30.8819	0.869148	0.0271725	-0.00387351
3315	30.8825	0.868343	0.0273402	-0.00377689
3316	30.8811	0.867551	0.0275072	-0.00367965
3317	30.8797	0.866774	0.0276738	-0.00358115
3318	30.8783	0.866011	0.0278399	-0.00348175
3319	30.8769	0.865266	0.0280057	-0.00338059
3320	30.8755	0.864538	0.0281716	-0.00327751
3321	30.874	0.863827	0.0283368	-0.00317353
3322	30.8726	0.863132	0.0285016	-0.00306825
3323	30.8693	0.862453	0.0286657	-0.00296232
3324	30.8679	0.86179	0.0288293	-0.00285519
3325	30.8683	0.861146	0.0289927	-0.00274667
3326	30.8668	0.86052	0.0291552	-0.00263704
3327	30.8654	0.85991	0.029317	-0.00252696
3328	30.8639	0.859316	0.029478	-0.00241603
3329	30.8625	0.85874	0.0296382	-0.00230431
3330	30.8611	0.85818	0.0297975	-0.00219195
3331	30.8596	0.857637	0.029956	-0.00207908
3332	30.8582	0.85711	0.0301135	-0.00196587
3333	30.8567	0.856597	0.0302698	-0.00185276
3334	30.8553	0.856101	0.0304252	-0.00173917
3335	30.8539	0.855619	0.0305793	-0.00162573
3336	30.8525	0.855153	0.0307322	-0.00151228
3337	30.8511	0.854702	0.0308839	-0.00139889
3338	30.8497	0.854265	0.0310343	-0.00128559
3339	30.8482	0.853843	0.0311835	-0.0011725
3340	30.8468	0.853435	0.0313314	-0.00105976
3341	30.8455	0.85304	0.0314779	-0.000947415
3342	30.8441	0.852659	0.031623	-0.00083554
3343	30.8427	0.852291	0.0317666	-0.000724107
3344	30.8413	0.851936	0.0319088	-0.000613191
3345	30.84	0.851595	0.0320496	-0.000502801
3346	30.8386	0.851267	0.0321887	-0.00039297
3347	30.8373	0.850951	0.0323262	-0.000284058
3348	30.8359	0.850648	0.0324621	-0.000175837
3349	30.8346	0.850356	0.0325962	-6.89221e-05
3350	30.8333	0.850077	0.032729	3.79097e-05
3351	30.832	0.849813	0.0328605	0.000144741
3352	30.8307	0.849564	0.0329908	0.000251842
3353	30.8294	0.84933	0.0331199	0.000358598
3354	30.8281	0.849109	0.0332475	0.000464909
3355	30.8269	0.848902	0.0333737	0.00057074
3356	30.8256	0.848709	0.0334984	0.000676073
3357	30.8244	0.848529	0.0336215	0.000780894
3358	30.8232	0.848364	0.0337431	0.000885191
3359	30.822	0.848212	0.0338631	0.000988979
3360	30.8208	0.848074	0.0339815	0.00109219
3361	30.8196	0.84795	0.0340984	0.00119498
3362	30.8184	0.84784	0.0342136	0.00129713
3363	30.8173	0.847744	0.0343268	0.00139835
3364	30.8162	0.847662	0.0344384	0.00149922
3365	30.8151	0.847595	0.0345483	0.00159947
3366	30.814	0.847543	0.0346567	0.00169967
3367	30.8129	0.847504	0.0347627	0.0017976
3368	30.8119	0.847479	0.0348669	0.0018952
3369	30.8109	0.847469	0.0349694	0.00199258
3370	30.8099	0.847476	0.0350703	0.00208964
3371	30.8089	0.847499	0.0351694	0.00218622
3372	30.808	0.847537	0.0352667	0.00228244
3373	30.807	0.847595	0.0353627	0.0023795
3374	30.8061	0.847668	0.0354566	0.00247524
3375	30.8052	0.847757	0.0355482	0.00256989
3376	30.8044	0.847861	0.0356377	0.00266363
3377	30.8035	0.847982	0.035725	0.00275657
3378	30.8027	0.848119	0.0358102	0.00284882
3379	30.8019	0.848273	0.0358932	0.00294034
3380	30.8011	0.848444	0.0359741	0.00303109
3381	30.8003	0.848632	0.0360525	0.00312088
3382	30.7996	0.848838	0.0361287	0.00320985
3383	30.7989	0.84906	0.0362026	0.00329798
3384	30.7982	0.849299	0.0362741	0.00338491
3385	30.7975	0.849556	0.036343	0.00347098
3386	30.7969	0.849831	0.0364094	0.00355606
3387	30.7963	0.850123	0.0364732	0.00364025
3388	30.7957	0.850432	0.0365345	0.00372336
3389	30.7951	0.850759	0.0365931	0.00380516
3390	30.7946	0.851103	0.0366488	0.00388548
3391	30.7941	0.851464	0.0367018	0.00396462
3392	30.7936	0.851842	0.036752	0.00404263
3393	30.7932	0.852239	0.0367996	0.0041195
3394	30.7928	0.852653	0.0368443	0.00419513
3395	30.7924	0.853085	0.0368861	0.0042692
3396	30.792	0.853535	0.036925	0.00434196
3397	30.7917	0.854002	0.0369609	0.00441333
3398	30.7914	0.854488	0.0369939	0.00448341
3399	30.7911	0.854991	0.0370239	0.00455221
3400	30.7909	0.855512	0.0370508	0.00461934
3401	30.7907	0.856051	0.0370746	0.00468503
3402	30.7905	0.856607	0.0370951	0.00474892
3403	30.7903	0.85718	0.0371122	0.00481061
3404	30.7902	0.85777	0.0371262	0.00487108
3405	30.7901	0.858377	0.0371371	0.0049302
3406	30.79	0.859002	0.0371447	0.00498757
3407	30.79	0.859644	0.037149	0.00504324
3408	30.79	0.860302	0.0371497	0.00509684
3409	30.79	0.860976	0.0371471	0.00514853
3410	30.79	0.861665	0.037141	0.00519831
3411	30.7901	0.86237	0.0371313	0.00524598
3412	30.7902	0.863087	0.0371177	0.00529081
3413	30.7904	0.863818	0.0371004	0.00533318
3414	30.7905	0.864563	0.0370795	0.00537338
3415	30.7908	0.865322	0.0370549	0.00541133
3416	30.791	0.866093	0.0370267	0.00544685
3417	30.7912	0.866875	0.0369946	0.00547957
3418	30.7915	0.867669	0.0369588	0.00550956
3419	30.7919	0.868475	0.0369193	0.0055373
3420	30.7922	0.869292	0.0368763	0.00556268
3421	30.7926	0.87012	0.0368295	0.00558536
3422	30.793	0.870959	0.0367791	0.00560573
3423	30.7935	0.87181	0.0367253	0.00562387
3424	30.7939	0.872671	0.0366681	0.0056399
3425	30.7944	0.873543	0.0366073	0.00565355
3426	30.795	0.874425	0.036543	0.00566483
3427	30.7955	0.875318	0.0364754	0.00567405
3428	30.7961	0.876222	0.0364046	0.00568144
3429	30.7967	0.877137	0.0363307	0.00568709
3430	30.7973	0.878062	0.0362536	0.00569087
3431	30.798	0.878999	0.0361734	0.00569289
3432	30.7987	0.879944	0.0360899	0.00569282
3433	30.7994	0.8809	0.0360035	0.00569101
3434	30.8002	0.881866	0.035914	0.00568752
3435	30.801	0.882842	0.0358214	0.00568234
3436	30.8018	0.883827	0.0357259	0.00567539
3437	30.8026	0.88482	0.0356273	0.00566665
3438	30.8034	0.885823	0.0355259	0.00565635
3439	30.8043	0.886833	0.0354215	0.00564403
3440	30.8052	0.887849	0.035314	0.00562955
3441	30.8062	0.888872	0.0352035	0.00561286
3442	30.8071	0.8899	0.0350899	0.00559396
3443	30.8081	0.890932	0.0349732	0.00557268
3444	30.8091	0.891971	0.0348537	0.0055498
3445	30.8101	0.893012	0.0347311	0.00552431
3446	30.8112	0.894055	0.0346054	0.00549618
3447	30.8122	0.895101	0.0344768	0.00546576
3448	30.8133	0.896148	0.0343452	0.00543279
3449	30.8144	0.897196	0.0342106	0.00539718
3450	30.8156	0.898244	0.0340732	0.00535934
3451	30.8167	0.899291	0.033933	0.00531902
3452	30.8179	0.900337	0.0337899	0.00527601
3453	30.8191	0.901381	0.0336441	0.00523042
3454	30.8203	0.902424	0.0334958	0.00518268
3455	30.8215	0.903465	0.0333452	0.00513301
3456	30.8228	0.904503	0.0331921	0.00508096
3457	30.8241	0.905537	0.0330367	0.00502643
3458	30.8253	0.906568	0.032879	0.0049697
3459	30.8286	0.907596	0.0327194	0.00491125
3460	30.8279	0.90862	0.0325578	0.00485081
3461	30.8293	0.90964	0.0323944	0.00478856
3462	30.8306	0.910657	0.0322297	0.00472508
3463	30.832	0.911671	0.0320635	0.00466035
3464	30.8334	0.91268	0.0318958	0.00459389
3465	30.8348	0.913683	0.0317266	0.0045256
3466	30.8362	0.91468	0.0315561	0.00445571
3467	30.8376	0.915672	0.0313846	0.00438449
3468	30.839	0.916659	0.0312121	0.00431231
3469	30.8404	0.917639	0.0310385	0.00423872
3470	30.8419	0.918613	0.0308638	0.00416372
3471	30.8433	0.919579	0.0306882	0.00408746
3472	30.8448	0.920536	0.0305117	0.00400961
3473	30.8463	0.921483	0.0303342	0.00393007
3474	30.8477	0.922422	0.0301562	0.00384947
3475	30.8492	0.923351	0.0299774	0.0037674
3476	30.8507	0.924268	0.0297979	0.00368386
3477	30.8522	0.925175	0.029618	0.00359893
3478	30.8537	0.92607	0.0294375	0.00351256
3479	30.8552	0.926954	0.0292568	0.00342496
3480	30.8567	0.927825	0.0290759	0.00333638
3481	30.8583	0.928684	0.0288947	0.00324659
3482	30.8598	0.929527	0.0287133	0.00315517
3483	30.8613	0.930356	0.0285318	0.00306223
3484	30.8628	0.93117	0.0283502	0.0029679
3485	30.8643	0.931971	0.0281691	0.00287293
3486	30.8659	0.932755	0.0279879	0.00277632
3487	30.8674	0.933522	0.0278068	0.00267836
3488	30.8689	0.934273	0.0276261	0.00257915
3489	30.8704	0.935007	0.0274459	0.00247896
3490	30.872	0.935728	0.0272672	0.00237958
3491	30.8735	0.936432	0.027089	0.00227895
3492	30.875	0.937117	0.0269112	0.00217665
3493	30.8765	0.937783	0.0267339	0.00207282
3494	30.878	0.938429	0.0265573	0.0019677
3495	30.8795	0.939056	0.0263815	0.00186154
3496	30.881	0.939664	0.0262068	0.00175454
3497	30.8825	0.940254	0.026033	0.00164681
3498	30.884	0.940827	0.0258608	0.00153897
3499	30.8855	0.94138	0.0256895	0.00143024
3500	30.887	0.941915	0.0255197	0.00132109
3501	30.8884	0.94243	0.0253507	0.0012105
3502	30.8899	0.942927	0.0251833	0.00109985
3503	30.8913	0.943406	0.0250176	0.000989264
3504	30.8928	0.943868	0.0248536	0.000878723
3505	30.8942	0.944312	0.0246913	0.000768211
3506	30.8956	0.94474	0.0245307	0.000657757
3507	30.897	0.945151	0.0243717	0.000547381
3508	30.8984	0.945545	0.0242145	0.000437103
3509	30.8998	0.945923	0.0240591	0.000327027
3510	30.9011	0.946284	0.0239053	0.000217119
3511	30.9025	0.946629	0.0237535	0.000107607
3512	30.9038	0.946958	0.0236032	-1.93108e-06
3513	30.9052	0.94727	0.0234547	-0.00011122
3514	30.9065	0.947567	0.0233082	-0.000220091
3515	30.9078	0.947848	0.0231637	-0.000328559
3516	30.909	0.948115	0.0230211	-0.000436383
3517	30.9103	0.948368	0.0228803	-0.000543666
3518	30.9115	0.948606	0.0227412	-0.000650558
3519	30.9128	0.948829	0.0226036	-0.000757324
3520	30.914	0.949039	0.0224679	-0.000863364
3521	30.9152	0.949235	0.0223344	-0.000968098
3522	30.9164	0.949418	0.0222028	-0.00107233
3523	30.9175	0.949587	0.0220732	-0.00117574
3524	30.9187	0.949743	0.0219455	-0.00127862
3525	30.9198	0.949887	0.0218196	-0.00138086
3526	30.9209	0.950016	0.0216957	-0.00148243
3527	30.922	0.950134	0.0215739	-0.00158309
3528	30.9231	0.950238	0.0214535	-0.00168336
3529	30.9241	0.950328	0.0213352	-0.00178289
3530	30.9251	0.950407	0.0212189	-0.00188159
3531	30.9261	0.950472	0.0211048	-0.00197955
3532	30.9271	0.950524	0.0209926	-0.00207667
3533	30.9276	0.950564	0.0208825	-0.00217301
3534	30.929	0.950592	0.0207746	-0.00226828
3535	30.9299	0.950605	0.0206685	-0.0023631
3536	30.9308	0.950607	0.0205648	-0.00245694
3537	30.9316	0.950594	0.0204629	-0.0025503
3538	30.9325	0.950569	0.0203635	-0.00264259
3539	30.9333	0.950527	0.0202656	-0.00273505
3540	30.9341	0.950473	0.02017	-0.00282663
3541	30.9348	0.950404	0.0200766	-0.0029175
3542	30.9355	0.950318	0.0199851	-0.00300823
3543	30.9361	0.950219	0.0198961	-0.00309808
3544	30.9368	0.950103	0.0198092	-0.00318758
3545	30.9375	0.949972	0.0197245	-0.00327659
3546	30.9382	0.949825	0.0196422	-0.00336508
3547	30.9389	0.949661	0.0195623	-0.00345294
3548	30.9395	0.949481	0.0194849	-0.00354016
3549	30.9401	0.949285	0.01941	-0.0036268
3550	30.9407	0.949072	0.0193377	-0.00371289
3551	30.9413	0.948843	0.019268	-0.00379816
3552	30.9418	0.948594	0.0192003	-0.00388376
3553	30.9423	0.948328	0.0191357	-0.00396827
3554	30.9428	0.948045	0.019074	-0.00405194
3555	30.9433	0.947745	0.0190151	-0.00413476
3556	30.9434	0.947427	0.0189592	-0.0042168
3557	30.9438	0.947091	0.0189062	-0.00429776
3558	30.9441	0.946738	0.0188565	-0.00437777
3559	30.9448	0.946367	0.0188097	-0.00445691
3560	30.9447	0.945978	0.018766	-0.00453529
3561	30.9449	0.94557	0.0187254	-0.00461272
3562	30.9447	0.945144	0.018688	-0.00468905
3563	30.9449	0.944698	0.0186537	-0.00476466
3564	30.945	0.944235	0.0186227	-0.00483938
3565	30.9458	0.943753	0.0185952	-0.00491228
3566	30.946	0.943253	0.0185708	-0.00498455
3567	30.9454	0.942736	0.0185503	-0.00505484
3568	30.9462	0.942201	0.0185334	-0.00512353
3569	30.9463	0.941647	0.0185198	-0.00519144
3570	30.9463	0.941077	0.0185101	-0.00525733
3571	30.9463	0.940488	0.018504	-0.00532196
3572	30.9463	0.939881	0.0185014	-0.00538526
3573	30.9463	0.939258	0.0185027	-0.00544663
3574	30.9462	0.938619	0.018508	-0.00550575
3575	30.9461	0.937963	0.018517	-0.00556316
3576	30.946	0.937289	0.0185298	-0.0056192
3577	30.9459	0.936599	0.0185464	-0.00567341
3578	30.9457	0.935893	0.0185668	-0.00572588
3579	30.9456	0.935171	0.0185912	-0.00577615
3580	30.9453	0.934434	0.0186197	-0.00582414
3581	30.9451	0.933681	0.018652	-0.00587024
3582	30.9436	0.932915	0.0186883	-0.00591402
3583	30.9433	0.932132	0.0187281	-0.00595611
3584	30.9442	0.931335	0.0187719	-0.00599602
3585	30.9439	0.930525	0.0188203	-0.00603286
3586	30.9435	0.929699	0.0188715	-0.00606861
3587	30.9418	0.928861	0.0189271	-0.00610149
3588	30.9428	0.928009	0.0189866	-0.00613223
3589	30.9423	0.927142	0.019049	-0.00616172
3590	30.9404	0.926263	0.0191157	-0.00618821
3591	30.9399	0.925369	0.0191855	-0.00621326
3592	30.9394	0.924464	0.0192595	-0.00623533
3593	30.9404	0.923547	0.0193372	-0.00625511
3594	30.9398	0.922616	0.0194176	-0.00627371
3595	30.9377	0.921674	0.0195023	-0.00628928
3596	30.9387	0.92072	0.01959	-0.00630296
3597	30.938	0.919754	0.0196813	-0.00631466
3598	30.9358	0.918776	0.0197754	-0.00632479
3599	30.9367	0.91779	0.0198737	-0.00633145
3600	30.9361	0.916792	0.0199747	-0.00633662
3601	30.9352	0.915783	0.0200787	-0.00633991
3602	30.9329	0.914765	0.0201861	-0.00634092
3603	30.9322	0.913743	0.0202979	-0.00633766
3604	30.9331	0.912709	0.0204113	-0.00633391
3605	30.9324	0.911665	0.0205275	-0.0063285
3606	30.9316	0.910617	0.0206477	-0.00631923
3607	30.9289	0.909559	0.0207694	-0.00630918
3608	30.9281	0.908498	0.0208949	-0.00629542
3609	30.9272	0.907434	0.0210235	-0.00627857
3610	30.9281	0.90636	0.0211537	-0.00626106
3611	30.9272	0.905285	0.0212867	-0.00624034
3612	30.9263	0.904212	0.0214235	-0.00621514
3613	30.9254	0.90313	0.021561	-0.00619002
3614	30.9225	0.90205	0.0217021	-0.00616068
3615	30.9215	0.900971	0.021846	-0.0061282
3616	30.9222	0.899895	0.0219923	-0.00609235
3617	30.9231	0.898814	0.0221396	-0.00605602
3618	30.9221	0.897738	0.0222901	-0.00601567
3619	30.9191	0.896666	0.022443	-0.00597203
3620	30.9163	0.895598	0.0225978	-0.00592557
3621	30.9152	0.894536	0.0227549	-0.005876
3622	30.9179	0.893474	0.0229129	-0.00582514
3623	30.9168	0.892418	0.0230723	-0.0057718
3624	30.9157	0.891372	0.0232345	-0.00571417
3625	30.9145	0.890328	0.0233967	-0.00565585
3626	30.9134	0.889294	0.0235613	-0.00559379
3627	30.9122	0.888263	0.023726	-0.00553079
3628	30.9072	0.887241	0.0238922	-0.00546487
3629	30.906	0.886228	0.0240594	-0.00539629
3630	30.9068	0.885216	0.0242259	-0.00532822
3631	30.9035	0.884211	0.024393	-0.00525844
3632	30.9043	0.883222	0.0245619	-0.00518454
3633	30.901	0.882231	0.024729	-0.00511227
3634	30.9018	0.881261	0.0248992	-0.00503416
3635	30.8985	0.880293	0.0250676	-0.00495715
3636	30.8993	0.879332	0.0252365	-0.00487901
3637	30.898	0.878387	0.0254063	-0.00479784
3638	30.8946	0.877449	0.0255757	-0.00471601
3639	30.8933	0.876521	0.0257449	-0.00463318
3640	30.894	0.875605	0.0259142	-0.00454852
3641	30.8927	0.874704	0.026084	-0.00446137
3642	30.8893	0.873811	0.0262529	-0.00437426
3643	30.89	0.872932	0.0264219	-0.00428518
3644	30.8887	0.872064	0.0265902	-0.00419545
3645	30.8873	0.871209	0.0267583	-0.00410439
3646	30.8859	0.870369	0.0269264	-0.0040114
3647	30.8846	0.869545	0.0270945	-0.00391638
3648	30.8832	0.868734	0.0272621	-0.00382045
3649	30.8818	0.867937	0.0274292	-0.00372366
3650	30.8784	0.867156	0.0275962	-0.0036251
3651	30.877	0.866389	0.0277626	-0.00352569
3652	30.8775	0.86564	0.0279289	-0.00342458
3653	30.8761	0.864902	0.0280941	-0.00332328
3654	30.8747	0.864182	0.0282591	-0.00322041
3655	30.8733	0.86348	0.0284241	-0.00311579
3656	30.8718	0.862793	0.0285879	-0.00301087
3657	30.8704	0.862123	0.0287516	-0.00290429
3658	30.8689	0.861469	0.0289146	-0.00279697
3659	30.8657	0.860833	0.0290772	-0.0026884
3660	30.8661	0.860213	0.0292389	-0.00257928
3661	30.8646	0.85961	0.0293998	-0.00246942
3662	30.8632	0.859025	0.02956	-0.00235859
3663	30.8617	0.858456	0.0297194	-0.00224699
3664	30.8603	0.857903	0.029878	-0.00213481
3665	30.8589	0.857367	0.0300357	-0.00202213
3666	30.8574	0.856846	0.0301922	-0.00190948
3667	30.856	0.856341	0.0303479	-0.00179624
3668	30.8546	0.855851	0.0305024	-0.00168308
