# Supplementary material for: Data regarding the computational fluid dynamics simulations of an airfoil with plasma actuator in unsteady flow
Source: Data Brief. 2020 Feb 13;29:105286. doi: 10.1016/j.dib.2020.105286 (PMC7044653; doi:10.1016/j.dib.2020.105286)
Supplement: Multimedia component 1 [file mmc1.zip › Allegati/w60_a1/Force_w60_a1_0/Force_w60_a1_0.xlsx]

## Sheet: Foglio1
Time Step	Time	Angle of attack	Lift coefficient	Drag coefficient	Moment coefficient
[]	[s]	[deg]	[]	[]	[]
3669	1.15175	7.69008	0.856161	0.0306339	-0.00123846
3670	1.15207	7.70892	0.856377	0.0308719	-0.000857931
3671	1.15238	7.72776	0.856431	0.0310805	-0.000588808
3672	1.15269	7.74658	0.85533	0.0312286	-0.000829946
3673	1.15301	7.76539	0.854098	0.0312527	-0.00110096
3674	1.15332	7.78418	0.852888	0.0312883	-0.00131277
3675	1.15364	7.80294	0.85203	0.0313825	-0.00131875
3676	1.15395	7.82166	0.851548	0.0315266	-0.00116275
3677	1.15426	7.84034	0.851316	0.0316974	-0.000940146
3678	1.15458	7.85896	0.851191	0.0318755	-0.000718247
3679	1.15489	7.87754	0.851063	0.0320478	-0.000528251
3680	1.15521	7.89604	0.850871	0.0322067	-0.000378717
3681	1.15552	7.91448	0.850593	0.0323504	-0.000266691
3682	1.15583	7.93284	0.850241	0.032481	-0.000182663
3683	1.15615	7.95112	0.849844	0.0326033	-0.000114526
3684	1.15646	7.96931	0.849437	0.032722	-5.10652e-05
3685	1.15678	7.98741	0.849047	0.0328411	1.58405e-05
3686	1.15709	8.0054	0.848691	0.0329622	8.98051e-05
3687	1.1574	8.02329	0.848375	0.0330855	0.000171126
3688	1.15772	8.04106	0.848097	0.03321	0.000257661
3689	1.15803	8.05871	0.847848	0.0333344	0.000346587
3690	1.15835	8.07623	0.847621	0.0334575	0.000435324
3691	1.15866	8.09362	0.847409	0.0335781	0.000522272
3692	1.15897	8.11086	0.847208	0.033696	0.000606896
3693	1.15929	8.12797	0.847016	0.0338109	0.000689132
3694	1.1596	8.14492	0.846834	0.0339232	0.000769508
3695	1.15992	8.16171	0.846662	0.0340329	0.000848665
3696	1.16023	8.17834	0.846502	0.0341407	0.000927162
3697	1.16054	8.1948	0.846355	0.0342462	0.00100539
3698	1.16086	8.21108	0.846222	0.0343501	0.00108351
3699	1.16117	8.22718	0.846104	0.0344525	0.00116167
3700	1.16149	8.2431	0.846002	0.0345533	0.00123982
3701	1.1618	8.25882	0.845914	0.0346525	0.00131783
3702	1.16211	8.27434	0.845842	0.0347502	0.00139547
3703	1.16243	8.28966	0.845784	0.0348459	0.00147279
3704	1.16274	8.30477	0.845742	0.0349397	0.00154942
3705	1.16306	8.31967	0.845714	0.0350315	0.00162553
3706	1.16337	8.33435	0.845702	0.0351216	0.00170146
3707	1.16368	8.3488	0.845705	0.0352099	0.00177692
3708	1.164	8.36302	0.845725	0.0352963	0.0018523
3709	1.16431	8.377	0.845761	0.0353811	0.00192768
3710	1.16463	8.39075	0.845816	0.035464	0.0020031
3711	1.16494	8.40425	0.845888	0.0355452	0.00207859
3712	1.16525	8.4175	0.845979	0.0356245	0.00215416
3713	1.16557	8.43049	0.846089	0.0357018	0.00222979
3714	1.16588	8.44323	0.846217	0.0357773	0.00230544
3715	1.1662	8.4557	0.846363	0.0358505	0.00238062
3716	1.16651	8.4679	0.846527	0.0359217	0.00245588
3717	1.16682	8.47983	0.84671	0.0359909	0.00253114
3718	1.16714	8.49149	0.846912	0.036058	0.00260569
3719	1.16745	8.50286	0.847131	0.0361227	0.00268001
3720	1.16777	8.51395	0.84737	0.0361848	0.00275388
3721	1.16808	8.52475	0.847627	0.0362447	0.00282765
3722	1.16839	8.53526	0.847903	0.0363022	0.00290108
3723	1.16871	8.54547	0.848198	0.0363571	0.00297359
3724	1.16902	8.55538	0.84851	0.0364095	0.00304521
3725	1.16934	8.56499	0.848842	0.0364594	0.00311625
3726	1.16965	8.57429	0.849191	0.0365067	0.00318643
3727	1.16996	8.58327	0.84956	0.0365515	0.00325599
3728	1.17028	8.59195	0.849947	0.0365937	0.00332487
3729	1.17059	8.60031	0.850353	0.0366331	0.00339259
3730	1.17091	8.60835	0.850778	0.0366698	0.00345946
3731	1.17122	8.61607	0.851222	0.0367038	0.00352548
3732	1.17153	8.62346	0.851684	0.0367348	0.00359034
3733	1.17185	8.63052	0.852166	0.0367631	0.00365425
3734	1.17216	8.63726	0.852665	0.0367883	0.00371679
3735	1.17248	8.64366	0.853183	0.0368104	0.00377795
3736	1.17279	8.64973	0.85372	0.0368296	0.00383804
3737	1.1731	8.65546	0.854276	0.0368458	0.00389705
3738	1.17342	8.66085	0.85485	0.036859	0.00395485
3739	1.17373	8.6659	0.855442	0.036869	0.00401116
3740	1.17405	8.6706	0.856051	0.0368757	0.00406562
3741	1.17436	8.67496	0.856678	0.0368791	0.00411844
3742	1.17467	8.67898	0.85732	0.0368791	0.00416922
3743	1.17499	8.68265	0.857978	0.0368755	0.00421813
3744	1.1753	8.68597	0.858653	0.0368686	0.00426517
3745	1.17562	8.68894	0.859342	0.036858	0.00431012
3746	1.17593	8.69156	0.860044	0.0368436	0.00435223
3747	1.17624	8.69382	0.860761	0.0368256	0.00439214
3748	1.17656	8.69574	0.861491	0.036804	0.00442993
3749	1.17687	8.6973	0.862235	0.0367787	0.00446545
3750	1.17719	8.69851	0.862992	0.0367498	0.00449861
3751	1.1775	8.69936	0.86376	0.0367172	0.00452895
3752	1.17781	8.69986	0.86454	0.0366807	0.00455663
3753	1.17813	8.7	0.865332	0.0366407	0.00458201
3754	1.17844	8.69979	0.866136	0.0365971	0.00460522
3755	1.17876	8.69922	0.866951	0.0365499	0.00462589
3756	1.17907	8.6983	0.867777	0.0364993	0.00464443
3757	1.17938	8.69702	0.868616	0.0364452	0.00466094
3758	1.1797	8.69539	0.869466	0.0363878	0.00467545
3759	1.18001	8.69341	0.870327	0.036327	0.00468774
3760	1.18033	8.69107	0.871198	0.0362627	0.00469766
3761	1.18064	8.68838	0.872081	0.0361951	0.00470566
3762	1.18095	8.68535	0.872975	0.0361244	0.00471192
3763	1.18127	8.68196	0.87388	0.0360506	0.0047165
3764	1.18158	8.67822	0.874796	0.0359737	0.00471938
3765	1.1819	8.67414	0.875724	0.0358938	0.00472053
3766	1.18221	8.66971	0.876661	0.0358106	0.00471959
3767	1.18252	8.66493	0.877608	0.0357244	0.00471691
3768	1.18284	8.65982	0.878565	0.0356351	0.00471254
3769	1.18315	8.65436	0.879532	0.0355429	0.00470646
3770	1.18347	8.64856	0.880507	0.0354475	0.00469859
3771	1.18378	8.64243	0.881493	0.0353494	0.00468927
3772	1.18409	8.63597	0.882486	0.0352483	0.00467801
3773	1.18441	8.62917	0.883487	0.0351441	0.00466469
3774	1.18472	8.62204	0.884494	0.0350369	0.00464922
3775	1.18504	8.61458	0.885508	0.0349266	0.00463165
3776	1.18535	8.6068	0.886527	0.0348133	0.00461183
3777	1.18566	8.5987	0.887551	0.0346971	0.00459006
3778	1.18598	8.59028	0.888579	0.0345779	0.00456591
3779	1.18629	8.58154	0.88961	0.0344556	0.0045393
3780	1.18661	8.57249	0.890644	0.0343305	0.00451038
3781	1.18692	8.56313	0.89168	0.0342022	0.00447893
3782	1.18723	8.55346	0.892716	0.0340709	0.00444487
3783	1.18755	8.54349	0.893754	0.0339368	0.00440863
3784	1.18786	8.53322	0.894792	0.0337998	0.00436988
3785	1.18818	8.52266	0.895828	0.03366	0.00432848
3786	1.18849	8.5118	0.896863	0.0335173	0.00428447
3787	1.1888	8.50066	0.897897	0.0333721	0.00423828
3788	1.18912	8.48923	0.898929	0.0332245	0.00418997
3789	1.18943	8.47752	0.899959	0.0330744	0.00413941
3790	1.18975	8.46553	0.900986	0.0329219	0.00408647
3791	1.19006	8.45328	0.902009	0.0327671	0.00403124
3792	1.19037	8.44075	0.90303	0.0326104	0.00397441
3793	1.19069	8.42797	0.904048	0.0324517	0.00391555
3794	1.191	8.41492	0.905061	0.032291	0.00385476
3795	1.19132	8.40162	0.906072	0.0321289	0.00379256
3796	1.19163	8.38807	0.907079	0.0319651	0.00372869
3797	1.19194	8.37428	0.908082	0.0317999	0.00366349
3798	1.19226	8.36025	0.909079	0.0316332	0.00359651
3799	1.19257	8.34598	0.910071	0.0314652	0.0035278
3800	1.19289	8.33149	0.911057	0.0312958	0.00345756
3801	1.1932	8.31677	0.912038	0.0311254	0.00338627
3802	1.19351	8.30183	0.913014	0.0309541	0.0033138
3803	1.19383	8.28668	0.913984	0.0307817	0.00324048
3804	1.19414	8.27132	0.914947	0.0306084	0.00316576
3805	1.19446	8.25576	0.915901	0.0304341	0.00308944
3806	1.19477	8.23999	0.916847	0.030259	0.00301149
3807	1.19508	8.22404	0.917784	0.0300832	0.00293227
3808	1.1954	8.20791	0.918711	0.0299065	0.00285149
3809	1.19571	8.19159	0.919627	0.0297291	0.00276935
3810	1.19603	8.17509	0.920532	0.0295511	0.00268574
3811	1.19634	8.15843	0.921427	0.0293726	0.00260071
3812	1.19665	8.14161	0.922309	0.0291937	0.00251434
3813	1.19697	8.12463	0.923181	0.0290146	0.00242694
3814	1.19728	8.1075	0.924039	0.0288352	0.00233816
3815	1.1976	8.09022	0.924882	0.0286555	0.00224791
3816	1.19791	8.07281	0.925712	0.0284755	0.00215617
3817	1.19822	8.05526	0.926526	0.0282954	0.0020628
3818	1.19854	8.03759	0.927327	0.0281154	0.00196839
3819	1.19885	8.01979	0.928112	0.0279356	0.00187279
3820	1.19917	8.00189	0.928881	0.0277559	0.00177599
3821	1.19948	7.98387	0.929634	0.0275766	0.00167802
3822	1.19979	7.96576	0.93037	0.0273977	0.00157888
3823	1.20011	7.94755	0.931091	0.0272198	0.00147893
3824	1.20042	7.92925	0.931796	0.0270426	0.00137848
3825	1.20074	7.91088	0.932482	0.0268658	0.00127676
3826	1.20105	7.89242	0.933149	0.0266895	0.00117378
3827	1.20136	7.8739	0.933799	0.0265137	0.00106963
3828	1.20168	7.85532	0.934429	0.0263389	0.000964497
3829	1.20199	7.83668	0.935041	0.026165	0.000858511
3830	1.20231	7.818	0.935635	0.0259922	0.000751785
3831	1.20262	7.79927	0.936212	0.0258207	0.000644476
3832	1.20293	7.7805	0.936769	0.0256504	0.000536618
3833	1.20325	7.76171	0.937308	0.0254813	0.000428303
3834	1.20356	7.7429	0.937829	0.0253137	0.000319657
3835	1.20388	7.72407	0.93833	0.025147	0.000209983
3836	1.20419	7.70523	0.938813	0.0249819	0.000100035
3837	1.2045	7.68639	0.939279	0.0248185	-9.96515e-06
3838	1.20482	7.66756	0.939727	0.0246566	-0.000119933
3839	1.20513	7.64873	0.941035	0.0244998	0.000133151
3840	1.20545	7.62993	0.942156	0.0244263	0.000276031
3841	1.20576	7.61115	0.943043	0.0243169	0.000286744
3842	1.20607	7.5924	0.943616	0.0241617	0.000151788
3843	1.20639	7.57369	0.943981	0.0239828	-4.48479e-05
3844	1.2067	7.55502	0.944281	0.0238023	-0.000228052
3845	1.20702	7.53641	0.944619	0.0236333	-0.000361981
3846	1.20733	7.51785	0.945045	0.0234811	-0.000442571
3847	1.20764	7.49936	0.945567	0.0233467	-0.000477823
3848	1.20796	7.48094	0.946162	0.0232264	-0.000482478
3849	1.20827	7.4626	0.946794	0.0231151	-0.0004714
3850	1.20859	7.44434	0.947424	0.0230078	-0.000457303
3851	1.2089	7.42617	0.948023	0.0229002	-0.00044917
3852	1.20921	7.4081	0.948569	0.0227897	-0.000452199
3853	1.20953	7.39014	0.949057	0.0226755	-0.000468413
3854	1.20984	7.37228	0.949487	0.0225583	-0.000496135
3855	1.21016	7.35454	0.949869	0.0224392	-0.000532468
3856	1.21047	7.33692	0.950212	0.0223198	-0.000574801
3857	1.21078	7.31943	0.950526	0.0222014	-0.000620472
3858	1.2111	7.30208	0.95082	0.0220851	-0.000666917
3859	1.21141	7.28487	0.951101	0.0219717	-0.000712862
3860	1.21173	7.2678	0.951371	0.0218614	-0.00075751
3861	1.21204	7.25089	0.951634	0.021754	-0.000800512
3862	1.21235	7.23414	0.95189	0.0216496	-0.000842106
3863	1.21267	7.21755	0.952139	0.0215479	-0.000881746
3864	1.21298	7.20113	0.952381	0.0214485	-0.000920267
3865	1.2133	7.1849	0.952614	0.0213517	-0.000957924
3866	1.21361	7.16884	0.952841	0.0212576	-0.000992222
3867	1.21392	7.15297	0.953059	0.0211654	-0.00102637
3868	1.21424	7.1373	0.953267	0.0210753	-0.00105984
3869	1.21455	7.12183	0.953463	0.0209867	-0.00109329
3870	1.21487	7.10656	0.95365	0.0209006	-0.00112492
3871	1.21518	7.0915	0.953825	0.0208164	-0.00115646
3872	1.21549	7.07666	0.953986	0.0207338	-0.00118873
3873	1.21581	7.06204	0.954132	0.0206526	-0.00122155
3874	1.21612	7.04764	0.954264	0.0205732	-0.00125474
3875	1.21644	7.03348	0.954379	0.0204952	-0.0012892
3876	1.21675	7.01956	0.954477	0.0204188	-0.00132509
3877	1.21706	7.00587	0.954556	0.0203436	-0.00136275
3878	1.21738	6.99243	0.954616	0.0202698	-0.00140223
3879	1.21769	6.97925	0.954655	0.0201973	-0.00144361
3880	1.21801	6.96632	0.954674	0.0201262	-0.00148694
3881	1.21832	6.95364	0.954673	0.0200568	-0.00153164
3882	1.21863	6.94124	0.954651	0.019989	-0.00157818
3883	1.21895	6.9291	0.954607	0.0199228	-0.00162668
3884	1.21926	6.91724	0.954542	0.0198584	-0.00167676
3885	1.21958	6.90565	0.954455	0.0197957	-0.00172856
3886	1.21989	6.89435	0.954345	0.0197346	-0.0017821
3887	1.2202	6.88333	0.954214	0.0196754	-0.00183695
3888	1.22052	6.87261	0.954058	0.0196179	-0.00189436
3889	1.22083	6.86217	0.953883	0.0195634	-0.00195065
3890	1.22115	6.85204	0.953684	0.0195107	-0.00200962
3891	1.22146	6.8422	0.953466	0.0194612	-0.00206703
3892	1.22177	6.83267	0.953225	0.0194137	-0.00212677
3893	1.22209	6.82345	0.952964	0.0193696	-0.00218576
3894	1.2224	6.81454	0.952679	0.0193274	-0.00224671
3895	1.22272	6.80594	0.952372	0.0192874	-0.00230799
3896	1.22303	6.79766	0.952046	0.0192507	-0.00236787
3897	1.22334	6.7897	0.951695	0.019216	-0.00242952
3898	1.22366	6.78206	0.951324	0.0191848	-0.0024902
3899	1.22397	6.77475	0.950933	0.0191569	-0.00255034
3900	1.22429	6.76777	0.95052	0.0191319	-0.00261028
3901	1.2246	6.76112	0.950087	0.0191103	-0.00266936
3902	1.22491	6.7548	0.949635	0.0190922	-0.00272743
3903	1.22523	6.74882	0.949162	0.0190776	-0.0027848
3904	1.22554	6.74317	0.94867	0.0190663	-0.00284147
3905	1.22586	6.73787	0.948157	0.0190584	-0.00289725
3906	1.22617	6.7329	0.947625	0.0190541	-0.00295185
3907	1.22648	6.72828	0.947074	0.0190536	-0.00300485
3908	1.2268	6.724	0.946505	0.0190569	-0.0030564
3909	1.22711	6.72007	0.945919	0.019064	-0.00310621
3910	1.22743	6.71649	0.945314	0.0190747	-0.00315499
3911	1.22774	6.71326	0.944692	0.0190893	-0.00320155
3912	1.22805	6.71038	0.944052	0.0191078	-0.0032466
3913	1.22837	6.70785	0.943393	0.0191297	-0.00329055
3914	1.22868	6.70567	0.942721	0.0191563	-0.00333126
3915	1.229	6.70384	0.942032	0.0191866	-0.00337039
3916	1.22931	6.70237	0.941326	0.0192205	-0.00340808
3917	1.22962	6.70125	0.940606	0.019259	-0.00344295
3918	1.22994	6.70049	0.939869	0.0193006	-0.0034766
3919	1.23025	6.70008	0.939118	0.0193468	-0.00350715
3920	1.23057	6.70002	0.938352	0.0193963	-0.00353633
3921	1.23088	6.70032	0.937572	0.0194503	-0.00356261
3922	1.23119	6.70098	0.936776	0.0195071	-0.0035878
3923	1.23151	6.70199	0.935966	0.0195682	-0.00361027
3924	1.23182	6.70335	0.935141	0.0196327	-0.00363141
3925	1.23214	6.70507	0.934304	0.0197015	-0.00364966
3926	1.23245	6.70714	0.93345	0.0197731	-0.00366687
3927	1.23276	6.70956	0.932587	0.019849	-0.00368084
3928	1.23308	6.71234	0.931708	0.0199282	-0.00369335
3929	1.23339	6.71546	0.930819	0.0200113	-0.00370312
3930	1.23371	6.71894	0.929915	0.0200974	-0.00371135
3931	1.23402	6.72276	0.929001	0.0201873	-0.00371717
3932	1.23433	6.72693	0.928072	0.0202796	-0.00372208
3933	1.23465	6.73145	0.927136	0.0203764	-0.00372303
3934	1.23496	6.73631	0.926187	0.020476	-0.00372271
3935	1.23528	6.74151	0.925227	0.0205786	-0.00372044
3936	1.23559	6.74705	0.924259	0.0206851	-0.00371527
3937	1.2359	6.75293	0.923283	0.020795	-0.0037074
3938	1.23622	6.75915	0.922295	0.020907	-0.00369843
3939	1.23653	6.7657	0.9213	0.0210224	-0.003687
3940	1.23685	6.77258	0.920299	0.0211412	-0.00367272
3941	1.23716	6.77979	0.919291	0.0212628	-0.00365592
3942	1.23747	6.78732	0.918275	0.0213865	-0.00363762
3943	1.23779	6.79519	0.917253	0.0215134	-0.00361665
3944	1.2381	6.80337	0.91623	0.0216434	-0.00359238
3945	1.23842	6.81187	0.9152	0.0217757	-0.00356616
3946	1.23873	6.82068	0.914168	0.0219105	-0.00353758
3947	1.23904	6.82981	0.913135	0.0220485	-0.00350542
3948	1.23936	6.83925	0.912101	0.0221889	-0.00347082
3949	1.23967	6.84899	0.911067	0.0223316	-0.00343335
3950	1.23999	6.85904	0.910034	0.0224771	-0.00339298
3951	1.2403	6.86938	0.909001	0.0226245	-0.00335015
3952	1.24061	6.88002	0.90797	0.0227739	-0.00330467
3953	1.24093	6.89094	0.906943	0.0229259	-0.00325604
3954	1.24124	6.90216	0.905918	0.0230796	-0.0032051
3955	1.24156	6.91366	0.9049	0.0232362	-0.00315035
3956	1.24187	6.92544	0.903886	0.0233939	-0.0030935
3957	1.24218	6.93749	0.902875	0.023553	-0.00303474
3958	1.2425	6.94981	0.90187	0.0237135	-0.00297355
3959	1.24281	6.9624	0.900872	0.0238764	-0.00290928
3960	1.24313	6.97526	0.899881	0.0240399	-0.00284274
3961	1.24344	6.98836	0.898894	0.0242041	-0.0027746
3962	1.24375	7.00173	0.897912	0.0243688	-0.00270513
3963	1.24407	7.01534	0.89694	0.0245349	-0.00263296
3964	1.24438	7.02919	0.895973	0.024701	-0.00255983
3965	1.2447	7.04328	0.895013	0.0248678	-0.0024848
3966	1.24501	7.0576	0.894061	0.0250348	-0.00240838
3967	1.24532	7.07215	0.893119	0.0252028	-0.00232947
3968	1.24564	7.08693	0.892185	0.0253706	-0.00224936
3969	1.24595	7.10192	0.891255	0.025538	-0.00216887
3970	1.24627	7.11712	0.890341	0.025707	-0.00208533
3971	1.24658	7.13254	0.889434	0.0258753	-0.00200114
3972	1.24689	7.14815	0.888535	0.0260434	-0.0019161
3973	1.24721	7.16396	0.887649	0.0262118	-0.001829
3974	1.24752	7.17995	0.886774	0.0263804	-0.00174049
3975	1.24784	7.19614	0.885907	0.0265482	-0.00165148
3976	1.24815	7.2125	0.885056	0.0267165	-0.00156041
3977	1.24846	7.22904	0.884216	0.0268845	-0.00146806
3978	1.24878	7.24574	0.883388	0.027052	-0.00137462
3979	1.24909	7.2626	0.882572	0.0272193	-0.00127985
3980	1.24941	7.27962	0.881771	0.0273866	-0.00118368
3981	1.24972	7.29679	0.880983	0.0275534	-0.00108637
3982	1.25003	7.3141	0.880208	0.0277199	-0.000988007
3983	1.25035	7.33155	0.879448	0.0278859	-0.000888473
3984	1.25066	7.34913	0.878703	0.0280515	-0.000787719
3985	1.25098	7.36683	0.877972	0.0282166	-0.000685884
3986	1.25129	7.38465	0.877256	0.0283813	-0.000582888
3987	1.2516	7.40259	0.876557	0.0285457	-0.000478639
3988	1.25192	7.42062	0.875874	0.0287099	-0.00037302
3989	1.25223	7.43876	0.875206	0.0288732	-0.000266519
3990	1.25255	7.45699	0.874555	0.0290363	-0.000158736
3991	1.25286	7.47531	0.873921	0.0291989	-4.99782e-05
3992	1.25317	7.49371	0.873301	0.0293609	5.96033e-05
3993	1.25349	7.51218	0.872701	0.0295223	0.000170191
3994	1.2538	7.53072	0.872117	0.029683	0.00028165
3995	1.25412	7.54931	0.87155	0.029843	0.000393925
3996	1.25443	7.56796	0.870999	0.0300022	0.000506861
3997	1.25474	7.58666	0.870465	0.0301606	0.000620321
3998	1.25506	7.6054	0.869946	0.030318	0.000734162
3999	1.25537	7.62417	0.869442	0.0304743	0.000848245
4000	1.25569	7.64297	0.868954	0.0306296	0.000962436
4001	1.256	7.66179	0.868481	0.0307838	0.00107674
4002	1.25631	7.68062	0.868023	0.0309368	0.001191
4003	1.25663	7.69946	0.867581	0.0310887	0.00130554
4004	1.25694	7.7183	0.867152	0.0312394	0.00141974
4005	1.25726	7.73713	0.865885	0.0313802	0.00118758
4006	1.25757	7.75595	0.864719	0.03143	0.00101446
4007	1.25788	7.77475	0.863638	0.0314978	0.000890541
4008	1.2582	7.79352	0.862872	0.0316187	0.000931781
4009	1.25851	7.81226	0.862408	0.0317799	0.00109886
4010	1.25883	7.83096	0.862099	0.0319535	0.00129687
4011	1.25914	7.84961	0.861798	0.0321184	0.00145775
4012	1.25945	7.86821	0.861411	0.0322638	0.0015556
4013	1.25977	7.88675	0.860904	0.0323878	0.00159318
4014	1.26008	7.90523	0.860292	0.0324938	0.00158696
4015	1.2604	7.92363	0.859618	0.0325887	0.00155709
4016	1.26071	7.94195	0.858934	0.0326808	0.00152463
4017	1.26102	7.96019	0.858284	0.0327754	0.00150247
4018	1.26134	7.97833	0.857699	0.0328765	0.00149977
4019	1.26165	7.99638	0.857188	0.0329845	0.00151723
4020	1.26197	8.01432	0.856747	0.0330976	0.00155092
4021	1.26228	8.03214	0.856361	0.0332134	0.00159488
4022	1.26259	8.04985	0.856012	0.033329	0.00164314
4023	1.26291	8.06744	0.855685	0.0334423	0.00169089
4024	1.26322	8.0849	0.855367	0.033552	0.00173556
4025	1.26354	8.10222	0.855053	0.0336577	0.00177613
4026	1.26385	8.11939	0.85474	0.0337594	0.00181278
4027	1.26416	8.13642	0.85443	0.0338575	0.00184635
4028	1.26448	8.15329	0.854125	0.0339527	0.0018778
4029	1.26479	8.17	0.853826	0.0340454	0.00190808
4030	1.26511	8.18655	0.853538	0.0341361	0.00193782
4031	1.26542	8.20292	0.853261	0.034225	0.00196757
4032	1.26573	8.21912	0.852997	0.0343125	0.00199758
4033	1.26605	8.23513	0.852746	0.0343985	0.002028
4034	1.26636	8.25095	0.85251	0.0344831	0.00205887
4035	1.26668	8.26657	0.852289	0.0345664	0.00209044
4036	1.26699	8.28199	0.852084	0.0346484	0.00212274
4037	1.2673	8.29721	0.851895	0.0347292	0.00215601
4038	1.26762	8.31221	0.851722	0.0348085	0.00218951
4039	1.26793	8.327	0.851565	0.0348866	0.00222453
4040	1.26825	8.34156	0.851428	0.0349635	0.00226115
4041	1.26856	8.3559	0.851308	0.0350392	0.00229899
4042	1.26887	8.37001	0.851209	0.0351139	0.00233877
4043	1.26919	8.38387	0.85113	0.0351875	0.00238065
4044	1.2695	8.3975	0.851073	0.0352601	0.00242467
4045	1.26982	8.41087	0.851039	0.0353318	0.00247084
4046	1.27013	8.42399	0.851026	0.0354025	0.00251909
4047	1.27044	8.43686	0.851037	0.035472	0.00256938
4048	1.27076	8.44947	0.851069	0.0355401	0.00262103
4049	1.27107	8.46181	0.851123	0.0356068	0.00267446
4050	1.27139	8.47387	0.8512	0.035672	0.00272962
4051	1.2717	8.48567	0.851298	0.0357361	0.00278598
4052	1.27201	8.49718	0.851419	0.0357985	0.00284366
4053	1.27233	8.50842	0.851562	0.0358589	0.00290229
4054	1.27264	8.51936	0.851728	0.0359174	0.00296224
4055	1.27296	8.53002	0.851915	0.0359742	0.00302293
4056	1.27327	8.54038	0.852124	0.0360287	0.00308396
4057	1.27358	8.55044	0.852353	0.0360811	0.00314499
4058	1.2739	8.5602	0.852604	0.0361313	0.00320643
4059	1.27421	8.56965	0.852875	0.0361794	0.00326823
4060	1.27453	8.5788	0.853168	0.0362253	0.00332986
4061	1.27484	8.58763	0.853481	0.0362689	0.00339156
4062	1.27515	8.59615	0.853816	0.0363099	0.00345278
4063	1.27547	8.60435	0.854171	0.0363485	0.00351383
4064	1.27578	8.61223	0.854547	0.0363847	0.00357466
4065	1.2761	8.61979	0.854943	0.0364183	0.00363479
4066	1.27641	8.62702	0.855361	0.0364492	0.00369443
4067	1.27672	8.63392	0.855798	0.0364772	0.00375307
4068	1.27704	8.64049	0.856255	0.0365024	0.00381103
4069	1.27735	8.64672	0.856732	0.0365246	0.00386779
4070	1.27767	8.65262	0.857229	0.0365438	0.00392371
4071	1.27798	8.65818	0.857746	0.0365601	0.00397871
4072	1.27829	8.6634	0.858282	0.0365734	0.0040325
4073	1.27861	8.66828	0.858836	0.0365834	0.00408464
4074	1.27892	8.67282	0.859409	0.0365902	0.00413543
4075	1.27924	8.67701	0.859999	0.0365936	0.00418438
4076	1.27955	8.68085	0.860606	0.0365936	0.0042317
4077	1.27986	8.68434	0.86123	0.0365902	0.00427734
4078	1.28018	8.68749	0.861871	0.0365834	0.00432103
4079	1.28049	8.69029	0.862527	0.0365728	0.00436243
4080	1.28081	8.69273	0.863197	0.0365586	0.00440132
4081	1.28112	8.69482	0.863881	0.0365407	0.0044381
4082	1.28143	8.69656	0.86458	0.0365192	0.0044728
4083	1.28175	8.69794	0.865293	0.0364941	0.00450523
4084	1.28206	8.69897	0.866018	0.0364651	0.00453491
4085	1.28238	8.69965	0.866757	0.0364325	0.00456228
4086	1.28269	8.69997	0.867507	0.0363962	0.00458719
4087	1.283	8.69994	0.86827	0.0363562	0.00460989
4088	1.28332	8.69955	0.869045	0.0363128	0.00463041
4089	1.28363	8.6988	0.869832	0.0362657	0.00464843
4090	1.28395	8.69771	0.870631	0.0362151	0.00466434
4091	1.28426	8.69625	0.871442	0.0361612	0.00467829
4092	1.28457	8.69445	0.872265	0.0361037	0.00469005
4093	1.28489	8.69229	0.873099	0.036043	0.00469989
4094	1.2852	8.68978	0.873945	0.0359787	0.00470749
4095	1.28552	8.68692	0.874802	0.0359113	0.00471329
4096	1.28583	8.6837	0.875671	0.0358408	0.00471747
4097	1.28614	8.68014	0.876552	0.0357671	0.00472005
4098	1.28646	8.67623	0.877444	0.0356905	0.00472098
4099	1.28677	8.67198	0.878347	0.0356106	0.00471989
4100	1.28709	8.66738	0.879261	0.0355276	0.00471715
4101	1.2874	8.66243	0.880185	0.0354417	0.00471282
4102	1.28771	8.65714	0.88112	0.0353527	0.00470687
4103	1.28803	8.65152	0.882065	0.0352608	0.00469925
4104	1.28834	8.64556	0.883019	0.0351659	0.00468989
4105	1.28866	8.63926	0.883983	0.0350681	0.00467908
4106	1.28897	8.63262	0.884955	0.0349673	0.00466635
4107	1.28928	8.62566	0.885935	0.0348634	0.00465154
4108	1.2896	8.61837	0.886921	0.0347564	0.0046346
4109	1.28991	8.61075	0.887914	0.0346464	0.00461554
4110	1.29023	8.60281	0.888912	0.0345333	0.00459423
4111	1.29054	8.59455	0.889915	0.0344174	0.00457101
4112	1.29085	8.58597	0.890923	0.0342984	0.00454542
4113	1.29117	8.57707	0.891934	0.0341766	0.00451758
4114	1.29148	8.56787	0.892947	0.0340516	0.00448729
4115	1.2918	8.55836	0.893962	0.0339236	0.00445437
4116	1.29211	8.54854	0.894979	0.0337927	0.00441922
4117	1.29242	8.53842	0.895996	0.0336588	0.00438147
4118	1.29274	8.528	0.897013	0.033522	0.00434114
4119	1.29305	8.51729	0.898028	0.0333823	0.00429823
4120	1.29337	8.50629	0.899043	0.03324	0.00425301
4121	1.29368	8.49501	0.900057	0.0330953	0.00420588
4122	1.29399	8.48344	0.901069	0.0329479	0.00415632
4123	1.29431	8.47159	0.902079	0.0327982	0.00410441
4124	1.29462	8.45947	0.903085	0.0326462	0.0040503
4125	1.29494	8.44708	0.904089	0.0324919	0.00399395
4126	1.29525	8.43442	0.90509	0.0323357	0.00393586
4127	1.29556	8.42151	0.906087	0.0321775	0.00387593
4128	1.29588	8.40833	0.907083	0.0320178	0.00381462
4129	1.29619	8.39491	0.908075	0.0318563	0.0037516
4130	1.29651	8.38124	0.909063	0.0316934	0.0036872
4131	1.29682	8.36733	0.910046	0.0315289	0.00362111
4132	1.29713	8.35318	0.911024	0.031363	0.00355318
4133	1.29745	8.3388	0.911997	0.0311957	0.00348356
4134	1.29776	8.32419	0.912965	0.0310274	0.00341285
4135	1.29808	8.30936	0.913927	0.0308579	0.00334083
4136	1.29839	8.29432	0.914884	0.0306874	0.00326757
4137	1.2987	8.27906	0.915836	0.0305161	0.0031936
4138	1.29902	8.2636	0.916779	0.0303436	0.00311817
4139	1.29933	8.24794	0.917714	0.0301702	0.00304108
4140	1.29965	8.23208	0.91864	0.0299959	0.00296227
4141	1.29996	8.21604	0.919558	0.0298211	0.00288236
4142	1.30027	8.19981	0.920466	0.0296455	0.00280104
4143	1.30059	8.1834	0.921363	0.0294692	0.0027182
4144	1.3009	8.16682	0.922249	0.0292924	0.00263389
4145	1.30122	8.15008	0.923124	0.0291151	0.00254826
4146	1.30153	8.13318	0.923987	0.0289373	0.00246137
4147	1.30184	8.11612	0.924838	0.0287593	0.00237322
4148	1.30216	8.09892	0.925676	0.028581	0.00228367
4149	1.30247	8.08157	0.926499	0.0284024	0.0021926
4150	1.30279	8.06409	0.927308	0.0282235	0.00209994
4151	1.3031	8.04648	0.928102	0.0280447	0.00200596
4152	1.30341	8.02875	0.928883	0.027866	0.00191101
4153	1.30373	8.0109	0.929648	0.0276875	0.00181489
4154	1.30404	7.99294	0.930396	0.0275093	0.00171757
4155	1.30436	7.97487	0.931129	0.0273314	0.00161903
4156	1.30467	7.95671	0.931847	0.0271547	0.00152017
4157	1.30498	7.93846	0.932548	0.0269782	0.00142
4158	1.3053	7.92012	0.933231	0.0268023	0.00131865
4159	1.30561	7.9017	0.933897	0.0266268	0.00121612
4160	1.30593	7.88322	0.934543	0.0264518	0.00111244
4161	1.30624	7.86466	0.935172	0.0262777	0.00100777
4162	1.30655	7.84605	0.935782	0.0261045	0.000902205
4163	1.30687	7.82739	0.936374	0.0259323	0.000795854
4164	1.30718	7.80868	0.936949	0.0257615	0.000688889
4165	1.3075	7.78993	0.937504	0.0255917	0.000581332
4166	1.30781	7.77116	0.938042	0.0254231	0.000473272
4167	1.30812	7.75235	0.938561	0.0252559	0.000364669
4168	1.30844	7.73353	0.939062	0.02509	0.000255616
4169	1.30875	7.7147	0.939545	0.0249255	0.000146221
4170	1.30907	7.69586	0.94001	0.0247625	3.65745e-05
4171	1.30938	7.67702	0.940457	0.0246011	-7.32292e-05
4172	1.30969	7.65819	0.941764	0.0244446	0.000179878
4173	1.31001	7.63937	0.942884	0.0243713	0.000322649
4174	1.31032	7.62058	0.943767	0.0242617	0.000332547
4175	1.31064	7.60181	0.944338	0.0241065	0.000197084
4176	1.31095	7.58308	0.944701	0.0239278	8.92041e-08
4177	1.31126	7.5644	0.944999	0.0237474	-0.000183363
4178	1.31158	7.54575	0.945337	0.0235789	-0.000317192
4179	1.31189	7.52717	0.945761	0.023427	-0.000397983
4180	1.31221	7.50864	0.946282	0.0232923	-0.000433452
4181	1.31252	7.49019	0.946875	0.0231717	-0.000438771
4182	1.31283	7.4718	0.947503	0.0230602	-0.000428663
4183	1.31315	7.4535	0.94813	0.0229528	-0.000415337
4184	1.31346	7.43529	0.948726	0.0228453	-0.000407677
4185	1.31378	7.41717	0.94927	0.0227349	-0.000411168
4186	1.31409	7.39915	0.949756	0.0226207	-0.000427477
4187	1.3144	7.38124	0.950186	0.0225035	-0.000455114
4188	1.31472	7.36344	0.950565	0.0223846	-0.000491982
4189	1.31503	7.34576	0.950906	0.0222654	-0.000534854
4190	1.31535	7.3282	0.951218	0.022147	-0.000581074
4191	1.31566	7.31078	0.95151	0.0220307	-0.000628049
4192	1.31597	7.2935	0.951788	0.0219172	-0.000674479
4193	1.31629	7.27636	0.952057	0.0218068	-0.000719592
4194	1.3166	7.25937	0.952317	0.0216993	-0.000763671
4195	1.31692	7.24253	0.952571	0.0215949	-0.000805062
4196	1.31723	7.22586	0.952818	0.0214932	-0.000845254
4197	1.31754	7.20936	0.953058	0.021394	-0.000884091
4198	1.31786	7.19303	0.953291	0.0212973	-0.000920993
4199	1.31817	7.17688	0.953515	0.0212028	-0.000957284
4200	1.31849	7.16092	0.953732	0.0211107	-0.000991534
4201	1.3188	7.14515	0.953938	0.0210206	-0.00102538
4202	1.31911	7.12957	0.954133	0.0209322	-0.00105911
4203	1.31943	7.1142	0.954319	0.0208459	-0.00109129
4204	1.31974	7.09904	0.954493	0.0207615	-0.00112353
4205	1.32006	7.08409	0.954654	0.0206788	-0.00115566
4206	1.32037	7.06936	0.954801	0.0205975	-0.00118913
4207	1.32068	7.05485	0.954934	0.0205184	-0.0012216
4208	1.321	7.04057	0.955049	0.0204404	-0.00125655
4209	1.32131	7.02652	0.955149	0.0203639	-0.00129224
4210	1.32163	7.01272	0.955228	0.0202885	-0.00133046
4211	1.32194	6.99915	0.955289	0.0202144	-0.00137027
4212	1.32225	6.98584	0.95533	0.0201419	-0.00141146
4213	1.32257	6.97278	0.955351	0.0200705	-0.00145519
4214	1.32288	6.95998	0.95535	0.0200006	-0.00150059
4215	1.3232	6.94744	0.955331	0.0199327	-0.00154669
4216	1.32351	6.93517	0.955288	0.0198658	-0.00159651
4217	1.32382	6.92317	0.955226	0.0198013	-0.00164588
4218	1.32414	6.91144	0.955141	0.0197381	-0.0016983
4219	1.32445	6.89999	0.955036	0.0196769	-0.00175105
4220	1.32477	6.88883	0.954908	0.0196173	-0.00180627
4221	1.32508	6.87796	0.954757	0.0195597	-0.00186319
4222	1.32539	6.86738	0.954585	0.0195044	-0.00192043
4223	1.32571	6.85709	0.95439	0.0194513	-0.00197889
4224	1.32602	6.84711	0.954173	0.0194002	-0.00203908
4225	1.32634	6.83742	0.953936	0.0193522	-0.00209806
4226	1.32665	6.82804	0.953676	0.0193063	-0.002159
4227	1.32696	6.81898	0.953397	0.0192641	-0.00221902
4228	1.32728	6.81022	0.953095	0.0192237	-0.00228007
4229	1.32759	6.80178	0.952772	0.0191861	-0.0023409
4230	1.32791	6.79366	0.952427	0.019151	-0.00240242
4231	1.32822	6.78586	0.95206	0.0191188	-0.00246382
4232	1.32853	6.77838	0.951673	0.0190899	-0.00252425
4233	1.32885	6.77124	0.951265	0.0190641	-0.00258476
4234	1.32916	6.76442	0.950836	0.0190412	-0.00264482
4235	1.32948	6.75793	0.950389	0.0190224	-0.00270289
4236	1.32979	6.75178	0.94992	0.0190064	-0.00276131
4237	1.3301	6.74596	0.949432	0.018994	-0.00281877
4238	1.33042	6.74049	0.948923	0.018985	-0.00287526
4239	1.33073	6.73535	0.948395	0.0189794	-0.00293065
4240	1.33105	6.73056	0.947849	0.0189779	-0.00298445
4241	1.33136	6.72611	0.947284	0.01898	-0.00303679
4242	1.33167	6.72201	0.946702	0.0189858	-0.00308739
4243	1.33199	6.71825	0.946101	0.0189951	-0.00313708
4244	1.3323	6.71484	0.945483	0.0190086	-0.00318441
4245	1.33262	6.71178	0.944846	0.0190254	-0.00323104
4246	1.33293	6.70907	0.944193	0.0190464	-0.0032753
4247	1.33324	6.70672	0.943524	0.0190715	-0.0033173
4248	1.33356	6.70471	0.942838	0.0191005	-0.00335749
4249	1.33387	6.70306	0.942138	0.0191335	-0.00339547
4250	1.33419	6.70177	0.94142	0.0191704	-0.00343171
4251	1.3345	6.70082	0.940686	0.0192106	-0.00346658
4252	1.33481	6.70024	0.939939	0.0192553	-0.00349841
4253	1.33513	6.7	0.939177	0.0193041	-0.00352798
4254	1.33544	6.70013	0.938397	0.0193559	-0.00355661
4255	1.33576	6.7006	0.937606	0.0194121	-0.00358224
4256	1.33607	6.70144	0.936798	0.0194715	-0.00360628
4257	1.33638	6.70262	0.935978	0.0195351	-0.00362763
4258	1.3367	6.70416	0.935144	0.0196026	-0.00364685
4259	1.33701	6.70606	0.934294	0.019673	-0.00366508
4260	1.33733	6.7083	0.933432	0.0197476	-0.00368041
4261	1.33764	6.7109	0.932557	0.0198256	-0.00369398
4262	1.33795	6.71385	0.931671	0.0199075	-0.00370463
4263	1.33827	6.71715	0.930771	0.0199929	-0.00371339
4264	1.33858	6.7208	0.929858	0.020081	-0.00372083
4265	1.3389	6.72479	0.928932	0.0201724	-0.00372651
4266	1.33921	6.72914	0.927997	0.0202679	-0.00372899
4267	1.33952	6.73382	0.927052	0.0203668	-0.00372898
4268	1.33984	6.73885	0.926095	0.0204688	-0.00372727
4269	1.34015	6.74422	0.925127	0.0205736	-0.00372391
4270	1.34047	6.74993	0.924151	0.0206822	-0.00371781
4271	1.34078	6.75598	0.923168	0.0207941	-0.00370896
4272	1.34109	6.76236	0.922172	0.020908	-0.00369924
4273	1.34141	6.76908	0.921168	0.0210249	-0.00368719
4274	1.34172	6.77612	0.920163	0.0211464	-0.00367063
4275	1.34204	6.7835	0.919148	0.0212696	-0.00365306
4276	1.34235	6.7912	0.918128	0.0213957	-0.0036329
4277	1.34266	6.79922	0.917103	0.0215246	-0.00361032
4278	1.34298	6.80756	0.916073	0.021656	-0.00358546
4279	1.34329	6.81622	0.915039	0.02179	-0.00355826
4280	1.34361	6.82519	0.914006	0.0219275	-0.00352689
4281	1.34392	6.83447	0.912969	0.0220666	-0.00349401
4282	1.34423	6.84406	0.911933	0.0222087	-0.00345785
4283	1.34455	6.85395	0.910896	0.022353	-0.0034192
4284	1.34486	6.86414	0.909861	0.0224998	-0.00337748
4285	1.34518	6.87463	0.908829	0.0226493	-0.00333271
4286	1.34549	6.88542	0.907798	0.0228004	-0.00328541
4287	1.3458	6.89649	0.906772	0.022954	-0.00323498
4288	1.34612	6.90785	0.905748	0.0231091	-0.00318271
4289	1.34643	6.91949	0.904731	0.023267	-0.00312646
4290	1.34675	6.9314	0.903715	0.0234255	-0.00306895
4291	1.34706	6.94359	0.902709	0.0235868	-0.0030077
4292	1.34737	6.95605	0.901707	0.0237485	-0.00294486
4293	1.34769	6.96877	0.900711	0.0239121	-0.00287955
4294	1.348	6.98175	0.89972	0.0240765	-0.0028121
4295	1.34832	6.99498	0.898738	0.0242421	-0.00274232
4296	1.34863	7.00847	0.89776	0.0244079	-0.00267124
4297	1.34894	7.0222	0.896786	0.0245735	-0.00259956
4298	1.34926	7.03617	0.895823	0.0247408	-0.00252491
4299	1.34957	7.05038	0.894866	0.0249082	-0.00244897
4300	1.34989	7.06481	0.893917	0.0250755	-0.00237168
4301	1.3502	7.07948	0.892975	0.0252434	-0.00229281
4302	1.35051	7.09436	0.892043	0.0254117	-0.0022122
4303	1.35083	7.10946	0.891117	0.0255794	-0.0021309
4304	1.35114	7.12477	0.890201	0.0257475	-0.0020483
4305	1.35146	7.14028	0.889294	0.0259157	-0.00196437
4306	1.35177	7.15599	0.8884	0.0260843	-0.0018783
4307	1.35208	7.17189	0.887515	0.0262526	-0.00179113
4308	1.3524	7.18798	0.886642	0.026421	-0.00170254
4309	1.35271	7.20426	0.885779	0.0265894	-0.00161281
4310	1.35303	7.22071	0.884928	0.0267573	-0.0015219
4311	1.35334	7.23733	0.88409	0.0269252	-0.00142958
4312	1.35365	7.25411	0.883266	0.0270932	-0.00133546
4313	1.35397	7.27105	0.882453	0.0272604	-0.00124047
4314	1.35428	7.28814	0.881655	0.0274277	-0.00114403
4315	1.3546	7.30538	0.880869	0.0275942	-0.00104674
4316	1.35491	7.32276	0.8801	0.0277609	-0.000947755
4317	1.35522	7.34028	0.879345	0.0279271	-0.000847479
4318	1.35554	7.35792	0.878604	0.0280926	-0.000746215
4319	1.35585	7.37568	0.877881	0.0282584	-0.000643141
4320	1.35617	7.39356	0.877172	0.0284235	-0.000539039
4321	1.35648	7.41155	0.876479	0.028588	-0.000433945
4322	1.35679	7.42964	0.875803	0.0287523	-0.000327512
4323	1.35711	7.44782	0.875143	0.0289162	-0.00021994
4324	1.35742	7.4661	0.874499	0.0290793	-0.000111381
4325	1.35774	7.48446	0.873873	0.0292421	-1.90925e-06
4326	1.35805	7.50289	0.873261	0.0294041	0.000108356
4327	1.35836	7.52139	0.872668	0.0295657	0.00021972
4328	1.35868	7.53996	0.872091	0.0297263	0.000331702
4329	1.35899	7.55859	0.871531	0.0298862	0.000444361
4330	1.35931	7.57726	0.870986	0.0300453	0.000557554
4331	1.35962	7.59598	0.870458	0.0302035	0.000671163
4332	1.35993	7.61473	0.869944	0.0303605	0.00078505
4333	1.36025	7.63352	0.869446	0.0305166	0.00089912
4334	1.36056	7.65233	0.868964	0.0306717	0.00101331
4335	1.36088	7.67116	0.868497	0.0308256	0.00112759
4336	1.36119	7.68999	0.868046	0.0309783	0.00124187
4337	1.3615	7.70883	0.867609	0.03113	0.00135645
4338	1.36182	7.72767	0.867187	0.0312804	0.00147073
4339	1.36213	7.74649	0.865925	0.0314209	0.00123865
4340	1.36245	7.7653	0.864766	0.0314704	0.00106564
4341	1.36276	7.78409	0.863692	0.031538	0.000941899
4342	1.36307	7.80285	0.862932	0.0316586	0.000983409
4343	1.36339	7.82157	0.862475	0.0318195	0.00115068
4344	1.3637	7.84025	0.862174	0.0319928	0.00134885
4345	1.36402	7.85887	0.86188	0.0321573	0.00150978
4346	1.36433	7.87745	0.861499	0.0323023	0.00160775
4347	1.36464	7.89595	0.860999	0.0324259	0.00164563
4348	1.36496	7.91439	0.860395	0.0325314	0.00163929
4349	1.36527	7.93276	0.859727	0.0326258	0.00160927
4350	1.36559	7.95104	0.859048	0.0327172	0.0015761
4351	1.3659	7.96923	0.858405	0.0328114	0.00155413
4352	1.36621	7.98732	0.857826	0.0329119	0.00155121
4353	1.36653	8.00532	0.857321	0.0330192	0.00156834
4354	1.36684	8.0232	0.856885	0.0331318	0.00160168
4355	1.36716	8.04097	0.856505	0.0332469	0.00164527
4356	1.36747	8.05862	0.856161	0.0333618	0.00169315
4357	1.36778	8.07614	0.855839	0.0334744	0.00174053
4358	1.3681	8.09353	0.855528	0.0335834	0.00178485
4359	1.36841	8.11078	0.855219	0.0336884	0.0018251
4360	1.36873	8.12788	0.854913	0.0337893	0.00186144
4361	1.36904	8.14484	0.854609	0.0338868	0.00189473
4362	1.36935	8.16163	0.85431	0.0339812	0.00192596
4363	1.36967	8.17826	0.854018	0.0340732	0.00195603
4364	1.36998	8.19472	0.853737	0.0341632	0.00198554
4365	1.3703	8.211	0.853466	0.0342514	0.00201507
4366	1.37061	8.22711	0.853209	0.0343382	0.00204493
4367	1.37092	8.24302	0.852966	0.0344235	0.00207514
4368	1.37124	8.25874	0.852737	0.0345074	0.00210585
4369	1.37155	8.27427	0.852524	0.0345899	0.00213725
4370	1.37187	8.28959	0.852326	0.0346712	0.00216939
4371	1.37218	8.3047	0.852145	0.0347512	0.00220252
4372	1.37249	8.3196	0.851979	0.0348297	0.00223586
4373	1.37281	8.33428	0.851831	0.034907	0.00227061
4374	1.37312	8.34873	0.851701	0.0349829	0.00230654
4375	1.37344	8.36295	0.851589	0.0350578	0.00234436
4376	1.37375	8.37694	0.851499	0.0351317	0.00238417
4377	1.37406	8.39068	0.851429	0.0352045	0.00242607
4378	1.37438	8.40418	0.851382	0.0352763	0.00247005
4379	1.37469	8.41743	0.851356	0.035347	0.00251615
4380	1.37501	8.43043	0.851353	0.0354167	0.00256423
4381	1.37532	8.44317	0.851373	0.0354852	0.00261432
4382	1.37563	8.45564	0.851414	0.0355522	0.00266565
4383	1.37595	8.46785	0.851477	0.0356178	0.00271871
4384	1.37626	8.47978	0.851563	0.0356819	0.00277346
4385	1.37658	8.49143	0.85167	0.0357447	0.00282926
4386	1.37689	8.50281	0.851799	0.0358058	0.00288639
4387	1.3772	8.5139	0.85195	0.0358649	0.00294436
4388	1.37752	8.5247	0.852124	0.0359221	0.00300361
4389	1.37783	8.53521	0.85232	0.0359774	0.00306352
4390	1.37815	8.54542	0.852536	0.0360304	0.00312363
4391	1.37846	8.55533	0.852773	0.0360813	0.0031838
4392	1.37877	8.56494	0.853031	0.0361301	0.0032444
4393	1.37909	8.57424	0.85331	0.0361766	0.00330504
4394	1.3794	8.58323	0.85361	0.0362209	0.00336589
4395	1.37972	8.59191	0.853931	0.036263	0.00342679
4396	1.38003	8.60027	0.854273	0.0363026	0.00348718
4397	1.38034	8.60831	0.854636	0.0363397	0.0035474
4398	1.38066	8.61603	0.85502	0.0363744	0.00360732
4399	1.38097	8.62342	0.855424	0.0364064	0.00366662
4400	1.38129	8.63049	0.85585	0.0364357	0.00372543
4401	1.3816	8.63723	0.856295	0.0364622	0.00378322
4402	1.38191	8.64363	0.856759	0.0364856	0.00383986
4403	1.38223	8.6497	0.857243	0.0365061	0.00389576
4404	1.38254	8.65543	0.857748	0.0365238	0.0039509
4405	1.38286	8.66082	0.858272	0.0365385	0.00400495
4406	1.38317	8.66587	0.858816	0.0365501	0.00405789
4407	1.38348	8.67058	0.859377	0.0365585	0.00410916
4408	1.3838	8.67494	0.859957	0.0365636	0.00415901
4409	1.38411	8.67896	0.860554	0.0365653	0.00420693
4410	1.38443	8.68263	0.861168	0.0365636	0.00425314
4411	1.38474	8.68595	0.861799	0.0365585	0.00429762
4412	1.38505	8.68893	0.862444	0.0365497	0.00433981
4413	1.38537	8.69155	0.863105	0.0365372	0.00437955
4414	1.38568	8.69381	0.86378	0.0365211	0.00441727
4415	1.386	8.69573	0.86447	0.0365015	0.004453
4416	1.38631	8.69729	0.865174	0.0364783	0.0044865
4417	1.38662	8.6985	0.865892	0.0364512	0.00451737
4418	1.38694	8.69935	0.866622	0.0364206	0.00454594
4419	1.38725	8.69985	0.867365	0.0363862	0.004572
4420	1.38757	8.7	0.86812	0.0363483	0.00459605
4421	1.38788	8.69979	0.868889	0.0363069	0.00461782
4422	1.38819	8.69922	0.869669	0.0362617	0.00463703
4423	1.38851	8.6983	0.870461	0.0362131	0.00465417
4424	1.38882	8.69703	0.871266	0.036161	0.00466929
4425	1.38914	8.6954	0.872082	0.0361056	0.0046825
4426	1.38945	8.69342	0.87291	0.0360467	0.00469352
4427	1.38976	8.69108	0.873749	0.0359843	0.00470219
4428	1.39008	8.6884	0.8746	0.0359187	0.00470901
4429	1.39039	8.68536	0.875463	0.0358498	0.00471416
4430	1.39071	8.68198	0.876337	0.0357778	0.00471773
4431	1.39102	8.67824	0.877223	0.0357028	0.00471963
4432	1.39133	8.67416	0.878121	0.0356247	0.00471987
4433	1.39165	8.66973	0.879029	0.0355434	0.00471803
4434	1.39196	8.66496	0.879947	0.035459	0.0047145
4435	1.39228	8.65984	0.880876	0.0353716	0.00470934
4436	1.39259	8.65439	0.881815	0.0352812	0.00470252
4437	1.3929	8.64859	0.882764	0.0351878	0.00469397
4438	1.39322	8.64246	0.883722	0.0350916	0.00468401
4439	1.39353	8.636	0.88469	0.0349923	0.00467217
4440	1.39385	8.6292	0.885664	0.0348899	0.00465829
4441	1.39416	8.62207	0.886646	0.0347844	0.0046423
4442	1.39447	8.61462	0.887635	0.0346759	0.00462423
4443	1.39479	8.60684	0.888629	0.0345643	0.00460394
4444	1.3951	8.59874	0.889629	0.0344498	0.00458175
4445	1.39542	8.59032	0.890633	0.0343322	0.00455725
4446	1.39573	8.58158	0.891641	0.0342117	0.00453026
4447	1.39604	8.57253	0.892652	0.0340882	0.004501
4448	1.39636	8.56317	0.893664	0.0339616	0.00446927
4449	1.39667	8.55351	0.894678	0.0338319	0.00443497
4450	1.39699	8.54354	0.895694	0.0336994	0.00439844
4451	1.3973	8.53327	0.89671	0.0335641	0.00435941
4452	1.39761	8.52271	0.897725	0.0334258	0.00431778
4453	1.39793	8.51185	0.898739	0.0332847	0.00427356
4454	1.39824	8.50071	0.899752	0.0331412	0.00422729
4455	1.39856	8.48928	0.900764	0.0329952	0.00417896
4456	1.39887	8.47758	0.901774	0.0328467	0.00412819
4457	1.39918	8.46559	0.90278	0.0326958	0.00407516
4458	1.3995	8.45334	0.903784	0.0325427	0.00401992
4459	1.39981	8.44081	0.904786	0.0323876	0.00396286
4460	1.40013	8.42803	0.905784	0.0322304	0.00390386
4461	1.40044	8.41498	0.906779	0.0320714	0.003843
4462	1.40075	8.40169	0.907771	0.0319108	0.00378077
4463	1.40107	8.38814	0.90876	0.0317486	0.00371691
4464	1.40138	8.37435	0.909745	0.031585	0.00365173
4465	1.4017	8.36032	0.910725	0.0314199	0.00358488
4466	1.40201	8.34605	0.911699	0.0312532	0.00351604
4467	1.40232	8.33156	0.912668	0.0310854	0.00344581
4468	1.40264	8.31684	0.913633	0.0309165	0.00337453
4469	1.40295	8.3019	0.914592	0.0307467	0.00330205
4470	1.40327	8.28675	0.915546	0.0305759	0.00322872
4471	1.40358	8.27139	0.916493	0.030404	0.00315404
4472	1.40389	8.25583	0.917431	0.0302313	0.00307775
4473	1.40421	8.24007	0.918361	0.0300577	0.00299984
4474	1.40452	8.22412	0.919283	0.0298833	0.00292071
4475	1.40484	8.20798	0.920194	0.029708	0.00284
4476	1.40515	8.19167	0.921095	0.0295321	0.00275791
4477	1.40546	8.17517	0.921986	0.0293556	0.00267437
4478	1.40578	8.15851	0.922866	0.0291785	0.00258935
4479	1.40609	8.14169	0.923734	0.0290011	0.00250307
4480	1.40641	8.12471	0.924591	0.0288234	0.00241571
4481	1.40672	8.10758	0.925435	0.0286453	0.00232695
4482	1.40703	8.0903	0.926265	0.0284668	0.00223662
4483	1.40735	8.07289	0.92708	0.0282881	0.00214469
4484	1.40766	8.05534	0.927881	0.0281093	0.0020514
4485	1.40798	8.03767	0.928668	0.0279307	0.0019571
4486	1.40829	8.01988	0.92944	0.0277522	0.00186161
4487	1.4086	8.00197	0.930196	0.0275739	0.00176491
4488	1.40892	7.98396	0.930937	0.0273959	0.00166702
4489	1.40923	7.96585	0.93166	0.0272182	0.00156781
4490	1.40955	7.94764	0.932369	0.0270418	0.00146836
4491	1.40986	7.92934	0.933061	0.0268659	0.00136786
4492	1.41017	7.91096	0.933735	0.0266904	0.00126606
4493	1.41049	7.89251	0.934391	0.0265153	0.00116303
4494	1.4108	7.87399	0.935028	0.0263408	0.00105887
4495	1.41112	7.85541	0.935647	0.0261672	0.00095375
4496	1.41143	7.83677	0.936247	0.0259945	0.000847791
4497	1.41174	7.81809	0.93683	0.025823	0.000741098
4498	1.41206	7.79936	0.937395	0.0256527	0.000633828
4499	1.41237	7.78059	0.937941	0.0254836	0.000526009
4500	1.41269	7.7618	0.938469	0.0253157	0.000417721
4501	1.413	7.74299	0.938978	0.0251492	0.000308929
4502	1.41331	7.72416	0.93947	0.024984	0.000199736
4503	1.41363	7.70532	0.939943	0.0248204	9.02267e-05
4504	1.41394	7.68648	0.940399	0.0246582	-1.94981e-05
4505	1.41426	7.66765	0.940837	0.0244976	-0.000129348
4506	1.41457	7.64882	0.942134	0.024342	0.000123759
4507	1.41488	7.63002	0.943245	0.0242695	0.000266463
4508	1.4152	7.61124	0.94412	0.0241609	0.000276318
4509	1.41551	7.59249	0.944682	0.0240066	0.000141047
4510	1.41583	7.57378	0.945036	0.0238287	-5.61172e-05
4511	1.41614	7.55511	0.945325	0.0236494	-0.000239515
4512	1.41645	7.5365	0.945654	0.0234818	-0.000373274
4513	1.41677	7.51794	0.946071	0.0233307	-0.000453636
4514	1.41708	7.49945	0.946583	0.023197	-0.000489044
4515	1.4174	7.48103	0.947168	0.0230774	-0.000494275
4516	1.41771	7.46269	0.947788	0.0229669	-0.00048404
4517	1.41802	7.44443	0.948407	0.0228605	-0.000470545
4518	1.41834	7.42626	0.948995	0.0227539	-0.000462705
4519	1.41865	7.40819	0.949532	0.0226444	-0.00046595
4520	1.41897	7.39022	0.95001	0.0225312	-0.000482045
4521	1.41928	7.37237	0.950432	0.022415	-0.000509905
4522	1.41959	7.35462	0.950804	0.022297	-0.000546285
4523	1.41991	7.33701	0.951138	0.0221787	-0.000588647
4524	1.42022	7.31952	0.951443	0.0220612	-0.000634391
4525	1.42054	7.30216	0.951728	0.0219459	-0.000680936
4526	1.42085	7.28495	0.952	0.0218335	-0.000726974
4527	1.42116	7.26788	0.952262	0.0217241	-0.000771734
4528	1.42148	7.25097	0.952516	0.0216179	-0.000814789
4529	1.42179	7.23422	0.952763	0.0215144	-0.000856427
4530	1.42211	7.21763	0.953003	0.0214136	-0.000896367
4531	1.42242	7.20121	0.953235	0.0213153	-0.000935234
4532	1.42273	7.18497	0.95346	0.0212195	-0.000972215
4533	1.42305	7.16892	0.953679	0.0211263	-0.00100714
4534	1.42336	7.15305	0.953888	0.0210352	-0.00104138
4535	1.42368	7.13737	0.954087	0.0209461	-0.00107491
4536	1.42399	7.1219	0.954275	0.0208589	-0.00110797
4537	1.4243	7.10663	0.954452	0.0207734	-0.00114091
4538	1.42462	7.09157	0.954618	0.0206899	-0.00117311
4539	1.42493	7.07673	0.954773	0.0206086	-0.00120395
4540	1.42525	7.06211	0.954913	0.0205285	-0.00123653
4541	1.42556	7.04771	0.955036	0.02045	-0.00127024
4542	1.42587	7.03355	0.955145	0.0203734	-0.00130391
4543	1.42619	7.01962	0.955234	0.0202977	-0.00134063
4544	1.4265	7.00594	0.955307	0.0202237	-0.00137749
4545	1.42682	6.9925	0.955359	0.0201507	-0.00141715
4546	1.42713	6.97931	0.955391	0.0200792	-0.00145849
4547	1.42744	6.96638	0.955403	0.0200091	-0.00150164
4548	1.42776	6.9537	0.955396	0.0199409	-0.00154574
4549	1.42807	6.9413	0.955367	0.019874	-0.00159243
4550	1.42839	6.92916	0.955317	0.0198088	-0.00164084
4551	1.4287	6.9173	0.955245	0.0197454	-0.00169069
4552	1.42901	6.90571	0.955153	0.019684	-0.00174168
4553	1.42933	6.89441	0.955037	0.0196236	-0.00179559
4554	1.42964	6.88339	0.954899	0.0195654	-0.00185038
4555	1.42996	6.87266	0.95474	0.0195095	-0.00190585
4556	1.43027	6.86222	0.954555	0.019455	-0.00196476
4557	1.43058	6.85209	0.954354	0.0194041	-0.00202105
4558	1.4309	6.84225	0.954127	0.0193546	-0.00208075
4559	1.43121	6.83272	0.953882	0.0193084	-0.00213886
4560	1.43153	6.82349	0.953613	0.0192642	-0.00219914
4561	1.43184	6.81458	0.953323	0.0192227	-0.00225985
4562	1.43215	6.80598	0.953011	0.0191843	-0.00232021
4563	1.43247	6.7977	0.952678	0.0191485	-0.00238059
4564	1.43278	6.78974	0.952324	0.0191153	-0.00244124
4565	1.4331	6.7821	0.951949	0.0190852	-0.00250146
4566	1.43341	6.77479	0.951552	0.019058	-0.00256167
4567	1.43372	6.7678	0.951134	0.0190338	-0.00262159
4568	1.43404	6.76115	0.950697	0.0190132	-0.00268022
4569	1.43435	6.75483	0.95024	0.0189958	-0.00273837
4570	1.43467	6.74884	0.949762	0.0189817	-0.00279611
4571	1.43498	6.7432	0.949264	0.0189713	-0.00285248
4572	1.43529	6.73789	0.948746	0.018964	-0.0029086
4573	1.43561	6.73292	0.94821	0.0189607	-0.0029628
4574	1.43592	6.7283	0.947654	0.0189608	-0.0030161
4575	1.43624	6.72402	0.947081	0.0189651	-0.00306723
4576	1.43655	6.72009	0.946489	0.0189728	-0.0031173
4577	1.43686	6.71651	0.94588	0.0189843	-0.0031656
4578	1.43718	6.71327	0.945252	0.0189993	-0.0032129
4579	1.43749	6.71039	0.944608	0.0190185	-0.00325783
4580	1.43781	6.70786	0.943946	0.0190414	-0.0033013
4581	1.43812	6.70568	0.94327	0.0190688	-0.00334188
4582	1.43843	6.70385	0.942576	0.0190996	-0.00338141
4583	1.43875	6.70237	0.941867	0.0191346	-0.0034184
4584	1.43906	6.70125	0.941141	0.0191733	-0.00345389
4585	1.43938	6.70049	0.940401	0.019216	-0.00348692
4586	1.43969	6.70008	0.939647	0.0192627	-0.0035177
4587	1.44	6.70002	0.938877	0.0193134	-0.00354616
4588	1.44032	6.70032	0.938092	0.0193675	-0.00357337
4589	1.44063	6.70097	0.937292	0.0194251	-0.00359831
4590	1.44095	6.70198	0.936479	0.019487	-0.00362069
4591	1.44126	6.70334	0.935653	0.0195529	-0.00364056
4592	1.44157	6.70506	0.934809	0.0196214	-0.00365997
4593	1.44189	6.70713	0.933953	0.019694	-0.00367671
4594	1.4422	6.70955	0.933085	0.0197705	-0.00369087
4595	1.44252	6.71232	0.932205	0.0198507	-0.00370259
4596	1.44283	6.71545	0.931312	0.0199342	-0.00371262
4597	1.44314	6.71892	0.930407	0.0200215	-0.00372001
4598	1.44346	6.72274	0.929486	0.0201108	-0.00372718
4599	1.44377	6.72691	0.928556	0.0202045	-0.00373108
4600	1.44409	6.73143	0.927615	0.0203015	-0.00373266
4601	1.4444	6.73628	0.926663	0.0204018	-0.00373202
4602	1.44471	6.74148	0.925702	0.0205054	-0.00372923
4603	1.44503	6.74702	0.92473	0.0206122	-0.00372429
4604	1.44534	6.7529	0.923751	0.0207228	-0.00371643
4605	1.44566	6.75911	0.922762	0.0208361	-0.0037066
4606	1.44597	6.76566	0.921764	0.0209519	-0.00369537
4607	1.44628	6.77254	0.920758	0.0210708	-0.00368153
4608	1.4466	6.77975	0.919748	0.0211934	-0.00366445
4609	1.44691	6.78729	0.918728	0.0213174	-0.00364635
4610	1.44723	6.79515	0.917706	0.0214454	-0.00362451
4611	1.44754	6.80333	0.916678	0.0215755	-0.00360087
4612	1.44785	6.81183	0.915647	0.0217087	-0.00357423
4613	1.44817	6.82064	0.914615	0.0218446	-0.00354469
4614	1.44848	6.82977	0.913576	0.021982	-0.00351394
4615	1.4488	6.8392	0.912542	0.0221235	-0.00347852
4616	1.44911	6.84894	0.911503	0.0222661	-0.00344172
4617	1.44942	6.85899	0.910469	0.0224124	-0.00340091
4618	1.44974	6.86933	0.909432	0.0225597	-0.00335859
4619	1.45005	6.87996	0.908403	0.0227106	-0.00331185
4620	1.45037	6.89089	0.907373	0.0228626	-0.00326336
4621	1.45068	6.90211	0.90635	0.0230178	-0.0032111
4622	1.45099	6.9136	0.905329	0.023174	-0.00315712
4623	1.45131	6.92538	0.904313	0.0233323	-0.00310015
4624	1.45162	6.93743	0.903302	0.0234923	-0.00304071
4625	1.45194	6.94975	0.902297	0.0236537	-0.00297883
4626	1.45225	6.96234	0.901298	0.0238167	-0.00291464
4627	1.45256	6.97519	0.900305	0.0239807	-0.00284815
4628	1.45288	6.9883	0.899318	0.0241457	-0.00277967
4629	1.45319	7.00166	0.898339	0.0243114	-0.00270916
4630	1.45351	7.01527	0.897361	0.0244768	-0.00263829
4631	1.45382	7.02912	0.896395	0.024644	-0.00256439
4632	1.45413	7.04321	0.895433	0.0248109	-0.00248948
4633	1.45445	7.05753	0.894481	0.0249784	-0.00241274
4634	1.45476	7.07208	0.893536	0.0251464	-0.00233431
4635	1.45508	7.08686	0.8926	0.0253145	-0.00225441
4636	1.45539	7.10185	0.891671	0.0254828	-0.0021732
4637	1.4557	7.11705	0.89075	0.0256506	-0.00209136
4638	1.45602	7.13246	0.889839	0.0258189	-0.00200786
4639	1.45633	7.14807	0.88894	0.0259877	-0.00192246
4640	1.45665	7.16388	0.888048	0.0261556	-0.00183649
4641	1.45696	7.17988	0.887169	0.0263241	-0.0017487
4642	1.45727	7.19606	0.8863	0.0264923	-0.00165985
4643	1.45759	7.21242	0.885443	0.0266605	-0.00156959
4644	1.4579	7.22896	0.884598	0.0268284	-0.00147798
4645	1.45822	7.24566	0.883767	0.0269963	-0.00138492
4646	1.45853	7.26252	0.882948	0.0271638	-0.00129051
4647	1.45884	7.27954	0.882142	0.0273311	-0.0011948
4648	1.45916	7.29671	0.881349	0.027498	-0.00109806
4649	1.45947	7.31402	0.88057	0.0276645	-0.00100016
4650	1.45979	7.33146	0.879806	0.0278308	-0.000900903
4651	1.4601	7.34904	0.879059	0.0279971	-0.000799896
4652	1.46041	7.36674	0.878326	0.0281627	-0.000697904
4653	1.46073	7.38457	0.877606	0.0283274	-0.000595155
4654	1.46104	7.4025	0.876905	0.0284924	-0.000490591
4655	1.46136	7.42054	0.87622	0.028657	-0.000384858
4656	1.46167	7.43868	0.87555	0.028821	-0.000278065
4657	1.46198	7.45691	0.874898	0.0289846	-0.000169979
4658	1.4623	7.47522	0.87426	0.0291474	-6.11154e-05
4659	1.46261	7.49362	0.873642	0.0293101	4.89484e-05
4660	1.46293	7.51209	0.873039	0.029472	0.000159827
4661	1.46324	7.53063	0.872454	0.0296333	0.000271639
4662	1.46355	7.54922	0.871886	0.0297938	0.000384245
4663	1.46387	7.56787	0.871334	0.0299536	0.000497502
4664	1.46418	7.58657	0.870798	0.0301124	0.000611268
4665	1.4645	7.60531	0.870278	0.0302704	0.00072542
4666	1.46481	7.62408	0.869773	0.0304272	0.000839819
4667	1.46512	7.64288	0.869285	0.0305832	0.000954334
4668	1.46544	7.6617	0.868811	0.0307379	0.00106898
4669	1.46575	7.68053	0.868353	0.0308914	0.0011836
4670	1.46607	7.69937	0.86791	0.0310439	0.00129849
4671	1.46638	7.7182	0.867481	0.0311951	0.00141309
4672	1.46669	7.73704	0.866214	0.0313364	0.0011814
4673	1.46701	7.75586	0.865048	0.0313867	0.00100866
4674	1.46732	7.77466	0.863967	0.031455	0.000885217
4675	1.46764	7.79343	0.863202	0.0315763	0.000927026
4676	1.46795	7.81217	0.862738	0.0317379	0.00109454
4677	1.46826	7.83087	0.86243	0.0319119	0.0012929
4678	1.46858	7.84952	0.862129	0.0320771	0.00145398
4679	1.46889	7.86812	0.861741	0.0322229	0.00155208
4680	1.46921	7.88666	0.861234	0.0323471	0.00159009
4681	1.46952	7.90514	0.860623	0.0324533	0.00158391
4682	1.46983	7.92354	0.859948	0.0325485	0.00155407
4683	1.47015	7.94186	0.859263	0.0326406	0.00152112
4684	1.47046	7.9601	0.858612	0.0327356	0.00149938
4685	1.47078	7.97824	0.858026	0.0328369	0.00149668
4686	1.47109	7.99629	0.857515	0.032945	0.00151411
4687	1.4714	8.01423	0.857072	0.0330583	0.00154774
4688	1.47172	8.03206	0.856685	0.0331743	0.00159163
4689	1.47203	8.04977	0.856335	0.03329	0.0016398
4690	1.47235	8.06736	0.856006	0.0334035	0.00168747
4691	1.47266	8.08481	0.855688	0.0335132	0.00173204
4692	1.47297	8.10213	0.855372	0.0336189	0.0017725
4693	1.47329	8.11931	0.855059	0.0337207	0.00180903
4694	1.4736	8.13634	0.854747	0.0338189	0.00184246
4695	1.47392	8.15321	0.85444	0.0339141	0.00187377
4696	1.47423	8.16992	0.85414	0.0340068	0.00190388
4697	1.47454	8.18647	0.85385	0.0340975	0.00193344
4698	1.47486	8.20284	0.853571	0.0341865	0.001963
4699	1.47517	8.21904	0.853305	0.034274	0.00199281
4700	1.47549	8.23505	0.853053	0.03436	0.00202307
4701	1.4758	8.25087	0.852815	0.0344448	0.00205378
4702	1.47611	8.26649	0.852592	0.0345283	0.00208531
4703	1.47643	8.28192	0.852386	0.0346105	0.00211766
4704	1.47674	8.29714	0.852196	0.0346915	0.00215108
4705	1.47706	8.31214	0.852023	0.0347711	0.00218483
4706	1.47737	8.32693	0.851867	0.0348495	0.00222013
4707	1.47768	8.3415	0.851729	0.0349268	0.00225722
4708	1.478	8.35583	0.851611	0.035003	0.0022956
4709	1.47831	8.36994	0.851513	0.0350781	0.00233601
4710	1.47863	8.38381	0.851437	0.0351521	0.00237856
4711	1.47894	8.39743	0.851382	0.0352252	0.00242327
4712	1.47925	8.41081	0.85135	0.0352973	0.00247012
4713	1.47957	8.42393	0.851339	0.0353683	0.00251899
4714	1.47988	8.4368	0.851352	0.0354382	0.00256984
4715	1.4802	8.44941	0.851386	0.0355065	0.00262192
4716	1.48051	8.46175	0.851441	0.0355734	0.00267566
4717	1.48082	8.47382	0.851519	0.0356387	0.00273102
4718	1.48114	8.48561	0.851618	0.0357025	0.00278739
4719	1.48145	8.49713	0.851739	0.035765	0.00284495
4720	1.48177	8.50836	0.851881	0.0358254	0.00290323
4721	1.48208	8.51931	0.852045	0.0358838	0.00296267
4722	1.48239	8.52997	0.85223	0.0359403	0.00302272
4723	1.48271	8.54033	0.852436	0.0359945	0.00308304
4724	1.48302	8.55039	0.852663	0.0360465	0.00314331
4725	1.48334	8.56015	0.85291	0.0360963	0.00320398
4726	1.48365	8.56961	0.853178	0.0361441	0.00326503
4727	1.48396	8.57875	0.853467	0.0361896	0.00332594
4728	1.48428	8.58759	0.853778	0.0362329	0.0033871
4729	1.48459	8.59611	0.854109	0.0362738	0.00344776
4730	1.48491	8.60431	0.854462	0.0363123	0.00350839
4731	1.48522	8.61219	0.854836	0.0363484	0.00356893
4732	1.48553	8.61975	0.85523	0.0363819	0.00362889
4733	1.48585	8.62698	0.855646	0.0364129	0.00368849
4734	1.48616	8.63388	0.856082	0.036441	0.00374717
4735	1.48648	8.64045	0.856539	0.0364664	0.00380532
4736	1.48679	8.64669	0.857016	0.0364888	0.00386236
4737	1.4871	8.65259	0.857513	0.0365083	0.0039186
4738	1.48742	8.65816	0.85803	0.0365249	0.00397399
4739	1.48773	8.66338	0.858566	0.0365384	0.00402818
4740	1.48805	8.66826	0.859121	0.0365487	0.00408076
4741	1.48836	8.6728	0.859694	0.0365558	0.00413198
4742	1.48867	8.67699	0.860285	0.0365594	0.00418134
4743	1.48899	8.68083	0.860893	0.0365597	0.00422905
4744	1.4893	8.68433	0.861518	0.0365565	0.00427503
4745	1.48962	8.68748	0.862159	0.0365498	0.004319
4746	1.48993	8.69027	0.862815	0.0365395	0.00436064
4747	1.49024	8.69272	0.863485	0.0365253	0.0043997
4748	1.49056	8.69481	0.86417	0.0365075	0.00443659
4749	1.49087	8.69655	0.864869	0.0364861	0.00447135
4750	1.49119	8.69794	0.865581	0.036461	0.00450378
4751	1.4915	8.69897	0.866306	0.0364321	0.00453342
4752	1.49181	8.69965	0.867043	0.0363995	0.00456071
4753	1.49213	8.69997	0.867793	0.0363631	0.00458552
4754	1.49244	8.69994	0.868555	0.0363232	0.00460807
4755	1.49276	8.69955	0.869329	0.0362797	0.00462844
4756	1.49307	8.69881	0.870115	0.0362326	0.00464629
4757	1.49338	8.69771	0.870913	0.0361819	0.00466203
4758	1.4937	8.69626	0.871723	0.0361279	0.00467582
4759	1.49401	8.69446	0.872544	0.0360704	0.00468743
4760	1.49433	8.6923	0.873377	0.0360096	0.00469713
4761	1.49464	8.68979	0.874222	0.0359454	0.00470462
4762	1.49495	8.68693	0.875078	0.0358779	0.00471031
4763	1.49527	8.68372	0.875946	0.0358073	0.00471444
4764	1.49558	8.68016	0.876826	0.0357336	0.00471697
4765	1.4959	8.67625	0.877717	0.0356569	0.00471789
4766	1.49621	8.672	0.878619	0.035577	0.00471679
4767	1.49652	8.6674	0.879532	0.0354941	0.00471407
4768	1.49684	8.66246	0.880456	0.0354082	0.00470978
4769	1.49715	8.65717	0.88139	0.0353193	0.00470388
4770	1.49747	8.65155	0.882335	0.0352274	0.00469632
4771	1.49778	8.64558	0.883289	0.0351325	0.00468703
4772	1.49809	8.63929	0.884252	0.0350348	0.0046763
4773	1.49841	8.63266	0.885224	0.034934	0.00466364
4774	1.49872	8.62569	0.886203	0.0348301	0.00464891
4775	1.49904	8.6184	0.887189	0.0347232	0.00463203
4776	1.49935	8.61079	0.888181	0.0346131	0.00461303
4777	1.49966	8.60285	0.889178	0.0345	0.00459177
4778	1.49998	8.59459	0.890181	0.034384	0.0045686
4779	1.50029	8.58601	0.891188	0.0342649	0.00454303
4780	1.50061	8.57712	0.892199	0.0341431	0.00451521
4781	1.50092	8.56791	0.893211	0.0340181	0.00448491
4782	1.50123	8.5584	0.894226	0.0338899	0.004452
4783	1.50155	8.54859	0.895242	0.0337589	0.00441682
4784	1.50186	8.53847	0.896258	0.0336249	0.00437906
4785	1.50218	8.52805	0.897274	0.033488	0.00433872
4786	1.50249	8.51734	0.898288	0.0333483	0.00429579
4787	1.5028	8.50635	0.899303	0.033206	0.00425074
4788	1.50312	8.49506	0.900316	0.0330611	0.00420348
4789	1.50343	8.48349	0.901327	0.0329138	0.00415385
4790	1.50375	8.47165	0.902336	0.032764	0.0041019
4791	1.50406	8.45953	0.903342	0.032612	0.00404778
4792	1.50437	8.44714	0.904344	0.0324577	0.00399144
4793	1.50469	8.43448	0.905344	0.0323015	0.00393337
4794	1.505	8.42157	0.906342	0.0321432	0.00387346
4795	1.50532	8.4084	0.907337	0.0319835	0.00381218
4796	1.50563	8.39498	0.908327	0.031822	0.00374919
4797	1.50594	8.38131	0.909315	0.0316591	0.00368483
4798	1.50626	8.3674	0.910298	0.0314947	0.00361876
4799	1.50657	8.35325	0.911276	0.0313288	0.00355106
4800	1.50689	8.33887	0.912247	0.0311614	0.00348129
4801	1.5072	8.32426	0.913215	0.0309931	0.0034106
4802	1.50751	8.30943	0.914177	0.0308236	0.00333862
4803	1.50783	8.29439	0.915133	0.0306531	0.0032654
4804	1.50814	8.27913	0.916084	0.0304818	0.00319148
4805	1.50846	8.26367	0.917027	0.0303093	0.0031161
4806	1.50877	8.24801	0.917962	0.030136	0.00303904
4807	1.50908	8.23216	0.918887	0.0299618	0.00296031
4808	1.5094	8.21611	0.919805	0.029787	0.00288044
4809	1.50971	8.19989	0.920712	0.0296114	0.00279917
4810	1.51003	8.18348	0.921609	0.0294352	0.00271641
4811	1.51034	8.1669	0.922494	0.0292584	0.00263217
4812	1.51065	8.15016	0.923369	0.0290811	0.00254659
4813	1.51097	8.13326	0.924232	0.0289034	0.00245975
4814	1.51128	8.1162	0.925083	0.0287255	0.00237165
4815	1.5116	8.099	0.925921	0.0285472	0.00228215
4816	1.51191	8.08166	0.926744	0.0283686	0.00219112
4817	1.51222	8.06418	0.927552	0.0281897	0.00209851
4818	1.51254	8.04657	0.928347	0.0280109	0.00200457
4819	1.51285	8.02883	0.929127	0.0278322	0.00190965
4820	1.51317	8.01098	0.929891	0.0276537	0.00181357
4821	1.51348	7.99302	0.93064	0.0274755	0.00171628
4822	1.51379	7.97496	0.931373	0.0272976	0.00161778
4823	1.51411	7.9568	0.932091	0.0271209	0.00151892
4824	1.51442	7.93854	0.932791	0.0269445	0.00141879
4825	1.51474	7.92021	0.933475	0.0267686	0.00131746
4826	1.51505	7.90179	0.93414	0.026593	0.00121495
4827	1.51536	7.8833	0.934786	0.0264181	0.00111129
4828	1.51568	7.86475	0.935415	0.0262439	0.00100663
4829	1.51599	7.84614	0.936025	0.0260707	0.00090108
4830	1.51631	7.82748	0.936617	0.0258985	0.000794736
4831	1.51662	7.80877	0.937191	0.0257276	0.000687777
4832	1.51693	7.79002	0.937747	0.0255578	0.000580225
4833	1.51725	7.77125	0.938284	0.0253892	0.000472169
4834	1.51756	7.75244	0.938803	0.0252219	0.000363567
4835	1.51788	7.73362	0.939304	0.0250559	0.000254516
4836	1.51819	7.71479	0.939786	0.0248914	0.000145125
4837	1.5185	7.69595	0.940251	0.0247284	3.54772e-05
4838	1.51882	7.67711	0.940699	0.0245669	-7.43324e-05
4839	1.51913	7.65828	0.942005	0.0244103	0.000178786
4840	1.51945	7.63946	0.943125	0.0243369	0.000321461
4841	1.51976	7.62067	0.944009	0.0242274	0.000331307
4842	1.52007	7.6019	0.94458	0.0240723	0.000196184
4843	1.52039	7.58317	0.944943	0.0238936	-8.78689e-07
4844	1.5207	7.56449	0.945241	0.0237133	-0.000184271
4845	1.52102	7.54584	0.945578	0.0235447	-0.000318265
4846	1.52133	7.52726	0.946002	0.0233925	-0.000399105
4847	1.52164	7.50873	0.946522	0.0232577	-0.000434856
4848	1.52196	7.49028	0.947115	0.0231371	-0.000440308
4849	1.52227	7.47189	0.947743	0.0230257	-0.00043027
4850	1.52259	7.45359	0.94837	0.0229183	-0.000416982
4851	1.5229	7.43538	0.948966	0.0228108	-0.000409385
4852	1.52321	7.41726	0.94951	0.0227003	-0.000412886
4853	1.52353	7.39924	0.949996	0.0225862	-0.000429217
4854	1.52384	7.38132	0.950425	0.0224689	-0.000456873
4855	1.52416	7.36352	0.950805	0.0223499	-0.00049376
4856	1.52447	7.34584	0.951146	0.0222306	-0.000536671
4857	1.52478	7.32829	0.951457	0.0221122	-0.000582937
4858	1.5251	7.31086	0.951749	0.0219959	-0.000629968
4859	1.52541	7.29358	0.952027	0.0218824	-0.000676459
4860	1.52573	7.27644	0.952296	0.0217719	-0.000721645
4861	1.52604	7.25945	0.952555	0.0216643	-0.00076582
4862	1.52635	7.24261	0.95281	0.0215599	-0.000807287
4863	1.52667	7.22594	0.953057	0.0214581	-0.000847558
4864	1.52698	7.20944	0.953297	0.0213589	-0.000886154
4865	1.5273	7.19311	0.953529	0.0212621	-0.000923473
4866	1.52761	7.17696	0.953753	0.0211675	-0.00095988
4867	1.52792	7.161	0.953969	0.0210753	-0.000994206
4868	1.52824	7.14522	0.954175	0.0209852	-0.00102812
4869	1.52855	7.12965	0.95437	0.0208967	-0.00106187
4870	1.52887	7.11428	0.954555	0.0208104	-0.00109413
4871	1.52918	7.09911	0.954728	0.020726	-0.00112639
4872	1.52949	7.08416	0.95489	0.0206432	-0.00115862
4873	1.52981	7.06943	0.955036	0.0205619	-0.00119203
4874	1.53012	7.05492	0.955168	0.0204825	-0.00122509
4875	1.53044	7.04064	0.955283	0.0204044	-0.00126008
4876	1.53075	7.02659	0.955382	0.0203279	-0.00129574
4877	1.53106	7.01278	0.955461	0.0202526	-0.0013339
4878	1.53138	6.99922	0.955522	0.0201785	-0.00137366
4879	1.53169	6.9859	0.955563	0.020106	-0.00141483
4880	1.53201	6.97284	0.955583	0.0200346	-0.00145854
4881	1.53232	6.96004	0.955583	0.0199648	-0.00150395
4882	1.53263	6.9475	0.955563	0.0198968	-0.00155006
4883	1.53295	6.93522	0.95552	0.01983	-0.00159988
4884	1.53326	6.92322	0.955458	0.0197654	-0.00164927
4885	1.53358	6.9115	0.955373	0.0197023	-0.00170171
4886	1.53389	6.90005	0.955268	0.0196411	-0.00175447
4887	1.5342	6.88889	0.955139	0.0195816	-0.0018097
4888	1.53452	6.87801	0.954989	0.0195242	-0.00186583
4889	1.53483	6.86743	0.954815	0.0194686	-0.0019241
4890	1.53515	6.85714	0.954621	0.0194156	-0.00198249
4891	1.53546	6.84715	0.954405	0.0193651	-0.00204097
4892	1.53577	6.83747	0.954167	0.0193167	-0.00210124
4893	1.53609	6.82809	0.953908	0.019271	-0.00216161
4894	1.5364	6.81902	0.953627	0.0192285	-0.00222228
4895	1.53672	6.81026	0.953323	0.0191877	-0.00228445
4896	1.53703	6.80182	0.953001	0.0191505	-0.00234434
4897	1.53734	6.7937	0.952656	0.0191154	-0.00240604
4898	1.53766	6.7859	0.952288	0.0190829	-0.00246813
4899	1.53797	6.77842	0.951901	0.0190542	-0.00252834
4900	1.53829	6.77127	0.951492	0.0190283	-0.00258889
4901	1.5386	6.76445	0.951065	0.019006	-0.00264813
4902	1.53891	6.75796	0.950616	0.0189868	-0.0027071
4903	1.53923	6.75181	0.950147	0.018971	-0.00276518
4904	1.53954	6.74599	0.949658	0.0189586	-0.00282263
4905	1.53986	6.74051	0.949149	0.0189496	-0.0028792
4906	1.54017	6.73538	0.948621	0.0189441	-0.00293465
4907	1.54048	6.73058	0.948074	0.0189426	-0.00298849
4908	1.5408	6.72613	0.947509	0.0189447	-0.00304087
4909	1.54111	6.72202	0.946927	0.0189506	-0.00309153
4910	1.54143	6.71827	0.946325	0.0189599	-0.00314126
4911	1.54174	6.71486	0.945706	0.0189732	-0.00318908
4912	1.54205	6.7118	0.945069	0.0189903	-0.00323536
4913	1.54237	6.70909	0.944415	0.0190114	-0.00327956
4914	1.54268	6.70673	0.943746	0.0190366	-0.00332157
4915	1.543	6.70472	0.94306	0.0190656	-0.00336179
4916	1.54331	6.70307	0.942358	0.0190985	-0.00340022
4917	1.54362	6.70177	0.94164	0.0191354	-0.00343648
4918	1.54394	6.70083	0.940907	0.0191762	-0.00347058
4919	1.54425	6.70024	0.940157	0.0192206	-0.00350315
4920	1.54457	6.7	0.939396	0.0192696	-0.00353248
4921	1.54488	6.70013	0.938616	0.0193215	-0.00356106
4922	1.54519	6.7006	0.937824	0.0193779	-0.00358673
4923	1.54551	6.70143	0.937016	0.0194374	-0.00361081
4924	1.54582	6.70262	0.936195	0.0195011	-0.0036322
4925	1.54614	6.70415	0.935361	0.0195687	-0.00365147
4926	1.54645	6.70605	0.93451	0.0196391	-0.00366972
4927	1.54676	6.70829	0.933648	0.0197139	-0.00368508
4928	1.54708	6.71089	0.932772	0.019792	-0.00369867
4929	1.54739	6.71384	0.931885	0.019874	-0.00370934
4930	1.54771	6.71713	0.930985	0.0199595	-0.00371812
4931	1.54802	6.72078	0.930071	0.0200478	-0.00372559
4932	1.54833	6.72477	0.929145	0.0201392	-0.00373129
4933	1.54865	6.72911	0.928209	0.0202348	-0.00373378
4934	1.54896	6.7338	0.927264	0.0203339	-0.00373379
4935	1.54928	6.73883	0.926306	0.020436	-0.0037321
4936	1.54959	6.7442	0.925338	0.0205409	-0.00372877
4937	1.5499	6.74991	0.924361	0.0206496	-0.00372273
4938	1.55022	6.75595	0.923377	0.0207617	-0.00371387
4939	1.55053	6.76233	0.92238	0.0208757	-0.00370417
4940	1.55085	6.76905	0.921376	0.0209927	-0.00369214
4941	1.55116	6.77609	0.920371	0.0211144	-0.0036756
4942	1.55147	6.78346	0.919355	0.0212378	-0.00365806
4943	1.55179	6.79116	0.918333	0.0213638	-0.00363826
4944	1.5521	6.79918	0.917308	0.0214929	-0.0036155
4945	1.55242	6.80752	0.916278	0.021625	-0.00359019
4946	1.55273	6.81617	0.915245	0.0217593	-0.00356249
4947	1.55304	6.82514	0.914207	0.0218957	-0.0035328
4948	1.55336	6.83442	0.913172	0.0220359	-0.00349899
4949	1.55367	6.84401	0.912135	0.0221779	-0.00346305
4950	1.55399	6.8539	0.911097	0.0223224	-0.00342436
4951	1.5543	6.86409	0.910061	0.0224691	-0.00338307
4952	1.55461	6.87458	0.909027	0.0226185	-0.00333842
4953	1.55493	6.88536	0.907996	0.0227697	-0.00329111
4954	1.55524	6.89644	0.906972	0.0229241	-0.00323999
4955	1.55556	6.90779	0.905947	0.0230793	-0.00318762
4956	1.55587	6.91943	0.904928	0.0232369	-0.00313192
4957	1.55618	6.93134	0.903913	0.0233961	-0.00307385
4958	1.5565	6.94353	0.902905	0.0235569	-0.00301321
4959	1.55681	6.95598	0.901902	0.0237191	-0.00295021
4960	1.55713	6.9687	0.900904	0.0238826	-0.00288528
4961	1.55744	6.98168	0.899914	0.0240474	-0.00281747
4962	1.55775	6.99492	0.898931	0.0242132	-0.00274764
4963	1.55807	7.0084	0.897953	0.0243791	-0.00267653
4964	1.55838	7.02213	0.896978	0.0245449	-0.00260481
4965	1.5587	7.0361	0.896014	0.0247124	-0.00253012
4966	1.55901	7.05031	0.895057	0.02488	-0.00245412
4967	1.55932	7.06474	0.894107	0.0250475	-0.00237676
4968	1.55964	7.07941	0.893165	0.0252155	-0.00229781
4969	1.55995	7.09429	0.892232	0.0253838	-0.0022174
4970	1.56027	7.10939	0.891307	0.025552	-0.00213576
4971	1.56058	7.12469	0.890391	0.0257203	-0.00205288
4972	1.56089	7.1402	0.889483	0.0258884	-0.00196902
4973	1.56121	7.15591	0.888588	0.0260572	-0.00188302
4974	1.56152	7.17182	0.887703	0.0262257	-0.0017959
4975	1.56184	7.18791	0.886831	0.0263946	-0.00170692
4976	1.56215	7.20418	0.885967	0.0265629	-0.00161718
4977	1.56246	7.22063	0.885115	0.0267308	-0.00152639
4978	1.56278	7.23725	0.884277	0.0268989	-0.00143405
4979	1.56309	7.25403	0.883451	0.0270669	-0.00134015
4980	1.56341	7.27097	0.882637	0.0272342	-0.00124533
4981	1.56372	7.28806	0.881838	0.0274016	-0.00114914
4982	1.56403	7.3053	0.88105	0.0275681	-0.00105211
4983	1.56435	7.32268	0.880279	0.0277348	-0.000953401
4984	1.56466	7.34019	0.879522	0.027901	-0.000853431
4985	1.56498	7.35784	0.878779	0.0280665	-0.000752494
4986	1.56529	7.3756	0.878053	0.0282322	-0.00064975
4987	1.5656	7.39348	0.877342	0.0283974	-0.000545964
4988	1.56592	7.41146	0.876647	0.0285619	-0.000441157
4989	1.56623	7.42955	0.875968	0.0287263	-0.00033496
4990	1.56655	7.44774	0.875306	0.0288902	-0.000227558
4991	1.56686	7.46601	0.874661	0.0290535	-0.000119093
4992	1.56717	7.48437	0.874032	0.0292165	-9.62492e-06
4993	1.56749	7.5028	0.87342	0.0293787	0.000100728
4994	1.5678	7.52131	0.872826	0.0295406	0.000212277
4995	1.56812	7.53987	0.872249	0.0297016	0.000324532
4996	1.56843	7.5585	0.871688	0.0298618	0.000437542
4997	1.56874	7.57717	0.871144	0.0300213	0.00055115
4998	1.56906	7.59589	0.870616	0.0301799	0.00066522
4999	1.56937	7.61464	0.870103	0.0303374	0.000779591
5000	1.56969	7.63343	0.869606	0.0304939	0.000894145
5001	1.57	7.65224	0.869124	0.0306493	0.00100879
5002	1.57031	7.67106	0.868658	0.0308036	0.0011235
5003	1.57063	7.6899	0.868207	0.0309567	0.00123813
5004	1.57094	7.70874	0.86777	0.0311086	0.00135298
5005	1.57126	7.72758	0.867348	0.0312593	0.00146745
5006	1.57157	7.7464	0.866086	0.0314	0.00123552
5007	1.57188	7.76521	0.864927	0.0314497	0.00106249
5008	1.5722	7.784	0.863851	0.0315173	0.000938689
5009	1.57251	7.80276	0.863091	0.031638	0.000980094
5010	1.57283	7.82148	0.862632	0.0317989	0.00114719
5011	1.57314	7.84016	0.862329	0.0319722	0.0013451
5012	1.57345	7.85879	0.862032	0.0321367	0.00150577
5013	1.57377	7.87736	0.86165	0.0322817	0.00160342
5014	1.57408	7.89587	0.861148	0.0324052	0.001641
5015	1.5744	7.91431	0.860541	0.0325108	0.0016344
5016	1.57471	7.93267	0.859871	0.0326053	0.00160416
5017	1.57502	7.95095	0.85919	0.0326967	0.00157082
5018	1.57534	7.96914	0.858545	0.032791	0.00154872
5019	1.57565	7.98724	0.857964	0.0328916	0.00154573
5020	1.57597	8.00523	0.857458	0.0329991	0.00156285
5021	1.57628	8.02312	0.857021	0.0331118	0.0015962
5022	1.57659	8.04089	0.856639	0.0332271	0.00163985
5023	1.57691	8.05854	0.856294	0.0333423	0.00168782
5024	1.57722	8.07606	0.855971	0.0334551	0.00173531
5025	1.57754	8.09345	0.855658	0.0335643	0.00177975
5026	1.57785	8.1107	0.855349	0.0336695	0.00182012
5027	1.57816	8.1278	0.855042	0.0337707	0.00185661
5028	1.57848	8.14475	0.854737	0.0338684	0.00189002
5029	1.57879	8.16155	0.854437	0.033963	0.00192138
5030	1.57911	8.17818	0.854144	0.0340552	0.00195157
5031	1.57942	8.19464	0.853861	0.0341454	0.00198119
5032	1.57973	8.21092	0.85359	0.0342339	0.00201082
5033	1.58005	8.22703	0.853332	0.0343208	0.00204079
5034	1.58036	8.24295	0.853088	0.0344064	0.00207111
5035	1.58068	8.25867	0.852858	0.0344904	0.00210193
5036	1.58099	8.27419	0.852643	0.0345732	0.00213345
5037	1.5813	8.28952	0.852445	0.0346547	0.00216572
5038	1.58162	8.30463	0.852263	0.0347349	0.002199
5039	1.58193	8.31953	0.852097	0.0348136	0.00223252
5040	1.58225	8.33421	0.851948	0.0348911	0.00226746
5041	1.58256	8.34866	0.851817	0.0349673	0.00230356
5042	1.58287	8.36288	0.851705	0.0350424	0.00234157
5043	1.58319	8.37687	0.851614	0.0351165	0.00238159
5044	1.5835	8.39062	0.851545	0.0351895	0.00242369
5045	1.58382	8.40412	0.851497	0.0352615	0.00246783
5046	1.58413	8.41737	0.851471	0.0353325	0.00251407
5047	1.58444	8.43037	0.851467	0.0354024	0.00256231
5048	1.58476	8.44311	0.851486	0.035471	0.00261242
5049	1.58507	8.45558	0.851526	0.0355381	0.00266376
5050	1.58539	8.46779	0.851588	0.0356038	0.00271678
5051	1.5857	8.47972	0.851673	0.0356679	0.00277145
5052	1.58601	8.49138	0.851779	0.0357308	0.00282714
5053	1.58633	8.50275	0.851907	0.0357919	0.00288412
5054	1.58664	8.51385	0.852056	0.035851	0.00294191
5055	1.58696	8.52465	0.852228	0.0359082	0.00300095
5056	1.58727	8.53516	0.852422	0.0359635	0.00306068
5057	1.58758	8.54537	0.852636	0.0360166	0.00312061
5058	1.5879	8.55528	0.852871	0.0360675	0.00318064
5059	1.58821	8.56489	0.853128	0.0361163	0.00324114
5060	1.58853	8.5742	0.853405	0.0361629	0.0033017
5061	1.58884	8.58319	0.853704	0.0362073	0.00336249
5062	1.58915	8.59187	0.854024	0.0362495	0.00342343
5063	1.58947	8.60023	0.854365	0.0362892	0.00348389
5064	1.58978	8.60827	0.854727	0.0363266	0.0035442
5065	1.5901	8.61599	0.85511	0.0363614	0.00360425
5066	1.59041	8.62339	0.855514	0.0363935	0.0036637
5067	1.59072	8.63046	0.855939	0.0364231	0.00372268
5068	1.59104	8.6372	0.856383	0.0364497	0.00378064
5069	1.59135	8.6436	0.856847	0.0364733	0.00383745
5070	1.59167	8.64967	0.857331	0.036494	0.00389352
5071	1.59198	8.6554	0.857835	0.0365118	0.0039488
5072	1.59229	8.6608	0.858359	0.0365266	0.00400299
5073	1.59261	8.66585	0.858902	0.0365384	0.00405603
5074	1.59292	8.67056	0.859463	0.0365469	0.00410739
5075	1.59324	8.67492	0.860042	0.0365522	0.00415731
5076	1.59355	8.67894	0.860638	0.036554	0.00420528
5077	1.59386	8.68262	0.861251	0.0365523	0.00425153
5078	1.59418	8.68594	0.861881	0.0365473	0.00429604
5079	1.59449	8.68891	0.862526	0.0365386	0.00433826
5080	1.59481	8.69153	0.863186	0.0365262	0.00437803
5081	1.59512	8.6938	0.86386	0.0365102	0.00441578
5082	1.59543	8.69572	0.86455	0.0364908	0.00445155
5083	1.59575	8.69729	0.865254	0.0364677	0.00448522
5084	1.59606	8.6985	0.86597	0.0364408	0.00451614
5085	1.59638	8.69935	0.8667	0.0364103	0.00454475
5086	1.59669	8.69985	0.867442	0.036376	0.00457089
5087	1.597	8.7	0.868197	0.0363381	0.00459485
5088	1.59732	8.69979	0.868965	0.0362968	0.00461671
5089	1.59763	8.69923	0.869745	0.0362518	0.00463603
5090	1.59795	8.69831	0.870537	0.0362032	0.00465325
5091	1.59826	8.69704	0.871341	0.0361513	0.00466847
5092	1.59857	8.69541	0.872157	0.036096	0.00468175
5093	1.59889	8.69343	0.872985	0.0360372	0.00469284
5094	1.5992	8.6911	0.873824	0.0359748	0.00470158
5095	1.59952	8.68841	0.874674	0.0359092	0.00470846
5096	1.59983	8.68538	0.875536	0.0358404	0.00471367
5097	1.60014	8.68199	0.876411	0.0357685	0.00471727
5098	1.60046	8.67826	0.877296	0.0356936	0.00471922
5099	1.60077	8.67418	0.878194	0.0356155	0.00471949
5100	1.60109	8.66975	0.879101	0.0355342	0.00471769
5101	1.6014	8.66498	0.880019	0.0354499	0.00471419
5102	1.60171	8.65987	0.880948	0.0353625	0.00470905
5103	1.60203	8.65441	0.881886	0.0352722	0.00470226
5104	1.60234	8.64862	0.882835	0.0351788	0.00469374
5105	1.60266	8.64249	0.883793	0.0350825	0.0046838
5106	1.60297	8.63603	0.88476	0.0349833	0.00467198
5107	1.60328	8.62923	0.885734	0.0348809	0.00465813
5108	1.6036	8.62211	0.886716	0.0347755	0.00464216
5109	1.60391	8.61465	0.887704	0.034667	0.00462411
5110	1.60423	8.60688	0.888698	0.0345554	0.00460385
5111	1.60454	8.59878	0.889698	0.034441	0.00458168
5112	1.60485	8.59036	0.890702	0.0343234	0.00455721
5113	1.60517	8.58162	0.891709	0.0342029	0.00453024
5114	1.60548	8.57258	0.89272	0.0340794	0.00450101
5115	1.6058	8.56322	0.893732	0.0339528	0.00446934
5116	1.60611	8.55356	0.894746	0.0338232	0.00443505
5117	1.60642	8.54359	0.895762	0.0336907	0.00439853
5118	1.60674	8.53332	0.896777	0.0335553	0.00435951
5119	1.60705	8.52276	0.897792	0.0334171	0.0043179
5120	1.60737	8.51191	0.898806	0.033276	0.0042737
5121	1.60768	8.50077	0.899819	0.0331324	0.00422744
5122	1.60799	8.48934	0.900831	0.0329864	0.00417909
5123	1.60831	8.47763	0.90184	0.0328379	0.00412839
5124	1.60862	8.46565	0.902847	0.0326871	0.00407539
5125	1.60894	8.4534	0.903851	0.032534	0.00402017
5126	1.60925	8.44088	0.904852	0.0323789	0.00396313
5127	1.60956	8.42809	0.90585	0.0322217	0.00390415
5128	1.60988	8.41505	0.906845	0.0320626	0.0038433
5129	1.61019	8.40175	0.907838	0.0319021	0.00378109
5130	1.61051	8.38821	0.908826	0.0317399	0.00371726
5131	1.61082	8.37442	0.909811	0.0315762	0.0036521
5132	1.61113	8.36039	0.910791	0.0314111	0.00358527
5133	1.61145	8.34612	0.911765	0.0312445	0.00351646
5134	1.61176	8.33163	0.912734	0.0310766	0.00344625
5135	1.61208	8.31691	0.913699	0.0309078	0.00337499
5136	1.61239	8.30198	0.914658	0.030738	0.00330254
5137	1.6127	8.28683	0.915612	0.0305672	0.00322923
5138	1.61302	8.27147	0.916559	0.0303953	0.00315457
5139	1.61333	8.25591	0.917497	0.0302225	0.00307831
5140	1.61365	8.24015	0.918427	0.0300489	0.00300041
5141	1.61396	8.2242	0.919349	0.0298746	0.00292131
5142	1.61427	8.20806	0.920261	0.0296993	0.00284062
5143	1.61459	8.19174	0.921162	0.0295233	0.00275858
5144	1.6149	8.17525	0.922053	0.0293468	0.00267505
5145	1.61522	8.15859	0.922933	0.0291697	0.00259005
5146	1.61553	8.14177	0.923802	0.0289923	0.00250377
5147	1.61584	8.12479	0.924659	0.0288146	0.00241643
5148	1.61616	8.10766	0.925503	0.0286364	0.00232768
5149	1.61647	8.09039	0.926333	0.028458	0.00223736
5150	1.61679	8.07297	0.927148	0.0282792	0.00214544
5151	1.6171	8.05543	0.92795	0.0281004	0.00205216
5152	1.61741	8.03776	0.928737	0.0279217	0.00195787
5153	1.61773	8.01996	0.929509	0.0277432	0.00186239
5154	1.61804	8.00206	0.930266	0.0275648	0.00176569
5155	1.61836	7.98405	0.931006	0.0273868	0.00166776
5156	1.61867	7.96593	0.93173	0.0272095	0.00156879
5157	1.61898	7.94773	0.93244	0.027033	0.00146931
5158	1.6193	7.92943	0.933132	0.0268568	0.00136874
5159	1.61961	7.91105	0.933806	0.0266811	0.00126689
5160	1.61993	7.8926	0.934462	0.0265058	0.00116384
5161	1.62024	7.87408	0.935099	0.0263313	0.00105967
5162	1.62055	7.8555	0.935718	0.0261577	0.000954543
5163	1.62087	7.83686	0.936319	0.025985	0.000848583
5164	1.62118	7.81818	0.936901	0.0258134	0.000741893
5165	1.6215	7.79945	0.937467	0.0256431	0.00063463
5166	1.62181	7.78068	0.938013	0.0254739	0.00052682
5167	1.62212	7.76189	0.938542	0.025306	0.000418544
5168	1.62244	7.74308	0.939052	0.0251394	0.000309764
5169	1.62275	7.72425	0.939543	0.0249742	0.000200582
5170	1.62307	7.70541	0.940017	0.0248105	9.1082e-05
5171	1.62338	7.68657	0.940473	0.0246483	-1.86326e-05
5172	1.62369	7.66774	0.940912	0.0244877	-0.000128456
5173	1.62401	7.64891	0.94221	0.0243319	0.00012459
5174	1.62432	7.63011	0.943321	0.0242594	0.000267301
5175	1.62464	7.61133	0.944196	0.0241508	0.000277163
5176	1.62495	7.59258	0.944759	0.0239965	0.000142104
5177	1.62526	7.57387	0.945114	0.0238188	-5.48818e-05
5178	1.62558	7.5552	0.945403	0.0236393	-0.000238389
5179	1.62589	7.53659	0.945732	0.0234716	-0.000372296
5180	1.62621	7.51803	0.946149	0.0233204	-0.000452774
5181	1.62652	7.49954	0.946661	0.0231865	-0.000488253
5182	1.62683	7.48112	0.947247	0.0230669	-0.000493525
5183	1.62715	7.46278	0.947867	0.0229563	-0.000483313
5184	1.62746	7.44452	0.948487	0.0228499	-0.00046983
5185	1.62778	7.42635	0.949075	0.0227432	-0.000461997
5186	1.62809	7.40828	0.949613	0.0226337	-0.000465247
5187	1.6284	7.39031	0.950092	0.0225204	-0.000481351
5188	1.62872	7.37245	0.950513	0.0224041	-0.000509223
5189	1.62903	7.35471	0.950887	0.0222861	-0.000545618
5190	1.62935	7.33709	0.951221	0.0221676	-0.000588001
5191	1.62966	7.3196	0.951526	0.0220501	-0.000633768
5192	1.62997	7.30225	0.951812	0.0219347	-0.000680342
5193	1.63029	7.28503	0.952084	0.0218222	-0.000726412
5194	1.6306	7.26797	0.952346	0.0217127	-0.000771208
5195	1.63092	7.25105	0.9526	0.0216063	-0.000814406
5196	1.63123	7.2343	0.952848	0.0215028	-0.000856095
5197	1.63154	7.21771	0.953088	0.0214019	-0.000895954
5198	1.63186	7.20129	0.953322	0.0213036	-0.000934297
5199	1.63217	7.18505	0.953546	0.0212075	-0.000972486
5200	1.63249	7.16899	0.953765	0.0211143	-0.00100695
5201	1.6328	7.15312	0.953975	0.0210231	-0.00104122
5202	1.63311	7.13745	0.954174	0.0209339	-0.00107471
5203	1.63343	7.12197	0.954362	0.0208464	-0.00110836
5204	1.63374	7.1067	0.95454	0.0207609	-0.00114086
5205	1.63406	7.09164	0.954707	0.0206776	-0.00117231
5206	1.63437	7.0768	0.954862	0.0205959	-0.0012041
5207	1.63468	7.06218	0.955001	0.0205158	-0.00123669
5208	1.635	7.04778	0.955126	0.0204374	-0.00126983
5209	1.63531	7.03362	0.955234	0.0203604	-0.00130426
5210	1.63563	7.01969	0.955325	0.0202849	-0.00134014
5211	1.63594	7.006	0.955397	0.0202107	-0.00137775
5212	1.63625	6.99256	0.95545	0.0201378	-0.00141717
5213	1.63657	6.97937	0.955483	0.0200662	-0.00145845
5214	1.63688	6.96644	0.955495	0.0199961	-0.00150162
5215	1.6372	6.95377	0.955488	0.0199277	-0.00154622
5216	1.63751	6.94136	0.955459	0.0198608	-0.00159261
5217	1.63782	6.92922	0.95541	0.0197956	-0.00164096
5218	1.63814	6.91735	0.955339	0.0197321	-0.00169089
5219	1.63845	6.90576	0.955246	0.0196704	-0.00174252
5220	1.63877	6.89446	0.955131	0.0196102	-0.00179589
5221	1.63908	6.88344	0.954994	0.019552	-0.00185057
5222	1.63939	6.87271	0.954832	0.0194954	-0.00190781
5223	1.63971	6.86227	0.954652	0.0194418	-0.00196393
5224	1.64002	6.85213	0.954449	0.0193903	-0.0020218
5225	1.64034	6.8423	0.954223	0.0193409	-0.00208103
5226	1.64065	6.83276	0.953979	0.0192947	-0.00213916
5227	1.64096	6.82354	0.953711	0.0192504	-0.00219916
5228	1.64128	6.81462	0.953422	0.0192095	-0.00225947
5229	1.64159	6.80602	0.95311	0.0191707	-0.00232026
5230	1.64191	6.79774	0.952777	0.0191344	-0.00238136
5231	1.64222	6.78977	0.952423	0.0191012	-0.00244179
5232	1.64253	6.78213	0.952047	0.0190708	-0.00250238
5233	1.64285	6.77482	0.951651	0.0190436	-0.00256247
5234	1.64316	6.76783	0.951233	0.0190193	-0.00262237
5235	1.64348	6.76118	0.950795	0.0189983	-0.0026817
5236	1.64379	6.75486	0.950338	0.0189809	-0.00274005
5237	1.6441	6.74887	0.94986	0.0189669	-0.00279747
5238	1.64442	6.74322	0.949362	0.0189563	-0.00285419
5239	1.64473	6.73791	0.948845	0.0189491	-0.00291003
5240	1.64505	6.73295	0.948308	0.0189456	-0.00296445
5241	1.64536	6.72832	0.947753	0.0189459	-0.00301746
5242	1.64567	6.72404	0.947179	0.01895	-0.00306903
5243	1.64599	6.72011	0.946589	0.018958	-0.00311841
5244	1.6463	6.71653	0.94598	0.0189693	-0.00316709
5245	1.64662	6.71329	0.945353	0.0189844	-0.0032141
5246	1.64693	6.7104	0.944708	0.0190034	-0.00325951
5247	1.64724	6.70787	0.944047	0.0190265	-0.00330265
5248	1.64756	6.70569	0.94337	0.0190536	-0.00334363
5249	1.64787	6.70386	0.942676	0.0190846	-0.00338278
5250	1.64819	6.70238	0.941967	0.0191195	-0.00342012
5251	1.6485	6.70126	0.941242	0.0191584	-0.00345526
5252	1.64881	6.70049	0.940502	0.0192011	-0.00348822
5253	1.64913	6.70008	0.939747	0.0192476	-0.00351939
5254	1.64944	6.70002	0.938978	0.0192986	-0.00354752
5255	1.64976	6.70032	0.938192	0.0193524	-0.00357507
5256	1.65007	6.70097	0.937394	0.0194105	-0.00359932
5257	1.65038	6.70198	0.936579	0.0194719	-0.00362237
5258	1.6507	6.70334	0.935752	0.0195375	-0.0036428
5259	1.65101	6.70505	0.934911	0.0196069	-0.00366111
5260	1.65133	6.70712	0.934054	0.0196791	-0.00367843
5261	1.65164	6.70954	0.933187	0.0197558	-0.00369237
5262	1.65195	6.71231	0.932305	0.0198355	-0.00370487
5263	1.65227	6.71543	0.931411	0.0199192	-0.00371467
5264	1.65258	6.7189	0.930504	0.0200057	-0.00372313
5265	1.6529	6.72272	0.929585	0.0200957	-0.00372946
5266	1.65321	6.72689	0.928656	0.0201898	-0.00373285
5267	1.65352	6.7314	0.927714	0.0202862	-0.0037351
5268	1.65384	6.73626	0.926761	0.0203865	-0.00373472
5269	1.65415	6.74146	0.925801	0.0204907	-0.00373119
5270	1.65447	6.747	0.924829	0.0205974	-0.00372651
5271	1.65478	6.75287	0.92385	0.0207079	-0.00371874
5272	1.65509	6.75908	0.922858	0.0208206	-0.00370984
5273	1.65541	6.76563	0.921862	0.0209372	-0.00369765
5274	1.65572	6.77251	0.920856	0.0210559	-0.0036841
5275	1.65604	6.77972	0.919844	0.0211782	-0.00366739
5276	1.65635	6.78725	0.918826	0.0213029	-0.00364866
5277	1.65666	6.79511	0.917803	0.0214307	-0.00362713
5278	1.65698	6.80329	0.916776	0.0215611	-0.0036032
5279	1.65729	6.81179	0.915742	0.0216938	-0.00357733
5280	1.65761	6.8206	0.914706	0.0218287	-0.00354927
5281	1.65792	6.82972	0.913672	0.0219678	-0.00351653
5282	1.65823	6.83916	0.912635	0.0221088	-0.00348168
5283	1.65855	6.8489	0.911598	0.0222522	-0.0034441
5284	1.65886	6.85894	0.91056	0.0223974	-0.00340446
5285	1.65918	6.86928	0.909524	0.0225454	-0.00336183
5286	1.65949	6.87991	0.908492	0.0226956	-0.00331594
5287	1.6598	6.89084	0.907462	0.0228481	-0.00326722
5288	1.66012	6.90205	0.906436	0.0230028	-0.00321581
5289	1.66043	6.91355	0.905413	0.0231592	-0.00316182
5290	1.66075	6.92532	0.904394	0.023317	-0.00310557
5291	1.66106	6.93737	0.903384	0.0234776	-0.00304574
5292	1.66137	6.94969	0.902375	0.0236385	-0.00298462
5293	1.66169	6.96228	0.901378	0.0238025	-0.00291966
5294	1.662	6.97513	0.900382	0.0239659	-0.00285373
5295	1.66232	6.98824	0.899392	0.0241307	-0.00278567
5296	1.66263	7.0016	0.89841	0.0242964	-0.00271572
5297	1.66294	7.0152	0.897432	0.0244622	-0.00264442
5298	1.66326	7.02905	0.896464	0.0246293	-0.00257073
5299	1.66357	7.04314	0.895503	0.0247967	-0.00249548
5300	1.66389	7.05746	0.894546	0.0249637	-0.00241961
5301	1.6642	7.07201	0.893603	0.0251325	-0.00234023
5302	1.66451	7.08678	0.892666	0.0253007	-0.00226023
5303	1.66483	7.10177	0.891737	0.0254691	-0.00217888
5304	1.66514	7.11698	0.89082	0.0256382	-0.00209557
5305	1.66546	7.13239	0.88991	0.0258068	-0.00201161
5306	1.66577	7.148	0.88901	0.0259756	-0.00192629
5307	1.66608	7.1638	0.888121	0.0261443	-0.00183936
5308	1.6664	7.1798	0.887243	0.0263131	-0.00175097
5309	1.66671	7.19598	0.886375	0.0264816	-0.00166172
5310	1.66703	7.21234	0.885522	0.0266505	-0.0015706
5311	1.66734	7.22888	0.884677	0.0268185	-0.00147877
5312	1.66765	7.24558	0.883848	0.0269868	-0.00138511
5313	1.66797	7.26244	0.88303	0.0271546	-0.00129037
5314	1.66828	7.27946	0.882225	0.027322	-0.00119456
5315	1.6686	7.29662	0.881433	0.027489	-0.00109769
5316	1.66891	7.31393	0.880655	0.0276556	-0.000999736
5317	1.66922	7.33138	0.879891	0.0278219	-0.000900516
5318	1.66954	7.34896	0.879144	0.0279881	-0.000799636
5319	1.66985	7.36666	0.87841	0.0281536	-0.000697862
5320	1.67017	7.38448	0.877689	0.0283182	-0.000595411
5321	1.67048	7.40241	0.876987	0.0284831	-0.000491204
5322	1.67079	7.42045	0.8763	0.0286475	-0.000385867
5323	1.67111	7.43859	0.875628	0.0288113	-0.000279485
5324	1.67142	7.45682	0.874975	0.0289747	-0.000171799
5325	1.67174	7.47513	0.874335	0.0291375	-6.33103e-05
5326	1.67205	7.49353	0.873715	0.0293	4.64289e-05
5327	1.67236	7.512	0.873111	0.0294618	0.000157047
5328	1.67268	7.53054	0.872525	0.0296231	0.000268674
5329	1.67299	7.54913	0.871956	0.0297836	0.00038117
5330	1.67331	7.56778	0.871403	0.0299434	0.000494391
5331	1.67362	7.58648	0.870867	0.0301024	0.000608189
5332	1.67393	7.60522	0.870347	0.0302605	0.000722431
5333	1.67425	7.62399	0.869842	0.0304175	0.000836962
5334	1.67456	7.64279	0.869353	0.0305735	0.000951637
5335	1.67488	7.6616	0.86888	0.0307284	0.00106645
5336	1.67519	7.68044	0.868421	0.0308821	0.00118123
