# Supplementary material for: Data regarding the computational fluid dynamics simulations of an airfoil with plasma actuator in unsteady flow
Source: Data Brief. 2020 Feb 13;29:105286. doi: 10.1016/j.dib.2020.105286 (PMC7044653; doi:10.1016/j.dib.2020.105286)
Supplement: Multimedia component 1 [file mmc1.zip › Allegati/w60_a1/Force_w60_a1_135/Force_w60_a1_135.xlsx]

## Sheet: Foglio1
Time Step	Time	Angle of attack	Lift coefficient	Drag coefficient	Moment coefficient
[]	[s]	[deg]	[]	[]	[]
3669	1.15175	7.69008	0.856161	0.0306339	-0.00123846
3670	1.15207	7.70892	0.856377	0.0308719	-0.000857931
3671	1.15238	7.72776	0.856431	0.0310805	-0.000588808
3672	1.15269	7.74658	0.85619	0.0312373	-0.00047939
3673	1.15301	7.76539	0.855716	0.0313567	-0.00046674
3674	1.15332	7.78418	0.855147	0.0314614	-0.00047199
3675	1.15364	7.80294	0.854607	0.0315688	-0.000444975
3676	1.15395	7.82166	0.854177	0.0316901	-0.000364185
3677	1.15426	7.84034	0.853892	0.0318297	-0.000228081
3678	1.15458	7.85896	0.853747	0.0319865	-4.5949e-05
3679	1.15489	7.87754	0.853711	0.032156	0.000168449
3680	1.15521	7.89604	0.853743	0.0323321	0.000399789
3681	1.15552	7.91448	0.853802	0.0325085	0.000633813
3682	1.15583	7.93284	0.853856	0.032681	0.000860285
3683	1.15615	7.95112	0.853884	0.0328469	0.00107322
3684	1.15646	7.96931	0.853879	0.0330053	0.00127047
3685	1.15678	7.98741	0.853839	0.0331563	0.00145175
3686	1.15709	8.0054	0.853772	0.0333013	0.00161956
3687	1.1574	8.02329	0.853687	0.0334416	0.00177763
3688	1.15772	8.04106	0.853596	0.0335786	0.00192908
3689	1.15803	8.05871	0.853508	0.0337135	0.00207689
3690	1.15835	8.07623	0.853431	0.0338467	0.00222281
3691	1.15866	8.09362	0.853368	0.0339791	0.00236808
3692	1.15897	8.11086	0.853323	0.0341108	0.00251375
3693	1.15929	8.12797	0.853298	0.0342418	0.00266025
3694	1.1596	8.14492	0.853294	0.0343718	0.00280752
3695	1.15992	8.16171	0.85331	0.0345008	0.00295551
3696	1.16023	8.17834	0.853346	0.0346287	0.00310408
3697	1.16054	8.1948	0.853401	0.0347554	0.00325304
3698	1.16086	8.21108	0.853476	0.0348807	0.00340222
3699	1.16117	8.22718	0.853569	0.0350045	0.00355122
3700	1.16149	8.2431	0.853679	0.0351265	0.00369967
3701	1.1618	8.25882	0.853806	0.0352467	0.00384709
3702	1.16211	8.27434	0.853948	0.0353646	0.00399312
3703	1.16243	8.28966	0.854106	0.0354802	0.00413751
3704	1.16274	8.30477	0.854277	0.0355934	0.00427984
3705	1.16306	8.31967	0.854462	0.0357041	0.00441983
3706	1.16337	8.33435	0.85466	0.0358122	0.00455732
3707	1.16368	8.3488	0.85487	0.0359175	0.00469208
3708	1.164	8.36302	0.855092	0.0360198	0.00482355
3709	1.16431	8.377	0.855326	0.0361194	0.00495244
3710	1.16463	8.39075	0.855574	0.0362163	0.00507892
3711	1.16494	8.40425	0.855835	0.0363105	0.00520269
3712	1.16525	8.4175	0.856109	0.0364016	0.00532354
3713	1.16557	8.43049	0.856396	0.0364898	0.00544144
3714	1.16588	8.44323	0.856695	0.0365749	0.00555644
3715	1.1662	8.4557	0.857007	0.0366568	0.00566842
3716	1.16651	8.4679	0.857332	0.0367354	0.00577747
3717	1.16682	8.47983	0.857669	0.0368109	0.00588375
3718	1.16714	8.49149	0.858019	0.0368836	0.0059871
3719	1.16745	8.50286	0.858382	0.036953	0.0060877
3720	1.16777	8.51395	0.858758	0.0370191	0.00618576
3721	1.16808	8.52475	0.859149	0.037082	0.00628141
3722	1.16839	8.53526	0.859553	0.0371416	0.00637459
3723	1.16871	8.54547	0.859972	0.037198	0.00646534
3724	1.16902	8.55538	0.860404	0.0372511	0.00655351
3725	1.16934	8.56499	0.860849	0.0373009	0.00663908
3726	1.16965	8.57429	0.86131	0.0373477	0.00672267
3727	1.16996	8.58327	0.861786	0.0373915	0.00680433
3728	1.17028	8.59195	0.862277	0.0374321	0.00688406
3729	1.17059	8.60031	0.862784	0.0374696	0.00696165
3730	1.17091	8.60835	0.863306	0.0375039	0.00703733
3731	1.17122	8.61607	0.863845	0.0375351	0.00711142
3732	1.17153	8.62346	0.864398	0.0375629	0.00718301
3733	1.17185	8.63052	0.864968	0.0375876	0.00725293
3734	1.17216	8.63726	0.865554	0.037609	0.00732103
3735	1.17248	8.64366	0.866156	0.037627	0.00738726
3736	1.17279	8.64973	0.866775	0.0376419	0.00745184
3737	1.1731	8.65546	0.86741	0.0376535	0.00751479
3738	1.17342	8.66085	0.868062	0.0376619	0.00757604
3739	1.17373	8.6659	0.86873	0.037667	0.00763537
3740	1.17405	8.6706	0.869413	0.0376685	0.00769252
3741	1.17436	8.67496	0.870112	0.0376666	0.00774769
3742	1.17467	8.67898	0.870825	0.037661	0.00780049
3743	1.17499	8.68265	0.871552	0.0376519	0.00785111
3744	1.1753	8.68597	0.872293	0.0376392	0.00789955
3745	1.17562	8.68894	0.873048	0.0376228	0.00794559
3746	1.17593	8.69156	0.873815	0.0376024	0.00798869
3747	1.17624	8.69382	0.874594	0.0375784	0.00802931
3748	1.17656	8.69574	0.875386	0.0375506	0.00806747
3749	1.17687	8.6973	0.87619	0.0375192	0.00810322
3750	1.17719	8.69851	0.877005	0.037484	0.00813639
3751	1.1775	8.69936	0.877831	0.0374449	0.00816672
3752	1.17781	8.69986	0.878667	0.037402	0.00819422
3753	1.17813	8.7	0.879514	0.0373554	0.00821923
3754	1.17844	8.69979	0.880371	0.0373053	0.00824187
3755	1.17876	8.69922	0.881239	0.0372515	0.00826184
3756	1.17907	8.6983	0.882118	0.0371942	0.00827968
3757	1.17938	8.69702	0.883007	0.0371335	0.00829529
3758	1.1797	8.69539	0.883906	0.0370694	0.0083087
3759	1.18001	8.69341	0.884815	0.0370017	0.00831975
3760	1.18033	8.69107	0.885734	0.0369304	0.00832831
3761	1.18064	8.68838	0.886663	0.0368559	0.00833479
3762	1.18095	8.68535	0.887602	0.0367782	0.00833939
3763	1.18127	8.68196	0.888551	0.0366974	0.00834217
3764	1.18158	8.67822	0.88951	0.0366135	0.00834314
3765	1.1819	8.67414	0.89048	0.0365265	0.00834228
3766	1.18221	8.66971	0.891458	0.0364362	0.00833923
3767	1.18252	8.66493	0.892445	0.0363429	0.00833432
3768	1.18284	8.65982	0.893441	0.0362465	0.00832763
3769	1.18315	8.65436	0.894447	0.036147	0.00831909
3770	1.18347	8.64856	0.89546	0.0360445	0.0083087
3771	1.18378	8.64243	0.896482	0.0359391	0.00829672
3772	1.18409	8.63597	0.897511	0.0358307	0.00828273
3773	1.18441	8.62917	0.898547	0.0357193	0.00826659
3774	1.18472	8.62204	0.899588	0.0356048	0.00824824
3775	1.18504	8.61458	0.900635	0.0354873	0.00822768
3776	1.18535	8.6068	0.901687	0.0353667	0.00820481
3777	1.18566	8.5987	0.902743	0.0352432	0.00817991
3778	1.18598	8.59028	0.903802	0.0351166	0.00815258
3779	1.18629	8.58154	0.904863	0.0349871	0.00812271
3780	1.18661	8.57249	0.905927	0.0348546	0.00809049
3781	1.18692	8.56313	0.906992	0.034719	0.00805571
3782	1.18723	8.55346	0.908057	0.0345804	0.00801832
3783	1.18755	8.54349	0.909123	0.034439	0.00797867
3784	1.18786	8.53322	0.910188	0.0342947	0.00793646
3785	1.18818	8.52266	0.911251	0.0341476	0.00789159
3786	1.18849	8.5118	0.912312	0.0339976	0.00784409
3787	1.1888	8.50066	0.913371	0.0338452	0.00779439
3788	1.18912	8.48923	0.914429	0.0336904	0.00774261
3789	1.18943	8.47752	0.915483	0.0335332	0.00768845
3790	1.18975	8.46553	0.916534	0.0333735	0.00763196
3791	1.19006	8.45328	0.91758	0.0332116	0.00757319
3792	1.19037	8.44075	0.918624	0.0330478	0.00751267
3793	1.19069	8.42797	0.919664	0.0328818	0.00745
3794	1.191	8.41492	0.920699	0.0327139	0.00738549
3795	1.19132	8.40162	0.921732	0.0325447	0.00731962
3796	1.19163	8.38807	0.922759	0.0323738	0.00725212
3797	1.19194	8.37428	0.92292	0.0321925	0.00683262
3798	1.19226	8.36025	0.923177	0.0319217	0.00647761
3799	1.19257	8.34598	0.923533	0.0316748	0.00618921
3800	1.19289	8.33149	0.924201	0.0314825	0.00607098
3801	1.1932	8.31677	0.925144	0.0313284	0.00606954
3802	1.19351	8.30183	0.926204	0.0311841	0.00608701
3803	1.19383	8.28668	0.927236	0.0310299	0.0060611
3804	1.19414	8.27132	0.928155	0.0308567	0.00597058
3805	1.19446	8.25576	0.928932	0.0306631	0.00582057
3806	1.19477	8.23999	0.929588	0.0304537	0.00562913
3807	1.19508	8.22404	0.930169	0.0302358	0.00541824
3808	1.1954	8.20791	0.930723	0.0300166	0.00520572
3809	1.19571	8.19159	0.931297	0.0298023	0.00500622
3810	1.19603	8.17509	0.931911	0.0295953	0.00482429
3811	1.19634	8.15843	0.932574	0.0293958	0.00466103
3812	1.19665	8.14161	0.933279	0.0292022	0.00451159
3813	1.19697	8.12463	0.93401	0.0290118	0.00437038
3814	1.19728	8.1075	0.934746	0.0288218	0.00423071
3815	1.1976	8.09022	0.935473	0.0286302	0.00408853
3816	1.19791	8.07281	0.93618	0.0284364	0.00394186
3817	1.19822	8.05526	0.936862	0.0282398	0.00379003
3818	1.19854	8.03759	0.937519	0.0280412	0.00363453
3819	1.19885	8.01979	0.938149	0.0278412	0.00347575
3820	1.19917	8.00189	0.938757	0.0276403	0.00331472
3821	1.19948	7.98387	0.939342	0.0274392	0.00315218
3822	1.19979	7.96576	0.939908	0.0272383	0.00298908
3823	1.20011	7.94755	0.940455	0.0270388	0.00282568
3824	1.20042	7.92925	0.940985	0.0268402	0.00266237
3825	1.20074	7.91088	0.941496	0.0266421	0.00249842
3826	1.20105	7.89242	0.941987	0.0264451	0.00233425
3827	1.20136	7.8739	0.94246	0.0262492	0.00216992
3828	1.20168	7.85532	0.942914	0.0260546	0.00200569
3829	1.20199	7.83668	0.94335	0.0258614	0.0018416
3830	1.20231	7.818	0.943768	0.0256701	0.00167814
3831	1.20262	7.79927	0.94417	0.0254809	0.00151581
3832	1.20293	7.7805	0.944555	0.0252936	0.00135437
3833	1.20325	7.76171	0.944924	0.0251084	0.00119444
3834	1.20356	7.7429	0.945276	0.0249253	0.0010358
3835	1.20388	7.72407	0.945613	0.0247445	0.000878932
3836	1.20419	7.70523	0.945936	0.0245659	0.000723912
3837	1.2045	7.68639	0.946247	0.0243903	0.000571625
3838	1.20482	7.66756	0.946544	0.0242171	0.00042155
3839	1.20513	7.64873	0.946829	0.0240465	0.000273632
3840	1.20545	7.62993	0.9471	0.0238785	0.000127898
3841	1.20576	7.61115	0.94736	0.023713	-1.55826e-05
3842	1.20607	7.5924	0.947607	0.0235502	-0.000156676
3843	1.20639	7.57369	0.947842	0.0233899	-0.000295556
3844	1.2067	7.55502	0.948064	0.0232323	-0.00043225
3845	1.20702	7.53641	0.948275	0.0230771	-0.000566579
3846	1.20733	7.51785	0.948474	0.0229245	-0.000698827
3847	1.20764	7.49936	0.948663	0.0227746	-0.00082867
3848	1.20796	7.48094	0.948839	0.0226272	-0.000956941
3849	1.20827	7.4626	0.949004	0.0224822	-0.00108324
3850	1.20859	7.44434	0.949158	0.0223397	-0.00120758
3851	1.2089	7.42617	0.949301	0.0221995	-0.00133004
3852	1.20921	7.4081	0.949433	0.0220617	-0.00145065
3853	1.20953	7.39014	0.949554	0.0219261	-0.00156976
3854	1.20984	7.37228	0.949664	0.0217929	-0.00168705
3855	1.21016	7.35454	0.949763	0.021662	-0.00180267
3856	1.21047	7.33692	0.949852	0.0215333	-0.00191675
3857	1.21078	7.31943	0.94993	0.0214068	-0.00202931
3858	1.2111	7.30208	0.949998	0.0212825	-0.00214039
3859	1.21141	7.28487	0.950054	0.0211604	-0.00225004
3860	1.21173	7.2678	0.9501	0.0210406	-0.00235832
3861	1.21204	7.25089	0.950136	0.0209228	-0.00246527
3862	1.21235	7.23414	0.95016	0.0208072	-0.00257109
3863	1.21267	7.21755	0.950173	0.0206937	-0.00267569
3864	1.21298	7.20113	0.950176	0.0205822	-0.00277912
3865	1.2133	7.1849	0.950167	0.0204729	-0.00288142
3866	1.21361	7.16884	0.950147	0.0203659	-0.00298237
3867	1.21392	7.15297	0.950116	0.020261	-0.0030824
3868	1.21424	7.1373	0.950073	0.0201583	-0.00318151
3869	1.21455	7.12183	0.950018	0.0200577	-0.00327988
3870	1.21487	7.10656	0.949951	0.0199591	-0.00337697
3871	1.21518	7.0915	0.949872	0.0198627	-0.00347324
3872	1.21549	7.07666	0.94978	0.0197687	-0.00356825
3873	1.21581	7.06204	0.949676	0.0196766	-0.00366297
3874	1.21612	7.04764	0.949558	0.0195868	-0.00375694
3875	1.21644	7.03348	0.949427	0.0194992	-0.0038498
3876	1.21675	7.01956	0.949281	0.0194136	-0.00394262
3877	1.21706	7.00587	0.949121	0.0193303	-0.00403432
3878	1.21738	6.99243	0.948946	0.0192492	-0.00412581
3879	1.21769	6.97925	0.948757	0.0191703	-0.00421669
3880	1.21801	6.96632	0.948551	0.0190938	-0.00430692
3881	1.21832	6.95364	0.948331	0.0190199	-0.0043961
3882	1.21863	6.94124	0.948096	0.0189484	-0.0044849
3883	1.21895	6.9291	0.947844	0.0188795	-0.00457275
3884	1.21926	6.91724	0.947577	0.0188132	-0.00466004
3885	1.21958	6.90565	0.947294	0.0187495	-0.00474653
3886	1.21989	6.89435	0.946994	0.0186882	-0.0048325
3887	1.2202	6.88333	0.946677	0.0186296	-0.00491768
3888	1.22052	6.87261	0.946343	0.0185738	-0.00500228
3889	1.22083	6.86217	0.945992	0.0185208	-0.00508618
3890	1.22115	6.85204	0.945624	0.0184711	-0.00516847
3891	1.22146	6.8422	0.945239	0.0184239	-0.00525072
3892	1.22177	6.83267	0.944837	0.0183802	-0.00533108
3893	1.22209	6.82345	0.944417	0.0183396	-0.00541132
3894	1.2224	6.81454	0.943981	0.0183023	-0.00548965
3895	1.22272	6.80594	0.943526	0.0182674	-0.00556798
3896	1.22303	6.79766	0.943054	0.0182357	-0.00564483
3897	1.22334	6.7897	0.942565	0.0182076	-0.00572003
3898	1.22366	6.78206	0.942056	0.018182	-0.00579495
3899	1.22397	6.77475	0.941531	0.0181601	-0.00586835
3900	1.22429	6.76777	0.940987	0.0181416	-0.00594067
3901	1.2246	6.76112	0.940427	0.018127	-0.00601087
3902	1.22491	6.7548	0.93985	0.018116	-0.00607959
3903	1.22523	6.74882	0.939254	0.0181082	-0.00614736
3904	1.22554	6.74317	0.938643	0.0181045	-0.00621303
3905	1.22586	6.73787	0.938014	0.018104	-0.00627764
3906	1.22617	6.7329	0.937368	0.0181071	-0.00634071
3907	1.22648	6.72828	0.936704	0.0181138	-0.00640208
3908	1.2268	6.724	0.936025	0.0181244	-0.00646166
3909	1.22711	6.72007	0.93533	0.018139	-0.00651893
3910	1.22743	6.71649	0.934618	0.0181571	-0.0065747
3911	1.22774	6.71326	0.933893	0.0181797	-0.00662785
3912	1.22805	6.71038	0.93315	0.0182055	-0.00667987
3913	1.22837	6.70785	0.932391	0.0182351	-0.00672989
3914	1.22868	6.70567	0.931621	0.0182693	-0.00677686
3915	1.229	6.70384	0.930835	0.0183071	-0.00682196
3916	1.22931	6.70237	0.930035	0.0183492	-0.0068644
3917	1.22962	6.70125	0.929218	0.0183939	-0.00690637
3918	1.22994	6.70049	0.928389	0.0184429	-0.00694537
3919	1.23025	6.70008	0.927544	0.0184955	-0.00698255
3920	1.23057	6.70002	0.926689	0.0185525	-0.00701659
3921	1.23088	6.70032	0.925818	0.0186128	-0.00704889
3922	1.23119	6.70098	0.924937	0.018677	-0.00707834
3923	1.23151	6.70199	0.92404	0.0187445	-0.00710632
3924	1.23182	6.70335	0.923131	0.0188159	-0.00713207
3925	1.23214	6.70507	0.922207	0.01889	-0.00715667
3926	1.23245	6.70714	0.921273	0.0189689	-0.00717796
3927	1.23276	6.70956	0.920324	0.01905	-0.00719818
3928	1.23308	6.71234	0.919367	0.0191359	-0.00721495
3929	1.23339	6.71546	0.918395	0.0192245	-0.00723033
3930	1.23371	6.71894	0.917416	0.0193173	-0.00724277
3931	1.23402	6.72276	0.916421	0.0194121	-0.0072544
3932	1.23433	6.72693	0.915418	0.0195111	-0.00726308
3933	1.23465	6.73145	0.914403	0.0196128	-0.00726976
3934	1.23496	6.73631	0.913382	0.0197188	-0.00727328
3935	1.23528	6.74151	0.912349	0.0198267	-0.00727576
3936	1.23559	6.74705	0.911309	0.0199388	-0.0072751
3937	1.2359	6.75293	0.91026	0.0200533	-0.00727251
3938	1.23622	6.75915	0.909203	0.0201708	-0.00726774
3939	1.23653	6.7657	0.908137	0.020291	-0.00726091
3940	1.23685	6.77258	0.907065	0.0204137	-0.00725198
3941	1.23716	6.77979	0.905987	0.0205393	-0.00724035
3942	1.23747	6.78732	0.904905	0.0206681	-0.00722582
3943	1.23779	6.79519	0.903819	0.0207993	-0.00720891
3944	1.2381	6.80337	0.902727	0.0209329	-0.00718978
3945	1.23842	6.81187	0.901632	0.0210689	-0.00716835
3946	1.23873	6.82068	0.900539	0.0212086	-0.00714302
3947	1.23904	6.82981	0.899439	0.0213493	-0.00711629
3948	1.23936	6.83925	0.898343	0.0214938	-0.00708578
3949	1.23967	6.84899	0.897246	0.0216399	-0.00705297
3950	1.23999	6.85904	0.896154	0.0217894	-0.00701632
3951	1.2403	6.86938	0.895061	0.0219404	-0.00697769
3952	1.24061	6.88002	0.893969	0.022093	-0.0069367
3953	1.24093	6.89094	0.892886	0.022249	-0.00689145
3954	1.24124	6.90216	0.891803	0.0224056	-0.00684465
3955	1.24156	6.91366	0.890728	0.0225653	-0.00679423
3956	1.24187	6.92544	0.889654	0.0227253	-0.0067424
3957	1.24218	6.93749	0.88859	0.0228879	-0.00668708
3958	1.2425	6.94981	0.887531	0.0230516	-0.0066293
3959	1.24281	6.9624	0.886479	0.0232167	-0.0065691
3960	1.24313	6.97526	0.885432	0.0233824	-0.00650686
3961	1.24344	6.98836	0.884394	0.0235495	-0.00644214
3962	1.24375	7.00173	0.883363	0.0237175	-0.00637546
3963	1.24407	7.01534	0.882336	0.0238848	-0.00630811
3964	1.24438	7.02919	0.88221	0.0240577	-0.00586674
3965	1.2447	7.04328	0.881915	0.0243138	-0.0055395
3966	1.24501	7.0576	0.881422	0.0245341	-0.0053358
3967	1.24532	7.07215	0.880652	0.0247082	-0.00527127
3968	1.24564	7.08693	0.879695	0.0248559	-0.00527053
3969	1.24595	7.10192	0.878692	0.0249998	-0.00525883
3970	1.24627	7.11712	0.877746	0.0251528	-0.00520051
3971	1.24658	7.13254	0.876913	0.0253218	-0.00508621
3972	1.24689	7.14815	0.876199	0.0255064	-0.004926
3973	1.24721	7.16396	0.875594	0.0257047	-0.00472974
3974	1.24752	7.17995	0.875053	0.0259107	-0.00451589
3975	1.24784	7.19614	0.874537	0.0261184	-0.004298
3976	1.24815	7.2125	0.874022	0.026325	-0.00408267
3977	1.24846	7.22904	0.873482	0.0265265	-0.00387852
3978	1.24878	7.24574	0.872913	0.0267227	-0.00368556
3979	1.24909	7.2626	0.872308	0.0269126	-0.00350588
3980	1.24941	7.27962	0.871679	0.0270983	-0.00333556
3981	1.24972	7.29679	0.871037	0.0272814	-0.00317119
3982	1.25003	7.3141	0.870391	0.0274629	-0.00301029
3983	1.25035	7.33155	0.869754	0.0276443	-0.00284978
3984	1.25066	7.34913	0.869133	0.0278269	-0.00268723
3985	1.25098	7.36683	0.868529	0.0280096	-0.00252396
3986	1.25129	7.38465	0.867942	0.0281924	-0.00235998
3987	1.2516	7.40259	0.867384	0.028377	-0.00219103
3988	1.25192	7.42062	0.866849	0.0285619	-0.00202015
3989	1.25223	7.43876	0.866337	0.0287468	-0.00184724
3990	1.25255	7.45699	0.86585	0.0289323	-0.00167129
3991	1.25286	7.47531	0.865382	0.0291167	-0.00149524
3992	1.25317	7.49371	0.864938	0.0293013	-0.00131681
3993	1.25349	7.51218	0.864514	0.029485	-0.00113806
3994	1.2538	7.53072	0.864109	0.029668	-0.000958432
3995	1.25412	7.54931	0.863724	0.02985	-0.000778495
3996	1.25443	7.56796	0.863356	0.0300309	-0.000598822
3997	1.25474	7.58666	0.863004	0.0302104	-0.000419937
3998	1.25506	7.6054	0.862667	0.0303883	-0.000242305
3999	1.25537	7.62417	0.862343	0.0305643	-6.67334e-05
4000	1.25569	7.64297	0.862031	0.0307385	0.000106833
4001	1.256	7.66179	0.861731	0.0309106	0.000277721
4002	1.25631	7.68062	0.861442	0.0310806	0.000446175
4003	1.25663	7.69946	0.861164	0.0312486	0.000612229
4004	1.25694	7.7183	0.860896	0.0314143	0.000775221
4005	1.25726	7.73713	0.860636	0.0315777	0.000935029
4006	1.25757	7.75595	0.860385	0.0317386	0.00109155
4007	1.25788	7.77475	0.860142	0.0318971	0.00124477
4008	1.2582	7.79352	0.859906	0.0320532	0.00139475
4009	1.25851	7.81226	0.859678	0.0322069	0.00154158
4010	1.25883	7.83096	0.859458	0.0323582	0.00168527
4011	1.25914	7.84961	0.859246	0.0325072	0.00182612
4012	1.25945	7.86821	0.859043	0.032654	0.00196423
4013	1.25977	7.88675	0.858848	0.0327985	0.00209973
4014	1.26008	7.90523	0.858662	0.0329407	0.00223274
4015	1.2604	7.92363	0.858485	0.0330807	0.00236337
4016	1.26071	7.94195	0.858317	0.0332187	0.00249177
4017	1.26102	7.96019	0.858158	0.0333546	0.00261807
4018	1.26134	7.97833	0.85801	0.0334884	0.00274237
4019	1.26165	7.99638	0.85787	0.0336203	0.00286478
4020	1.26197	8.01432	0.857741	0.0337502	0.0029854
4021	1.26228	8.03214	0.857622	0.0338781	0.00310433
4022	1.26259	8.04985	0.857514	0.0340042	0.00322179
4023	1.26291	8.06744	0.857416	0.0341284	0.00333787
4024	1.26322	8.0849	0.857329	0.0342506	0.00345239
4025	1.26354	8.10222	0.857254	0.0343709	0.00356545
4026	1.26385	8.11939	0.857189	0.0344892	0.00367717
4027	1.26416	8.13642	0.857136	0.0346058	0.00378773
4028	1.26448	8.15329	0.857094	0.0347204	0.00389718
4029	1.26479	8.17	0.857065	0.0348332	0.00400541
4030	1.26511	8.18655	0.857047	0.034944	0.00411245
4031	1.26542	8.20292	0.857041	0.0350528	0.00421824
4032	1.26573	8.21912	0.857045	0.0351592	0.00432165
4033	1.26605	8.23513	0.857062	0.0352637	0.0044244
4034	1.26636	8.25095	0.857093	0.0353664	0.00452658
4035	1.26668	8.26657	0.857137	0.0354672	0.00462792
4036	1.26699	8.28199	0.857194	0.0355662	0.00472838
4037	1.2673	8.29721	0.857266	0.0356634	0.00482814
4038	1.26762	8.31221	0.857352	0.0357585	0.00492693
4039	1.26793	8.327	0.857452	0.0358518	0.00502518
4040	1.26825	8.34156	0.857567	0.0359431	0.00512264
4041	1.26856	8.3559	0.857696	0.0360323	0.005219
4042	1.26887	8.37001	0.857839	0.0361195	0.00531449
4043	1.26919	8.38387	0.857998	0.0362046	0.00540915
4044	1.2695	8.3975	0.858173	0.0362876	0.00550305
4045	1.26982	8.41087	0.858363	0.0363686	0.00559617
4046	1.27013	8.42399	0.85857	0.0364473	0.00568851
4047	1.27044	8.43686	0.858792	0.0365238	0.00577997
4048	1.27076	8.44947	0.859031	0.0365979	0.00587028
4049	1.27107	8.46181	0.859286	0.0366697	0.00595972
4050	1.27139	8.47387	0.859557	0.0367392	0.00604825
4051	1.2717	8.48567	0.859844	0.0368064	0.00613531
4052	1.27201	8.49718	0.860147	0.036871	0.0062213
4053	1.27233	8.50842	0.860467	0.0369329	0.00630629
4054	1.27264	8.51936	0.860803	0.0369922	0.00639024
4055	1.27296	8.53002	0.861157	0.0370488	0.00647307
4056	1.27327	8.54038	0.861526	0.0371028	0.00655445
4057	1.27358	8.55044	0.861912	0.0371539	0.0066344
4058	1.2739	8.5602	0.862314	0.0372022	0.00671266
4059	1.27421	8.56965	0.862732	0.0372478	0.00678971
4060	1.27453	8.5788	0.863167	0.0372906	0.00686536
4061	1.27484	8.58763	0.863618	0.0373306	0.00693965
4062	1.27515	8.59615	0.864086	0.0373675	0.00701223
4063	1.27547	8.60435	0.864571	0.0374015	0.00708338
4064	1.27578	8.61223	0.865072	0.0374325	0.00715313
4065	1.2761	8.61979	0.86559	0.0374604	0.00722098
4066	1.27641	8.62702	0.866125	0.0374854	0.00728751
4067	1.27672	8.63392	0.866676	0.0375072	0.00735241
4068	1.27704	8.64049	0.867245	0.037526	0.00741598
4069	1.27735	8.64672	0.867831	0.0375417	0.00747795
4070	1.27767	8.65262	0.868435	0.0375543	0.00753846
4071	1.27798	8.65818	0.869055	0.0375638	0.00759746
4072	1.27829	8.6634	0.869693	0.03757	0.00765472
4073	1.27861	8.66828	0.870346	0.0375727	0.00771
4074	1.27892	8.67282	0.871015	0.0375722	0.00776353
4075	1.27924	8.67701	0.8717	0.0375681	0.00781491
4076	1.27955	8.68085	0.8724	0.0375606	0.00786433
4077	1.27986	8.68434	0.873115	0.0375496	0.00791178
4078	1.28018	8.68749	0.873844	0.037535	0.00795698
4079	1.28049	8.69029	0.874587	0.0375167	0.00799969
4080	1.28081	8.69273	0.875342	0.0374946	0.00803976
4081	1.28112	8.69482	0.876111	0.0374688	0.00807741
4082	1.28143	8.69656	0.876892	0.0374394	0.00811272
4083	1.28175	8.69794	0.877685	0.0374063	0.00814554
4084	1.28206	8.69897	0.878488	0.0373692	0.00817554
4085	1.28238	8.69965	0.879304	0.0373285	0.008203
4086	1.28269	8.69997	0.880129	0.037284	0.00822774
4087	1.283	8.69994	0.880966	0.0372358	0.00825003
4088	1.28332	8.69955	0.881813	0.0371841	0.00826986
4089	1.28363	8.6988	0.882671	0.0371288	0.00828737
4090	1.28395	8.69771	0.883539	0.03707	0.00830256
4091	1.28426	8.69625	0.884418	0.0370078	0.00831557
4092	1.28457	8.69445	0.885307	0.036942	0.00832622
4093	1.28489	8.69229	0.886206	0.0368728	0.00833477
4094	1.2852	8.68978	0.887115	0.0368002	0.00834094
4095	1.28552	8.68692	0.888034	0.0367243	0.00834519
4096	1.28583	8.6837	0.888964	0.0366454	0.00834767
4097	1.28614	8.68014	0.889905	0.0365633	0.00834843
4098	1.28646	8.67623	0.890855	0.0364782	0.00834747
4099	1.28677	8.67198	0.891816	0.0363899	0.0083444
4100	1.28709	8.66738	0.892786	0.0362985	0.00833958
4101	1.2874	8.66243	0.893765	0.0362041	0.00833306
4102	1.28771	8.65714	0.894754	0.0361067	0.00832481
4103	1.28803	8.65152	0.895752	0.0360062	0.00831476
4104	1.28834	8.64556	0.896758	0.0359028	0.0083029
4105	1.28866	8.63926	0.897773	0.0357965	0.00828947
4106	1.28897	8.63262	0.898794	0.0356872	0.00827401
4107	1.28928	8.62566	0.899823	0.0355749	0.00825642
4108	1.2896	8.61837	0.900856	0.0354595	0.00823661
4109	1.28991	8.61075	0.901896	0.035341	0.00821459
4110	1.29023	8.60281	0.902939	0.0352195	0.00819024
4111	1.29054	8.59455	0.903987	0.035095	0.00816385
4112	1.29085	8.58597	0.905038	0.0349676	0.00813508
4113	1.29117	8.57707	0.906092	0.0348373	0.00810395
4114	1.29148	8.56787	0.907147	0.0347039	0.0080703
4115	1.2918	8.55836	0.908203	0.0345674	0.00803402
4116	1.29211	8.54854	0.90926	0.034428	0.00799545
4117	1.29242	8.53842	0.910317	0.0342858	0.00795427
4118	1.29274	8.528	0.911372	0.0341406	0.00791049
4119	1.29305	8.51729	0.912425	0.0339927	0.00786408
4120	1.29337	8.50629	0.913477	0.0338421	0.00781534
4121	1.29368	8.49501	0.914528	0.0336891	0.00776456
4122	1.29399	8.48344	0.915576	0.0335336	0.00771144
4123	1.29431	8.47159	0.91662	0.0333758	0.00765598
4124	1.29462	8.45947	0.917661	0.0332155	0.00759818
4125	1.29494	8.44708	0.918698	0.0330531	0.0075382
4126	1.29525	8.43442	0.919732	0.0328889	0.00747657
4127	1.29556	8.42151	0.920762	0.0327226	0.0074129
4128	1.29588	8.40833	0.92179	0.0325548	0.00734786
4129	1.29619	8.39491	0.922812	0.0323854	0.00728113
4130	1.29651	8.38124	0.922964	0.0322048	0.00686046
4131	1.29682	8.36733	0.923219	0.0319356	0.00650678
4132	1.29713	8.35318	0.923572	0.0316902	0.00622007
4133	1.29745	8.3388	0.924237	0.0314991	0.00610286
4134	1.29776	8.32419	0.925177	0.0313462	0.00610223
4135	1.29808	8.30936	0.926233	0.0312028	0.00612006
4136	1.29839	8.29432	0.927261	0.0310496	0.00609421
4137	1.2987	8.27906	0.928178	0.0308776	0.00600432
4138	1.29902	8.2636	0.928953	0.0306849	0.00585518
4139	1.29933	8.24794	0.929607	0.0304764	0.00566461
4140	1.29965	8.23208	0.930186	0.0302592	0.00545404
4141	1.29996	8.21604	0.93074	0.0300409	0.00524218
4142	1.30027	8.19981	0.931311	0.0298272	0.00504274
4143	1.30059	8.1834	0.931927	0.0296213	0.00486226
4144	1.3009	8.16682	0.932591	0.0294228	0.0046998
4145	1.30122	8.15008	0.933296	0.0292299	0.00455113
4146	1.30153	8.13318	0.934027	0.0290401	0.0044102
4147	1.30184	8.11612	0.934765	0.0288508	0.00427139
4148	1.30216	8.09892	0.935494	0.0286601	0.00413021
4149	1.30247	8.08157	0.936203	0.0284668	0.00398424
4150	1.30279	8.06409	0.936887	0.0282707	0.00383305
4151	1.3031	8.04648	0.937545	0.0280724	0.00367767
4152	1.30341	8.02875	0.938179	0.0278728	0.0035196
4153	1.30373	8.0109	0.938789	0.0276723	0.00335921
4154	1.30404	7.99294	0.939378	0.0274715	0.00319733
4155	1.30436	7.97487	0.939947	0.0272709	0.00303485
4156	1.30467	7.95671	0.940499	0.0270717	0.00287218
4157	1.30498	7.93846	0.941032	0.0268729	0.00270904
4158	1.3053	7.92012	0.941547	0.0266752	0.0025457
4159	1.30561	7.9017	0.942044	0.0264783	0.00238217
4160	1.30593	7.88322	0.942522	0.0262827	0.00221855
4161	1.30624	7.86466	0.942981	0.0260881	0.00205475
4162	1.30655	7.84605	0.943421	0.025895	0.00189108
4163	1.30687	7.82739	0.943844	0.0257036	0.00172798
4164	1.30718	7.80868	0.94425	0.0255141	0.00156569
4165	1.3075	7.78993	0.944641	0.0253268	0.00140476
4166	1.30781	7.77116	0.945015	0.0251414	0.00124506
4167	1.30812	7.75235	0.945373	0.0249582	0.00108689
4168	1.30844	7.73353	0.945717	0.0247774	0.000930642
4169	1.30875	7.7147	0.946046	0.0245989	0.000776163
4170	1.30907	7.69586	0.946361	0.0244228	0.0006236
4171	1.30938	7.67702	0.946662	0.0242491	0.000473142
4172	1.30969	7.65819	0.94695	0.0240779	0.000324912
4173	1.31001	7.63937	0.947226	0.0239093	0.000178966
4174	1.31032	7.62058	0.94749	0.0237433	3.53467e-05
4175	1.31064	7.60181	0.947741	0.02358	-0.000105842
4176	1.31095	7.58308	0.94798	0.0234193	-0.000244833
4177	1.31126	7.5644	0.948208	0.0232611	-0.000381475
4178	1.31158	7.54575	0.948423	0.0231054	-0.000515983
4179	1.31189	7.52717	0.948626	0.0229524	-0.00064842
4180	1.31221	7.50864	0.948818	0.022802	-0.000778827
4181	1.31252	7.49019	0.948998	0.0226541	-0.00090724
4182	1.31283	7.4718	0.949167	0.0225087	-0.00103371
4183	1.31315	7.4535	0.949325	0.0223656	-0.00115827
4184	1.31346	7.43529	0.949471	0.0222248	-0.00128101
4185	1.31378	7.41717	0.949607	0.0220865	-0.00140212
4186	1.31409	7.39915	0.949731	0.0219504	-0.00152142
4187	1.3144	7.38124	0.949845	0.0218167	-0.00163896
4188	1.31472	7.36344	0.949948	0.0216852	-0.00175489
4189	1.31503	7.34576	0.95004	0.021556	-0.00186931
4190	1.31535	7.3282	0.950121	0.0214289	-0.00198223
4191	1.31566	7.31078	0.950192	0.0213041	-0.00209366
4192	1.31597	7.2935	0.950251	0.0211814	-0.00220366
4193	1.31629	7.27636	0.950301	0.021061	-0.0023123
4194	1.3166	7.25937	0.950339	0.0209426	-0.00241973
4195	1.31692	7.24253	0.950367	0.0208264	-0.0025258
4196	1.31723	7.22586	0.950383	0.0207123	-0.00263071
4197	1.31754	7.20936	0.950389	0.0206002	-0.00273459
4198	1.31786	7.19303	0.950383	0.0204904	-0.00283702
4199	1.31817	7.17688	0.950367	0.0203828	-0.00293844
4200	1.31849	7.16092	0.950339	0.0202773	-0.00303884
4201	1.3188	7.14515	0.9503	0.020174	-0.00313828
4202	1.31911	7.12957	0.950249	0.0200727	-0.00323673
4203	1.31943	7.1142	0.950185	0.0199735	-0.00333434
4204	1.31974	7.09904	0.95011	0.0198766	-0.00343069
4205	1.32006	7.08409	0.950022	0.0197818	-0.00352638
4206	1.32037	7.06936	0.949922	0.0196893	-0.00362091
4207	1.32068	7.05485	0.949809	0.0195989	-0.00371497
4208	1.321	7.04057	0.949683	0.0195107	-0.00380816
4209	1.32131	7.02652	0.949543	0.0194245	-0.0039009
4210	1.32163	7.01272	0.949388	0.0193404	-0.00399329
4211	1.32194	6.99915	0.949218	0.0192585	-0.00408495
4212	1.32225	6.98584	0.949034	0.0191788	-0.00417599
4213	1.32257	6.97278	0.948834	0.0191016	-0.00426641
4214	1.32288	6.95998	0.94862	0.0190266	-0.00435623
4215	1.3232	6.94744	0.94839	0.0189543	-0.00444514
4216	1.32351	6.93517	0.948145	0.0188845	-0.00453316
4217	1.32382	6.92317	0.947884	0.0188172	-0.00462076
4218	1.32414	6.91144	0.947606	0.0187526	-0.00470767
4219	1.32445	6.89999	0.947313	0.0186905	-0.00479388
4220	1.32477	6.88883	0.947003	0.0186309	-0.0048793
4221	1.32508	6.87796	0.946676	0.018574	-0.00496404
4222	1.32539	6.86738	0.946331	0.0185199	-0.00504823
4223	1.32571	6.85709	0.94597	0.0184688	-0.00513146
4224	1.32602	6.84711	0.945591	0.0184206	-0.00521388
4225	1.32634	6.83742	0.945197	0.0183763	-0.00529441
4226	1.32665	6.82804	0.944785	0.0183343	-0.00537489
4227	1.32696	6.81898	0.944355	0.018295	-0.00545462
4228	1.32728	6.81022	0.943908	0.0182591	-0.00553262
4229	1.32759	6.80178	0.943442	0.0182259	-0.00561022
4230	1.32791	6.79366	0.94296	0.0181964	-0.00568598
4231	1.32822	6.78586	0.94246	0.0181698	-0.00576122
4232	1.32853	6.77838	0.941942	0.0181467	-0.00583497
4233	1.32885	6.77124	0.941406	0.0181267	-0.00590768
4234	1.32916	6.76442	0.940853	0.0181104	-0.0059788
4235	1.32948	6.75793	0.940284	0.0180979	-0.00604805
4236	1.32979	6.75178	0.939696	0.0180887	-0.00611635
4237	1.3301	6.74596	0.93909	0.0180826	-0.00618377
4238	1.33042	6.74049	0.938468	0.0180807	-0.00624897
4239	1.33073	6.73535	0.937828	0.0180822	-0.00631271
4240	1.33105	6.73056	0.937173	0.0180878	-0.00637435
4241	1.33136	6.72611	0.936501	0.0180968	-0.00643455
4242	1.33167	6.72201	0.935813	0.0181094	-0.00649293
4243	1.33199	6.71825	0.935108	0.018126	-0.00654959
4244	1.3323	6.71484	0.934389	0.0181468	-0.00660384
4245	1.33262	6.71178	0.933652	0.0181709	-0.00665675
4246	1.33293	6.70907	0.932902	0.0181991	-0.00670726
4247	1.33324	6.70672	0.932136	0.0182311	-0.00675578
4248	1.33356	6.70471	0.931357	0.0182674	-0.00680167
4249	1.33387	6.70306	0.930563	0.0183072	-0.00684583
4250	1.33419	6.70177	0.929753	0.0183507	-0.00688811
4251	1.3345	6.70082	0.92893	0.0183982	-0.00692794
4252	1.33481	6.70024	0.928095	0.0184497	-0.00696518
4253	1.33513	6.7	0.927243	0.0185043	-0.00700114
4254	1.33544	6.70013	0.926378	0.0185628	-0.00703467
4255	1.33576	6.7006	0.9255	0.0186251	-0.00706598
4256	1.33607	6.70144	0.92461	0.018691	-0.00709493
4257	1.33638	6.70262	0.923707	0.0187609	-0.00712134
4258	1.3367	6.70416	0.922789	0.0188335	-0.00714678
4259	1.33701	6.70606	0.92186	0.0189103	-0.00716934
4260	1.33733	6.7083	0.920917	0.0189903	-0.0071903
4261	1.33764	6.7109	0.919965	0.0190747	-0.00720801
4262	1.33795	6.71385	0.919001	0.019162	-0.00722401
4263	1.33827	6.71715	0.918024	0.0192527	-0.00723809
4264	1.33858	6.7208	0.917036	0.0193466	-0.00725016
4265	1.3389	6.72479	0.916037	0.0194439	-0.00726005
4266	1.33921	6.72914	0.915028	0.0195445	-0.00726754
4267	1.33952	6.73382	0.91401	0.0196487	-0.00727238
4268	1.33984	6.73885	0.91298	0.0197552	-0.00727603
4269	1.34015	6.74422	0.911942	0.019865	-0.00727751
4270	1.34047	6.74993	0.910898	0.0199787	-0.0072755
4271	1.34078	6.75598	0.909842	0.0200942	-0.00727247
4272	1.34109	6.76236	0.908779	0.0202127	-0.00726729
4273	1.34141	6.76908	0.907711	0.0203348	-0.00725884
4274	1.34172	6.77612	0.906636	0.0204594	-0.00724817
4275	1.34204	6.7835	0.905557	0.0205866	-0.00723498
4276	1.34235	6.7912	0.90447	0.0207162	-0.00721974
4277	1.34266	6.79922	0.903383	0.0208496	-0.00720095
4278	1.34298	6.80756	0.90229	0.0209848	-0.00718033
4279	1.34329	6.81622	0.901193	0.0211223	-0.00715754
4280	1.34361	6.82519	0.900095	0.0212623	-0.00713205
4281	1.34392	6.83447	0.898999	0.0214055	-0.00710288
4282	1.34423	6.84406	0.897902	0.021551	-0.00707099
4283	1.34455	6.85395	0.896805	0.0216983	-0.00703689
4284	1.34486	6.86414	0.89571	0.0218483	-0.00699961
4285	1.34518	6.87463	0.894618	0.0220004	-0.00695956
4286	1.34549	6.88542	0.893529	0.0221546	-0.00691671
4287	1.3458	6.89649	0.892448	0.0223119	-0.00687005
4288	1.34612	6.90785	0.891368	0.0224696	-0.00682165
4289	1.34643	6.91949	0.890293	0.0226299	-0.00677018
4290	1.34675	6.9314	0.889222	0.0227907	-0.00671717
4291	1.34706	6.94359	0.88816	0.0229543	-0.00666034
4292	1.34737	6.95605	0.887102	0.023118	-0.00660211
4293	1.34769	6.96877	0.886054	0.0232841	-0.00654038
4294	1.348	6.98175	0.88501	0.0234506	-0.00647687
4295	1.34832	6.99498	0.883974	0.0236179	-0.00641155
4296	1.34863	7.00847	0.882943	0.0237855	-0.00634483
4297	1.34894	7.0222	0.882812	0.023958	-0.00590537
4298	1.34926	7.03617	0.882516	0.0242148	-0.00557716
4299	1.34957	7.05038	0.882016	0.0244346	-0.00537478
4300	1.34989	7.06481	0.88124	0.0246084	-0.00531173
4301	1.3502	7.07948	0.880279	0.0247564	-0.00531133
4302	1.35051	7.09436	0.879271	0.0249003	-0.00530041
4303	1.35083	7.10946	0.87832	0.0250534	-0.00524259
4304	1.35114	7.12477	0.877479	0.0252219	-0.00513024
4305	1.35146	7.14028	0.876764	0.0254072	-0.00496906
4306	1.35177	7.15599	0.876153	0.0256059	-0.00477342
4307	1.35208	7.17189	0.875605	0.0258115	-0.00456134
4308	1.3524	7.18798	0.875087	0.02602	-0.00434272
4309	1.35271	7.20426	0.874569	0.0262272	-0.00412726
4310	1.35303	7.22071	0.874023	0.0264288	-0.0039239
4311	1.35334	7.23733	0.873448	0.026625	-0.00373179
4312	1.35365	7.25411	0.872841	0.026816	-0.00355098
4313	1.35397	7.27105	0.872207	0.0270019	-0.00338114
4314	1.35428	7.28814	0.871559	0.0271852	-0.00321714
4315	1.3546	7.30538	0.87091	0.0273675	-0.00305583
4316	1.35491	7.32276	0.870264	0.0275486	-0.00289676
4317	1.35522	7.34028	0.869635	0.027731	-0.00273547
4318	1.35554	7.35792	0.869022	0.0279139	-0.00257313
4319	1.35585	7.37568	0.868432	0.0280975	-0.00240832
4320	1.35617	7.39356	0.867862	0.0282816	-0.00224162
4321	1.35648	7.41155	0.867317	0.0284662	-0.00207214
4322	1.35679	7.42964	0.866793	0.0286508	-0.00190083
4323	1.35711	7.44782	0.866296	0.0288361	-0.00172634
4324	1.35742	7.4661	0.865819	0.0290211	-0.00155035
4325	1.35774	7.48446	0.865363	0.0292052	-0.00137388
4326	1.35805	7.50289	0.864925	0.0293887	-0.00119675
4327	1.35836	7.52139	0.86451	0.0295717	-0.001018
4328	1.35868	7.53996	0.864113	0.0297538	-0.000839167
4329	1.35899	7.55859	0.863735	0.0299348	-0.000660375
4330	1.35931	7.57726	0.863373	0.0301145	-0.000482144
4331	1.35962	7.59598	0.863026	0.0302929	-0.000304939
4332	1.35993	7.61473	0.862694	0.0304697	-0.00012929
4333	1.36025	7.63352	0.862373	0.0306445	4.42521e-05
4334	1.36056	7.65233	0.862067	0.0308175	0.000215602
4335	1.36088	7.67116	0.86177	0.0309884	0.000384393
4336	1.36119	7.68999	0.861486	0.0311572	0.000550621
4337	1.3615	7.70883	0.861212	0.031324	0.000714495
4338	1.36182	7.72767	0.860949	0.0314886	0.000875365
4339	1.36213	7.74649	0.860694	0.0316508	0.00103305
4340	1.36245	7.7653	0.860448	0.0318105	0.00118753
4341	1.36276	7.78409	0.86021	0.0319678	0.00133879
4342	1.36307	7.80285	0.85998	0.0321227	0.0014869
4343	1.36339	7.82157	0.859758	0.0322752	0.00163182
4344	1.3637	7.84025	0.859544	0.0324253	0.00177383
4345	1.36402	7.85887	0.859338	0.0325731	0.001913
4346	1.36433	7.87745	0.859141	0.0327185	0.00204943
4347	1.36464	7.89595	0.858953	0.0328616	0.00218322
4348	1.36496	7.91439	0.858772	0.0330024	0.0023145
4349	1.36527	7.93276	0.8586	0.033141	0.00244336
4350	1.36559	7.95104	0.858437	0.0332775	0.00256992
4351	1.3659	7.96923	0.858283	0.0334118	0.00269433
4352	1.36621	7.98732	0.858138	0.0335441	0.00281668
4353	1.36653	8.00532	0.858003	0.0336743	0.00293709
4354	1.36684	8.0232	0.857877	0.0338025	0.00305566
4355	1.36716	8.04097	0.85776	0.0339288	0.00317263
4356	1.36747	8.05862	0.857655	0.0340532	0.0032881
4357	1.36778	8.07614	0.857559	0.0341756	0.00340192
4358	1.3681	8.09353	0.857473	0.034296	0.00351422
4359	1.36841	8.11078	0.857399	0.0344147	0.00362523
4360	1.36873	8.12788	0.857336	0.0345314	0.00373507
4361	1.36904	8.14484	0.857284	0.0346462	0.00384368
4362	1.36935	8.16163	0.857243	0.0347592	0.00395109
4363	1.36967	8.17826	0.857215	0.0348703	0.00405745
4364	1.36998	8.19472	0.857198	0.0349796	0.00416278
4365	1.3703	8.211	0.857194	0.035087	0.00426702
4366	1.37061	8.22711	0.857201	0.035192	0.0043691
4367	1.37092	8.24302	0.857221	0.0352952	0.00447074
4368	1.37124	8.25874	0.857254	0.0353968	0.00457184
4369	1.37155	8.27427	0.857302	0.0354966	0.00467233
4370	1.37187	8.28959	0.857365	0.0355947	0.00477237
4371	1.37218	8.3047	0.857443	0.0356909	0.00487163
4372	1.37249	8.3196	0.857535	0.0357853	0.00497024
4373	1.37281	8.33428	0.857642	0.0358779	0.00506847
4374	1.37312	8.34873	0.857764	0.0359685	0.00516576
4375	1.37344	8.36295	0.857901	0.0360571	0.00526225
4376	1.37375	8.37694	0.858053	0.0361436	0.00535793
4377	1.37406	8.39068	0.858221	0.0362281	0.00545282
4378	1.37438	8.40418	0.858405	0.0363105	0.00554692
4379	1.37469	8.41743	0.858605	0.0363907	0.0056402
4380	1.37501	8.43043	0.858821	0.0364686	0.0057326
4381	1.37532	8.44317	0.859053	0.0365442	0.00582406
4382	1.37563	8.45564	0.859301	0.0366175	0.00591437
4383	1.37595	8.46785	0.859565	0.0366884	0.00600369
4384	1.37626	8.47978	0.859846	0.0367568	0.006092
4385	1.37658	8.49143	0.860142	0.0368229	0.00617874
4386	1.37689	8.50281	0.860453	0.0368864	0.00626432
4387	1.3772	8.5139	0.860782	0.0369471	0.00634883
4388	1.37752	8.5247	0.861127	0.0370051	0.00643221
4389	1.37783	8.53521	0.861489	0.0370604	0.0065144
4390	1.37815	8.54542	0.861866	0.037113	0.00659507
4391	1.37846	8.55533	0.86226	0.0371627	0.00667412
4392	1.37877	8.56494	0.86267	0.0372094	0.00675158
4393	1.37909	8.57424	0.863096	0.0372537	0.00682779
4394	1.3794	8.58323	0.863539	0.037295	0.00690265
4395	1.37972	8.59191	0.863998	0.0373335	0.0069761
4396	1.38003	8.60027	0.864474	0.0373689	0.00704782
4397	1.38034	8.60831	0.864966	0.0374014	0.00711808
4398	1.38066	8.61603	0.865476	0.0374309	0.0071871
4399	1.38097	8.62342	0.866001	0.0374573	0.00725399
4400	1.38129	8.63049	0.866544	0.0374807	0.00731951
4401	1.3816	8.63723	0.867104	0.0375009	0.00738348
4402	1.38191	8.64363	0.86768	0.037518	0.00744586
4403	1.38223	8.6497	0.868274	0.037532	0.00750683
4404	1.38254	8.65543	0.868884	0.0375429	0.00756635
4405	1.38286	8.66082	0.869513	0.0375507	0.00762434
4406	1.38317	8.66587	0.870157	0.0375551	0.00768056
4407	1.38348	8.67058	0.870817	0.0375561	0.00773472
4408	1.3838	8.67494	0.871493	0.0375537	0.00778709
4409	1.38411	8.67896	0.872184	0.0375478	0.00783724
4410	1.38443	8.68263	0.87289	0.0375384	0.00788542
4411	1.38474	8.68595	0.873611	0.0375256	0.00793153
4412	1.38505	8.68893	0.874346	0.0375091	0.00797541
4413	1.38537	8.69155	0.875094	0.0374887	0.00801647
4414	1.38568	8.69381	0.875854	0.0374647	0.00805519
4415	1.386	8.69573	0.876628	0.0374371	0.00809159
4416	1.38631	8.69729	0.877414	0.0374059	0.0081257
4417	1.38662	8.6985	0.878212	0.037371	0.00815733
4418	1.38694	8.69935	0.879021	0.0373322	0.00818618
4419	1.38725	8.69985	0.879841	0.0372896	0.00821226
4420	1.38757	8.7	0.880672	0.0372434	0.00823592
4421	1.38788	8.69979	0.881514	0.0371936	0.00825727
4422	1.38819	8.69922	0.882367	0.0371402	0.00827619
4423	1.38851	8.6983	0.883231	0.0370834	0.00829277
4424	1.38882	8.69703	0.884105	0.037023	0.00830715
4425	1.38914	8.6954	0.88499	0.0369593	0.00831938
4426	1.38945	8.69342	0.885885	0.036892	0.0083293
4427	1.38976	8.69108	0.886789	0.0368211	0.00833674
4428	1.39008	8.6884	0.887703	0.036747	0.00834216
4429	1.39039	8.68536	0.888629	0.0366697	0.00834574
4430	1.39071	8.68198	0.889564	0.0365892	0.00834754
4431	1.39102	8.67824	0.89051	0.0365057	0.00834756
4432	1.39133	8.67416	0.891466	0.0364191	0.0083458
4433	1.39165	8.66973	0.892431	0.0363293	0.00834187
4434	1.39196	8.66496	0.893406	0.0362364	0.00833615
4435	1.39228	8.65984	0.89439	0.0361404	0.00832868
4436	1.39259	8.65439	0.895383	0.0360414	0.00831941
4437	1.3929	8.64859	0.896384	0.0359394	0.00830833
4438	1.39322	8.64246	0.897394	0.0358345	0.00829572
4439	1.39353	8.636	0.898412	0.0357267	0.00828115
4440	1.39385	8.6292	0.899436	0.0356158	0.00826448
4441	1.39416	8.62207	0.900467	0.0355019	0.00824564
4442	1.39447	8.61462	0.901503	0.0353849	0.00822463
4443	1.39479	8.60684	0.902543	0.0352648	0.00820134
4444	1.3951	8.59874	0.903589	0.0351419	0.00817606
4445	1.39542	8.59032	0.904638	0.035016	0.0081484
4446	1.39573	8.58158	0.90569	0.034887	0.00811823
4447	1.39604	8.57253	0.906744	0.0347551	0.00808577
4448	1.39636	8.56317	0.907799	0.0346201	0.00805077
4449	1.39667	8.55351	0.908855	0.0344821	0.00801316
4450	1.39699	8.54354	0.909911	0.0343413	0.00797329
4451	1.3973	8.53327	0.910967	0.0341976	0.00793088
4452	1.39761	8.52271	0.912021	0.0340511	0.00788584
4453	1.39793	8.51185	0.913073	0.0339018	0.00783819
4454	1.39824	8.50071	0.914124	0.03375	0.00778843
4455	1.39856	8.48928	0.915173	0.0335958	0.00773649
4456	1.39887	8.47758	0.916219	0.0334391	0.00768226
4457	1.39918	8.46559	0.917262	0.0332801	0.00762564
4458	1.3995	8.45334	0.9183	0.0331187	0.00756675
4459	1.39981	8.44081	0.919336	0.0329554	0.00750612
4460	1.40013	8.42803	0.920368	0.0327901	0.00744335
4461	1.40044	8.41498	0.921395	0.0326229	0.00737877
4462	1.40075	8.40169	0.92242	0.0324542	0.00731285
4463	1.40107	8.38814	0.92344	0.032284	0.00724523
4464	1.40138	8.37435	0.923592	0.032103	0.00682488
4465	1.4017	8.36032	0.923844	0.0318333	0.00647074
4466	1.40201	8.34605	0.924193	0.0315871	0.00618278
4467	1.40232	8.33156	0.924854	0.0313954	0.00606453
4468	1.40264	8.31684	0.925791	0.031242	0.00606324
4469	1.40295	8.3019	0.926844	0.0310982	0.00608085
4470	1.40327	8.28675	0.92787	0.0309447	0.00605497
4471	1.40358	8.27139	0.928782	0.0307722	0.00596451
4472	1.40389	8.25583	0.929553	0.0305792	0.0058146
4473	1.40421	8.24007	0.930203	0.0303704	0.0056233
4474	1.40452	8.22412	0.930778	0.0301531	0.00541244
4475	1.40484	8.20798	0.931326	0.0299346	0.00520008
4476	1.40515	8.19167	0.931894	0.029721	0.00500072
4477	1.40546	8.17517	0.932502	0.0295146	0.00481888
4478	1.40578	8.15851	0.93316	0.0293158	0.00465574
4479	1.40609	8.14169	0.93386	0.0291228	0.00450641
4480	1.40641	8.12471	0.934585	0.0289331	0.00436532
4481	1.40672	8.10758	0.935316	0.0287438	0.00422579
4482	1.40703	8.0903	0.936038	0.0285528	0.0040837
4483	1.40735	8.07289	0.93674	0.0283594	0.00393694
4484	1.40766	8.05534	0.937416	0.0281635	0.00378526
4485	1.40798	8.03767	0.938068	0.0279655	0.00362991
4486	1.40829	8.01988	0.938694	0.027766	0.00347126
4487	1.4086	8.00197	0.939296	0.0275657	0.00331027
4488	1.40892	7.98396	0.939876	0.0273651	0.0031478
4489	1.40923	7.96585	0.940437	0.0271648	0.00298459
4490	1.40955	7.94764	0.94098	0.0269658	0.00282135
4491	1.40986	7.92934	0.941506	0.0267676	0.00265816
4492	1.41017	7.91096	0.942012	0.0265701	0.00249428
4493	1.41049	7.89251	0.942499	0.0263736	0.00233017
4494	1.4108	7.87399	0.942967	0.0261782	0.00216586
4495	1.41112	7.85541	0.943417	0.025984	0.00200165
4496	1.41143	7.83677	0.943848	0.0257913	0.00183748
4497	1.41174	7.81809	0.944261	0.0256005	0.00167405
4498	1.41206	7.79936	0.944659	0.0254118	0.00151176
4499	1.41237	7.78059	0.945039	0.0252249	0.00135047
4500	1.41269	7.7618	0.945404	0.0250402	0.00119066
4501	1.413	7.74299	0.945753	0.0248575	0.00103212
4502	1.41331	7.72416	0.946086	0.0246773	0.000875408
4503	1.41363	7.70532	0.946405	0.0244995	0.000720663
4504	1.41394	7.68648	0.946711	0.0243241	0.00056792
4505	1.41426	7.66765	0.947003	0.0241511	0.000417345
4506	1.41457	7.64882	0.947282	0.0239807	0.000269047
4507	1.41488	7.63002	0.947549	0.0238128	0.000123069
4508	1.4152	7.61124	0.947803	0.0236477	-2.0551e-05
4509	1.41551	7.59249	0.948046	0.0234852	-0.000161719
4510	1.41583	7.57378	0.948276	0.0233254	-0.00030071
4511	1.41614	7.55511	0.948495	0.023168	-0.000437234
4512	1.41645	7.5365	0.948702	0.0230132	-0.00057164
4513	1.41677	7.51794	0.948897	0.0228611	-0.000703967
4514	1.41708	7.49945	0.94908	0.0227116	-0.000834237
4515	1.4174	7.48103	0.949252	0.0225646	-0.000962481
4516	1.41771	7.46269	0.949413	0.0224201	-0.00108875
4517	1.41802	7.44443	0.949563	0.0222779	-0.00121308
4518	1.41834	7.42626	0.949702	0.0221382	-0.00133551
4519	1.41865	7.40819	0.94983	0.0220008	-0.00145638
4520	1.41897	7.39022	0.949947	0.0218657	-0.00157539
4521	1.41928	7.37237	0.950053	0.021733	-0.00169264
4522	1.41959	7.35462	0.950149	0.0216025	-0.00180824
4523	1.41991	7.33701	0.950234	0.0214743	-0.00192233
4524	1.42022	7.31952	0.950308	0.0213483	-0.00203488
4525	1.42054	7.30216	0.950371	0.0212245	-0.00214595
4526	1.42085	7.28495	0.950425	0.0211029	-0.00225559
4527	1.42116	7.26788	0.950467	0.0209835	-0.00236383
4528	1.42148	7.25097	0.950499	0.0208661	-0.00247082
4529	1.42179	7.23422	0.950519	0.020751	-0.00257659
4530	1.42211	7.21763	0.950529	0.020638	-0.00268116
4531	1.42242	7.20121	0.950528	0.0205269	-0.00278456
4532	1.42273	7.18497	0.950516	0.0204181	-0.00288684
4533	1.42305	7.16892	0.950493	0.0203116	-0.00298777
4534	1.42336	7.15305	0.950458	0.0202072	-0.00308779
4535	1.42368	7.13737	0.950412	0.020105	-0.00318662
4536	1.42399	7.1219	0.950354	0.0200047	-0.00328492
4537	1.4243	7.10663	0.950283	0.0199066	-0.00338231
4538	1.42462	7.09157	0.9502	0.0198107	-0.00347853
4539	1.42493	7.07673	0.950106	0.0197172	-0.0035734
4540	1.42525	7.06211	0.949998	0.0196257	-0.00366798
4541	1.42556	7.04771	0.949878	0.0195364	-0.00376187
4542	1.42587	7.03355	0.949744	0.0194493	-0.00385468
4543	1.42619	7.01962	0.949595	0.0193641	-0.00394748
4544	1.4265	7.00594	0.949433	0.0192813	-0.00403917
4545	1.42682	6.9925	0.949255	0.0192005	-0.00413065
4546	1.42713	6.97931	0.949062	0.0191221	-0.00422151
4547	1.42744	6.96638	0.948854	0.0190459	-0.00431172
4548	1.42776	6.9537	0.948631	0.0189724	-0.00440087
4549	1.42807	6.9413	0.948393	0.0189015	-0.00448931
4550	1.42839	6.92916	0.948139	0.0188328	-0.00457739
4551	1.4287	6.9173	0.94787	0.0187669	-0.00466467
4552	1.42901	6.90571	0.947584	0.0187036	-0.00475113
4553	1.42933	6.89441	0.947281	0.0186427	-0.00483707
4554	1.42964	6.88339	0.946962	0.0185845	-0.00492222
4555	1.42996	6.87266	0.946626	0.0185291	-0.00500657
4556	1.43027	6.86222	0.946272	0.0184764	-0.00509067
4557	1.43058	6.85209	0.945902	0.018427	-0.00517293
4558	1.4309	6.84225	0.945515	0.0183803	-0.00525479
4559	1.43121	6.83272	0.945111	0.0183375	-0.00533517
4560	1.43153	6.82349	0.94469	0.0182973	-0.00541498
4561	1.43184	6.81458	0.944251	0.0182599	-0.00549374
4562	1.43215	6.80598	0.943794	0.0182254	-0.00557174
4563	1.43247	6.7977	0.94332	0.0181939	-0.00564867
4564	1.43278	6.78974	0.942827	0.0181656	-0.00572463
4565	1.4331	6.7821	0.942318	0.0181409	-0.00579889
4566	1.43341	6.77479	0.941791	0.0181197	-0.00587194
4567	1.43372	6.7678	0.941245	0.0181013	-0.00594422
4568	1.43404	6.76115	0.940684	0.0180871	-0.00601426
4569	1.43435	6.75483	0.940105	0.0180762	-0.00608322
4570	1.43467	6.74884	0.939508	0.0180688	-0.00615075
4571	1.43498	6.7432	0.938894	0.018065	-0.00621692
4572	1.43529	6.73789	0.938263	0.0180648	-0.00628162
4573	1.43561	6.73292	0.937614	0.0180681	-0.00634474
4574	1.43592	6.7283	0.93695	0.0180754	-0.00640582
4575	1.43624	6.72402	0.936269	0.0180863	-0.00646501
4576	1.43655	6.72009	0.935572	0.0181011	-0.00652252
4577	1.43686	6.71651	0.93486	0.0181198	-0.00657802
4578	1.43718	6.71327	0.934131	0.0181422	-0.00663172
4579	1.43749	6.71039	0.933387	0.0181684	-0.00668354
4580	1.43781	6.70786	0.932628	0.0181985	-0.0067331
4581	1.43812	6.70568	0.931856	0.0182328	-0.00678027
4582	1.43843	6.70385	0.931068	0.0182708	-0.0068254
4583	1.43875	6.70237	0.930266	0.0183125	-0.0068686
4584	1.43906	6.70125	0.929449	0.0183582	-0.00690953
4585	1.43938	6.70049	0.92862	0.0184076	-0.00694827
4586	1.43969	6.70008	0.927774	0.0184604	-0.00698526
4587	1.44	6.70002	0.926918	0.0185179	-0.0070191
4588	1.44032	6.70032	0.926045	0.018578	-0.00705191
4589	1.44063	6.70097	0.925162	0.0186423	-0.00708156
4590	1.44095	6.70198	0.924264	0.0187098	-0.00710979
4591	1.44126	6.70334	0.923354	0.0187815	-0.0071355
4592	1.44157	6.70506	0.922431	0.0188567	-0.00715911
4593	1.44189	6.70713	0.921493	0.0189347	-0.00718144
4594	1.4422	6.70955	0.920546	0.0190171	-0.00720058
4595	1.44252	6.71232	0.919586	0.0191024	-0.00721806
4596	1.44283	6.71545	0.918615	0.0191918	-0.00723293
4597	1.44314	6.71892	0.917631	0.0192839	-0.00724628
4598	1.44346	6.72274	0.916637	0.0193794	-0.0072574
4599	1.44377	6.72691	0.915634	0.0194789	-0.00726565
4600	1.44409	6.73143	0.914619	0.0195806	-0.00727254
4601	1.4444	6.73628	0.913594	0.019686	-0.00727685
4602	1.44471	6.74148	0.912563	0.0197952	-0.00727817
4603	1.44503	6.74702	0.911521	0.0199067	-0.00727823
4604	1.44534	6.7529	0.910471	0.0200217	-0.00727545
4605	1.44566	6.75911	0.909411	0.0201388	-0.00727125
4606	1.44597	6.76566	0.908347	0.0202597	-0.00726384
4607	1.44628	6.77254	0.907274	0.0203825	-0.00725486
4608	1.4466	6.77975	0.906197	0.0205087	-0.0072428
4609	1.44691	6.78729	0.905114	0.0206374	-0.00722851
4610	1.44723	6.79515	0.904026	0.0207687	-0.0072117
4611	1.44754	6.80333	0.902935	0.0209028	-0.00719218
4612	1.44785	6.81183	0.90184	0.0210391	-0.00717061
4613	1.44817	6.82064	0.900741	0.0211776	-0.00714685
4614	1.44848	6.82977	0.899646	0.0213201	-0.00711853
4615	1.4488	6.8392	0.898549	0.0214645	-0.00708801
4616	1.44911	6.84894	0.897452	0.0216109	-0.00705505
4617	1.44942	6.85899	0.896356	0.0217597	-0.0070193
4618	1.44974	6.86933	0.895263	0.0219109	-0.00698073
4619	1.45005	6.87996	0.894174	0.0220642	-0.00693901
4620	1.45037	6.89089	0.893087	0.0222197	-0.00689441
4621	1.45068	6.90211	0.892006	0.0223772	-0.0068471
4622	1.45099	6.9136	0.890928	0.0225363	-0.00679718
4623	1.45131	6.92538	0.889855	0.0226967	-0.00674509
4624	1.45162	6.93743	0.888791	0.0228597	-0.00668936
4625	1.45194	6.94975	0.88773	0.0230229	-0.00663223
4626	1.45225	6.96234	0.88668	0.0231891	-0.0065711
4627	1.45256	6.97519	0.885633	0.0233546	-0.00650887
4628	1.45288	6.9883	0.884593	0.0235214	-0.00644461
4629	1.45319	7.00166	0.88356	0.023689	-0.00637855
4630	1.45351	7.01527	0.882532	0.0238567	-0.00631117
4631	1.45382	7.02912	0.882411	0.0240304	-0.00586858
4632	1.45413	7.04321	0.882114	0.0242864	-0.00554188
4633	1.45445	7.05753	0.881616	0.0245059	-0.00533995
4634	1.45476	7.07208	0.880849	0.0246808	-0.00527417
4635	1.45508	7.08686	0.879892	0.0248287	-0.00527336
4636	1.45539	7.10185	0.878888	0.0249725	-0.00526221
4637	1.4557	7.11705	0.877945	0.0251264	-0.00520211
4638	1.45602	7.13246	0.877112	0.0252954	-0.00508783
4639	1.45633	7.14807	0.8764	0.0254803	-0.00492712
4640	1.45665	7.16388	0.875791	0.0256782	-0.00473227
4641	1.45696	7.17988	0.875249	0.0258839	-0.0045191
4642	1.45727	7.19606	0.874734	0.0260918	-0.00430105
4643	1.45759	7.21242	0.874221	0.0262988	-0.00408489
4644	1.4579	7.22896	0.873678	0.0265	-0.00388175
4645	1.45822	7.24566	0.873109	0.026696	-0.00368879
4646	1.45853	7.26252	0.872505	0.0268863	-0.00350861
4647	1.45884	7.27954	0.871875	0.027072	-0.00333845
4648	1.45916	7.29671	0.871232	0.0272549	-0.00317436
4649	1.45947	7.31402	0.870585	0.0274363	-0.00301382
4650	1.45979	7.33146	0.869945	0.0276177	-0.00285367
4651	1.4601	7.34904	0.869323	0.0278001	-0.00269149
4652	1.46041	7.36674	0.868716	0.0279828	-0.00252873
4653	1.46073	7.38457	0.868127	0.0281654	-0.00236523
4654	1.46104	7.4025	0.867567	0.0283498	-0.00219678
4655	1.46136	7.42054	0.867029	0.0285346	-0.00202642
4656	1.46167	7.43868	0.866514	0.0287193	-0.00185407
4657	1.46198	7.45691	0.866025	0.0289047	-0.00167856
4658	1.4623	7.47522	0.865554	0.029089	-0.00150293
4659	1.46261	7.49362	0.865108	0.0292737	-0.00132476
4660	1.46293	7.51209	0.864681	0.0294574	-0.00114618
4661	1.46324	7.53063	0.864275	0.0296406	-0.000966597
4662	1.46355	7.54922	0.863889	0.0298228	-0.000786568
4663	1.46387	7.56787	0.863521	0.0300039	-0.000606649
4664	1.46418	7.58657	0.863169	0.0301838	-0.000427358
4665	1.4645	7.60531	0.862833	0.0303622	-0.000249244
4666	1.46481	7.62408	0.86251	0.0305387	-7.28839e-05
4667	1.46512	7.64288	0.862201	0.0307135	0.000101531
4668	1.46544	7.6617	0.861904	0.0308863	0.00027337
4669	1.46575	7.68053	0.861619	0.031057	0.00044285
4670	1.46607	7.69937	0.861345	0.0312256	0.000609966
4671	1.46638	7.7182	0.86108	0.031392	0.000774015
4672	1.46669	7.73704	0.860825	0.031556	0.000934835
4673	1.46701	7.75586	0.860578	0.0317174	0.00109228
4674	1.46732	7.77466	0.860338	0.0318763	0.0012463
4675	1.46764	7.79343	0.860106	0.0320327	0.00139693
4676	1.46795	7.81217	0.859881	0.0321866	0.00154423
4677	1.46826	7.83087	0.859663	0.032338	0.0016882
4678	1.46858	7.84952	0.859453	0.032487	0.00182912
4679	1.46889	7.86812	0.859251	0.0326336	0.0019671
4680	1.46921	7.88666	0.859056	0.0327778	0.00210228
4681	1.46952	7.90514	0.85887	0.0329196	0.0022348
4682	1.46983	7.92354	0.858692	0.0330593	0.0023648
4683	1.47015	7.94186	0.858522	0.0331968	0.00249245
4684	1.47046	7.9601	0.858362	0.0333322	0.00261792
4685	1.47078	7.97824	0.85821	0.0334655	0.00274135
4686	1.47109	7.99629	0.858068	0.0335969	0.00286287
4687	1.4714	8.01423	0.857936	0.0337263	0.00298264
4688	1.47172	8.03206	0.857814	0.0338538	0.00310076
4689	1.47203	8.04977	0.857703	0.0339795	0.00321746
4690	1.47235	8.06736	0.857603	0.0341034	0.00333291
4691	1.47266	8.08481	0.857514	0.0342255	0.00344691
4692	1.47297	8.10213	0.857436	0.0343456	0.00355956
4693	1.47329	8.11931	0.85737	0.0344639	0.00367099
4694	1.4736	8.13634	0.857315	0.0345804	0.00378138
4695	1.47392	8.15321	0.857273	0.0346951	0.00389075
4696	1.47423	8.16992	0.857243	0.034808	0.00399902
4697	1.47454	8.18647	0.857225	0.034919	0.00410619
4698	1.47486	8.20284	0.857219	0.0350279	0.00421213
4699	1.47517	8.21904	0.857223	0.0351345	0.00431582
4700	1.47549	8.23505	0.857241	0.0352393	0.00441894
4701	1.4758	8.25087	0.857273	0.0353423	0.00452154
4702	1.47611	8.26649	0.857318	0.0354434	0.00462332
4703	1.47643	8.28192	0.857377	0.0355427	0.00472425
4704	1.47674	8.29714	0.85745	0.0356401	0.0048245
4705	1.47706	8.31214	0.857537	0.0357356	0.00492377
4706	1.47737	8.32693	0.857639	0.0358292	0.00502248
4707	1.47768	8.3415	0.857756	0.0359207	0.00512036
4708	1.478	8.35583	0.857886	0.0360102	0.00521713
4709	1.47831	8.36994	0.858032	0.0360975	0.00531297
4710	1.47863	8.38381	0.858192	0.0361828	0.00540793
4711	1.47894	8.39743	0.858368	0.0362659	0.00550206
4712	1.47925	8.41081	0.858559	0.0363469	0.00559533
4713	1.47957	8.42393	0.858766	0.0364257	0.00568774
4714	1.47988	8.4368	0.85899	0.0365022	0.00577918
4715	1.4802	8.44941	0.859228	0.0365762	0.00586941
4716	1.48051	8.46175	0.859483	0.0366479	0.00595869
4717	1.48082	8.47382	0.859754	0.0367172	0.00604699
4718	1.48114	8.48561	0.860041	0.0367841	0.00613401
4719	1.48145	8.49713	0.860343	0.0368486	0.00621964
4720	1.48177	8.50836	0.860661	0.0369104	0.00630417
4721	1.48208	8.51931	0.860996	0.0369695	0.00638762
4722	1.48239	8.52997	0.861347	0.037026	0.00646993
4723	1.48271	8.54033	0.861715	0.0370796	0.0065508
4724	1.48302	8.55039	0.862098	0.0371305	0.00663026
4725	1.48334	8.56015	0.862498	0.0371785	0.00670807
4726	1.48365	8.56961	0.862914	0.0372239	0.00678471
4727	1.48396	8.57875	0.863347	0.0372666	0.00686
4728	1.48428	8.58759	0.863796	0.0373065	0.006934
4729	1.48459	8.59611	0.864262	0.0373434	0.00700636
4730	1.48491	8.60431	0.864745	0.0373774	0.00707735
4731	1.48522	8.61219	0.865246	0.0374085	0.00714702
4732	1.48553	8.61975	0.865762	0.0374365	0.00721486
4733	1.48585	8.62698	0.866296	0.0374616	0.00728147
4734	1.48616	8.63388	0.866848	0.0374836	0.00734658
4735	1.48648	8.64045	0.867417	0.0375027	0.00741042
4736	1.48679	8.64669	0.868003	0.0375186	0.00747264
4737	1.4871	8.65259	0.868607	0.0375314	0.00753343
4738	1.48742	8.65816	0.869228	0.0375411	0.00759274
4739	1.48773	8.66338	0.869865	0.0375475	0.00765036
4740	1.48805	8.66826	0.870519	0.0375505	0.00770601
4741	1.48836	8.6728	0.871189	0.0375502	0.00775991
4742	1.48867	8.67699	0.871875	0.0375463	0.00781163
4743	1.48899	8.68083	0.872575	0.037539	0.00786137
4744	1.4893	8.68433	0.873291	0.0375282	0.0079091
4745	1.48962	8.68748	0.874021	0.0375137	0.00795453
4746	1.48993	8.69027	0.874764	0.0374955	0.00799743
4747	1.49024	8.69272	0.87552	0.0374735	0.00803763
4748	1.49056	8.69481	0.876288	0.0374478	0.00807537
4749	1.49087	8.69655	0.877069	0.0374184	0.00811073
4750	1.49119	8.69794	0.877861	0.0373853	0.00814355
4751	1.4915	8.69897	0.878665	0.0373482	0.00817353
4752	1.49181	8.69965	0.87948	0.0373075	0.00820092
4753	1.49213	8.69997	0.880305	0.0372629	0.00822559
4754	1.49244	8.69994	0.88114	0.0372148	0.00824778
4755	1.49276	8.69955	0.881988	0.0371631	0.00826785
4756	1.49307	8.69881	0.882844	0.0371078	0.00828519
4757	1.49338	8.69771	0.883712	0.037049	0.00830022
4758	1.4937	8.69626	0.88459	0.0369867	0.00831306
4759	1.49401	8.69446	0.885478	0.0369208	0.00832362
4760	1.49433	8.6923	0.886377	0.0368517	0.00833207
4761	1.49464	8.68979	0.887285	0.036779	0.00833818
4762	1.49495	8.68693	0.888203	0.0367032	0.00834239
4763	1.49527	8.68372	0.889133	0.0366242	0.00834484
4764	1.49558	8.68016	0.890073	0.0365422	0.00834559
4765	1.4959	8.67625	0.891023	0.0364571	0.00834461
4766	1.49621	8.672	0.891982	0.0363688	0.00834154
4767	1.49652	8.6674	0.892952	0.0362775	0.00833671
4768	1.49684	8.66246	0.893931	0.0361831	0.00833019
4769	1.49715	8.65717	0.894919	0.0360857	0.00832194
4770	1.49747	8.65155	0.895916	0.0359852	0.00831188
4771	1.49778	8.64558	0.896922	0.0358819	0.00830002
4772	1.49809	8.63929	0.897936	0.0357756	0.00828658
4773	1.49841	8.63266	0.898957	0.0356663	0.00827112
4774	1.49872	8.62569	0.899985	0.035554	0.00825353
4775	1.49904	8.6184	0.901018	0.0354386	0.00823371
4776	1.49935	8.61079	0.902056	0.0353201	0.0082117
4777	1.49966	8.60285	0.903099	0.0351986	0.00818734
4778	1.49998	8.59459	0.904147	0.0350741	0.00816095
4779	1.50029	8.58601	0.905197	0.0349467	0.00813218
4780	1.50061	8.57712	0.90625	0.0348164	0.00810105
4781	1.50092	8.56791	0.907305	0.034683	0.0080674
4782	1.50123	8.5584	0.90836	0.0345465	0.00803112
4783	1.50155	8.54859	0.909416	0.0344071	0.00799254
4784	1.50186	8.53847	0.910472	0.0342648	0.00795135
4785	1.50218	8.52805	0.911527	0.0341197	0.00790756
4786	1.50249	8.51734	0.912579	0.0339718	0.00786116
4787	1.5028	8.50635	0.913631	0.0338212	0.00781242
4788	1.50312	8.49506	0.91468	0.0336682	0.00776163
4789	1.50343	8.48349	0.915727	0.0335127	0.00770851
4790	1.50375	8.47165	0.916771	0.0333548	0.00765305
4791	1.50406	8.45953	0.917811	0.0331946	0.00759525
4792	1.50437	8.44714	0.918848	0.0330322	0.00753528
4793	1.50469	8.43448	0.919881	0.0328679	0.00747366
4794	1.505	8.42157	0.920911	0.0327017	0.00741
4795	1.50532	8.4084	0.921937	0.0325339	0.00734497
4796	1.50563	8.39498	0.922959	0.0323646	0.00727828
4797	1.50594	8.38131	0.92311	0.032184	0.00685761
4798	1.50626	8.3674	0.923364	0.0319148	0.00650397
4799	1.50657	8.35325	0.923717	0.0316695	0.00621735
4800	1.50689	8.33887	0.924381	0.0314785	0.00610024
4801	1.5072	8.32426	0.925321	0.0313257	0.0060997
4802	1.50751	8.30943	0.926376	0.0311824	0.00611761
4803	1.50783	8.29439	0.927404	0.0310293	0.00609183
4804	1.50814	8.27913	0.92832	0.0308574	0.00600201
4805	1.50846	8.26367	0.929095	0.0306648	0.00585294
4806	1.50877	8.24801	0.929749	0.0304563	0.00566245
4807	1.50908	8.23216	0.930327	0.0302393	0.00545197
4808	1.5094	8.21611	0.930881	0.030021	0.0052402
4809	1.50971	8.19989	0.931452	0.0298075	0.00504086
4810	1.51003	8.18348	0.932067	0.0296017	0.00486048
4811	1.51034	8.1669	0.932731	0.0294033	0.00469811
4812	1.51065	8.15016	0.933436	0.0292105	0.00454952
4813	1.51097	8.13326	0.934166	0.0290207	0.00440865
4814	1.51128	8.1162	0.934904	0.0288316	0.00426991
4815	1.5116	8.099	0.935632	0.0286408	0.00412852
4816	1.51191	8.08166	0.936341	0.0284475	0.00398244
4817	1.51222	8.06418	0.937025	0.0282515	0.0038314
4818	1.51254	8.04657	0.937682	0.0280533	0.00367617
4819	1.51285	8.02883	0.938316	0.0278538	0.00351822
4820	1.51317	8.01098	0.938926	0.0276533	0.00335791
4821	1.51348	7.99302	0.939514	0.0274526	0.00319607
4822	1.51379	7.97496	0.940084	0.0272521	0.00303362
4823	1.51411	7.9568	0.940635	0.0270528	0.00287094
4824	1.51442	7.93854	0.941168	0.0268541	0.00270779
4825	1.51474	7.92021	0.941683	0.0266563	0.00254444
4826	1.51505	7.90179	0.942178	0.0264595	0.00238089
4827	1.51536	7.8833	0.942656	0.0262638	0.00221724
4828	1.51568	7.86475	0.943114	0.0260692	0.00205343
4829	1.51599	7.84614	0.943554	0.025876	0.00188974
4830	1.51631	7.82748	0.943977	0.0256846	0.00172663
4831	1.51662	7.80877	0.944383	0.0254951	0.00156432
4832	1.51693	7.79002	0.944773	0.0253078	0.00140339
4833	1.51725	7.77125	0.945146	0.0251223	0.00124363
4834	1.51756	7.75244	0.945504	0.0249391	0.00108538
4835	1.51788	7.73362	0.945847	0.0247583	0.000929144
4836	1.51819	7.71479	0.946175	0.0245799	0.000774699
4837	1.5185	7.69595	0.94649	0.0244038	0.000622159
4838	1.51882	7.67711	0.946791	0.0242301	0.000471708
4839	1.51913	7.65828	0.947079	0.024059	0.000323472
4840	1.51945	7.63946	0.947354	0.0238904	0.000177511
4841	1.51976	7.62067	0.947617	0.0237244	3.38753e-05
4842	1.52007	7.6019	0.947868	0.0235612	-0.000107331
4843	1.52039	7.58317	0.948106	0.0234005	-0.000246329
4844	1.5207	7.56449	0.948333	0.0232422	-0.000382982
4845	1.52102	7.54584	0.948548	0.0230867	-0.000517509
4846	1.52133	7.52726	0.948751	0.0229337	-0.000649968
4847	1.52164	7.50873	0.948942	0.0227833	-0.000780396
4848	1.52196	7.49028	0.949121	0.0226355	-0.000908828
4849	1.52227	7.47189	0.94929	0.02249	-0.00103531
4850	1.52259	7.45359	0.949447	0.0223469	-0.00115989
4851	1.5229	7.43538	0.949593	0.0222063	-0.00128264
4852	1.52321	7.41726	0.949728	0.0220679	-0.00140376
4853	1.52353	7.39924	0.949852	0.0219319	-0.00152307
4854	1.52384	7.38132	0.949965	0.0217982	-0.00164067
4855	1.52416	7.36352	0.950067	0.0216668	-0.00175659
4856	1.52447	7.34584	0.950159	0.0215376	-0.00187102
4857	1.52478	7.32829	0.950239	0.0214105	-0.00198395
4858	1.5251	7.31086	0.950309	0.0212857	-0.0020954
4859	1.52541	7.29358	0.950368	0.0211631	-0.00220542
4860	1.52573	7.27644	0.950417	0.0210427	-0.00231408
4861	1.52604	7.25945	0.950455	0.0209244	-0.00242159
4862	1.52635	7.24261	0.950482	0.0208082	-0.00252766
4863	1.52667	7.22594	0.950497	0.0206942	-0.00263258
4864	1.52698	7.20944	0.950502	0.0205822	-0.00273633
4865	1.5273	7.19311	0.950497	0.0204723	-0.00283901
4866	1.52761	7.17696	0.950479	0.0203647	-0.00294049
4867	1.52792	7.161	0.950451	0.0202593	-0.00304077
4868	1.52824	7.14522	0.950411	0.0201561	-0.00314016
4869	1.52855	7.12965	0.95036	0.0200548	-0.00323863
4870	1.52887	7.11428	0.950295	0.0199556	-0.0033361
4871	1.52918	7.09911	0.950219	0.0198588	-0.00343258
4872	1.52949	7.08416	0.950131	0.0197641	-0.00352811
4873	1.52981	7.06943	0.950031	0.0196715	-0.00362312
4874	1.53012	7.05492	0.949917	0.0195812	-0.00371678
4875	1.53044	7.04064	0.949791	0.019493	-0.00381017
4876	1.53075	7.02659	0.94965	0.0194069	-0.00390277
4877	1.53106	7.01278	0.949495	0.0193229	-0.00399508
4878	1.53138	6.99922	0.949325	0.0192411	-0.00408675
4879	1.53169	6.9859	0.94914	0.0191616	-0.00417764
4880	1.53201	6.97284	0.94894	0.0190843	-0.00426819
4881	1.53232	6.96004	0.948724	0.0190094	-0.00435802
4882	1.53263	6.9475	0.948494	0.0189372	-0.00444667
4883	1.53295	6.93522	0.948248	0.0188674	-0.00453519
4884	1.53326	6.92322	0.947988	0.0188003	-0.00462232
4885	1.53358	6.9115	0.94771	0.0187357	-0.0047094
4886	1.53389	6.90005	0.947417	0.0186736	-0.0047952
4887	1.5342	6.88889	0.947106	0.0186141	-0.00488065
4888	1.53452	6.87801	0.946779	0.0185575	-0.0049654
4889	1.53483	6.86743	0.946433	0.0185033	-0.00505005
4890	1.53515	6.85714	0.946073	0.0184526	-0.00513255
4891	1.53546	6.84715	0.945695	0.0184046	-0.00521451
4892	1.53577	6.83747	0.945299	0.01836	-0.00529579
4893	1.53609	6.82809	0.944887	0.0183183	-0.00537601
4894	1.5364	6.81902	0.944457	0.0182791	-0.00545565
4895	1.53672	6.81026	0.944009	0.018243	-0.00553395
4896	1.53703	6.80182	0.943544	0.0182099	-0.0056114
4897	1.53734	6.7937	0.943061	0.0181804	-0.00568728
4898	1.53766	6.7859	0.942561	0.018154	-0.00576227
4899	1.53797	6.77842	0.942042	0.0181308	-0.00583624
4900	1.53829	6.77127	0.941507	0.0181111	-0.00590861
4901	1.5386	6.76445	0.940953	0.0180946	-0.00597999
4902	1.53891	6.75796	0.940383	0.0180819	-0.00604977
4903	1.53923	6.75181	0.939796	0.0180731	-0.00611749
4904	1.53954	6.74599	0.93919	0.0180674	-0.00618445
4905	1.53986	6.74051	0.938568	0.0180653	-0.00624983
4906	1.54017	6.73538	0.937928	0.0180668	-0.00631374
4907	1.54048	6.73058	0.937272	0.0180721	-0.00637591
4908	1.5408	6.72613	0.9366	0.0180813	-0.00643603
4909	1.54111	6.72202	0.935912	0.0180941	-0.00649414
4910	1.54143	6.71827	0.935207	0.0181107	-0.00655072
4911	1.54174	6.71486	0.934487	0.0181315	-0.00660494
4912	1.54205	6.7118	0.933751	0.0181556	-0.00665789
4913	1.54237	6.70909	0.933	0.0181839	-0.00670844
4914	1.54268	6.70673	0.932235	0.0182162	-0.0067566
4915	1.543	6.70472	0.931455	0.0182522	-0.00680275
4916	1.54331	6.70307	0.930662	0.0182926	-0.00684631
4917	1.54362	6.70177	0.929851	0.0183357	-0.00688909
4918	1.54394	6.70083	0.929029	0.0183834	-0.00692872
4919	1.54425	6.70024	0.928192	0.0184345	-0.00696645
4920	1.54457	6.7	0.927342	0.0184899	-0.00700162
4921	1.54488	6.70013	0.926476	0.0185481	-0.00703552
4922	1.54519	6.7006	0.925599	0.0186106	-0.00706656
4923	1.54551	6.70143	0.924708	0.0186762	-0.00709584
4924	1.54582	6.70262	0.923804	0.018746	-0.00712252
4925	1.54614	6.70415	0.922887	0.0188188	-0.00714774
4926	1.54645	6.70605	0.921958	0.0188959	-0.00717015
4927	1.54676	6.70829	0.921017	0.0189762	-0.00719068
4928	1.54708	6.71089	0.920062	0.0190597	-0.0072095
4929	1.54739	6.71384	0.919097	0.0191472	-0.00722544
4930	1.54771	6.71713	0.918122	0.0192384	-0.00723891
4931	1.54802	6.72078	0.917133	0.0193322	-0.00725104
4932	1.54833	6.72477	0.916134	0.0194295	-0.00726105
4933	1.54865	6.72911	0.915125	0.0195301	-0.00726849
4934	1.54896	6.7338	0.914104	0.0196335	-0.00727443
4935	1.54928	6.73883	0.913078	0.0197411	-0.00727694
4936	1.54959	6.7442	0.912039	0.0198507	-0.00727849
4937	1.5499	6.74991	0.910993	0.0199642	-0.00727692
4938	1.55022	6.75595	0.90994	0.0200802	-0.00727325
4939	1.55053	6.76233	0.908876	0.0201988	-0.00726795
4940	1.55085	6.76905	0.907808	0.0203208	-0.00725956
4941	1.55116	6.77609	0.906733	0.0204454	-0.007249
4942	1.55147	6.78346	0.905651	0.0205718	-0.00723687
4943	1.55179	6.79116	0.904567	0.0207025	-0.00722058
4944	1.5521	6.79918	0.903477	0.0208347	-0.00720288
4945	1.55242	6.80752	0.902386	0.0209706	-0.00718166
4946	1.55273	6.81617	0.90129	0.0211082	-0.00715867
4947	1.55304	6.82514	0.90019	0.0212479	-0.00713345
4948	1.55336	6.83442	0.899095	0.0213917	-0.00710383
4949	1.55367	6.84401	0.897997	0.0215366	-0.00707252
4950	1.55399	6.8539	0.896903	0.0216851	-0.00703749
4951	1.5543	6.86409	0.895807	0.0218344	-0.00700074
4952	1.55461	6.87458	0.894715	0.0219866	-0.00696073
4953	1.55493	6.88536	0.893628	0.0221413	-0.0069172
4954	1.55524	6.89644	0.892545	0.022298	-0.00687095
4955	1.55556	6.90779	0.891466	0.0224564	-0.00682211
4956	1.55587	6.91943	0.890391	0.0226162	-0.00677103
4957	1.55618	6.93134	0.889323	0.0227779	-0.00671725
4958	1.5565	6.94353	0.88826	0.0229409	-0.00666091
4959	1.55681	6.95598	0.887204	0.0231054	-0.00660201
4960	1.55713	6.9687	0.886154	0.0232709	-0.00654083
4961	1.55744	6.98168	0.885112	0.0234377	-0.00647698
4962	1.55775	6.99492	0.884076	0.0236047	-0.00641191
4963	1.55807	7.0084	0.883046	0.0237727	-0.00634481
4964	1.55838	7.02213	0.882922	0.0239463	-0.00590267
4965	1.5587	7.0361	0.882619	0.0242017	-0.00557761
4966	1.55901	7.05031	0.882118	0.0244211	-0.00537613
4967	1.55932	7.06474	0.881345	0.0245957	-0.00531151
4968	1.55964	7.07941	0.880384	0.0247434	-0.00531166
4969	1.55995	7.09429	0.879372	0.0248865	-0.0053022
4970	1.56027	7.10939	0.878424	0.0250403	-0.00524324
4971	1.56058	7.12469	0.877585	0.0252092	-0.00512978
4972	1.56089	7.1402	0.876867	0.0253939	-0.00496986
4973	1.56121	7.15591	0.876254	0.0255922	-0.00477499
4974	1.56152	7.17182	0.875705	0.0257977	-0.00456312
4975	1.56184	7.18791	0.875184	0.0260059	-0.00434549
4976	1.56215	7.20418	0.874663	0.0262128	-0.00413059
4977	1.56246	7.22063	0.874118	0.0264147	-0.00392671
4978	1.56278	7.23725	0.873539	0.0266104	-0.00373586
4979	1.56309	7.25403	0.872932	0.0268015	-0.00355472
4980	1.56341	7.27097	0.872296	0.0269873	-0.00338534
4981	1.56372	7.28806	0.871645	0.0271702	-0.00322236
4982	1.56403	7.3053	0.870993	0.0273522	-0.00306146
4983	1.56435	7.32268	0.870349	0.0275342	-0.002901
4984	1.56466	7.34019	0.869718	0.0277164	-0.00274035
4985	1.56498	7.35784	0.869102	0.0278987	-0.00257931
4986	1.56529	7.3756	0.868512	0.0280828	-0.00241386
4987	1.5656	7.39348	0.867944	0.0282673	-0.00224625
4988	1.56592	7.41146	0.867397	0.0284519	-0.00207715
4989	1.56623	7.42955	0.866876	0.0286371	-0.00190492
4990	1.56655	7.44774	0.866378	0.0288227	-0.0017303
4991	1.56686	7.46601	0.865901	0.0290075	-0.00155459
4992	1.56717	7.48437	0.865445	0.0291922	-0.00137751
4993	1.56749	7.5028	0.865008	0.0293758	-0.00120024
4994	1.5678	7.52131	0.864595	0.0295593	-0.0010207
4995	1.56812	7.53987	0.864199	0.0297417	-0.000841492
4996	1.56843	7.5585	0.863822	0.0299229	-0.000662339
4997	1.56874	7.57717	0.863461	0.030103	-0.00048373
4998	1.56906	7.59589	0.863115	0.0302816	-0.000306216
4999	1.56937	7.61464	0.862784	0.0304586	-0.000130155
5000	1.56969	7.63343	0.862466	0.0306337	4.37978e-05
5001	1.57	7.65224	0.862161	0.030807	0.000215531
5002	1.57031	7.67106	0.861866	0.030978	0.000384675
5003	1.57063	7.6899	0.861583	0.0311471	0.000551214
5004	1.57094	7.70874	0.861311	0.031314	0.000715341
5005	1.57126	7.72758	0.861049	0.0314787	0.000876402
5006	1.57157	7.7464	0.860795	0.0316409	0.0010342
5007	1.57188	7.76521	0.86055	0.0318007	0.0011887
5008	1.5722	7.784	0.860312	0.0319579	0.00133989
5009	1.57251	7.80276	0.860082	0.0321127	0.00148783
5010	1.57283	7.82148	0.859859	0.032265	0.00163248
5011	1.57314	7.84016	0.859644	0.032415	0.00177412
5012	1.57345	7.85879	0.859437	0.0325625	0.00191284
5013	1.57377	7.87736	0.859238	0.0327077	0.00204874
5014	1.57408	7.89587	0.859047	0.0328505	0.00218195
5015	1.5744	7.91431	0.858864	0.032991	0.0023126
5016	1.57471	7.93267	0.85869	0.0331293	0.00244082
5017	1.57502	7.95095	0.858524	0.0332655	0.00256676
5018	1.57534	7.96914	0.858368	0.0333996	0.00269058
5019	1.57565	7.98724	0.85822	0.0335317	0.00281241
5020	1.57597	8.00523	0.858082	0.0336617	0.00293237
5021	1.57628	8.02312	0.857954	0.0337898	0.00305059
5022	1.57659	8.04089	0.857836	0.0339161	0.00316735
5023	1.57691	8.05854	0.857728	0.0340405	0.00328269
5024	1.57722	8.07606	0.857631	0.034163	0.00339651
5025	1.57754	8.09345	0.857545	0.0342836	0.00350892
5026	1.57785	8.1107	0.85747	0.0344025	0.00362016
5027	1.57816	8.1278	0.857407	0.0345195	0.00373028
5028	1.57848	8.14475	0.857355	0.0346346	0.00383928
5029	1.57879	8.16155	0.857316	0.0347479	0.00394716
5030	1.57911	8.17818	0.857288	0.0348594	0.00405402
5031	1.57942	8.19464	0.857273	0.0349691	0.00415985
5032	1.57973	8.21092	0.85727	0.0350768	0.00426462
5033	1.58005	8.22703	0.857278	0.0351821	0.00436718
5034	1.58036	8.24295	0.857299	0.0352857	0.00446927
5035	1.58068	8.25867	0.857334	0.0353874	0.0045707
5036	1.58099	8.27419	0.857383	0.0354875	0.00467158
5037	1.5813	8.28952	0.857447	0.0355858	0.00477198
5038	1.58162	8.30463	0.857525	0.0356823	0.00487153
5039	1.58193	8.31953	0.857619	0.035777	0.00497068
5040	1.58225	8.33421	0.857727	0.0358697	0.00506907
5041	1.58256	8.34866	0.85785	0.0359604	0.00516643
5042	1.58287	8.36288	0.857987	0.036049	0.00526296
5043	1.58319	8.37687	0.85814	0.0361356	0.00535867
5044	1.5835	8.39062	0.858308	0.0362201	0.00545358
5045	1.58382	8.40412	0.858492	0.0363025	0.00554768
5046	1.58413	8.41737	0.858692	0.0363827	0.00564092
5047	1.58444	8.43037	0.858907	0.0364605	0.00573325
5048	1.58476	8.44311	0.859139	0.0365361	0.00582458
5049	1.58507	8.45558	0.859387	0.0366093	0.00591471
5050	1.58539	8.46779	0.85965	0.0366801	0.0060038
5051	1.5857	8.47972	0.85993	0.0367484	0.00609182
5052	1.58601	8.49138	0.860224	0.0368143	0.00617821
5053	1.58633	8.50275	0.860535	0.0368775	0.0062634
5054	1.58664	8.51385	0.860861	0.0369381	0.00634749
5055	1.58696	8.52465	0.861204	0.0369958	0.00643042
5056	1.58727	8.53516	0.861564	0.037051	0.00651215
5057	1.58758	8.54537	0.861939	0.0371033	0.00659238
5058	1.5879	8.55528	0.862331	0.0371529	0.006671
5059	1.58821	8.56489	0.862738	0.0371995	0.00674807
5060	1.58853	8.5742	0.863162	0.0372436	0.00682395
5061	1.58884	8.58319	0.863603	0.0372849	0.00689855
5062	1.58915	8.59187	0.864061	0.0373233	0.00697183
5063	1.58947	8.60023	0.864535	0.0373588	0.00704346
5064	1.58978	8.60827	0.865026	0.0373914	0.00711371
5065	1.5901	8.61599	0.865535	0.037421	0.00718282
5066	1.59041	8.62339	0.86606	0.0374475	0.00724987
5067	1.59072	8.63046	0.866603	0.0374712	0.00731563
5068	1.59104	8.6372	0.867162	0.0374917	0.0073799
5069	1.59135	8.6436	0.867739	0.037509	0.00744261
5070	1.59167	8.64967	0.868333	0.0375233	0.00750396
5071	1.59198	8.6554	0.868945	0.0375344	0.00756386
5072	1.59229	8.6608	0.869573	0.0375425	0.00762223
5073	1.59261	8.66585	0.870218	0.0375471	0.0076788
5074	1.59292	8.67056	0.870879	0.0375484	0.00773328
5075	1.59324	8.67492	0.871556	0.0375462	0.00778592
5076	1.59355	8.67894	0.872247	0.0375404	0.00783629
5077	1.59386	8.68262	0.872953	0.0375312	0.00788463
5078	1.59418	8.68594	0.873674	0.0375184	0.00793084
5079	1.59449	8.68891	0.874409	0.037502	0.00797475
5080	1.59481	8.69153	0.875156	0.0374817	0.00801579
5081	1.59512	8.6938	0.875916	0.0374577	0.00805444
5082	1.59543	8.69572	0.876688	0.0374301	0.00809072
5083	1.59575	8.69729	0.877474	0.0373988	0.00812467
5084	1.59606	8.6985	0.878271	0.0373638	0.00815613
5085	1.59638	8.69935	0.879079	0.037325	0.00818479
5086	1.59669	8.69985	0.879897	0.0372824	0.00821068
5087	1.597	8.7	0.880727	0.0372361	0.00823416
5088	1.59732	8.69979	0.881568	0.0371863	0.00825534
5089	1.59763	8.69923	0.882419	0.037133	0.00827412
5090	1.59795	8.69831	0.883281	0.0370761	0.00829058
5091	1.59826	8.69704	0.884155	0.0370158	0.00830488
5092	1.59857	8.69541	0.885039	0.0369521	0.00831706
5093	1.59889	8.69343	0.885933	0.0368848	0.00832697
5094	1.5992	8.6911	0.886836	0.0368141	0.00833442
5095	1.59952	8.68841	0.88775	0.03674	0.00833988
5096	1.59983	8.68538	0.888675	0.0366628	0.00834352
5097	1.60014	8.68199	0.88961	0.0365825	0.00834541
5098	1.60046	8.67826	0.890555	0.0364991	0.00834553
5099	1.60077	8.67418	0.891511	0.0364126	0.00834388
5100	1.60109	8.66975	0.892476	0.0363229	0.00834006
5101	1.6014	8.66498	0.89345	0.0362301	0.00833444
5102	1.60171	8.65987	0.894434	0.0361343	0.00832707
5103	1.60203	8.65441	0.895426	0.0360354	0.00831789
5104	1.60234	8.64862	0.896427	0.0359334	0.00830689
5105	1.60266	8.64249	0.897437	0.0358287	0.00829435
5106	1.60297	8.63603	0.898454	0.0357209	0.00827983
5107	1.60328	8.62923	0.899478	0.0356101	0.0082632
5108	1.6036	8.62211	0.900508	0.0354962	0.00824438
5109	1.60391	8.61465	0.901544	0.0353792	0.00822338
5110	1.60423	8.60688	0.902584	0.0352592	0.00820009
5111	1.60454	8.59878	0.903629	0.0351363	0.00817481
5112	1.60485	8.59036	0.904677	0.0350104	0.00814714
5113	1.60517	8.58162	0.905728	0.0348814	0.00811695
5114	1.60548	8.57258	0.906782	0.0347495	0.00808448
5115	1.6058	8.56322	0.907836	0.0346146	0.00804946
5116	1.60611	8.55356	0.908891	0.0344765	0.00801184
5117	1.60642	8.54359	0.909947	0.0343358	0.00797194
5118	1.60674	8.53332	0.911002	0.0341922	0.00792953
5119	1.60705	8.52276	0.912055	0.0340457	0.00788448
5120	1.60737	8.51191	0.913107	0.0338964	0.00783683
5121	1.60768	8.50077	0.914157	0.0337446	0.00778707
5122	1.60799	8.48934	0.915206	0.0335905	0.00773513
5123	1.60831	8.47763	0.916251	0.0334339	0.00768092
5124	1.60862	8.46565	0.917293	0.0332749	0.00762432
5125	1.60894	8.4534	0.918331	0.0331136	0.00756544
5126	1.60925	8.44088	0.919366	0.0329504	0.00750484
5127	1.60956	8.42809	0.920397	0.0327851	0.00744211
5128	1.60988	8.41505	0.921424	0.032618	0.00737756
5129	1.61019	8.40175	0.922449	0.0324495	0.00731168
5130	1.61051	8.38821	0.923468	0.0322794	0.00724411
5131	1.61082	8.37442	0.923619	0.0320984	0.00682376
5132	1.61113	8.36039	0.923871	0.0318288	0.00646967
5133	1.61145	8.34612	0.92422	0.0315827	0.00618179
5134	1.61176	8.33163	0.92488	0.0313911	0.00606356
5135	1.61208	8.31691	0.925817	0.0312377	0.00606234
5136	1.61239	8.30198	0.92687	0.0310941	0.00608002
5137	1.6127	8.28683	0.927895	0.0309407	0.0060542
5138	1.61302	8.27147	0.928807	0.0307683	0.00596379
5139	1.61333	8.25591	0.929578	0.0305754	0.00581392
5140	1.61365	8.24015	0.930227	0.0303667	0.00562266
5141	1.61396	8.2242	0.930802	0.0301495	0.00541184
5142	1.61427	8.20806	0.931351	0.029931	0.00519965
5143	1.61459	8.19174	0.931918	0.0297175	0.00500028
5144	1.6149	8.17525	0.932526	0.0295112	0.00481843
5145	1.61522	8.15859	0.933183	0.0293125	0.00465529
5146	1.61553	8.14177	0.933882	0.0291195	0.00450596
5147	1.61584	8.12479	0.934607	0.0289299	0.00436487
5148	1.61616	8.10766	0.935338	0.0287405	0.00422534
5149	1.61647	8.09039	0.936059	0.0285496	0.00408325
5150	1.61679	8.07297	0.936761	0.0283562	0.0039365
5151	1.6171	8.05543	0.937437	0.0281603	0.00378481
5152	1.61741	8.03776	0.938088	0.0279624	0.00362946
5153	1.61773	8.01996	0.938714	0.0277629	0.00347079
5154	1.61804	8.00206	0.939316	0.0275626	0.0033098
5155	1.61836	7.98405	0.939896	0.027362	0.00314731
5156	1.61867	7.96593	0.940456	0.0271617	0.00298409
5157	1.61898	7.94773	0.940999	0.0269627	0.00282085
5158	1.6193	7.92943	0.941524	0.0267646	0.00265765
5159	1.61961	7.91105	0.942029	0.026567	0.00249376
5160	1.61993	7.8926	0.942516	0.0263705	0.00232964
5161	1.62024	7.87408	0.942984	0.0261752	0.00216543
5162	1.62055	7.8555	0.943433	0.0259811	0.00200118
5163	1.62087	7.83686	0.943864	0.0257884	0.00183699
5164	1.62118	7.81818	0.944277	0.0255975	0.00167354
5165	1.6215	7.79945	0.944674	0.0254089	0.00151125
5166	1.62181	7.78068	0.945054	0.0252221	0.00134996
5167	1.62212	7.76189	0.945419	0.0250374	0.00119016
5168	1.62244	7.74308	0.945767	0.0248548	0.00103164
5169	1.62275	7.72425	0.9461	0.0246746	0.000874941
5170	1.62307	7.70541	0.946419	0.0244969	0.000720214
5171	1.62338	7.68657	0.946724	0.0243215	0.000567493
5172	1.62369	7.66774	0.947016	0.0241486	0.00041694
5173	1.62401	7.64891	0.947295	0.0239782	0.000268665
5174	1.62432	7.63011	0.947561	0.0238104	0.000122711
5175	1.62464	7.61133	0.947816	0.0236453	-2.0887e-05
5176	1.62495	7.59258	0.948058	0.0234829	-0.000162034
5177	1.62526	7.57387	0.948288	0.0233231	-0.000301004
5178	1.62558	7.5552	0.948507	0.0231658	-0.000437509
5179	1.62589	7.53659	0.948713	0.0230111	-0.0005719
5180	1.62621	7.51803	0.948908	0.022859	-0.000704214
5181	1.62652	7.49954	0.949091	0.0227096	-0.000834472
5182	1.62683	7.48112	0.949263	0.0225627	-0.000962709
5183	1.62715	7.46278	0.949424	0.0224182	-0.00108897
5184	1.62746	7.44452	0.949573	0.0222761	-0.0012133
5185	1.62778	7.42635	0.949712	0.0221363	-0.00133573
5186	1.62809	7.40828	0.949839	0.021999	-0.00145661
5187	1.6284	7.39031	0.949956	0.021864	-0.00157563
5188	1.62872	7.37245	0.950062	0.0217312	-0.00169289
5189	1.62903	7.35471	0.950158	0.0216008	-0.00180851
5190	1.62935	7.33709	0.950242	0.0214726	-0.0019226
5191	1.62966	7.3196	0.950316	0.0213466	-0.00203518
5192	1.62997	7.30225	0.950379	0.0212228	-0.00214626
5193	1.63029	7.28503	0.950432	0.0211012	-0.00225592
5194	1.6306	7.26797	0.950474	0.0209818	-0.00236419
5195	1.63092	7.25105	0.950506	0.0208645	-0.00247118
5196	1.63123	7.2343	0.950526	0.0207493	-0.00257698
5197	1.63154	7.21771	0.950536	0.0206362	-0.0026817
5198	1.63186	7.20129	0.950534	0.0205252	-0.00278512
5199	1.63217	7.18505	0.950522	0.0204164	-0.00288729
5200	1.63249	7.16899	0.950498	0.0203099	-0.00298823
5201	1.6328	7.15312	0.950463	0.0202055	-0.00308827
5202	1.63311	7.13745	0.950417	0.0201032	-0.00318714
5203	1.63343	7.12197	0.950358	0.0200031	-0.00328533
5204	1.63374	7.1067	0.950287	0.0199049	-0.00338286
5205	1.63406	7.09164	0.950204	0.0198091	-0.00347892
5206	1.63437	7.0768	0.950109	0.0197154	-0.0035743
5207	1.63468	7.06218	0.950001	0.019624	-0.00366849
5208	1.635	7.04778	0.949881	0.0195348	-0.00376225
5209	1.63531	7.03362	0.949746	0.0194476	-0.00385517
5210	1.63563	7.01969	0.949598	0.0193626	-0.00394764
5211	1.63594	7.006	0.949435	0.0192796	-0.00403997
5212	1.63625	6.99256	0.949257	0.019199	-0.0041311
5213	1.63657	6.97937	0.949064	0.0191206	-0.00422195
5214	1.63688	6.96644	0.948856	0.0190446	-0.00431207
5215	1.6372	6.95377	0.948633	0.0189711	-0.00440129
5216	1.63751	6.94136	0.948395	0.0189002	-0.00448953
5217	1.63782	6.92922	0.948141	0.0188317	-0.00457754
5218	1.63814	6.91735	0.947871	0.0187658	-0.00466479
5219	1.63845	6.90576	0.947585	0.0187025	-0.00475134
5220	1.63877	6.89446	0.947283	0.0186417	-0.0048371
5221	1.63908	6.88344	0.946964	0.0185835	-0.00492217
5222	1.63939	6.87271	0.946627	0.0185279	-0.00500715
5223	1.63971	6.86227	0.946274	0.0184756	-0.00509027
5224	1.64002	6.85213	0.945903	0.018426	-0.00517332
5225	1.64034	6.8423	0.945517	0.0183797	-0.00525426
5226	1.64065	6.83276	0.945113	0.0183366	-0.00533524
5227	1.64096	6.82354	0.944692	0.0182965	-0.00541487
5228	1.64128	6.81462	0.944253	0.0182591	-0.00549372
5229	1.64159	6.80602	0.943796	0.0182244	-0.00557192
5230	1.64191	6.79774	0.943322	0.0181933	-0.00564821
5231	1.64222	6.78977	0.94283	0.0181651	-0.00572396
5232	1.64253	6.78213	0.94232	0.0181403	-0.00579855
5233	1.64285	6.77482	0.941794	0.0181192	-0.00587146
5234	1.64316	6.76783	0.941248	0.0181007	-0.00594389
5235	1.64348	6.76118	0.940687	0.0180864	-0.00601396
5236	1.64379	6.75486	0.940108	0.0180756	-0.00608274
5237	1.6441	6.74887	0.939511	0.0180681	-0.00615043
5238	1.64442	6.74322	0.938896	0.0180641	-0.00621693
5239	1.64473	6.73791	0.938265	0.018064	-0.0062814
5240	1.64505	6.73295	0.937616	0.0180673	-0.0063446
5241	1.64536	6.72832	0.936953	0.0180747	-0.00640541
5242	1.64567	6.72404	0.936272	0.0180856	-0.00646484
5243	1.64599	6.72011	0.935576	0.0181005	-0.00652213
5244	1.6463	6.71653	0.934862	0.0181189	-0.00657791
5245	1.64662	6.71329	0.934135	0.0181415	-0.00663132
5246	1.64693	6.7104	0.933391	0.0181677	-0.00668317
5247	1.64724	6.70787	0.932632	0.0181978	-0.00673279
5248	1.64756	6.70569	0.931859	0.018232	-0.00678
5249	1.64787	6.70386	0.931071	0.01827	-0.00682515
5250	1.64819	6.70238	0.930269	0.0183118	-0.00686835
5251	1.6485	6.70126	0.929453	0.0183575	-0.00690927
5252	1.64881	6.70049	0.928623	0.0184069	-0.00694798
5253	1.64913	6.70008	0.927778	0.0184598	-0.00698494
5254	1.64944	6.70002	0.926922	0.0185172	-0.00701874
5255	1.64976	6.70032	0.92605	0.0185773	-0.00705153
5256	1.65007	6.70097	0.925167	0.0186416	-0.00708115
5257	1.65038	6.70198	0.924268	0.0187092	-0.00710937
5258	1.6507	6.70334	0.923358	0.0187808	-0.00713506
5259	1.65101	6.70505	0.922436	0.018856	-0.00715866
5260	1.65133	6.70712	0.921498	0.0189341	-0.00718099
5261	1.65164	6.70954	0.920551	0.0190164	-0.00720012
5262	1.65195	6.71231	0.919591	0.0191017	-0.00721761
5263	1.65227	6.71543	0.91862	0.019191	-0.00723249
5264	1.65258	6.7189	0.917637	0.0192831	-0.00724584
5265	1.6529	6.72272	0.916644	0.019379	-0.00725663
5266	1.65321	6.72689	0.91564	0.0194782	-0.00726514
5267	1.65352	6.7314	0.914625	0.0195798	-0.00727211
5268	1.65384	6.73626	0.9136	0.0196853	-0.00727645
5269	1.65415	6.74146	0.912569	0.0197944	-0.00727783
5270	1.65447	6.747	0.911526	0.0199056	-0.0072782
5271	1.65478	6.75287	0.910477	0.0200209	-0.00727513
5272	1.65509	6.75908	0.909418	0.0201379	-0.00727091
5273	1.65541	6.76563	0.908353	0.0202586	-0.00726384
5274	1.65572	6.77251	0.907278	0.0203808	-0.00725546
5275	1.65604	6.77972	0.906203	0.0205077	-0.00724266
5276	1.65635	6.78725	0.905118	0.020636	-0.00722875
5277	1.65666	6.79511	0.904031	0.0207673	-0.007212
5278	1.65698	6.80329	0.90294	0.0209013	-0.00719257
5279	1.65729	6.81179	0.901846	0.0210382	-0.00717042
5280	1.65761	6.8206	0.900748	0.021177	-0.00714621
5281	1.65792	6.82972	0.899652	0.021319	-0.0071185
5282	1.65823	6.83916	0.898554	0.0214633	-0.00708819
5283	1.65855	6.8489	0.897457	0.0216097	-0.00705537
5284	1.65886	6.85894	0.896361	0.0217585	-0.00701965
5285	1.65918	6.86928	0.895266	0.0219093	-0.00698139
5286	1.65949	6.87991	0.894177	0.0220627	-0.0069397
5287	1.6598	6.89084	0.893092	0.0222186	-0.00689468
5288	1.66012	6.90205	0.892009	0.0223756	-0.00684769
5289	1.66043	6.91355	0.890932	0.0225348	-0.00679786
5290	1.66075	6.92532	0.889861	0.0226957	-0.0067451
5291	1.66106	6.93737	0.888795	0.0228582	-0.00668988
5292	1.66137	6.94969	0.887735	0.0230219	-0.00663223
5293	1.66169	6.96228	0.886683	0.0231873	-0.00657208
5294	1.662	6.97513	0.885636	0.0233534	-0.00650959
5295	1.66232	6.98824	0.884596	0.0235201	-0.00644533
5296	1.66263	7.0016	0.883561	0.0236872	-0.00637986
5297	1.66294	7.0152	0.882536	0.0238558	-0.0063116
5298	1.66326	7.02905	0.882406	0.0240281	-0.00587153
5299	1.66357	7.04314	0.882113	0.024285	-0.00554286
5300	1.66389	7.05746	0.88162	0.0245056	-0.00533893
5301	1.6642	7.07201	0.880846	0.0246792	-0.00527565
5302	1.66451	7.08678	0.879888	0.0248272	-0.00527508
5303	1.66483	7.10177	0.87888	0.0249705	-0.00526485
5304	1.66514	7.11698	0.877937	0.0251244	-0.00520486
5305	1.66546	7.13239	0.877101	0.0252931	-0.00509149
5306	1.66577	7.148	0.876393	0.0254793	-0.0049281
5307	1.66608	7.1638	0.875782	0.0256765	-0.0047347
5308	1.6664	7.1798	0.87524	0.0258824	-0.00452125
5309	1.66671	7.19598	0.874725	0.0260906	-0.00430295
5310	1.66703	7.21234	0.87421	0.0262973	-0.00408782
5311	1.66734	7.22888	0.873673	0.0264993	-0.00388266
5312	1.66765	7.24558	0.873104	0.0266956	-0.00368963
5313	1.66797	7.26244	0.872503	0.0268863	-0.00350849
5314	1.66828	7.27946	0.871882	0.0270734	-0.00333534
5315	1.6686	7.29662	0.87124	0.0272563	-0.00317142
5316	1.66891	7.31393	0.870596	0.0274381	-0.00301016
5317	1.66922	7.33138	0.869961	0.0276201	-0.00284873
5318	1.66954	7.34896	0.869339	0.0278022	-0.00268741
5319	1.66985	7.36666	0.868732	0.0279844	-0.00252532
5320	1.67017	7.38448	0.868152	0.0281684	-0.00235896
5321	1.67048	7.40241	0.86759	0.0283522	-0.00219167
5322	1.67079	7.42045	0.867055	0.028537	-0.00202086
5323	1.67111	7.43859	0.866541	0.0287216	-0.00184857
5324	1.67142	7.45682	0.866052	0.0289067	-0.00167351
5325	1.67174	7.47513	0.865583	0.0290912	-0.00149739
5326	1.67205	7.49353	0.865136	0.0292754	-0.00131997
5327	1.67236	7.512	0.864708	0.0294586	-0.00114219
5328	1.67268	7.53054	0.8643	0.0296412	-0.000963307
5329	1.67299	7.54913	0.863912	0.029823	-0.00078397
5330	1.67331	7.56778	0.863542	0.0300037	-0.00060476
5331	1.67362	7.58648	0.863189	0.0301832	-0.000426173
5332	1.67393	7.60522	0.862851	0.0303611	-0.000248736
5333	1.67425	7.62399	0.862526	0.0305373	-7.30054e-05
5334	1.67456	7.64279	0.862215	0.0307118	0.000100843
5335	1.67488	7.6616	0.861916	0.0308842	0.000272191
5336	1.67519	7.68044	0.861629	0.0310547	0.000441263
