# Supplementary material for: Data regarding the computational fluid dynamics simulations of an airfoil with plasma actuator in unsteady flow
Source: Data Brief. 2020 Feb 13;29:105286. doi: 10.1016/j.dib.2020.105286 (PMC7044653; doi:10.1016/j.dib.2020.105286)
Supplement: Multimedia component 1 [file mmc1.zip › Allegati/w60_a1/Force_w60_a1_180/Force_w60_a1_180.xlsx]

## Sheet: Foglio1
Time Step	Time	Angle of attack	Lift coefficient	Drag coefficient	Moment coefficient
[]	[s]	[deg]	[]	[]	[]
3669	1.15175	7.69008	0.85526	0.0306271	-0.0016163
3670	1.15207	7.70892	0.854732	0.0307738	-0.00150829
3671	1.15238	7.72776	0.854223	0.0309216	-0.00139875
3672	1.15269	7.74658	0.854599	0.0310703	-0.000931165
3673	1.15301	7.76539	0.854803	0.0312982	-0.000585157
3674	1.15332	7.78418	0.854813	0.031488	-0.000366983
3675	1.15364	7.80294	0.854537	0.0316262	-0.000299302
3676	1.15395	7.82166	0.854064	0.0317334	-0.000307216
3677	1.15426	7.84034	0.853542	0.0318339	-0.000311329
3678	1.15458	7.85896	0.853092	0.0319449	-0.000265045
3679	1.15489	7.87754	0.852784	0.0320748	-0.000153298
3680	1.15521	7.89604	0.852637	0.0322252	1.85799e-05
3681	1.15552	7.91448	0.852627	0.0323921	0.000234456
3682	1.15583	7.93284	0.852712	0.0325687	0.000474819
3683	1.15615	7.95112	0.852839	0.0327478	0.000721234
3684	1.15646	7.96931	0.852964	0.0329227	0.000959004
3685	1.15678	7.98741	0.853058	0.0330897	0.00118009
3686	1.15709	8.0054	0.853105	0.0332473	0.00138124
3687	1.1574	8.02329	0.853107	0.0333955	0.00156318
3688	1.15772	8.04106	0.853069	0.0335363	0.00172894
3689	1.15803	8.05871	0.853005	0.0336713	0.00188311
3690	1.15835	8.07623	0.85293	0.0338025	0.00202988
3691	1.15866	8.09362	0.852856	0.0339316	0.00217296
3692	1.15897	8.11086	0.852792	0.0340595	0.00231486
3693	1.15929	8.12797	0.852744	0.034187	0.00245706
3694	1.1596	8.14492	0.852717	0.0343142	0.00260057
3695	1.15992	8.16171	0.852712	0.0344411	0.00274569
3696	1.16023	8.17834	0.852731	0.0345676	0.00289247
3697	1.16054	8.1948	0.852772	0.0346933	0.00304064
3698	1.16086	8.21108	0.852835	0.0348182	0.00318984
3699	1.16117	8.22718	0.85292	0.0349422	0.00334016
3700	1.16149	8.2431	0.853025	0.035065	0.00349105
3701	1.1618	8.25882	0.85315	0.0351863	0.00364203
3702	1.16211	8.27434	0.853294	0.0353059	0.0037927
3703	1.16243	8.28966	0.853456	0.0354235	0.00394271
3704	1.16274	8.30477	0.853635	0.0355391	0.00409154
3705	1.16306	8.31967	0.853829	0.0356524	0.0042388
3706	1.16337	8.33435	0.854039	0.0357633	0.00438417
3707	1.16368	8.3488	0.854263	0.0358717	0.00452741
3708	1.164	8.36302	0.854501	0.0359775	0.00466826
3709	1.16431	8.377	0.854752	0.0360805	0.00480642
3710	1.16463	8.39075	0.855017	0.0361806	0.00494144
3711	1.16494	8.40425	0.855294	0.0362778	0.00507368
3712	1.16525	8.4175	0.855585	0.0363721	0.00520304
3713	1.16557	8.43049	0.855889	0.0364635	0.00532957
3714	1.16588	8.44323	0.856206	0.0365517	0.00545299
3715	1.1662	8.4557	0.856536	0.0366367	0.005573
3716	1.16651	8.4679	0.856877	0.0367182	0.00568961
3717	1.16682	8.47983	0.857231	0.0367965	0.005803
3718	1.16714	8.49149	0.857596	0.0368717	0.00591301
3719	1.16745	8.50286	0.857974	0.0369434	0.00601978
3720	1.16777	8.51395	0.858365	0.0370118	0.00612356
3721	1.16808	8.52475	0.858768	0.0370767	0.00622447
3722	1.16839	8.53526	0.859186	0.0371382	0.0063225
3723	1.16871	8.54547	0.859616	0.0371964	0.0064177
3724	1.16902	8.55538	0.860059	0.0372511	0.00651003
3725	1.16934	8.56499	0.860517	0.0373026	0.00659974
3726	1.16965	8.57429	0.860988	0.037351	0.00668693
3727	1.16996	8.58327	0.861474	0.037396	0.00677176
3728	1.17028	8.59195	0.861974	0.0374376	0.00685393
3729	1.17059	8.60031	0.862488	0.037476	0.00693378
3730	1.17091	8.60835	0.863018	0.0375111	0.00701155
3731	1.17122	8.61607	0.863564	0.0375431	0.00708759
3732	1.17153	8.62346	0.864124	0.0375716	0.00716094
3733	1.17185	8.63052	0.8647	0.037597	0.00723247
3734	1.17216	8.63726	0.865293	0.037619	0.00730203
3735	1.17248	8.64366	0.865901	0.0376376	0.00736958
3736	1.17279	8.64973	0.866525	0.0376529	0.00743535
3737	1.1731	8.65546	0.867166	0.037665	0.00749938
3738	1.17342	8.66085	0.867823	0.0376737	0.00756159
3739	1.17373	8.6659	0.868496	0.0376791	0.00762179
3740	1.17405	8.6706	0.869184	0.037681	0.00767974
3741	1.17436	8.67496	0.869887	0.0376793	0.00773563
3742	1.17467	8.67898	0.870604	0.0376739	0.00778909
3743	1.17499	8.68265	0.871335	0.037665	0.00784032
3744	1.1753	8.68597	0.872081	0.0376525	0.00788932
3745	1.17562	8.68894	0.872839	0.0376362	0.00793587
3746	1.17593	8.69156	0.87361	0.037616	0.00797947
3747	1.17624	8.69382	0.874393	0.037592	0.00802055
3748	1.17656	8.69574	0.875188	0.0375643	0.00805914
3749	1.17687	8.6973	0.875996	0.037533	0.00809529
3750	1.17719	8.69851	0.876814	0.0374978	0.00812886
3751	1.1775	8.69936	0.877643	0.0374588	0.00815956
3752	1.17781	8.69986	0.878483	0.0374159	0.00818742
3753	1.17813	8.7	0.879333	0.0373694	0.00821278
3754	1.17844	8.69979	0.880194	0.0373193	0.00823575
3755	1.17876	8.69922	0.881064	0.0372654	0.00825604
3756	1.17907	8.6983	0.881946	0.0372082	0.0082742
3757	1.17938	8.69702	0.882838	0.0371475	0.00829012
3758	1.1797	8.69539	0.88374	0.0370833	0.00830382
3759	1.18001	8.69341	0.884653	0.0370157	0.00831516
3760	1.18033	8.69107	0.885574	0.0369444	0.008324
3761	1.18064	8.68838	0.886505	0.0368698	0.00833075
3762	1.18095	8.68535	0.887447	0.0367921	0.00833561
3763	1.18127	8.68196	0.888399	0.0367113	0.00833864
3764	1.18158	8.67822	0.889361	0.0366273	0.00833985
3765	1.1819	8.67414	0.890333	0.0365403	0.00833921
3766	1.18221	8.66971	0.891313	0.03645	0.00833639
3767	1.18252	8.66493	0.892303	0.0363566	0.00833171
3768	1.18284	8.65982	0.893302	0.0362601	0.0083252
3769	1.18315	8.65436	0.894309	0.0361606	0.00831686
3770	1.18347	8.64856	0.895325	0.0360581	0.00830665
3771	1.18378	8.64243	0.896349	0.0359526	0.00829485
3772	1.18409	8.63597	0.89738	0.0358442	0.00828101
3773	1.18441	8.62917	0.898418	0.0357327	0.00826502
3774	1.18472	8.62204	0.899462	0.0356181	0.00824682
3775	1.18504	8.61458	0.900511	0.0355005	0.0082264
3776	1.18535	8.6068	0.901564	0.0353798	0.00820366
3777	1.18566	8.5987	0.902622	0.0352563	0.00817888
3778	1.18598	8.59028	0.903683	0.0351296	0.00815164
3779	1.18629	8.58154	0.904746	0.035	0.00812186
3780	1.18661	8.57249	0.905812	0.0348674	0.00808974
3781	1.18692	8.56313	0.906878	0.0347318	0.00805506
3782	1.18723	8.55346	0.907945	0.0345931	0.00801776
3783	1.18755	8.54349	0.909013	0.0344515	0.00797817
3784	1.18786	8.53322	0.910079	0.0343072	0.00793603
3785	1.18818	8.52266	0.911144	0.0341599	0.00789121
3786	1.18849	8.5118	0.912206	0.0340099	0.00784377
3787	1.1888	8.50066	0.913267	0.0338573	0.00779412
3788	1.18912	8.48923	0.914326	0.0337025	0.0077424
3789	1.18943	8.47752	0.915382	0.0335452	0.00768829
3790	1.18975	8.46553	0.916434	0.0333854	0.00763184
3791	1.19006	8.45328	0.917482	0.0332234	0.00757311
3792	1.19037	8.44075	0.918527	0.0330595	0.00751263
3793	1.19069	8.42797	0.919568	0.0328934	0.00745
3794	1.191	8.41492	0.920605	0.0327255	0.00738553
3795	1.19132	8.40162	0.921639	0.0325562	0.00731968
3796	1.19163	8.38807	0.922667	0.0323852	0.00725222
3797	1.19194	8.37428	0.923692	0.0322129	0.00718339
3798	1.19226	8.36025	0.924711	0.0320393	0.00711298
3799	1.19257	8.34598	0.925724	0.0318642	0.00704085
3800	1.19289	8.33149	0.926732	0.0316881	0.00696746
3801	1.1932	8.31677	0.927734	0.031511	0.00689291
3802	1.19351	8.30183	0.928731	0.0313328	0.00681712
3803	1.19383	8.28668	0.929722	0.0311538	0.00674073
3804	1.19414	8.27132	0.930704	0.0309739	0.00666283
3805	1.19446	8.25576	0.931678	0.030793	0.00658324
3806	1.19477	8.23999	0.932644	0.0306115	0.0065022
3807	1.19508	8.22404	0.933599	0.0304288	0.00641943
3808	1.1954	8.20791	0.934543	0.0302455	0.00633517
3809	1.19571	8.19159	0.935477	0.0300614	0.00624957
3810	1.19603	8.17509	0.9364	0.0298769	0.00616259
3811	1.19634	8.15843	0.937311	0.029692	0.00607424
3812	1.19665	8.14161	0.938211	0.0295068	0.00598469
3813	1.19697	8.12463	0.939099	0.0293215	0.00589412
3814	1.19728	8.1075	0.939973	0.0291358	0.00580203
3815	1.1976	8.09022	0.940832	0.0289497	0.00570836
3816	1.19791	8.07281	0.941677	0.0287636	0.00561334
3817	1.19822	8.05526	0.942508	0.0285775	0.00551708
3818	1.19854	8.03759	0.943324	0.0283917	0.00541988
3819	1.19885	8.01979	0.944125	0.028206	0.00532153
3820	1.19917	8.00189	0.94491	0.0280206	0.00522199
3821	1.19948	7.98387	0.945678	0.0278356	0.0051213
3822	1.19979	7.96576	0.94643	0.0276511	0.00501944
3823	1.20011	7.94755	0.947165	0.0274677	0.00491684
3824	1.20042	7.92925	0.947884	0.0272848	0.00481333
3825	1.20074	7.91088	0.948584	0.0271024	0.00470874
3826	1.20105	7.89242	0.949265	0.0269206	0.00460308
3827	1.20136	7.8739	0.949928	0.0267396	0.00449643
3828	1.20168	7.85532	0.950573	0.0265596	0.00438895
3829	1.20199	7.83668	0.9512	0.0263807	0.00428079
3830	1.20231	7.818	0.951808	0.0262029	0.00417193
3831	1.20262	7.79927	0.952399	0.0260265	0.00406249
3832	1.20293	7.7805	0.952969	0.0258511	0.00395223
3833	1.20325	7.76171	0.953521	0.0256771	0.00384159
3834	1.20356	7.7429	0.954055	0.0255046	0.00373063
3835	1.20388	7.72407	0.95457	0.0253336	0.0036195
3836	1.20419	7.70523	0.955067	0.0251641	0.00350801
3837	1.2045	7.68639	0.955548	0.0249967	0.00339687
3838	1.20482	7.66756	0.956012	0.0248309	0.00328615
3839	1.20513	7.64873	0.955608	0.0246584	0.00283082
3840	1.20545	7.62993	0.955279	0.0243999	0.00243572
3841	1.20576	7.61115	0.955039	0.0241678	0.00211088
3842	1.20607	7.5924	0.955109	0.0239951	0.00196267
3843	1.20639	7.57369	0.955442	0.0238634	0.00193193
3844	1.2067	7.55502	0.955878	0.0237436	0.00191852
3845	1.20702	7.53641	0.956271	0.0236162	0.00186076
3846	1.20733	7.51785	0.95654	0.0234726	0.00173951
3847	1.20764	7.49936	0.956659	0.023311	0.00156033
3848	1.20796	7.48094	0.956654	0.0231375	0.00134434
3849	1.20827	7.4626	0.956569	0.0229582	0.00111106
3850	1.20859	7.44434	0.956455	0.0227806	0.000878896
3851	1.2089	7.42617	0.956355	0.02261	0.00066087
3852	1.20921	7.4081	0.956292	0.0224489	0.000462517
3853	1.20953	7.39014	0.956275	0.0222973	0.000283258
3854	1.20984	7.37228	0.956294	0.0221533	0.000118841
3855	1.21016	7.35454	0.956335	0.0220141	-3.67428e-05
3856	1.21047	7.33692	0.95638	0.0218774	-0.000188975
3857	1.21078	7.31943	0.956417	0.0217412	-0.000341562
3858	1.2111	7.30208	0.956435	0.0216048	-0.000496156
3859	1.21141	7.28487	0.956431	0.0214676	-0.000653307
3860	1.21173	7.2678	0.956405	0.0213306	-0.000811954
3861	1.21204	7.25089	0.956357	0.0211939	-0.000971706
3862	1.21235	7.23414	0.956289	0.021058	-0.00113169
3863	1.21267	7.21755	0.956204	0.0209236	-0.00129092
3864	1.21298	7.20113	0.956103	0.0207907	-0.00144909
3865	1.2133	7.1849	0.955989	0.02066	-0.00160552
3866	1.21361	7.16884	0.955859	0.0205317	-0.0017609
3867	1.21392	7.15297	0.955717	0.0204059	-0.00191475
3868	1.21424	7.1373	0.95556	0.0202825	-0.00206728
3869	1.21455	7.12183	0.95539	0.0201613	-0.00221855
3870	1.21487	7.10656	0.955205	0.0200423	-0.00236858
3871	1.21518	7.0915	0.955006	0.019926	-0.00251708
3872	1.21549	7.07666	0.954792	0.019812	-0.00266448
3873	1.21581	7.06204	0.954565	0.0197008	-0.00280985
3874	1.21612	7.04764	0.954325	0.0195924	-0.00295326
3875	1.21644	7.03348	0.954071	0.0194866	-0.00309485
3876	1.21675	7.01956	0.953805	0.0193838	-0.00323392
3877	1.21706	7.00587	0.953527	0.019284	-0.00337081
3878	1.21738	6.99243	0.953236	0.0191872	-0.00350515
3879	1.21769	6.97925	0.952932	0.0190935	-0.003637
3880	1.21801	6.96632	0.952616	0.019003	-0.00376627
3881	1.21832	6.95364	0.952287	0.0189159	-0.00389278
3882	1.21863	6.94124	0.951947	0.0188321	-0.00401648
3883	1.21895	6.9291	0.951594	0.0187517	-0.00413749
3884	1.21926	6.91724	0.951228	0.0186748	-0.00425591
3885	1.21958	6.90565	0.95085	0.0186011	-0.00437166
3886	1.21989	6.89435	0.950459	0.0185309	-0.00448457
3887	1.2202	6.88333	0.950055	0.0184642	-0.00459484
3888	1.22052	6.87261	0.949637	0.0184012	-0.00470254
3889	1.22083	6.86217	0.949206	0.0183416	-0.00480796
3890	1.22115	6.85204	0.94876	0.0182858	-0.00491065
3891	1.22146	6.8422	0.948301	0.0182334	-0.00501112
3892	1.22177	6.83267	0.947828	0.0181849	-0.00510884
3893	1.22209	6.82345	0.94734	0.0181402	-0.00520467
3894	1.2224	6.81454	0.946837	0.0180989	-0.00529814
3895	1.22272	6.80594	0.946319	0.0180609	-0.00538959
3896	1.22303	6.79766	0.945785	0.0180265	-0.00547878
3897	1.22334	6.7897	0.945237	0.0179958	-0.00556568
3898	1.22366	6.78206	0.944673	0.0179687	-0.00565063
3899	1.22397	6.77475	0.944094	0.0179453	-0.00573346
3900	1.22429	6.76777	0.943498	0.0179256	-0.0058144
3901	1.2246	6.76112	0.942889	0.0179105	-0.00589246
3902	1.22491	6.7548	0.942263	0.0178987	-0.00596883
3903	1.22523	6.74882	0.941621	0.0178907	-0.00604325
3904	1.22554	6.74317	0.940965	0.0178868	-0.00611539
3905	1.22586	6.73787	0.940291	0.0178863	-0.00618595
3906	1.22617	6.7329	0.939603	0.0178901	-0.00625404
3907	1.22648	6.72828	0.9389	0.0178975	-0.00632017
3908	1.2268	6.724	0.938182	0.0179091	-0.0063838
3909	1.22711	6.72007	0.937448	0.0179246	-0.00644539
3910	1.22743	6.71649	0.9367	0.017944	-0.00650474
3911	1.22774	6.71326	0.935937	0.0179673	-0.00656227
3912	1.22805	6.71038	0.93516	0.0179948	-0.00661719
3913	1.22837	6.70785	0.934368	0.018026	-0.00667014
3914	1.22868	6.70567	0.933564	0.0180616	-0.00672013
3915	1.229	6.70384	0.932745	0.0181008	-0.00676839
3916	1.22931	6.70237	0.931913	0.0181442	-0.00681394
3917	1.22962	6.70125	0.931067	0.0181912	-0.00685762
3918	1.22994	6.70049	0.930208	0.0182421	-0.00689884
3919	1.23025	6.70008	0.929335	0.0182968	-0.00693785
3920	1.23057	6.70002	0.928451	0.0183556	-0.00697425
3921	1.23088	6.70032	0.927551	0.0184177	-0.00700895
3922	1.23119	6.70098	0.926641	0.0184833	-0.00704121
3923	1.23151	6.70199	0.925718	0.0185533	-0.00707069
3924	1.23182	6.70335	0.924782	0.0186263	-0.00709849
3925	1.23214	6.70507	0.923834	0.0187029	-0.0071243
3926	1.23245	6.70714	0.922872	0.018783	-0.00714818
3927	1.23276	6.70956	0.921902	0.0188675	-0.00716872
3928	1.23308	6.71234	0.92092	0.0189549	-0.00718753
3929	1.23339	6.71546	0.919925	0.0190454	-0.00720457
3930	1.23371	6.71894	0.918919	0.0191394	-0.00721937
3931	1.23402	6.72276	0.917903	0.0192369	-0.00723193
3932	1.23433	6.72693	0.916876	0.0193377	-0.00724226
3933	1.23465	6.73145	0.91584	0.0194414	-0.00725041
3934	1.23496	6.73631	0.914797	0.0195494	-0.00725536
3935	1.23528	6.74151	0.913743	0.0196596	-0.00725884
3936	1.23559	6.74705	0.912682	0.0197733	-0.00725976
3937	1.2359	6.75293	0.91161	0.019889	-0.00725935
3938	1.23622	6.75915	0.910531	0.020008	-0.00725622
3939	1.23653	6.7657	0.90945	0.0201311	-0.00724938
3940	1.23685	6.77258	0.908358	0.0202557	-0.00724146
3941	1.23716	6.77979	0.907262	0.0203833	-0.00723081
3942	1.23747	6.78732	0.90616	0.0205135	-0.00721796
3943	1.23779	6.79519	0.905054	0.0206464	-0.00720229
3944	1.2381	6.80337	0.903946	0.0207823	-0.00718377
3945	1.23842	6.81187	0.902836	0.0209207	-0.00716248
3946	1.23873	6.82068	0.901723	0.0210615	-0.00713857
3947	1.23904	6.82981	0.90061	0.0212053	-0.00711165
3948	1.23936	6.83925	0.899496	0.0213508	-0.00708256
3949	1.23967	6.84899	0.898384	0.021499	-0.00705019
3950	1.23999	6.85904	0.897271	0.0216492	-0.00701544
3951	1.2403	6.86938	0.896163	0.0218021	-0.00697749
3952	1.24061	6.88002	0.89506	0.0219574	-0.00693612
3953	1.24093	6.89094	0.89396	0.0221146	-0.00689185
3954	1.24124	6.90216	0.892864	0.0222735	-0.00684525
3955	1.24156	6.91366	0.891773	0.0224343	-0.00679582
3956	1.24187	6.92544	0.890685	0.0225958	-0.00674468
3957	1.24218	6.93749	0.889608	0.0227607	-0.00668912
3958	1.2425	6.94981	0.888537	0.0229262	-0.00663156
3959	1.24281	6.9624	0.887472	0.023093	-0.00657155
3960	1.24313	6.97526	0.886412	0.0232601	-0.00650974
3961	1.24344	6.98836	0.88536	0.0234287	-0.00644566
3962	1.24375	7.00173	0.884317	0.023598	-0.00637947
3963	1.24407	7.01534	0.883276	0.0237666	-0.00631284
3964	1.24438	7.02919	0.882246	0.0239369	-0.00624351
3965	1.2447	7.04328	0.881224	0.0241074	-0.00617255
3966	1.24501	7.0576	0.880207	0.0242775	-0.0061008
3967	1.24532	7.07215	0.879205	0.0244497	-0.00602552
3968	1.24564	7.08693	0.878209	0.0246208	-0.00594972
3969	1.24595	7.10192	0.877221	0.0247922	-0.00587267
3970	1.24627	7.11712	0.876243	0.0249635	-0.00579423
3971	1.24658	7.13254	0.875276	0.0251351	-0.00571421
3972	1.24689	7.14815	0.874319	0.0253064	-0.00563299
3973	1.24721	7.16396	0.873373	0.0254777	-0.00555023
3974	1.24752	7.17995	0.872441	0.0256494	-0.00546566
3975	1.24784	7.19614	0.871517	0.0258196	-0.00538078
3976	1.24815	7.2125	0.870606	0.0259904	-0.00529404
3977	1.24846	7.22904	0.869708	0.0261605	-0.00520609
3978	1.24878	7.24574	0.868825	0.026331	-0.00511625
3979	1.24909	7.2626	0.867954	0.0265007	-0.00502525
3980	1.24941	7.27962	0.867097	0.0266704	-0.00493279
3981	1.24972	7.29679	0.866255	0.0268397	-0.00483896
3982	1.25003	7.3141	0.865427	0.0270087	-0.0047439
3983	1.25035	7.33155	0.864616	0.0271774	-0.00464737
3984	1.25066	7.34913	0.863821	0.0273463	-0.00454911
3985	1.25098	7.36683	0.863042	0.0275143	-0.00444971
3986	1.25129	7.38465	0.862277	0.0276816	-0.00434938
3987	1.2516	7.40259	0.86153	0.0278492	-0.00424727
3988	1.25192	7.42062	0.8608	0.0280161	-0.00414401
3989	1.25223	7.43876	0.860087	0.0281825	-0.0040396
3990	1.25255	7.45699	0.859391	0.0283483	-0.00393391
3991	1.25286	7.47531	0.858711	0.0285133	-0.00382734
3992	1.25317	7.49371	0.85805	0.028678	-0.00371959
3993	1.25349	7.51218	0.857405	0.0288418	-0.00361096
3994	1.2538	7.53072	0.856778	0.029005	-0.00350138
3995	1.25412	7.54931	0.856168	0.0291674	-0.00339096
3996	1.25443	7.56796	0.855575	0.029329	-0.00327982
3997	1.25474	7.58666	0.854999	0.0294897	-0.0031681
3998	1.25506	7.6054	0.854439	0.0296495	-0.0030559
3999	1.25537	7.62417	0.853895	0.0298082	-0.00294333
4000	1.25569	7.64297	0.853368	0.0299661	-0.00283033
4001	1.256	7.66179	0.852856	0.0301229	-0.00271718
4002	1.25631	7.68062	0.852361	0.0302785	-0.00260393
4003	1.25663	7.69946	0.851881	0.030433	-0.00249037
4004	1.25694	7.7183	0.851417	0.0305863	-0.00237701
4005	1.25726	7.73713	0.851851	0.0307418	-0.00189625
4006	1.25757	7.75595	0.852133	0.0309794	-0.00152499
4007	1.25788	7.77475	0.852234	0.031182	-0.00127378
4008	1.2582	7.79352	0.852065	0.0313367	-0.00116431
4009	1.25851	7.81226	0.851713	0.0314636	-0.00112166
4010	1.25883	7.83096	0.851313	0.0315839	-0.00107306
4011	1.25914	7.84961	0.85097	0.0317116	-0.000980652
4012	1.25945	7.86821	0.850741	0.0318533	-0.000835443
4013	1.25977	7.88675	0.850636	0.0320099	-0.000644451
4014	1.26008	7.90523	0.850637	0.0321783	-0.000421058
4015	1.2604	7.92363	0.850708	0.0323536	-0.000180331
4016	1.26071	7.94195	0.85081	0.0325303	6.4274e-05
4017	1.26102	7.96019	0.850909	0.0327036	0.000302333
4018	1.26134	7.97833	0.850986	0.0328708	0.000528181
4019	1.26165	7.99638	0.851028	0.0330303	0.000738014
4020	1.26197	8.01432	0.851035	0.0331824	0.000932726
4021	1.26228	8.03214	0.851016	0.0333286	0.00111561
4022	1.26259	8.04985	0.850981	0.0334705	0.00129001
4023	1.26291	8.06744	0.850942	0.0336097	0.00145932
4024	1.26322	8.0849	0.85091	0.0337473	0.00162614
4025	1.26354	8.10222	0.850891	0.0338843	0.00179234
4026	1.26385	8.11939	0.850891	0.0340209	0.00195939
4027	1.26416	8.13642	0.850913	0.0341572	0.00212752
4028	1.26448	8.15329	0.850958	0.0342932	0.00229701
4029	1.26479	8.17	0.851025	0.0344284	0.00246749
4030	1.26511	8.18655	0.851115	0.0345631	0.00263876
4031	1.26542	8.20292	0.851227	0.0346967	0.00281068
4032	1.26573	8.21912	0.851359	0.034829	0.0029826
4033	1.26605	8.23513	0.85151	0.0349596	0.00315401
4034	1.26636	8.25095	0.85168	0.0350885	0.00332471
4035	1.26668	8.26657	0.851867	0.0352154	0.0034942
4036	1.26699	8.28199	0.85207	0.0353401	0.00366199
4037	1.2673	8.29721	0.852289	0.0354624	0.0038276
4038	1.26762	8.31221	0.852522	0.0355821	0.0039906
4039	1.26793	8.327	0.852767	0.0356991	0.00415074
4040	1.26825	8.34156	0.853026	0.0358133	0.0043078
4041	1.26856	8.3559	0.853296	0.0359244	0.00446147
4042	1.26887	8.37001	0.853578	0.0360325	0.00461166
4043	1.26919	8.38387	0.853872	0.0361375	0.00475813
4044	1.2695	8.3975	0.854177	0.0362392	0.00490074
4045	1.26982	8.41087	0.854492	0.0363375	0.00503931
4046	1.27013	8.42399	0.854818	0.0364323	0.00517342
4047	1.27044	8.43686	0.855154	0.0365236	0.00530392
4048	1.27076	8.44947	0.855501	0.0366115	0.00543059
4049	1.27107	8.46181	0.855858	0.036696	0.00555338
4050	1.27139	8.47387	0.856226	0.036777	0.00567238
4051	1.2717	8.48567	0.856605	0.0368549	0.00578755
4052	1.27201	8.49718	0.856996	0.0369292	0.00589909
4053	1.27233	8.50842	0.857397	0.0369998	0.00600726
4054	1.27264	8.51936	0.857811	0.0370669	0.00611225
4055	1.27296	8.53002	0.858238	0.0371306	0.00621421
4056	1.27327	8.54038	0.858677	0.0371909	0.00631313
4057	1.27358	8.55044	0.859129	0.0372478	0.00640898
4058	1.2739	8.5602	0.859595	0.0373015	0.00650214
4059	1.27421	8.56965	0.860074	0.0373519	0.00659276
4060	1.27453	8.5788	0.860567	0.037399	0.00668085
4061	1.27484	8.58763	0.861075	0.0374428	0.00676652
4062	1.27515	8.59615	0.861597	0.0374832	0.00684949
4063	1.27547	8.60435	0.862134	0.0375204	0.00693033
4064	1.27578	8.61223	0.862686	0.0375543	0.00700917
4065	1.2761	8.61979	0.863253	0.0375849	0.00708561
4066	1.27641	8.62702	0.863837	0.0376122	0.00716017
4067	1.27672	8.63392	0.864435	0.0376362	0.00723269
4068	1.27704	8.64049	0.86505	0.0376569	0.00730333
4069	1.27735	8.64672	0.865681	0.0376742	0.00737191
4070	1.27767	8.65262	0.866327	0.0376882	0.00743858
4071	1.27798	8.65818	0.86699	0.0376989	0.00750335
4072	1.27829	8.6634	0.867668	0.0377061	0.00756607
4073	1.27861	8.66828	0.86836	0.0377098	0.00762649
4074	1.27892	8.67282	0.869068	0.0377099	0.0076848
4075	1.27924	8.67701	0.86979	0.0377064	0.00774069
4076	1.27955	8.68085	0.870526	0.0376993	0.00779438
4077	1.27986	8.68434	0.871276	0.0376885	0.00784577
4078	1.28018	8.68749	0.87204	0.037674	0.00789473
4079	1.28049	8.69029	0.872816	0.0376557	0.00794099
4080	1.28081	8.69273	0.873604	0.0376335	0.00798444
4081	1.28112	8.69482	0.874404	0.0376076	0.00802528
4082	1.28143	8.69656	0.875216	0.0375779	0.0080636
4083	1.28175	8.69794	0.876039	0.0375444	0.00809929
4084	1.28206	8.69897	0.876872	0.037507	0.00813204
4085	1.28238	8.69965	0.877716	0.0374659	0.00816216
4086	1.28269	8.69997	0.87857	0.0374209	0.00818946
4087	1.283	8.69994	0.879434	0.0373722	0.00821419
4088	1.28332	8.69955	0.880308	0.03732	0.00823646
4089	1.28363	8.6988	0.881192	0.037264	0.00825591
4090	1.28395	8.69771	0.882086	0.0372047	0.00827326
4091	1.28426	8.69625	0.88299	0.0371418	0.00828831
4092	1.28457	8.69445	0.883904	0.0370754	0.00830091
4093	1.28489	8.69229	0.884827	0.0370056	0.00831131
4094	1.2852	8.68978	0.88576	0.0369322	0.00831927
4095	1.28552	8.68692	0.886702	0.0368555	0.00832518
4096	1.28583	8.6837	0.887655	0.0367757	0.0083292
4097	1.28614	8.68014	0.888617	0.0366928	0.0083314
4098	1.28646	8.67623	0.88959	0.0366068	0.00833177
4099	1.28677	8.67198	0.890571	0.0365176	0.00832998
4100	1.28709	8.66738	0.891561	0.0364253	0.00832637
4101	1.2874	8.66243	0.892561	0.03633	0.00832097
4102	1.28771	8.65714	0.893569	0.0362316	0.00831375
4103	1.28803	8.65152	0.894586	0.0361302	0.00830469
4104	1.28834	8.64556	0.89561	0.0360258	0.00829376
4105	1.28866	8.63926	0.896643	0.0359186	0.00828117
4106	1.28897	8.63262	0.897683	0.0358083	0.00826649
4107	1.28928	8.62566	0.898728	0.0356949	0.00824963
4108	1.2896	8.61837	0.899779	0.0355785	0.00823052
4109	1.28991	8.61075	0.900835	0.0354591	0.00820912
4110	1.29023	8.60281	0.901894	0.0353366	0.00818534
4111	1.29054	8.59455	0.902958	0.0352112	0.00815955
4112	1.29085	8.58597	0.904025	0.0350828	0.00813127
4113	1.29117	8.57707	0.905094	0.0349514	0.00810065
4114	1.29148	8.56787	0.906164	0.034817	0.00806744
4115	1.2918	8.55836	0.907234	0.0346794	0.00803158
4116	1.29211	8.54854	0.908306	0.0345391	0.00799341
4117	1.29242	8.53842	0.909376	0.0343958	0.00795261
4118	1.29274	8.528	0.910445	0.0342497	0.00790919
4119	1.29305	8.51729	0.911511	0.0341007	0.00786312
4120	1.29337	8.50629	0.912577	0.0339492	0.00781469
4121	1.29368	8.49501	0.91364	0.0337952	0.00776415
4122	1.29399	8.48344	0.9147	0.0336388	0.00771133
4123	1.29431	8.47159	0.915757	0.03348	0.0076561
4124	1.29462	8.45947	0.91681	0.0333189	0.00759857
4125	1.29494	8.44708	0.917859	0.0331555	0.00753885
4126	1.29525	8.43442	0.918905	0.0329903	0.00747745
4127	1.29556	8.42151	0.919947	0.0328231	0.007414
4128	1.29588	8.40833	0.920985	0.0326544	0.00734913
4129	1.29619	8.39491	0.922019	0.032484	0.00728259
4130	1.29651	8.38124	0.923048	0.0323123	0.00721462
4131	1.29682	8.36733	0.924073	0.0321392	0.00714505
4132	1.29713	8.35318	0.925091	0.0319647	0.00707389
4133	1.29745	8.3388	0.926103	0.0317888	0.00700092
4134	1.29776	8.32419	0.927112	0.031612	0.00692719
4135	1.29808	8.30936	0.928113	0.0314342	0.00685207
4136	1.29839	8.29432	0.929108	0.0312554	0.00677562
4137	1.2987	8.27906	0.930098	0.0310759	0.00669875
4138	1.29902	8.2636	0.931078	0.0308953	0.00662024
4139	1.29933	8.24794	0.93205	0.0307138	0.00653999
4140	1.29965	8.23208	0.933012	0.0305315	0.00645817
4141	1.29996	8.21604	0.933964	0.0303483	0.00637459
4142	1.30027	8.19981	0.934906	0.0301645	0.00628981
4143	1.30059	8.1834	0.935836	0.0299801	0.00620363
4144	1.3009	8.16682	0.936755	0.0297953	0.00611605
4145	1.30122	8.15008	0.937663	0.0296102	0.00602724
4146	1.30153	8.13318	0.938558	0.0294248	0.00593721
4147	1.30184	8.11612	0.939441	0.0292392	0.00584596
4148	1.30216	8.09892	0.94031	0.0290532	0.00575322
4149	1.30247	8.08157	0.941164	0.028867	0.00565891
4150	1.30279	8.06409	0.942003	0.0286807	0.00556329
4151	1.3031	8.04648	0.942828	0.0284945	0.00546645
4152	1.30341	8.02875	0.943638	0.0283086	0.0053687
4153	1.30373	8.0109	0.944433	0.028123	0.00526982
4154	1.30404	7.99294	0.945211	0.0279376	0.00516978
4155	1.30436	7.97487	0.945972	0.0277527	0.00506859
4156	1.30467	7.95671	0.946718	0.0275689	0.00496662
4157	1.30498	7.93846	0.947446	0.0273854	0.00486354
4158	1.3053	7.92012	0.948157	0.0272026	0.00475943
4159	1.30561	7.9017	0.948849	0.0270203	0.0046543
4160	1.30593	7.88322	0.949522	0.0268388	0.00454818
4161	1.30624	7.86466	0.950178	0.0266582	0.00444114
4162	1.30655	7.84605	0.950814	0.0264786	0.00433332
4163	1.30687	7.82739	0.951433	0.0263002	0.00422485
4164	1.30718	7.80868	0.952032	0.0261227	0.0041154
4165	1.3075	7.78993	0.952614	0.0259467	0.00400546
4166	1.30781	7.77116	0.953177	0.025772	0.00389518
4167	1.30812	7.75235	0.953721	0.0255987	0.00378445
4168	1.30844	7.73353	0.954247	0.0254272	0.00367396
4169	1.30875	7.7147	0.954756	0.0252572	0.0035632
4170	1.30907	7.69586	0.955247	0.0250888	0.00345212
4171	1.30938	7.67702	0.955719	0.0249218	0.00334069
4172	1.30969	7.65819	0.955324	0.0247483	0.00288527
4173	1.31001	7.63937	0.955004	0.0244887	0.00248988
4174	1.31032	7.62058	0.954773	0.0242556	0.00216498
4175	1.31064	7.60181	0.954852	0.0240819	0.00201668
4176	1.31095	7.58308	0.955194	0.0239493	0.00198585
4177	1.31126	7.5644	0.955639	0.0238285	0.00197232
4178	1.31158	7.54575	0.956041	0.0237001	0.00191443
4179	1.31189	7.52717	0.956319	0.0235555	0.00179304
4180	1.31221	7.50864	0.956448	0.0233933	0.00161461
4181	1.31252	7.49019	0.95645	0.0232185	0.00139781
4182	1.31283	7.4718	0.956372	0.0230381	0.00116398
4183	1.31315	7.4535	0.956266	0.0228592	0.000931343
4184	1.31346	7.43529	0.956173	0.0226875	0.000712859
4185	1.31378	7.41717	0.956118	0.0225253	0.000513931
4186	1.31409	7.39915	0.956107	0.0223726	0.000334375
4187	1.3144	7.38124	0.956134	0.0222275	0.000169696
4188	1.31472	7.36344	0.956181	0.0220872	1.37175e-05
4189	1.31503	7.34576	0.956234	0.0219494	-0.000138864
4190	1.31535	7.3282	0.956277	0.0218122	-0.000291827
4191	1.31566	7.31078	0.956302	0.0216747	-0.000446811
4192	1.31597	7.2935	0.956305	0.0215365	-0.000604386
4193	1.31629	7.27636	0.956285	0.0213984	-0.000763451
4194	1.3166	7.25937	0.956244	0.0212607	-0.000923375
4195	1.31692	7.24253	0.956181	0.0211236	-0.00108407
4196	1.31723	7.22586	0.956103	0.020988	-0.00124376
4197	1.31754	7.20936	0.956009	0.0208542	-0.00140204
4198	1.31786	7.19303	0.955899	0.0207223	-0.00155949
4199	1.31817	7.17688	0.955776	0.0205929	-0.0017151
4200	1.31849	7.16092	0.95564	0.020466	-0.00186923
4201	1.3188	7.14515	0.955491	0.0203415	-0.00202206
4202	1.31911	7.12957	0.955327	0.0202192	-0.00217383
4203	1.31943	7.1142	0.955148	0.0200992	-0.00232412
4204	1.31974	7.09904	0.954956	0.0199818	-0.00247304
4205	1.32006	7.08409	0.95475	0.0198671	-0.00262026
4206	1.32037	7.06936	0.954529	0.0197547	-0.00276613
4207	1.32068	7.05485	0.954297	0.0196453	-0.00290977
4208	1.321	7.04057	0.954051	0.0195385	-0.00305141
4209	1.32131	7.02652	0.953792	0.0194347	-0.00319086
4210	1.32163	7.01272	0.953522	0.0193339	-0.00332776
4211	1.32194	6.99915	0.953239	0.019236	-0.00346224
4212	1.32225	6.98584	0.952944	0.0191412	-0.00359426
4213	1.32257	6.97278	0.952636	0.0190496	-0.00372366
4214	1.32288	6.95998	0.952316	0.0189612	-0.0038504
4215	1.3232	6.94744	0.951984	0.0188762	-0.00397435
4216	1.32351	6.93517	0.95164	0.0187946	-0.0040955
4217	1.32382	6.92317	0.951284	0.0187164	-0.00421405
4218	1.32414	6.91144	0.950914	0.0186415	-0.00433006
4219	1.32445	6.89999	0.950532	0.0185703	-0.00444335
4220	1.32477	6.88883	0.950137	0.0185022	-0.00455385
4221	1.32508	6.87796	0.949729	0.0184376	-0.00466181
4222	1.32539	6.86738	0.949307	0.0183766	-0.00476739
4223	1.32571	6.85709	0.948871	0.0183192	-0.00487054
4224	1.32602	6.84711	0.948421	0.0182654	-0.00497135
4225	1.32634	6.83742	0.947957	0.0182154	-0.00506942
4226	1.32665	6.82804	0.947479	0.0181686	-0.00516553
4227	1.32696	6.81898	0.946985	0.0181259	-0.00525967
4228	1.32728	6.81022	0.946477	0.0180868	-0.00535121
4229	1.32759	6.80178	0.945953	0.0180508	-0.00544095
4230	1.32791	6.79366	0.945415	0.0180186	-0.00552823
4231	1.32822	6.78586	0.944861	0.0179897	-0.00561378
4232	1.32853	6.77838	0.944291	0.0179648	-0.00569705
4233	1.32885	6.77124	0.943706	0.0179433	-0.00577843
4234	1.32916	6.76442	0.943105	0.0179258	-0.00585758
4235	1.32948	6.75793	0.942489	0.0179124	-0.00593434
4236	1.32979	6.75178	0.941857	0.0179026	-0.0060093
4237	1.3301	6.74596	0.941209	0.0178963	-0.00608269
4238	1.33042	6.74049	0.940545	0.0178943	-0.00615364
4239	1.33073	6.73535	0.939866	0.017896	-0.00622266
4240	1.33105	6.73056	0.939172	0.0179017	-0.00628934
4241	1.33136	6.72611	0.938463	0.0179113	-0.0063539
4242	1.33167	6.72201	0.937739	0.0179247	-0.00641638
4243	1.33199	6.71825	0.936999	0.0179421	-0.00647676
4244	1.3323	6.71484	0.936246	0.0179637	-0.00653463
4245	1.33262	6.71178	0.935477	0.0179888	-0.00659088
4246	1.33293	6.70907	0.934694	0.0180182	-0.0066446
4247	1.33324	6.70672	0.933897	0.0180514	-0.00669608
4248	1.33356	6.70471	0.933087	0.0180889	-0.00674485
4249	1.33387	6.70306	0.932263	0.0181302	-0.00679161
4250	1.33419	6.70177	0.931424	0.018175	-0.00683638
4251	1.3345	6.70082	0.930573	0.018224	-0.00687864
4252	1.33481	6.70024	0.92971	0.018277	-0.00691824
4253	1.33513	6.7	0.928831	0.0183332	-0.0069564
4254	1.33544	6.70013	0.92794	0.0183934	-0.00699207
4255	1.33576	6.7006	0.927036	0.0184575	-0.00702541
4256	1.33607	6.70144	0.92612	0.018525	-0.00705635
4257	1.33638	6.70262	0.925192	0.0185966	-0.00708472
4258	1.3367	6.70416	0.92425	0.0186709	-0.00711198
4259	1.33701	6.70606	0.923297	0.0187493	-0.00713652
4260	1.33733	6.7083	0.922331	0.018831	-0.00715923
4261	1.33764	6.7109	0.921356	0.0189171	-0.00717864
4262	1.33795	6.71385	0.920369	0.0190062	-0.00719623
4263	1.33827	6.71715	0.91937	0.0190986	-0.00721184
4264	1.33858	6.7208	0.91836	0.0191942	-0.00722543
4265	1.3389	6.72479	0.91734	0.0192931	-0.00723682
4266	1.33921	6.72914	0.916311	0.0193955	-0.00724583
4267	1.33952	6.73382	0.915273	0.0195015	-0.00725211
4268	1.33984	6.73885	0.914223	0.0196098	-0.00725705
4269	1.34015	6.74422	0.913165	0.0197211	-0.00725989
4270	1.34047	6.74993	0.912102	0.0198366	-0.00725922
4271	1.34078	6.75598	0.911027	0.0199535	-0.00725764
4272	1.34109	6.76236	0.909945	0.0200737	-0.00725355
4273	1.34141	6.76908	0.908859	0.0201976	-0.00724613
4274	1.34172	6.77612	0.907767	0.0203239	-0.00723646
4275	1.34204	6.7835	0.90667	0.0204529	-0.00722425
4276	1.34235	6.7912	0.905567	0.0205842	-0.00720997
4277	1.34266	6.79922	0.904463	0.0207192	-0.00719214
4278	1.34298	6.80756	0.903354	0.0208561	-0.00717244
4279	1.34329	6.81622	0.902242	0.0209952	-0.00715048
4280	1.34361	6.82519	0.901127	0.0211368	-0.00712579
4281	1.34392	6.83447	0.900016	0.0212816	-0.00709743
4282	1.34423	6.84406	0.898905	0.0214287	-0.0070663
4283	1.34455	6.85395	0.897793	0.0215775	-0.0070329
4284	1.34486	6.86414	0.896684	0.0217291	-0.00699635
4285	1.34518	6.87463	0.895578	0.0218828	-0.00695685
4286	1.34549	6.88542	0.894475	0.0220385	-0.00691457
4287	1.3458	6.89649	0.89338	0.0221973	-0.00686842
4288	1.34612	6.90785	0.892287	0.0223567	-0.00682047
4289	1.34643	6.91949	0.891201	0.0225189	-0.00676915
4290	1.34675	6.9314	0.890116	0.0226809	-0.0067169
4291	1.34706	6.94359	0.889043	0.022846	-0.00666043
4292	1.34737	6.95605	0.887971	0.0230109	-0.0066029
4293	1.34769	6.96877	0.88691	0.0231784	-0.00654174
4294	1.348	6.98175	0.885854	0.0233461	-0.00647888
4295	1.34832	6.99498	0.884808	0.0235151	-0.00641332
4296	1.34863	7.00847	0.883765	0.0236837	-0.00634729
4297	1.34894	7.0222	0.882733	0.0238538	-0.00627858
4298	1.34926	7.03617	0.881705	0.0240238	-0.00620894
4299	1.34957	7.05038	0.880687	0.0241943	-0.00613732
4300	1.34989	7.06481	0.879679	0.0243656	-0.00606355
4301	1.3502	7.07948	0.878679	0.0245365	-0.00598861
4302	1.35051	7.09436	0.877688	0.0247079	-0.00591204
4303	1.35083	7.10946	0.876704	0.0248788	-0.00583468
4304	1.35114	7.12477	0.875736	0.0250509	-0.00575466
4305	1.35146	7.14028	0.874776	0.0252225	-0.00567345
4306	1.35177	7.15599	0.873826	0.0253935	-0.00559134
4307	1.35208	7.17189	0.872888	0.0255649	-0.00550751
4308	1.3524	7.18798	0.871963	0.025736	-0.00542228
4309	1.35271	7.20426	0.871048	0.0259068	-0.00533592
4310	1.35303	7.22071	0.870148	0.0260776	-0.00524781
4311	1.35334	7.23733	0.869261	0.0262479	-0.00515839
4312	1.35365	7.25411	0.868387	0.0264183	-0.00506732
4313	1.35397	7.27105	0.867526	0.026588	-0.00497519
4314	1.35428	7.28814	0.866679	0.0267575	-0.00488188
4315	1.3546	7.30538	0.865848	0.0269268	-0.00478702
4316	1.35491	7.32276	0.865032	0.0270958	-0.00469082
4317	1.35522	7.34028	0.864231	0.0272644	-0.00459341
4318	1.35554	7.35792	0.863444	0.0274322	-0.00449498
4319	1.35585	7.37568	0.862674	0.0276001	-0.004395
4320	1.35617	7.39356	0.86192	0.0277674	-0.00429381
4321	1.35648	7.41155	0.861182	0.0279341	-0.00419156
4322	1.35679	7.42964	0.860461	0.0281003	-0.00408805
4323	1.35711	7.44782	0.859757	0.028266	-0.00398346
4324	1.35742	7.4661	0.859068	0.028431	-0.00387786
4325	1.35774	7.48446	0.858398	0.0285955	-0.00377124
4326	1.35805	7.50289	0.857743	0.028759	-0.00366373
4327	1.35836	7.52139	0.857107	0.0289222	-0.00355515
4328	1.35868	7.53996	0.856487	0.0290844	-0.00344581
4329	1.35899	7.55859	0.855884	0.0292459	-0.00333567
4330	1.35931	7.57726	0.855298	0.0294066	-0.00322486
4331	1.35962	7.59598	0.854729	0.0295664	-0.00311347
4332	1.35993	7.61473	0.854176	0.0297254	-0.00300161
4333	1.36025	7.63352	0.853638	0.0298833	-0.00288937
4334	1.36056	7.65233	0.853118	0.0300404	-0.00277671
4335	1.36088	7.67116	0.852613	0.0301964	-0.00266377
4336	1.36119	7.68999	0.852124	0.0303512	-0.00255075
4337	1.3615	7.70883	0.851652	0.030505	-0.00243737
4338	1.36182	7.72767	0.851195	0.0306576	-0.00232412
4339	1.36213	7.74649	0.851637	0.0308126	-0.00184337
4340	1.36245	7.7653	0.851927	0.0310496	-0.00147202
4341	1.36276	7.78409	0.852037	0.0312516	-0.00122058
4342	1.36307	7.80285	0.851876	0.0314059	-0.00111077
4343	1.36339	7.82157	0.851534	0.0315322	-0.00106768
4344	1.3637	7.84025	0.851144	0.0316521	-0.00101854
4345	1.36402	7.85887	0.850812	0.0317795	-0.000925514
4346	1.36433	7.87745	0.850594	0.0319208	-0.000779656
4347	1.36464	7.89595	0.8505	0.032077	-0.000587988
4348	1.36496	7.91439	0.850512	0.032245	-0.000364015
4349	1.36527	7.93276	0.850595	0.0324199	-0.000122597
4350	1.36559	7.95104	0.850708	0.0325961	0.000122577
4351	1.3659	7.96923	0.85082	0.032769	0.00036126
4352	1.36621	7.98732	0.850906	0.0329355	0.000586987
4353	1.36653	8.00532	0.850958	0.0330942	0.000796936
4354	1.36684	8.0232	0.850975	0.0332455	0.000991551
4355	1.36716	8.04097	0.850965	0.0333908	0.00117418
4356	1.36747	8.05862	0.850938	0.0335316	0.00134812
4357	1.36778	8.07614	0.850908	0.0336697	0.00151679
4358	1.3681	8.09353	0.850882	0.0338062	0.00168281
4359	1.36841	8.11078	0.85087	0.0339419	0.0018481
4360	1.36873	8.12788	0.850877	0.0340771	0.0020141
4361	1.36904	8.14484	0.850904	0.034212	0.00218116
4362	1.36935	8.16163	0.850954	0.0343465	0.00234946
4363	1.36967	8.17826	0.851027	0.0344805	0.00251882
4364	1.36998	8.19472	0.851123	0.0346136	0.00268906
4365	1.3703	8.211	0.85124	0.0347458	0.00285988
4366	1.37061	8.22711	0.851377	0.0348766	0.00303069
4367	1.37092	8.24302	0.851534	0.035006	0.00320117
4368	1.37124	8.25874	0.85171	0.0351336	0.00337099
4369	1.37155	8.27427	0.851903	0.0352592	0.0035396
4370	1.37187	8.28959	0.852112	0.0353827	0.00370661
4371	1.37218	8.3047	0.852337	0.0355038	0.00387146
4372	1.37249	8.3196	0.852576	0.0356224	0.00403384
4373	1.37281	8.33428	0.852829	0.0357382	0.00419337
4374	1.37312	8.34873	0.853094	0.0358512	0.00434989
4375	1.37344	8.36295	0.853372	0.0359613	0.00450304
4376	1.37375	8.37694	0.853662	0.0360683	0.00465271
4377	1.37406	8.39068	0.853963	0.0361723	0.00479878
4378	1.37438	8.40418	0.854276	0.0362729	0.00494103
4379	1.37469	8.41743	0.8546	0.0363702	0.00507927
4380	1.37501	8.43043	0.854933	0.0364639	0.00521315
4381	1.37532	8.44317	0.855278	0.0365541	0.00534338
4382	1.37563	8.45564	0.855634	0.0366411	0.00546984
4383	1.37595	8.46785	0.856001	0.0367246	0.00559251
4384	1.37626	8.47978	0.856379	0.0368048	0.00571146
4385	1.37658	8.49143	0.856769	0.0368818	0.00582667
4386	1.37689	8.50281	0.85717	0.036955	0.00593825
4387	1.3772	8.5139	0.857582	0.0370246	0.00604645
4388	1.37752	8.5247	0.858007	0.0370907	0.00615148
4389	1.37783	8.53521	0.858445	0.0371534	0.00625341
4390	1.37815	8.54542	0.858896	0.0372126	0.00635226
4391	1.37846	8.55533	0.859359	0.0372684	0.00644809
4392	1.37877	8.56494	0.859836	0.0373209	0.00654112
4393	1.37909	8.57424	0.860327	0.0373701	0.00663145
4394	1.3794	8.58323	0.860831	0.0374159	0.00671927
4395	1.37972	8.59191	0.86135	0.0374584	0.00680461
4396	1.38003	8.60027	0.861883	0.0374974	0.00688712
4397	1.38034	8.60831	0.86243	0.0375331	0.00696742
4398	1.38066	8.61603	0.862993	0.0375656	0.00704588
4399	1.38097	8.62342	0.863571	0.0375945	0.00712154
4400	1.38129	8.63049	0.864164	0.0376202	0.00719524
4401	1.3816	8.63723	0.864772	0.0376426	0.00726685
4402	1.38191	8.64363	0.865396	0.0376614	0.00733633
4403	1.38223	8.6497	0.866035	0.0376769	0.00740389
4404	1.38254	8.65543	0.866691	0.0376891	0.00746953
4405	1.38286	8.66082	0.867362	0.0376979	0.00753322
4406	1.38317	8.66587	0.868048	0.0377032	0.00759478
4407	1.38348	8.67058	0.868749	0.0377049	0.00765398
4408	1.3838	8.67494	0.869464	0.0377031	0.00771098
4409	1.38411	8.67896	0.870193	0.0376975	0.00776549
4410	1.38443	8.68263	0.870936	0.0376883	0.00781773
4411	1.38474	8.68595	0.871693	0.0376754	0.00786766
4412	1.38505	8.68893	0.872463	0.0376588	0.00791509
4413	1.38537	8.69155	0.873244	0.0376382	0.00795952
4414	1.38568	8.69381	0.874037	0.0376139	0.00800136
4415	1.386	8.69573	0.874843	0.0375859	0.00804074
4416	1.38631	8.69729	0.87566	0.0375542	0.00807762
4417	1.38662	8.6985	0.876488	0.0375187	0.00811188
4418	1.38694	8.69935	0.877327	0.0374794	0.00814326
4419	1.38725	8.69985	0.878176	0.0374362	0.00817178
4420	1.38757	8.7	0.879035	0.0373893	0.00819776
4421	1.38788	8.69979	0.879904	0.0373389	0.00822132
4422	1.38819	8.69922	0.880784	0.0372848	0.00824218
4423	1.38851	8.6983	0.881673	0.0372272	0.00826086
4424	1.38882	8.69703	0.882574	0.0371662	0.00827727
4425	1.38914	8.6954	0.883484	0.0371017	0.00829144
4426	1.38945	8.69342	0.884404	0.0370337	0.00830325
4427	1.38976	8.69108	0.885332	0.036962	0.0083125
4428	1.39008	8.6884	0.886271	0.0368871	0.00831968
4429	1.39039	8.68536	0.88722	0.036809	0.00832493
4430	1.39071	8.68198	0.888179	0.0367277	0.00832833
4431	1.39102	8.67824	0.889147	0.0366434	0.00832988
4432	1.39133	8.67416	0.890126	0.0365559	0.00832958
4433	1.39165	8.66973	0.891112	0.0364652	0.00832707
4434	1.39196	8.66496	0.892108	0.0363714	0.00832269
4435	1.39228	8.65984	0.893113	0.0362745	0.00831645
4436	1.39259	8.65439	0.894127	0.0361746	0.00830838
4437	1.3929	8.64859	0.895148	0.0360717	0.00829842
4438	1.39322	8.64246	0.896178	0.0359659	0.00828684
4439	1.39353	8.636	0.897214	0.0358571	0.00827323
4440	1.39385	8.6292	0.898257	0.0357453	0.00825745
4441	1.39416	8.62207	0.899306	0.0356304	0.00823944
4442	1.39447	8.61462	0.90036	0.0355124	0.00821917
4443	1.39479	8.60684	0.901418	0.0353914	0.00819657
4444	1.3951	8.59874	0.90248	0.0352675	0.00817192
4445	1.39542	8.59032	0.903546	0.0351406	0.00814487
4446	1.39573	8.58158	0.904614	0.0350106	0.00811529
4447	1.39604	8.57253	0.905684	0.0348776	0.00808333
4448	1.39636	8.56317	0.906755	0.0347415	0.00804879
4449	1.39667	8.55351	0.907825	0.0346024	0.00801161
4450	1.39699	8.54354	0.908897	0.0344606	0.00797215
4451	1.3973	8.53327	0.909967	0.0343159	0.00793012
4452	1.39761	8.52271	0.911035	0.0341683	0.00788543
4453	1.39793	8.51185	0.912101	0.034018	0.00783811
4454	1.39824	8.50071	0.913166	0.0338651	0.00778859
4455	1.39856	8.48928	0.914229	0.03371	0.00773697
4456	1.39887	8.47758	0.915288	0.0335523	0.00768296
4457	1.39918	8.46559	0.916343	0.0333923	0.00762662
4458	1.3995	8.45334	0.917394	0.03323	0.00756798
4459	1.39981	8.44081	0.918443	0.0330658	0.00750759
4460	1.40013	8.42803	0.919486	0.0328995	0.00744504
4461	1.40044	8.41498	0.920527	0.0327316	0.00738102
4462	1.40075	8.40169	0.921563	0.032562	0.00731528
4463	1.40107	8.38814	0.922595	0.0323908	0.0072478
4464	1.40138	8.37435	0.923622	0.0322183	0.00717896
4465	1.4017	8.36032	0.924643	0.0320443	0.00710854
4466	1.40201	8.34605	0.925659	0.031869	0.00703646
4467	1.40232	8.33156	0.926669	0.0316925	0.00696312
4468	1.40264	8.31684	0.927674	0.0315151	0.00688866
4469	1.40295	8.3019	0.928673	0.0313368	0.00681294
4470	1.40327	8.28675	0.929666	0.0311576	0.00673666
4471	1.40358	8.27139	0.930652	0.0309774	0.00665886
4472	1.40389	8.25583	0.931628	0.0307963	0.00657936
4473	1.40421	8.24007	0.932595	0.0306146	0.00649839
4474	1.40452	8.22412	0.933553	0.0304317	0.00641565
4475	1.40484	8.20798	0.934499	0.0302481	0.0063315
4476	1.40515	8.19167	0.935435	0.0300639	0.00624601
4477	1.40546	8.17517	0.93636	0.0298793	0.00615913
4478	1.40578	8.15851	0.937274	0.0296942	0.00607087
4479	1.40609	8.14169	0.938175	0.0295089	0.00598141
4480	1.40641	8.12471	0.939066	0.0293235	0.00589092
4481	1.40672	8.10758	0.939941	0.0291377	0.00579892
4482	1.40703	8.0903	0.940803	0.0289515	0.00570533
4483	1.40735	8.07289	0.94165	0.0287652	0.0056104
4484	1.40766	8.05534	0.942483	0.028579	0.00551423
4485	1.40798	8.03767	0.943301	0.028393	0.00541711
4486	1.40829	8.01988	0.944103	0.0282072	0.00531883
4487	1.4086	8.00197	0.94489	0.0280217	0.00521937
4488	1.40892	7.98396	0.94566	0.0278365	0.00511874
4489	1.40923	7.96585	0.946413	0.0276518	0.00501694
4490	1.40955	7.94764	0.947151	0.0274682	0.00491439
4491	1.40986	7.92934	0.947871	0.0272852	0.00481093
4492	1.41017	7.91096	0.948572	0.0271027	0.00470637
4493	1.41049	7.89251	0.949255	0.0269207	0.00460075
4494	1.4108	7.87399	0.94992	0.0267396	0.00449413
4495	1.41112	7.85541	0.950566	0.0265594	0.00438668
4496	1.41143	7.83677	0.951194	0.0263804	0.00427857
4497	1.41174	7.81809	0.951803	0.0262022	0.00416938
4498	1.41206	7.79936	0.952394	0.0260255	0.00405966
4499	1.41237	7.78059	0.952965	0.02585	0.00394957
4500	1.41269	7.7618	0.953519	0.025676	0.00383918
4501	1.413	7.74299	0.954055	0.0255037	0.00372875
4502	1.41331	7.72416	0.954572	0.0253328	0.00361798
4503	1.41363	7.70532	0.955072	0.0251634	0.00350687
4504	1.41394	7.68648	0.955553	0.0249955	0.0033954
4505	1.41426	7.66765	0.956017	0.0248294	0.0032843
4506	1.41457	7.64882	0.955613	0.0246565	0.00282866
4507	1.41488	7.63002	0.955284	0.0243978	0.00243337
4508	1.4152	7.61124	0.955044	0.0241654	0.00210843
4509	1.41551	7.59249	0.955115	0.0239925	0.00196018
4510	1.41583	7.57378	0.955449	0.0238606	0.00192943
4511	1.41614	7.55511	0.955885	0.0237407	0.00191602
4512	1.41645	7.5365	0.956279	0.0236132	0.00185826
4513	1.41677	7.51794	0.956549	0.0234694	0.001737
4514	1.41708	7.49945	0.956669	0.0233082	0.00155879
4515	1.4174	7.48103	0.956664	0.0231343	0.00134234
4516	1.41771	7.46269	0.956578	0.0229545	0.00110842
4517	1.41802	7.44443	0.956464	0.0227767	0.000876184
4518	1.41834	7.42626	0.956364	0.022606	0.000658043
4519	1.41865	7.40819	0.956301	0.0224449	0.000459512
4520	1.41897	7.39022	0.956284	0.0222933	0.000280384
4521	1.41928	7.37237	0.956303	0.0221492	0.000116044
4522	1.41959	7.35462	0.956344	0.02201	-3.94994e-05
4523	1.41991	7.33701	0.95639	0.0218732	-0.000191709
4524	1.42022	7.31952	0.956426	0.021737	-0.000344279
4525	1.42054	7.30216	0.956445	0.0216005	-0.000498852
4526	1.42085	7.28495	0.956441	0.0214633	-0.00065599
4527	1.42116	7.26788	0.956415	0.0213262	-0.000814614
4528	1.42148	7.25097	0.956367	0.0211894	-0.000974325
4529	1.42179	7.23422	0.956299	0.0210535	-0.0011343
4530	1.42211	7.21763	0.956214	0.020919	-0.00129352
4531	1.42242	7.20121	0.956113	0.020786	-0.00145168
4532	1.42273	7.18497	0.955998	0.0206553	-0.0016081
4533	1.42305	7.16892	0.955869	0.020527	-0.00176346
4534	1.42336	7.15305	0.955726	0.0204012	-0.00191727
4535	1.42368	7.13737	0.95557	0.0202779	-0.00206976
4536	1.42399	7.1219	0.9554	0.0201568	-0.00222098
4537	1.4243	7.10663	0.955214	0.0200379	-0.0023709
4538	1.42462	7.09157	0.955015	0.0199216	-0.00251937
4539	1.42493	7.07673	0.954801	0.0198078	-0.00266669
4540	1.42525	7.06211	0.954575	0.0196967	-0.00281193
4541	1.42556	7.04771	0.954335	0.0195884	-0.00295515
4542	1.42587	7.03355	0.954082	0.0194827	-0.00309665
4543	1.42619	7.01962	0.953817	0.01938	-0.00323567
4544	1.4265	7.00594	0.953538	0.0192802	-0.00337251
4545	1.42682	6.9925	0.953247	0.0191835	-0.00350679
4546	1.42713	6.97931	0.952944	0.0190898	-0.00363859
4547	1.42744	6.96638	0.952628	0.0189993	-0.00376779
4548	1.42776	6.9537	0.9523	0.0189122	-0.00389423
4549	1.42807	6.9413	0.95196	0.0188284	-0.00401787
4550	1.42839	6.92916	0.951607	0.018748	-0.0041388
4551	1.4287	6.9173	0.951242	0.0186711	-0.00425715
4552	1.42901	6.90571	0.950864	0.0185976	-0.0043728
4553	1.42933	6.89441	0.950473	0.0185274	-0.00448566
4554	1.42964	6.88339	0.95007	0.0184607	-0.00459588
4555	1.42996	6.87266	0.949652	0.0183976	-0.00470355
4556	1.43027	6.86222	0.949221	0.018338	-0.00480891
4557	1.43058	6.85209	0.948776	0.0182822	-0.00491153
4558	1.4309	6.84225	0.948318	0.01823	-0.00501184
4559	1.43121	6.83272	0.947845	0.0181814	-0.00510955
4560	1.43153	6.82349	0.947357	0.0181368	-0.00520523
4561	1.43184	6.81458	0.946855	0.0180954	-0.00529863
4562	1.43215	6.80598	0.946338	0.0180574	-0.00539001
4563	1.43247	6.7977	0.945805	0.0180228	-0.00547925
4564	1.43278	6.78974	0.945256	0.0179919	-0.00556642
4565	1.4331	6.7821	0.944693	0.017965	-0.0056511
4566	1.43341	6.77479	0.944114	0.0179416	-0.00573381
4567	1.43372	6.7678	0.943519	0.0179218	-0.00581472
4568	1.43404	6.76115	0.94291	0.0179064	-0.00589291
4569	1.43435	6.75483	0.942285	0.0178947	-0.00596917
4570	1.43467	6.74884	0.941644	0.0178868	-0.00604333
4571	1.43498	6.7432	0.940988	0.0178827	-0.00611562
4572	1.43529	6.73789	0.940315	0.0178823	-0.00618601
4573	1.43561	6.73292	0.939627	0.0178858	-0.0062543
4574	1.43592	6.7283	0.938925	0.0178933	-0.00632025
4575	1.43624	6.72402	0.938206	0.0179047	-0.00638408
4576	1.43655	6.72009	0.937473	0.0179198	-0.00644581
4577	1.43686	6.71651	0.936725	0.0179394	-0.00650517
4578	1.43718	6.71327	0.935963	0.0179628	-0.00656237
4579	1.43749	6.71039	0.935187	0.0179901	-0.00661744
4580	1.43781	6.70786	0.934396	0.0180214	-0.00667007
4581	1.43812	6.70568	0.933592	0.0180568	-0.00672026
4582	1.43843	6.70385	0.932774	0.0180961	-0.0067682
4583	1.43875	6.70237	0.931943	0.0181395	-0.00681372
4584	1.43906	6.70125	0.931098	0.0181865	-0.00685715
4585	1.43938	6.70049	0.930238	0.0182369	-0.00689885
4586	1.43969	6.70008	0.929367	0.0182917	-0.00693765
4587	1.44	6.70002	0.928482	0.01835	-0.00697452
4588	1.44032	6.70032	0.927585	0.0184127	-0.00700847
4589	1.44063	6.70097	0.926674	0.0184781	-0.00704081
4590	1.44095	6.70198	0.925752	0.0185477	-0.00707061
4591	1.44126	6.70334	0.924816	0.0186205	-0.00709875
4592	1.44157	6.70506	0.923869	0.0186976	-0.00712407
4593	1.44189	6.70713	0.922908	0.0187773	-0.00714809
4594	1.4422	6.70955	0.921938	0.0188613	-0.00716897
4595	1.44252	6.71232	0.920954	0.0189484	-0.00718814
4596	1.44283	6.71545	0.919962	0.0190394	-0.00720462
4597	1.44314	6.71892	0.918958	0.0191337	-0.00721899
4598	1.44346	6.72274	0.917942	0.0192308	-0.00723176
4599	1.44377	6.72691	0.916915	0.0193311	-0.00724259
4600	1.44409	6.73143	0.915881	0.0194353	-0.00725026
4601	1.4444	6.73628	0.914838	0.019543	-0.00725537
4602	1.44471	6.74148	0.913786	0.0196533	-0.00725855
4603	1.44503	6.74702	0.912723	0.0197662	-0.00726015
4604	1.44534	6.7529	0.911653	0.0198822	-0.00725944
4605	1.44566	6.75911	0.910577	0.020002	-0.0072553
4606	1.44597	6.76566	0.909494	0.0201241	-0.00724941
4607	1.44628	6.77254	0.908404	0.020249	-0.00724119
4608	1.4466	6.77975	0.907309	0.0203769	-0.00723024
4609	1.44691	6.78729	0.906206	0.0205062	-0.00721802
4610	1.44723	6.79515	0.905103	0.0206397	-0.00720182
4611	1.44754	6.80333	0.903995	0.0207752	-0.00718344
4612	1.44785	6.81183	0.902885	0.0209138	-0.00716211
4613	1.44817	6.82064	0.901773	0.0210546	-0.00713824
4614	1.44848	6.82977	0.900659	0.0211975	-0.00711196
4615	1.4488	6.8392	0.899546	0.0213432	-0.0070826
4616	1.44911	6.84894	0.898434	0.0214912	-0.00705048
4617	1.44942	6.85899	0.897324	0.0216417	-0.00701536
4618	1.44974	6.86933	0.896217	0.0217946	-0.00697709
4619	1.45005	6.87996	0.895113	0.0219493	-0.00693625
4620	1.45037	6.89089	0.894013	0.0221059	-0.00689257
4621	1.45068	6.90211	0.892918	0.0222653	-0.00684563
4622	1.45099	6.9136	0.891829	0.0224264	-0.00679575
4623	1.45131	6.92538	0.890744	0.0225881	-0.00674409
4624	1.45162	6.93743	0.889665	0.0227519	-0.00668945
4625	1.45194	6.94975	0.888593	0.0229171	-0.00663229
4626	1.45225	6.96234	0.88753	0.0230841	-0.00657213
4627	1.45256	6.97519	0.886471	0.0232513	-0.00651033
4628	1.45288	6.9883	0.885421	0.0234199	-0.00644587
4629	1.45319	7.00166	0.884375	0.0235886	-0.00638045
4630	1.45351	7.01527	0.88334	0.0237586	-0.00631228
4631	1.45382	7.02912	0.882308	0.0239279	-0.00624393
4632	1.45413	7.04321	0.881288	0.0240989	-0.00617243
4633	1.45445	7.05753	0.880273	0.024269	-0.00610044
4634	1.45476	7.07208	0.879271	0.0244408	-0.00602541
4635	1.45508	7.08686	0.878277	0.0246121	-0.00594937
4636	1.45539	7.10185	0.877288	0.0247828	-0.00587284
4637	1.4557	7.11705	0.876313	0.0249546	-0.00579379
4638	1.45602	7.13246	0.875346	0.0251257	-0.00571413
4639	1.45633	7.14807	0.87439	0.0252969	-0.00563293
4640	1.45665	7.16388	0.873447	0.0254685	-0.00554969
4641	1.45696	7.17988	0.872514	0.0256394	-0.00546546
4642	1.45727	7.19606	0.871592	0.0258101	-0.00538017
4643	1.45759	7.21242	0.870682	0.0259804	-0.00529378
4644	1.4579	7.22896	0.869785	0.0261507	-0.00520566
4645	1.45822	7.24566	0.868902	0.0263208	-0.00511602
4646	1.45853	7.26252	0.868033	0.0264906	-0.00502494
4647	1.45884	7.27954	0.867179	0.0266606	-0.00493212
4648	1.45916	7.29671	0.866336	0.0268295	-0.00483866
4649	1.45947	7.31402	0.865508	0.0269983	-0.00474384
4650	1.45979	7.33146	0.864697	0.0271671	-0.0046475
4651	1.4601	7.34904	0.8639	0.0273354	-0.00454989
4652	1.46041	7.36674	0.863119	0.0275029	-0.00445117
4653	1.46073	7.38457	0.862355	0.0276707	-0.00435071
4654	1.46104	7.4025	0.861606	0.0278375	-0.00424937
4655	1.46136	7.42054	0.860876	0.0280043	-0.00414633
4656	1.46167	7.43868	0.860162	0.0281705	-0.00404217
4657	1.46198	7.45691	0.859466	0.0283362	-0.00393684
4658	1.4623	7.47522	0.858785	0.0285012	-0.00383039
4659	1.46261	7.49362	0.858123	0.0286657	-0.00372286
4660	1.46293	7.51209	0.857478	0.0288293	-0.00361441
4661	1.46324	7.53063	0.856851	0.0289924	-0.00350489
4662	1.46355	7.54922	0.856241	0.0291548	-0.00339448
4663	1.46387	7.56787	0.855649	0.0293164	-0.00328329
4664	1.46418	7.58657	0.855073	0.0294772	-0.00317145
4665	1.4645	7.60531	0.854514	0.0296371	-0.00305909
4666	1.46481	7.62408	0.85397	0.0297959	-0.00294635
4667	1.46512	7.64288	0.853444	0.0299539	-0.0028331
4668	1.46544	7.6617	0.852934	0.0301108	-0.00271968
4669	1.46575	7.68053	0.85244	0.0302665	-0.00260616
4670	1.46607	7.69937	0.851962	0.0304212	-0.00249231
4671	1.46638	7.7182	0.851499	0.0305746	-0.00237866
4672	1.46669	7.73704	0.851935	0.0307303	-0.00189762
4673	1.46701	7.75586	0.852218	0.0309681	-0.00152608
4674	1.46732	7.77466	0.852321	0.0311708	-0.00127461
4675	1.46764	7.79343	0.852153	0.0313256	-0.00116491
4676	1.46795	7.81217	0.851803	0.0314525	-0.00112204
4677	1.46826	7.83087	0.851405	0.0315728	-0.00107324
4678	1.46858	7.84952	0.851064	0.0317006	-0.000980644
4679	1.46889	7.86812	0.850836	0.0318423	-0.000835281
4680	1.46921	7.88666	0.850732	0.0319988	-0.000644171
4681	1.46952	7.90514	0.850735	0.0321672	-0.000420703
4682	1.46983	7.92354	0.850807	0.0323424	-0.000179932
4683	1.47015	7.94186	0.85091	0.032519	6.46613e-05
4684	1.47046	7.9601	0.85101	0.0326922	0.000302657
4685	1.47078	7.97824	0.851088	0.0328593	0.000528287
4686	1.47109	7.99629	0.85113	0.0330187	0.000738025
4687	1.4714	8.01423	0.851137	0.0331707	0.000932604
4688	1.47172	8.03206	0.851118	0.0333167	0.00111533
4689	1.47203	8.04977	0.851084	0.0334585	0.00128955
4690	1.47235	8.06736	0.851046	0.0335976	0.00145867
4691	1.47266	8.08481	0.851013	0.0337351	0.00162532
4692	1.47297	8.10213	0.850995	0.033872	0.00179138
4693	1.47329	8.11931	0.850996	0.0340085	0.00195832
4694	1.4736	8.13634	0.851018	0.0341447	0.00212637
4695	1.47392	8.15321	0.851063	0.0342806	0.00229578
4696	1.47423	8.16992	0.851132	0.0344158	0.00246629
4697	1.47454	8.18647	0.851223	0.0345505	0.00263767
4698	1.47486	8.20284	0.851335	0.034684	0.00280961
4699	1.47517	8.21904	0.851469	0.0348163	0.00298167
4700	1.47549	8.23505	0.851621	0.034947	0.0031532
4701	1.4758	8.25087	0.851792	0.0350758	0.00332403
4702	1.47611	8.26649	0.851981	0.0352027	0.00349363
4703	1.47643	8.28192	0.852185	0.0353273	0.00366149
4704	1.47674	8.29714	0.852405	0.0354496	0.00382705
4705	1.47706	8.31214	0.852638	0.0355692	0.00399008
4706	1.47737	8.32693	0.852885	0.0356861	0.00415018
4707	1.47768	8.3415	0.853144	0.0358001	0.00430714
4708	1.478	8.35583	0.853414	0.0359111	0.00446066
4709	1.47831	8.36994	0.853697	0.0360191	0.00461062
4710	1.47863	8.38381	0.85399	0.0361239	0.00475688
4711	1.47894	8.39743	0.854295	0.0362255	0.00489927
4712	1.47925	8.41081	0.85461	0.0363236	0.0050376
4713	1.47957	8.42393	0.854935	0.0364182	0.00517149
4714	1.47988	8.4368	0.855271	0.0365094	0.0053018
4715	1.4802	8.44941	0.855618	0.0365971	0.00542833
4716	1.48051	8.46175	0.855975	0.0366815	0.00555103
4717	1.48082	8.47382	0.856344	0.0367625	0.00567
4718	1.48114	8.48561	0.856724	0.0368402	0.00578528
4719	1.48145	8.49713	0.857115	0.0369145	0.00589698
4720	1.48177	8.50836	0.857517	0.0369853	0.00600529
4721	1.48208	8.51931	0.857932	0.0370526	0.00611043
4722	1.48239	8.52997	0.85836	0.0371163	0.00621255
4723	1.48271	8.54033	0.858801	0.0371767	0.00631167
4724	1.48302	8.55039	0.859254	0.0372336	0.00640773
4725	1.48334	8.56015	0.859721	0.0372873	0.00650108
4726	1.48365	8.56961	0.860201	0.0373377	0.00659187
4727	1.48396	8.57875	0.860696	0.0373849	0.00668008
4728	1.48428	8.58759	0.861205	0.0374287	0.00676583
4729	1.48459	8.59611	0.861727	0.037469	0.00684879
4730	1.48491	8.60431	0.862265	0.037506	0.00692957
4731	1.48522	8.61219	0.862817	0.0375399	0.00700827
4732	1.48553	8.61975	0.863384	0.0375703	0.00708451
4733	1.48585	8.62698	0.863966	0.0375975	0.00715882
4734	1.48616	8.63388	0.864565	0.0376213	0.00723104
4735	1.48648	8.64045	0.865179	0.0376418	0.00730134
4736	1.48679	8.64669	0.865808	0.0376589	0.00736958
4737	1.4871	8.65259	0.866453	0.0376727	0.0074359
4738	1.48742	8.65816	0.867115	0.0376832	0.00750033
4739	1.48773	8.66338	0.867791	0.0376902	0.00756272
4740	1.48805	8.66826	0.868483	0.0376937	0.00762284
4741	1.48836	8.6728	0.869189	0.0376937	0.00768087
4742	1.48867	8.67699	0.86991	0.03769	0.00773653
4743	1.48899	8.68083	0.870645	0.0376827	0.00779003
4744	1.4893	8.68433	0.871394	0.0376719	0.00784126
4745	1.48962	8.68748	0.872157	0.0376573	0.0078901
4746	1.48993	8.69027	0.872932	0.037639	0.00793629
4747	1.49024	8.69272	0.873719	0.0376167	0.0079797
4748	1.49056	8.69481	0.874519	0.0375908	0.00802053
4749	1.49087	8.69655	0.87533	0.0375612	0.00805888
4750	1.49119	8.69794	0.876152	0.0375278	0.00809463
4751	1.4915	8.69897	0.876985	0.0374904	0.00812745
4752	1.49181	8.69965	0.877829	0.0374494	0.00815768
4753	1.49213	8.69997	0.878683	0.0374045	0.00818512
4754	1.49244	8.69994	0.879547	0.037356	0.00821001
4755	1.49276	8.69955	0.880421	0.0373039	0.00823242
4756	1.49307	8.69881	0.881305	0.0372483	0.00825233
4757	1.49338	8.69771	0.8822	0.037189	0.00826982
4758	1.4937	8.69626	0.883104	0.0371263	0.00828501
4759	1.49401	8.69446	0.884018	0.03706	0.00829776
4760	1.49433	8.6923	0.884942	0.0369903	0.00830835
4761	1.49464	8.68979	0.885875	0.036917	0.0083165
4762	1.49495	8.68693	0.886817	0.0368405	0.00832261
4763	1.49527	8.68372	0.88777	0.0367609	0.00832683
4764	1.49558	8.68016	0.888733	0.0366781	0.0083292
4765	1.4959	8.67625	0.889706	0.0365922	0.00832974
4766	1.49621	8.672	0.890687	0.0365031	0.00832811
4767	1.49652	8.6674	0.891678	0.0364108	0.00832463
4768	1.49684	8.66246	0.892678	0.0363156	0.00831933
4769	1.49715	8.65717	0.893686	0.0362172	0.00831219
4770	1.49747	8.65155	0.894703	0.0361159	0.00830319
4771	1.49778	8.64558	0.895728	0.0360115	0.0082923
4772	1.49809	8.63929	0.896761	0.0359043	0.00827973
4773	1.49841	8.63266	0.8978	0.035794	0.00826506
4774	1.49872	8.62569	0.898845	0.0356807	0.00824819
4775	1.49904	8.6184	0.899896	0.0355643	0.00822901
4776	1.49935	8.61079	0.900951	0.0354448	0.00820759
4777	1.49966	8.60285	0.902011	0.0353223	0.00818379
4778	1.49998	8.59459	0.903075	0.0351968	0.00815797
4779	1.50029	8.58601	0.904141	0.0350684	0.00812965
4780	1.50061	8.57712	0.90521	0.034937	0.00809897
4781	1.50092	8.56791	0.906279	0.0348025	0.0080657
4782	1.50123	8.5584	0.907349	0.0346649	0.00802977
4783	1.50155	8.54859	0.90842	0.0345245	0.00799154
4784	1.50186	8.53847	0.90949	0.0343811	0.00795069
4785	1.50218	8.52805	0.910558	0.0342349	0.00790721
4786	1.50249	8.51734	0.911624	0.0340859	0.00786108
4787	1.5028	8.50635	0.912689	0.0339344	0.00781261
4788	1.50312	8.49506	0.913752	0.0337803	0.00776206
4789	1.50343	8.48349	0.914812	0.0336239	0.00770919
4790	1.50375	8.47165	0.915868	0.033465	0.0076539
4791	1.50406	8.45953	0.916921	0.0333038	0.00759633
4792	1.50437	8.44714	0.917969	0.0331405	0.00753658
4793	1.50469	8.43448	0.919015	0.0329752	0.00747515
4794	1.505	8.42157	0.920056	0.032808	0.00741167
4795	1.50532	8.4084	0.921094	0.0326393	0.00734679
4796	1.50563	8.39498	0.922127	0.0324689	0.00728024
4797	1.50594	8.38131	0.923156	0.0322972	0.00721227
4798	1.50626	8.3674	0.92418	0.0321241	0.0071427
4799	1.50657	8.35325	0.925198	0.0319495	0.00707156
4800	1.50689	8.33887	0.92621	0.0317737	0.00699869
4801	1.5072	8.32426	0.927218	0.0315969	0.00692493
4802	1.50751	8.30943	0.928218	0.031419	0.00684979
4803	1.50783	8.29439	0.929213	0.0312402	0.00677333
4804	1.50814	8.27913	0.930202	0.0310608	0.00669646
4805	1.50846	8.26367	0.931182	0.0308802	0.00661796
4806	1.50877	8.24801	0.932154	0.0306987	0.00653773
4807	1.50908	8.23216	0.933116	0.0305165	0.00645595
4808	1.5094	8.21611	0.934067	0.0303333	0.00637239
4809	1.50971	8.19989	0.935008	0.0301495	0.00628764
4810	1.51003	8.18348	0.935938	0.0299652	0.0062015
4811	1.51034	8.1669	0.936857	0.0297805	0.00611395
4812	1.51065	8.15016	0.937764	0.0295954	0.00602517
4813	1.51097	8.13326	0.938659	0.02941	0.00593518
4814	1.51128	8.1162	0.939542	0.0292245	0.00584397
4815	1.5116	8.099	0.94041	0.0290386	0.00575127
4816	1.51191	8.08166	0.941264	0.0288524	0.00565699
4817	1.51222	8.06418	0.942103	0.0286662	0.0055614
4818	1.51254	8.04657	0.942928	0.02848	0.0054646
4819	1.51285	8.02883	0.943738	0.0282942	0.00536687
4820	1.51317	8.01098	0.944532	0.0281085	0.00526802
4821	1.51348	7.99302	0.94531	0.0279232	0.005168
4822	1.51379	7.97496	0.946071	0.0277383	0.00506684
4823	1.51411	7.9568	0.946817	0.0275545	0.00496488
4824	1.51442	7.93854	0.947544	0.0273711	0.00486182
4825	1.51474	7.92021	0.948255	0.0271883	0.00475773
4826	1.51505	7.90179	0.948946	0.0270061	0.00465262
4827	1.51536	7.8833	0.94962	0.0268246	0.00454651
4828	1.51568	7.86475	0.950275	0.026644	0.00443949
4829	1.51599	7.84614	0.950911	0.0264645	0.00433172
4830	1.51631	7.82748	0.95153	0.0262861	0.00422324
4831	1.51662	7.80877	0.952129	0.0261086	0.00411378
4832	1.51693	7.79002	0.95271	0.0259327	0.00400385
4833	1.51725	7.77125	0.953272	0.025758	0.00389357
4834	1.51756	7.75244	0.953816	0.0255847	0.00378284
4835	1.51788	7.73362	0.954342	0.0254133	0.00367234
4836	1.51819	7.71479	0.954851	0.0252433	0.00356157
4837	1.5185	7.69595	0.955341	0.0250749	0.00345049
4838	1.51882	7.67711	0.955813	0.024908	0.00333907
4839	1.51913	7.65828	0.955418	0.0247344	0.00288364
4840	1.51945	7.63946	0.955097	0.0244748	0.00248826
4841	1.51976	7.62067	0.954866	0.0242418	0.00216335
4842	1.52007	7.6019	0.954944	0.0240681	0.0020151
4843	1.52039	7.58317	0.955287	0.0239355	0.0019843
4844	1.5207	7.56449	0.955731	0.0238147	0.00197077
4845	1.52102	7.54584	0.956133	0.0236864	0.00191286
4846	1.52133	7.52726	0.95641	0.0235417	0.00179146
4847	1.52164	7.50873	0.956539	0.0233796	0.00161302
4848	1.52196	7.49028	0.95654	0.0232048	0.0013962
4849	1.52227	7.47189	0.956462	0.0230245	0.00116237
4850	1.52259	7.45359	0.956355	0.0228457	0.00092977
4851	1.5229	7.43538	0.956262	0.022674	0.000711276
4852	1.52321	7.41726	0.956206	0.0225118	0.000512339
4853	1.52353	7.39924	0.956195	0.0223592	0.000332819
4854	1.52384	7.38132	0.956221	0.0222142	0.000168095
4855	1.52416	7.36352	0.956268	0.0220739	1.2106e-05
4856	1.52447	7.34584	0.95632	0.0219362	-0.000140482
4857	1.52478	7.32829	0.956363	0.021799	-0.000293452
4858	1.5251	7.31086	0.956388	0.0216616	-0.000448445
4859	1.52541	7.29358	0.95639	0.0215234	-0.000606029
4860	1.52573	7.27644	0.95637	0.0213853	-0.000765105
4861	1.52604	7.25945	0.956328	0.0212476	-0.000925038
4862	1.52635	7.24261	0.956265	0.0211105	-0.00108574
4863	1.52667	7.22594	0.956186	0.020975	-0.0012454
4864	1.52698	7.20944	0.956091	0.0208411	-0.001404
4865	1.5273	7.19311	0.955981	0.0207093	-0.00156125
4866	1.52761	7.17696	0.955858	0.02058	-0.00171667
4867	1.52792	7.161	0.955721	0.0204531	-0.00187097
4868	1.52824	7.14522	0.955571	0.0203286	-0.00202379
4869	1.52855	7.12965	0.955406	0.0202063	-0.00217557
4870	1.52887	7.11428	0.955227	0.0200863	-0.00232601
4871	1.52918	7.09911	0.955034	0.0199691	-0.00247476
4872	1.52949	7.08416	0.954827	0.0198543	-0.00262219
4873	1.52981	7.06943	0.954608	0.0197421	-0.00276771
4874	1.53012	7.05492	0.954374	0.0196326	-0.00291162
4875	1.53044	7.04064	0.954128	0.019526	-0.0030531
4876	1.53075	7.02659	0.953868	0.0194221	-0.00319263
4877	1.53106	7.01278	0.953598	0.0193214	-0.00332952
4878	1.53138	6.99922	0.953314	0.0192235	-0.00346406
4879	1.53169	6.9859	0.953018	0.0191288	-0.0035961
4880	1.53201	6.97284	0.95271	0.0190372	-0.00372551
4881	1.53232	6.96004	0.952389	0.0189488	-0.00385228
4882	1.53263	6.9475	0.952057	0.0188638	-0.00397625
4883	1.53295	6.93522	0.951712	0.0187822	-0.00409738
4884	1.53326	6.92322	0.951355	0.018704	-0.00421597
4885	1.53358	6.9115	0.950985	0.0186292	-0.00433194
4886	1.53389	6.90005	0.950602	0.0185578	-0.00444499
4887	1.5342	6.88889	0.950207	0.0184899	-0.00455558
4888	1.53452	6.87801	0.949798	0.0184255	-0.00466356
4889	1.53483	6.86743	0.949375	0.0183647	-0.00476917
4890	1.53515	6.85714	0.948939	0.0183075	-0.00487226
4891	1.53546	6.84715	0.948489	0.0182538	-0.00497287
4892	1.53577	6.83747	0.948025	0.0182037	-0.0050712
4893	1.53609	6.82809	0.947546	0.018157	-0.00516719
4894	1.5364	6.81902	0.947052	0.0181145	-0.00526112
4895	1.53672	6.81026	0.946543	0.018075	-0.00535314
4896	1.53703	6.80182	0.94602	0.0180395	-0.00544229
4897	1.53734	6.7937	0.94548	0.0180072	-0.00552984
4898	1.53766	6.7859	0.944925	0.0179782	-0.00561558
4899	1.53797	6.77842	0.944356	0.0179535	-0.00569861
4900	1.53829	6.77127	0.94377	0.0179321	-0.00578
4901	1.5386	6.76445	0.943169	0.0179146	-0.00585919
4902	1.53891	6.75796	0.942552	0.0179011	-0.00593627
4903	1.53923	6.75181	0.94192	0.0178915	-0.00601111
4904	1.53954	6.74599	0.941272	0.0178857	-0.00608398
4905	1.53986	6.74051	0.940608	0.0178836	-0.00615501
4906	1.54017	6.73538	0.939928	0.0178854	-0.0062241
4907	1.54048	6.73058	0.939234	0.017891	-0.00629097
4908	1.5408	6.72613	0.938524	0.0179006	-0.0063556
4909	1.54111	6.72202	0.9378	0.0179142	-0.00641788
4910	1.54143	6.71827	0.93706	0.0179317	-0.00647819
4911	1.54174	6.71486	0.936305	0.0179532	-0.0065363
4912	1.54205	6.7118	0.935536	0.0179786	-0.00659233
4913	1.54237	6.70909	0.934753	0.0180081	-0.00664598
4914	1.54268	6.70673	0.933957	0.0180416	-0.00669712
4915	1.543	6.70472	0.933146	0.018079	-0.00674611
4916	1.54331	6.70307	0.932321	0.0181203	-0.00679296
4917	1.54362	6.70177	0.931483	0.0181655	-0.00683743
4918	1.54394	6.70083	0.930632	0.0182144	-0.00687966
4919	1.54425	6.70024	0.929766	0.0182669	-0.00691997
4920	1.54457	6.7	0.92889	0.018324	-0.0069572
4921	1.54488	6.70013	0.927997	0.018384	-0.00699317
4922	1.54519	6.7006	0.927094	0.0184482	-0.00702623
4923	1.54551	6.70143	0.926177	0.0185156	-0.00705746
4924	1.54582	6.70262	0.925249	0.0185871	-0.00708608
4925	1.54614	6.70415	0.924308	0.0186621	-0.00711252
4926	1.54645	6.70605	0.923353	0.01874	-0.00713776
4927	1.54676	6.70829	0.922388	0.0188222	-0.00716
4928	1.54708	6.71089	0.921411	0.0189076	-0.00718019
4929	1.54739	6.71384	0.920424	0.0189969	-0.00719759
4930	1.54771	6.71713	0.919426	0.0190896	-0.00721291
4931	1.54802	6.72078	0.918415	0.0191851	-0.00722666
4932	1.54833	6.72477	0.917394	0.0192838	-0.00723852
4933	1.54865	6.72911	0.916364	0.0193864	-0.0072473
4934	1.54896	6.7338	0.915326	0.0194924	-0.00725356
4935	1.54928	6.73883	0.914278	0.0196012	-0.0072579
4936	1.54959	6.7442	0.91322	0.0197127	-0.0072606
4937	1.5499	6.74991	0.912155	0.0198275	-0.00726067
4938	1.55022	6.75595	0.911082	0.0199455	-0.00725816
4939	1.55053	6.76233	0.91	0.0200655	-0.00725422
4940	1.55085	6.76905	0.908911	0.0201884	-0.00724778
4941	1.55116	6.77609	0.907822	0.0203158	-0.00723705
4942	1.55147	6.78346	0.906724	0.0204447	-0.00722501
4943	1.55179	6.79116	0.905621	0.0205761	-0.00721069
4944	1.5521	6.79918	0.904515	0.0207105	-0.00719353
4945	1.55242	6.80752	0.903406	0.0208477	-0.0071736
4946	1.55273	6.81617	0.902295	0.0209871	-0.00715118
4947	1.55304	6.82514	0.90118	0.0211285	-0.00712664
4948	1.55336	6.83442	0.900069	0.0212736	-0.0070981
4949	1.55367	6.84401	0.898956	0.0214204	-0.00706728
4950	1.55399	6.8539	0.897845	0.0215698	-0.00703356
4951	1.5543	6.86409	0.896735	0.0217211	-0.0069973
4952	1.55461	6.87458	0.895631	0.0218751	-0.00695742
4953	1.55493	6.88536	0.894529	0.0220309	-0.00691497
4954	1.55524	6.89644	0.893433	0.0221892	-0.00686908
4955	1.55556	6.90779	0.892341	0.0223491	-0.00682073
4956	1.55587	6.91943	0.891254	0.0225107	-0.00676996
4957	1.55618	6.93134	0.890172	0.0226738	-0.00671666
4958	1.5565	6.94353	0.889097	0.0228383	-0.00666066
4959	1.55681	6.95598	0.888029	0.0230041	-0.00660224
4960	1.55713	6.9687	0.886967	0.0231712	-0.00654147
4961	1.55744	6.98168	0.885914	0.0233394	-0.00647785
4962	1.55775	6.99492	0.884868	0.0235086	-0.00641225
4963	1.55807	7.0084	0.883828	0.0236778	-0.00634536
4964	1.55838	7.02213	0.882792	0.0238469	-0.00627772
4965	1.5587	7.0361	0.881769	0.0240176	-0.00620723
4966	1.55901	7.05031	0.880752	0.0241884	-0.00613532
4967	1.55932	7.06474	0.879743	0.024359	-0.00606199
4968	1.55964	7.07941	0.878743	0.0245302	-0.005987
4969	1.55995	7.09429	0.877752	0.0247015	-0.00591048
4970	1.56027	7.10939	0.876771	0.0248727	-0.00583269
4971	1.56058	7.12469	0.8758	0.0250439	-0.00575359
4972	1.56089	7.1402	0.874837	0.0252149	-0.00567337
4973	1.56121	7.15591	0.873888	0.0253863	-0.00559103
4974	1.56152	7.17182	0.872949	0.0255575	-0.00550748
4975	1.56184	7.18791	0.872024	0.0257286	-0.00542236
4976	1.56215	7.20418	0.871108	0.0258991	-0.00533645
4977	1.56246	7.22063	0.870203	0.0260691	-0.00524933
4978	1.56278	7.23725	0.869313	0.0262393	-0.00516052
4979	1.56309	7.25403	0.868437	0.0264094	-0.00507007
4980	1.56341	7.27097	0.867574	0.0265789	-0.00497854
4981	1.56372	7.28806	0.866725	0.0267484	-0.00488552
4982	1.56403	7.3053	0.865889	0.0269171	-0.00479149
4983	1.56435	7.32268	0.865071	0.027086	-0.00469576
4984	1.56466	7.34019	0.864267	0.0272545	-0.00459876
4985	1.56498	7.35784	0.863478	0.0274222	-0.00450064
4986	1.56529	7.3756	0.862706	0.0275902	-0.00440085
4987	1.5656	7.39348	0.861951	0.0277576	-0.00429973
4988	1.56592	7.41146	0.861211	0.0279244	-0.00419744
4989	1.56623	7.42955	0.86049	0.0280909	-0.00409374
4990	1.56655	7.44774	0.859785	0.0282569	-0.00398885
4991	1.56686	7.46601	0.859097	0.0284222	-0.00388282
4992	1.56717	7.48437	0.858427	0.0285871	-0.00377567
4993	1.56749	7.5028	0.857773	0.0287511	-0.00366753
4994	1.5678	7.52131	0.857139	0.0289148	-0.00355819
4995	1.56812	7.53987	0.856522	0.0290776	-0.00344804
4996	1.56843	7.5585	0.855922	0.0292396	-0.00333705
4997	1.56874	7.57717	0.855339	0.0294008	-0.00322535
4998	1.56906	7.59589	0.854772	0.0295612	-0.00311309
4999	1.56937	7.61464	0.854222	0.0297207	-0.00300039
5000	1.56969	7.63343	0.853688	0.029879	-0.00288737
5001	1.57	7.65224	0.853171	0.0300365	-0.00277402
5002	1.57031	7.67106	0.852668	0.0301927	-0.00266051
5003	1.57063	7.6899	0.852182	0.0303478	-0.00254706
5004	1.57094	7.70874	0.851712	0.0305017	-0.00243341
5005	1.57126	7.72758	0.851256	0.0306543	-0.00232008
5006	1.57157	7.7464	0.851699	0.0308092	-0.00183943
5007	1.57188	7.76521	0.851989	0.031046	-0.00146836
5008	1.5722	7.784	0.852097	0.0312478	-0.0012174
5009	1.57251	7.80276	0.851935	0.0314017	-0.00110824
5010	1.57283	7.82148	0.851591	0.0315276	-0.00106593
5011	1.57314	7.84016	0.851198	0.031647	-0.00101769
5012	1.57345	7.85879	0.850863	0.0317739	-0.000925657
5013	1.57377	7.87736	0.85064	0.0319147	-0.000780831
5014	1.57408	7.89587	0.850542	0.0320703	-0.000590214
5015	1.5744	7.91431	0.85055	0.0322379	-0.000367252
5016	1.57471	7.93267	0.850628	0.0324123	-0.000126792
5017	1.57502	7.95095	0.850737	0.0325882	0.000117517
5018	1.57534	7.96914	0.850845	0.0327608	0.000355471
5019	1.57565	7.98724	0.850928	0.0329271	0.000580635
5020	1.57597	8.00523	0.850977	0.0330858	0.000790203
5021	1.57628	8.02312	0.850991	0.0332371	0.000984662
5022	1.57659	8.04089	0.850979	0.0333825	0.00116729
5023	1.57691	8.05854	0.850952	0.0335236	0.00134143
5024	1.57722	8.07606	0.850921	0.0336621	0.00151047
5025	1.57754	8.09345	0.850896	0.0337989	0.00167701
5026	1.57785	8.1107	0.850885	0.0339351	0.00184298
5027	1.57816	8.1278	0.850893	0.0340709	0.00200977
5028	1.57848	8.14475	0.850923	0.0342064	0.00217768
5029	1.57879	8.16155	0.850975	0.0343414	0.00234687
5030	1.57911	8.17818	0.851051	0.034476	0.00251713
5031	1.57942	8.19464	0.851149	0.0346097	0.00268823
5032	1.57973	8.21092	0.851268	0.0347424	0.00285988
5033	1.58005	8.22703	0.851408	0.0348736	0.00303144
5034	1.58036	8.24295	0.851568	0.0350034	0.0032026
5035	1.58068	8.25867	0.851746	0.0351313	0.00337299
5036	1.58099	8.27419	0.851941	0.0352573	0.00354211
5037	1.5813	8.28952	0.852153	0.035381	0.00370951
5038	1.58162	8.30463	0.852379	0.0355023	0.0038747
5039	1.58193	8.31953	0.85262	0.035621	0.00403735
5040	1.58225	8.33421	0.852874	0.0357369	0.0041971
5041	1.58256	8.34866	0.853141	0.03585	0.00435378
5042	1.58287	8.36288	0.85342	0.0359601	0.00450707
5043	1.58319	8.37687	0.853711	0.0360672	0.00465685
5044	1.5835	8.39062	0.854014	0.0361711	0.00480301
5045	1.58382	8.40412	0.854328	0.0362718	0.00494532
5046	1.58413	8.41737	0.854652	0.036369	0.00508362
5047	1.58444	8.43037	0.854987	0.0364626	0.00521752
5048	1.58476	8.44311	0.855333	0.0365528	0.00534773
5049	1.58507	8.45558	0.85569	0.0366397	0.00547413
5050	1.58539	8.46779	0.856058	0.0367231	0.00559669
5051	1.5857	8.47972	0.856436	0.0368031	0.00571547
5052	1.58601	8.49138	0.856826	0.0368799	0.00583045
5053	1.58633	8.50275	0.857227	0.0369529	0.00594173
5054	1.58664	8.51385	0.857639	0.0370222	0.00604957
5055	1.58696	8.52465	0.858063	0.037088	0.00615416
5056	1.58727	8.53516	0.8585	0.0371503	0.00625564
5057	1.58758	8.54537	0.858949	0.0372092	0.00635392
5058	1.5879	8.55528	0.859411	0.0372647	0.00644917
5059	1.58821	8.56489	0.859886	0.0373168	0.00654162
5060	1.58853	8.5742	0.860375	0.0373657	0.00663138
5061	1.58884	8.58319	0.860877	0.0374112	0.00671863
5062	1.58915	8.59187	0.861394	0.0374534	0.00680343
5063	1.58947	8.60023	0.861925	0.0374921	0.00688545
5064	1.58978	8.60827	0.86247	0.0375276	0.00696531
5065	1.5901	8.61599	0.863031	0.0375598	0.00704339
5066	1.59041	8.62339	0.863607	0.0375886	0.00711873
5067	1.59072	8.63046	0.864198	0.0376143	0.00719218
5068	1.59104	8.6372	0.864805	0.0376365	0.0072636
5069	1.59135	8.6436	0.865428	0.0376553	0.00733297
5070	1.59167	8.64967	0.866066	0.0376708	0.00740045
5071	1.59198	8.6554	0.866721	0.0376831	0.00746609
5072	1.59229	8.6608	0.867391	0.037692	0.00752982
5073	1.59261	8.66585	0.868077	0.0376974	0.00759147
5074	1.59292	8.67056	0.868777	0.0376992	0.00765078
5075	1.59324	8.67492	0.869492	0.0376975	0.00770792
5076	1.59355	8.67894	0.870221	0.037692	0.00776259
5077	1.59386	8.68262	0.870964	0.0376829	0.00781501
5078	1.59418	8.68594	0.871721	0.0376702	0.00786512
5079	1.59449	8.68891	0.872491	0.0376538	0.00791275
5080	1.59481	8.69153	0.873272	0.0376333	0.00795739
5081	1.59512	8.6938	0.874066	0.0376092	0.00799943
5082	1.59543	8.69572	0.874871	0.0375814	0.00803901
5083	1.59575	8.69729	0.875689	0.0375498	0.00807611
5084	1.59606	8.6985	0.876517	0.0375145	0.00811057
5085	1.59638	8.69935	0.877356	0.0374753	0.00814215
5086	1.59669	8.69985	0.878205	0.0374322	0.00817087
5087	1.597	8.7	0.879064	0.0373855	0.00819703
5088	1.59732	8.69979	0.879934	0.0373353	0.00822077
5089	1.59763	8.69923	0.880814	0.0372813	0.00824179
5090	1.59795	8.69831	0.881704	0.0372238	0.00826061
5091	1.59826	8.69704	0.882604	0.0371629	0.00827715
5092	1.59857	8.69541	0.883515	0.0370985	0.00829142
5093	1.59889	8.69343	0.884435	0.0370306	0.00830329
5094	1.5992	8.6911	0.885364	0.036959	0.00831264
5095	1.59952	8.68841	0.886303	0.0368842	0.00831986
5096	1.59983	8.68538	0.887251	0.0368061	0.00832514
5097	1.60014	8.68199	0.88821	0.0367249	0.00832856
5098	1.60046	8.67826	0.889179	0.0366406	0.00833011
5099	1.60077	8.67418	0.890157	0.0365531	0.00832979
5100	1.60109	8.66975	0.891144	0.0364624	0.00832725
5101	1.6014	8.66498	0.892139	0.0363686	0.00832283
5102	1.60171	8.65987	0.893144	0.0362717	0.00831653
5103	1.60203	8.65441	0.894157	0.0361718	0.0083084
5104	1.60234	8.64862	0.895178	0.0360689	0.00829838
5105	1.60266	8.64249	0.896207	0.0359631	0.00828674
5106	1.60297	8.63603	0.897244	0.0358542	0.00827305
5107	1.60328	8.62923	0.898286	0.0357423	0.0082572
5108	1.6036	8.62211	0.899334	0.0356274	0.00823911
5109	1.60391	8.61465	0.900388	0.0355094	0.00821877
5110	1.60423	8.60688	0.901445	0.0353884	0.0081961
5111	1.60454	8.59878	0.902507	0.0352644	0.00817137
5112	1.60485	8.59036	0.903573	0.0351374	0.00814425
5113	1.60517	8.58162	0.90464	0.0350073	0.0081146
5114	1.60548	8.57258	0.90571	0.0348743	0.00808257
5115	1.6058	8.56322	0.90678	0.0347382	0.00804797
5116	1.60611	8.55356	0.90785	0.0345991	0.00801074
5117	1.60642	8.54359	0.908921	0.0344572	0.00797122
5118	1.60674	8.53332	0.90999	0.0343125	0.00792916
5119	1.60705	8.52276	0.911058	0.0341649	0.00788442
5120	1.60737	8.51191	0.912124	0.0340145	0.00783708
5121	1.60768	8.50077	0.913188	0.0338617	0.00778752
5122	1.60799	8.48934	0.91425	0.0337065	0.00773589
5123	1.60831	8.47763	0.915309	0.0335489	0.00768187
5124	1.60862	8.46565	0.916363	0.0333889	0.00762552
5125	1.60894	8.4534	0.917414	0.0332266	0.00756689
5126	1.60925	8.44088	0.918462	0.0330624	0.0075065
5127	1.60956	8.42809	0.919506	0.0328961	0.00744397
5128	1.60988	8.41505	0.920546	0.0327283	0.00737997
5129	1.61019	8.40175	0.921582	0.0325587	0.00731426
5130	1.61051	8.38821	0.922613	0.0323875	0.0072468
5131	1.61082	8.37442	0.92364	0.0322151	0.00717799
5132	1.61113	8.36039	0.924661	0.0320412	0.00710761
5133	1.61145	8.34612	0.925676	0.0318659	0.00703558
5134	1.61176	8.33163	0.926686	0.0316896	0.00696228
5135	1.61208	8.31691	0.927691	0.0315123	0.00688786
5136	1.61239	8.30198	0.92869	0.031334	0.00681217
5137	1.6127	8.28683	0.929683	0.0311548	0.00673592
5138	1.61302	8.27147	0.930668	0.0309747	0.00665816
5139	1.61333	8.25591	0.931644	0.0307937	0.00657869
5140	1.61365	8.24015	0.932611	0.030612	0.00649774
5141	1.61396	8.2242	0.933568	0.0304292	0.00641501
5142	1.61427	8.20806	0.934515	0.0302457	0.00633088
5143	1.61459	8.19174	0.93545	0.0300616	0.00624539
5144	1.6149	8.17525	0.936375	0.0298769	0.00615851
5145	1.61522	8.15859	0.937288	0.0296919	0.00607024
5146	1.61553	8.14177	0.93819	0.0295066	0.00598077
5147	1.61584	8.12479	0.939079	0.0293212	0.00589027
5148	1.61616	8.10766	0.939955	0.0291354	0.00579824
5149	1.61647	8.09039	0.940816	0.0289492	0.00570464
5150	1.61679	8.07297	0.941663	0.0287629	0.00560968
5151	1.6171	8.05543	0.942495	0.0285767	0.00551348
5152	1.61741	8.03776	0.943313	0.0283907	0.00541633
5153	1.61773	8.01996	0.944115	0.0282049	0.00531803
5154	1.61804	8.00206	0.944901	0.0280193	0.00521854
5155	1.61836	7.98405	0.94567	0.0278341	0.00511789
5156	1.61867	7.96593	0.946423	0.0276494	0.00501607
5157	1.61898	7.94773	0.94716	0.0274658	0.0049135
5158	1.6193	7.92943	0.94788	0.0272828	0.00481003
5159	1.61961	7.91105	0.948581	0.0271003	0.00470546
5160	1.61993	7.8926	0.949263	0.0269184	0.00459984
5161	1.62024	7.87408	0.949928	0.0267373	0.00449323
5162	1.62055	7.8555	0.950573	0.0265572	0.0043858
5163	1.62087	7.83686	0.951201	0.0263782	0.0042777
5164	1.62118	7.81818	0.95181	0.0262001	0.00416854
5165	1.6215	7.79945	0.9524	0.0260234	0.00405885
5166	1.62181	7.78068	0.952972	0.0258481	0.00394879
5167	1.62212	7.76189	0.953525	0.0256742	0.00383845
5168	1.62244	7.74308	0.954061	0.0255019	0.00372807
5169	1.62275	7.72425	0.954578	0.0253311	0.00361734
5170	1.62307	7.70541	0.955077	0.0251618	0.00350628
5171	1.62338	7.68657	0.955558	0.0249941	0.00339487
5172	1.62369	7.66774	0.956022	0.0248281	0.00328382
5173	1.62401	7.64891	0.955618	0.0246553	0.00282827
5174	1.62432	7.63011	0.955289	0.0243966	0.00243301
5175	1.62464	7.61133	0.95505	0.0241644	0.00210813
5176	1.62495	7.59258	0.95512	0.0239916	0.00195993
5177	1.62526	7.57387	0.955454	0.0238598	0.00192924
5178	1.62558	7.5552	0.95589	0.0237401	0.00191588
5179	1.62589	7.53659	0.956284	0.0236126	0.00185816
5180	1.62621	7.51803	0.956554	0.0234689	0.00173694
5181	1.62652	7.49954	0.956675	0.0233078	0.00155876
5182	1.62683	7.48112	0.956669	0.0231341	0.00134235
5183	1.62715	7.46278	0.956583	0.0229543	0.00110845
5184	1.62746	7.44452	0.956469	0.0227766	0.000876219
5185	1.62778	7.42635	0.956369	0.022606	0.000658079
5186	1.62809	7.40828	0.956306	0.0224449	0.000459545
5187	1.6284	7.39031	0.956289	0.0222933	0.000280407
5188	1.62872	7.37245	0.956308	0.0221493	0.00011605
5189	1.62903	7.35471	0.956349	0.0220101	-3.95169e-05
5190	1.62935	7.33709	0.956394	0.0218733	-0.000191757
5191	1.62966	7.3196	0.956431	0.0217371	-0.000344364
5192	1.62997	7.30225	0.956449	0.0216006	-0.00049898
5193	1.63029	7.28503	0.956445	0.0214633	-0.000656166
5194	1.6306	7.26797	0.956418	0.0213262	-0.000814845
5195	1.63092	7.25105	0.95637	0.0211894	-0.000974667
5196	1.63123	7.2343	0.956301	0.0210534	-0.00113469
5197	1.63154	7.21771	0.956216	0.0209189	-0.00129389
5198	1.63186	7.20129	0.956115	0.0207859	-0.00145213
5199	1.63217	7.18505	0.956	0.0206551	-0.00160869
5200	1.63249	7.16899	0.95587	0.0205267	-0.00176407
5201	1.6328	7.15312	0.955727	0.0204009	-0.00191796
5202	1.63311	7.13745	0.95557	0.0202775	-0.00207054
5203	1.63343	7.12197	0.955398	0.0201563	-0.0022219
5204	1.63374	7.1067	0.955214	0.0200375	-0.00237164
5205	1.63406	7.09164	0.955015	0.0199212	-0.00252014
5206	1.63437	7.0768	0.9548	0.0198073	-0.00266755
5207	1.63468	7.06218	0.954573	0.0196961	-0.00281289
5208	1.635	7.04778	0.954333	0.0195877	-0.00295619
5209	1.63531	7.03362	0.954078	0.019482	-0.00309775
5210	1.63563	7.01969	0.953812	0.0193793	-0.00323683
5211	1.63594	7.006	0.953533	0.0192795	-0.00337371
5212	1.63625	6.99256	0.953242	0.0191828	-0.00350802
5213	1.63657	6.97937	0.952938	0.0190891	-0.00363984
5214	1.63688	6.96644	0.952622	0.0189987	-0.00376904
5215	1.6372	6.95377	0.952293	0.0189115	-0.00389547
5216	1.63751	6.94136	0.951952	0.0188278	-0.00401909
5217	1.63782	6.92922	0.9516	0.0187475	-0.00414
5218	1.63814	6.91735	0.951234	0.0186707	-0.0042583
5219	1.63845	6.90576	0.950856	0.0185972	-0.0043739
5220	1.63877	6.89446	0.950465	0.0185271	-0.00448671
5221	1.63908	6.88344	0.950061	0.0184605	-0.00459686
5222	1.63939	6.87271	0.949643	0.0183975	-0.00470447
5223	1.63971	6.86227	0.949212	0.018338	-0.00480975
5224	1.64002	6.85213	0.948767	0.0182823	-0.0049123
5225	1.64034	6.8423	0.948308	0.0182301	-0.00501253
5226	1.64065	6.83276	0.947835	0.0181817	-0.00511018
5227	1.64096	6.82354	0.947348	0.0181371	-0.00520579
5228	1.64128	6.81462	0.946845	0.0180958	-0.00529913
5229	1.64159	6.80602	0.946328	0.0180579	-0.00539047
5230	1.64191	6.79774	0.945795	0.0180234	-0.00547966
5231	1.64222	6.78977	0.945246	0.0179925	-0.0055668
5232	1.64253	6.78213	0.944683	0.0179657	-0.00565145
5233	1.64285	6.77482	0.944104	0.0179423	-0.00573415
5234	1.64316	6.76783	0.943508	0.0179226	-0.00581506
5235	1.64348	6.76118	0.942899	0.0179072	-0.00589325
5236	1.64379	6.75486	0.942273	0.0178956	-0.00596952
5237	1.6441	6.74887	0.941633	0.0178877	-0.00604369
5238	1.64442	6.74322	0.940976	0.0178837	-0.00611599
5239	1.64473	6.73791	0.940303	0.0178833	-0.0061864
5240	1.64505	6.73295	0.939615	0.0178869	-0.00625471
5241	1.64536	6.72832	0.938912	0.0178944	-0.00632067
5242	1.64567	6.72404	0.938193	0.0179058	-0.00638452
5243	1.64599	6.72011	0.93746	0.017921	-0.00644626
5244	1.6463	6.71653	0.936712	0.0179405	-0.00650561
5245	1.64662	6.71329	0.935949	0.0179639	-0.00656282
5246	1.64693	6.7104	0.935172	0.0179913	-0.00661788
5247	1.64724	6.70787	0.934381	0.0180226	-0.00667051
5248	1.64756	6.70569	0.933577	0.0180581	-0.00672069
5249	1.64787	6.70386	0.932759	0.0180974	-0.00676862
5250	1.64819	6.70238	0.931927	0.0181406	-0.0068144
5251	1.6485	6.70126	0.931082	0.0181877	-0.00685783
5252	1.64881	6.70049	0.930223	0.0182385	-0.00689899
5253	1.64913	6.70008	0.92935	0.018293	-0.00693823
5254	1.64944	6.70002	0.928467	0.018352	-0.00697436
5255	1.64976	6.70032	0.927568	0.0184138	-0.00700927
5256	1.65007	6.70097	0.926659	0.0184798	-0.00704097
5257	1.65038	6.70198	0.925735	0.018549	-0.00707115
5258	1.6507	6.70334	0.9248	0.0186224	-0.00709877
5259	1.65101	6.70505	0.923852	0.0186993	-0.00712424
5260	1.65133	6.70712	0.922891	0.018779	-0.00714831
5261	1.65164	6.70954	0.921921	0.0188631	-0.00716921
5262	1.65195	6.71231	0.920937	0.0189501	-0.00718837
5263	1.65227	6.71543	0.919944	0.0190412	-0.00720486
5264	1.65258	6.7189	0.918938	0.019135	-0.00721977
5265	1.6529	6.72272	0.917923	0.0192322	-0.00723243
5266	1.65321	6.72689	0.916898	0.0193335	-0.0072422
5267	1.65352	6.7314	0.915862	0.0194368	-0.0072506
5268	1.65384	6.73626	0.914817	0.019544	-0.00725634
5269	1.65415	6.74146	0.913766	0.019655	-0.00725893
5270	1.65447	6.747	0.912704	0.0197681	-0.00726042
5271	1.65478	6.75287	0.911635	0.0198847	-0.00725904
5272	1.65509	6.75908	0.910556	0.0200034	-0.00725607
5273	1.65541	6.76563	0.909474	0.020126	-0.00724983
5274	1.65572	6.77251	0.908382	0.0202505	-0.00724195
5275	1.65604	6.77972	0.907287	0.0203784	-0.00723099
5276	1.65635	6.78725	0.906187	0.0205088	-0.00721775
5277	1.65666	6.79511	0.905082	0.0206418	-0.00720196
5278	1.65698	6.80329	0.903974	0.0207775	-0.00718347
5279	1.65729	6.81179	0.902862	0.0209154	-0.0071628
5280	1.65761	6.8206	0.901747	0.0210555	-0.00713979
5281	1.65792	6.82972	0.900637	0.0211996	-0.00711241
5282	1.65823	6.83916	0.899524	0.0213456	-0.00708269
5283	1.65855	6.8489	0.898413	0.0214939	-0.00705013
5284	1.65886	6.85894	0.897302	0.021644	-0.00701531
5285	1.65918	6.86928	0.896195	0.0217971	-0.00697696
5286	1.65949	6.87991	0.895092	0.0219521	-0.00693581
5287	1.6598	6.89084	0.893992	0.0221088	-0.00689195
5288	1.66012	6.90205	0.892896	0.0222678	-0.00684529
5289	1.66043	6.91355	0.891805	0.0224282	-0.00679618
5290	1.66075	6.92532	0.890721	0.0225909	-0.00674381
5291	1.66106	6.93737	0.889643	0.0227548	-0.00668893
5292	1.66137	6.94969	0.888571	0.0229197	-0.0066319
5293	1.66169	6.96228	0.887508	0.0230869	-0.0065716
5294	1.662	6.97513	0.886451	0.0232545	-0.00650923
5295	1.66232	6.98824	0.885401	0.0234231	-0.00644477
5296	1.66263	7.0016	0.884355	0.0235915	-0.00637951
5297	1.66294	7.0152	0.883317	0.0237609	-0.00631217
5298	1.66326	7.02905	0.882289	0.0239312	-0.00624269
5299	1.66357	7.04314	0.881267	0.0241014	-0.00617193
5300	1.66389	7.05746	0.880253	0.024272	-0.00609952
5301	1.6642	7.07201	0.879251	0.0244437	-0.00602452
5302	1.66451	7.08678	0.878255	0.0246148	-0.00594888
5303	1.66483	7.10177	0.87727	0.0247861	-0.00587161
5304	1.66514	7.11698	0.876292	0.0249574	-0.00579316
5305	1.66546	7.13239	0.875325	0.0251285	-0.0057136
5306	1.66577	7.148	0.874371	0.0253001	-0.00563189
5307	1.66608	7.1638	0.873426	0.0254712	-0.00554913
5308	1.6664	7.1798	0.872493	0.0256423	-0.00546481
5309	1.66671	7.19598	0.87157	0.0258127	-0.00537993
5310	1.66703	7.21234	0.870661	0.0259832	-0.0052933
5311	1.66734	7.22888	0.869764	0.0261537	-0.00520503
5312	1.66765	7.24558	0.86888	0.0263235	-0.00511561
5313	1.66797	7.26244	0.86801	0.0264932	-0.00502473
5314	1.66828	7.27946	0.867154	0.0266628	-0.00493232
5315	1.6686	7.29662	0.866313	0.0268322	-0.00483851
5316	1.66891	7.31393	0.865484	0.0270007	-0.00474383
5317	1.66922	7.33138	0.864673	0.0271695	-0.00464741
5318	1.66954	7.34896	0.863878	0.0273379	-0.00454966
5319	1.66985	7.36666	0.863096	0.0275055	-0.00445085
5320	1.67017	7.38448	0.862332	0.0276732	-0.00435042
5321	1.67048	7.40241	0.861585	0.0278403	-0.00424879
5322	1.67079	7.42045	0.860855	0.0280072	-0.00414568
5323	1.67111	7.43859	0.86014	0.0281731	-0.00404167
5324	1.67142	7.45682	0.859444	0.0283389	-0.00393619
5325	1.67174	7.47513	0.858764	0.028504	-0.00382964
5326	1.67205	7.49353	0.858102	0.0286684	-0.00372211
5327	1.67236	7.512	0.857458	0.0288322	-0.00361351
5328	1.67268	7.53054	0.856831	0.0289953	-0.00350391
5329	1.67299	7.54913	0.856222	0.0291577	-0.00339341
5330	1.67331	7.56778	0.855629	0.0293194	-0.00328214
5331	1.67362	7.58648	0.855054	0.0294802	-0.00317024
5332	1.67393	7.60522	0.854495	0.02964	-0.00305783
5333	1.67425	7.62399	0.853952	0.0297989	-0.00294505
5334	1.67456	7.64279	0.853426	0.0299568	-0.00283181
5335	1.67488	7.6616	0.852916	0.0301137	-0.00271841
5336	1.67519	7.68044	0.852422	0.0302694	-0.00260494
