# Supplementary material for: Data regarding the computational fluid dynamics simulations of an airfoil with plasma actuator in unsteady flow
Source: Data Brief. 2020 Feb 13;29:105286. doi: 10.1016/j.dib.2020.105286 (PMC7044653; doi:10.1016/j.dib.2020.105286)
Supplement: Multimedia component 1 [file mmc1.zip › Allegati/w60_a1/Force_w60_a1_225/Force_w60_a1_225.xlsx]

## Sheet: Foglio1
Time Step	Time	Angle of attack	Lift coefficient	Drag coefficient	Moment coefficient
[]	[s]	[deg]	[]	[]	[]
3669	1.15175	7.69008	0.85526	0.0306271	-0.0016163
3670	1.15207	7.70892	0.854732	0.0307738	-0.00150829
3671	1.15238	7.72776	0.854223	0.0309216	-0.00139875
3672	1.15269	7.74658	0.853708	0.0310654	-0.00130259
3673	1.15301	7.76539	0.853181	0.0312033	-0.00122237
3674	1.15332	7.78418	0.852646	0.0313353	-0.00115458
3675	1.15364	7.80294	0.852109	0.031463	-0.00109442
3676	1.15395	7.82166	0.851583	0.0315888	-0.00103632
3677	1.15426	7.84034	0.851081	0.0317152	-0.000974528
3678	1.15458	7.85896	0.850617	0.0318441	-0.000903644
3679	1.15489	7.87754	0.850199	0.0319766	-0.000820725
3680	1.15521	7.89604	0.849828	0.0321126	-0.000725547
3681	1.15552	7.91448	0.849499	0.0322512	-0.000621036
3682	1.15583	7.93284	0.849203	0.0323906	-0.000511399
3683	1.15615	7.95112	0.84893	0.0325293	-0.000400903
3684	1.15646	7.96931	0.848668	0.0326657	-0.000292895
3685	1.15678	7.98741	0.848411	0.032799	-0.000189402
3686	1.15709	8.0054	0.848156	0.0329288	-9.10126e-05
3687	1.1574	8.02329	0.847901	0.0330552	2.28597e-06
3688	1.15772	8.04106	0.847649	0.0331783	9.11568e-05
3689	1.15803	8.05871	0.8474	0.0332985	0.00017665
3690	1.15835	8.07623	0.847157	0.0334162	0.000259619
3691	1.15866	8.09362	0.846923	0.0335317	0.000340773
3692	1.15897	8.11086	0.8467	0.0336452	0.000420851
3693	1.15929	8.12797	0.846489	0.0337571	0.000500183
3694	1.1596	8.14492	0.846291	0.0338674	0.000579065
3695	1.15992	8.16171	0.846107	0.0339761	0.000657761
3696	1.16023	8.17834	0.845937	0.0340835	0.000736343
3697	1.16054	8.1948	0.845782	0.0341891	0.000814993
3698	1.16086	8.21108	0.845643	0.0342932	0.000893776
3699	1.16117	8.22718	0.845519	0.0343961	0.000972958
3700	1.16149	8.2431	0.845412	0.0344976	0.00105242
3701	1.1618	8.25882	0.845321	0.0345976	0.00113228
3702	1.16211	8.27434	0.845247	0.0346964	0.00121257
3703	1.16243	8.28966	0.845191	0.0347935	0.00129327
3704	1.16274	8.30477	0.845151	0.0348888	0.00137392
3705	1.16306	8.31967	0.845128	0.0349826	0.00145509
3706	1.16337	8.33435	0.845122	0.0350748	0.00153653
3707	1.16368	8.3488	0.845134	0.0351654	0.00161817
3708	1.164	8.36302	0.845164	0.0352544	0.00170023
3709	1.16431	8.377	0.845213	0.0353418	0.00178276
3710	1.16463	8.39075	0.845281	0.0354275	0.0018657
3711	1.16494	8.40425	0.845368	0.0355116	0.00194887
3712	1.16525	8.4175	0.845474	0.0355938	0.00203217
3713	1.16557	8.43049	0.845598	0.0356741	0.00211546
3714	1.16588	8.44323	0.846628	0.0357559	0.00256745
3715	1.1662	8.4557	0.847506	0.0359189	0.00290784
3716	1.16651	8.4679	0.848209	0.0360465	0.00312873
3717	1.16682	8.47983	0.848645	0.0361257	0.00320839
3718	1.16714	8.49149	0.848905	0.0361763	0.00322109
3719	1.16745	8.50286	0.849121	0.0362193	0.00323939
3720	1.16777	8.51395	0.849399	0.0362686	0.0033016
3721	1.16808	8.52475	0.849796	0.0363308	0.0034165
3722	1.16839	8.53526	0.850321	0.0364071	0.00357671
3723	1.16871	8.54547	0.850957	0.0364942	0.00376883
3724	1.16902	8.55538	0.851666	0.0365868	0.00397708
3725	1.16934	8.56499	0.85241	0.0366792	0.00418825
3726	1.16965	8.57429	0.853154	0.0367668	0.00439121
3727	1.16996	8.58327	0.853877	0.0368463	0.00457985
3728	1.17028	8.59195	0.854569	0.0369167	0.00475176
3729	1.17059	8.60031	0.85523	0.0369784	0.00490811
3730	1.17091	8.60835	0.85587	0.0370326	0.00505154
3731	1.17122	8.61607	0.856499	0.0370812	0.00518612
3732	1.17153	8.62346	0.857129	0.0371257	0.00531464
3733	1.17185	8.63052	0.857771	0.0371673	0.00544013
3734	1.17216	8.63726	0.858431	0.0372067	0.00556473
3735	1.17248	8.64366	0.859116	0.0372443	0.00568926
3736	1.17279	8.64973	0.859827	0.0372801	0.00581455
3737	1.1731	8.65546	0.860565	0.0373143	0.00594051
3738	1.17342	8.66085	0.861331	0.0373464	0.00606686
3739	1.17373	8.6659	0.862122	0.0373762	0.00619287
3740	1.17405	8.6706	0.862937	0.0374032	0.00631795
3741	1.17436	8.67496	0.863775	0.0374271	0.00644175
3742	1.17467	8.67898	0.864632	0.0374476	0.00656352
3743	1.17499	8.68265	0.865508	0.0374645	0.00668285
3744	1.1753	8.68597	0.866401	0.0374776	0.00679925
3745	1.17562	8.68894	0.867309	0.0374865	0.00691208
3746	1.17593	8.69156	0.86823	0.0374911	0.00702069
3747	1.17624	8.69382	0.869162	0.0374913	0.00712489
3748	1.17656	8.69574	0.870106	0.0374869	0.00722438
3749	1.17687	8.6973	0.871059	0.0374779	0.00731883
3750	1.17719	8.69851	0.87202	0.0374642	0.00740806
3751	1.1775	8.69936	0.872988	0.0374456	0.00749165
3752	1.17781	8.69986	0.873963	0.037422	0.00756952
3753	1.17813	8.7	0.874943	0.0373936	0.00764179
3754	1.17844	8.69979	0.875929	0.0373604	0.00770859
3755	1.17876	8.69922	0.87692	0.0373224	0.00776981
3756	1.17907	8.6983	0.877916	0.0372798	0.00782572
3757	1.17938	8.69702	0.878918	0.0372325	0.00787654
3758	1.1797	8.69539	0.879925	0.0371808	0.00792248
3759	1.18001	8.69341	0.880937	0.0371247	0.00796358
3760	1.18033	8.69107	0.881954	0.037064	0.00799986
3761	1.18064	8.68838	0.882977	0.0369991	0.00803176
3762	1.18095	8.68535	0.884005	0.0369301	0.00805956
3763	1.18127	8.68196	0.88504	0.0368571	0.00808353
3764	1.18158	8.67822	0.886081	0.0367803	0.00810383
3765	1.1819	8.67414	0.887127	0.0366997	0.00812061
3766	1.18221	8.66971	0.88818	0.0366153	0.00813373
3767	1.18252	8.66493	0.889238	0.0365271	0.00814356
3768	1.18284	8.65982	0.890303	0.0364352	0.00815027
3769	1.18315	8.65436	0.891373	0.0363398	0.008154
3770	1.18347	8.64856	0.892449	0.0362409	0.0081548
3771	1.18378	8.64243	0.893531	0.0361386	0.00815301
3772	1.18409	8.63597	0.894618	0.0360329	0.00814839
3773	1.18441	8.62917	0.89571	0.0359238	0.00814088
3774	1.18472	8.62204	0.896805	0.0358113	0.00813047
3775	1.18504	8.61458	0.897904	0.0356955	0.00811723
3776	1.18535	8.6068	0.899006	0.0355763	0.00810105
3777	1.18566	8.5987	0.900111	0.035454	0.00808235
3778	1.18598	8.59028	0.901217	0.0353284	0.00806086
3779	1.18629	8.58154	0.902325	0.0351996	0.00803641
3780	1.18661	8.57249	0.903433	0.0350676	0.00800922
3781	1.18692	8.56313	0.904541	0.0349324	0.00797917
3782	1.18723	8.55346	0.905649	0.034794	0.00794623
3783	1.18755	8.54349	0.906756	0.0346526	0.00791072
3784	1.18786	8.53322	0.907861	0.0345083	0.00787244
3785	1.18818	8.52266	0.908963	0.034361	0.00783132
3786	1.18849	8.5118	0.910062	0.0342107	0.0077874
3787	1.1888	8.50066	0.911159	0.0340579	0.00774106
3788	1.18912	8.48923	0.912253	0.0339026	0.00769244
3789	1.18943	8.47752	0.913343	0.0337448	0.00764138
3790	1.18975	8.46553	0.914429	0.0335845	0.00758777
3791	1.19006	8.45328	0.91551	0.0334219	0.00753181
3792	1.19037	8.44075	0.916587	0.0332573	0.00747394
3793	1.19069	8.42797	0.917659	0.0330905	0.00741387
3794	1.191	8.41492	0.918727	0.0329218	0.00735182
3795	1.19132	8.40162	0.91979	0.0327517	0.00728824
3796	1.19163	8.38807	0.920849	0.0325798	0.00722292
3797	1.19194	8.37428	0.921902	0.0324066	0.00715617
3798	1.19226	8.36025	0.922949	0.0322319	0.00708775
3799	1.19257	8.34598	0.92399	0.032056	0.00701761
3800	1.19289	8.33149	0.925025	0.0318787	0.00694593
3801	1.1932	8.31677	0.926054	0.0317005	0.00687309
3802	1.19351	8.30183	0.927076	0.0315212	0.00679889
3803	1.19383	8.28668	0.928092	0.0313411	0.00672406
3804	1.19414	8.27132	0.929099	0.03116	0.00664762
3805	1.19446	8.25576	0.930098	0.0309779	0.00656941
3806	1.19477	8.23999	0.931086	0.0307949	0.00648948
3807	1.19508	8.22404	0.932065	0.0306113	0.00640809
3808	1.1954	8.20791	0.933032	0.0304266	0.00632505
3809	1.19571	8.19159	0.933988	0.0302413	0.00624059
3810	1.19603	8.17509	0.934933	0.0300555	0.00615468
3811	1.19634	8.15843	0.935865	0.0298693	0.00606733
3812	1.19665	8.14161	0.936786	0.0296828	0.00597871
3813	1.19697	8.12463	0.937694	0.0294962	0.00588899
3814	1.19728	8.1075	0.938589	0.0293092	0.00579787
3815	1.1976	8.09022	0.939468	0.0291219	0.00570516
3816	1.19791	8.07281	0.940332	0.0289344	0.00561082
3817	1.19822	8.05526	0.941182	0.0287469	0.00551515
3818	1.19854	8.03759	0.942016	0.0285596	0.00541847
3819	1.19885	8.01979	0.942835	0.0283726	0.00532063
3820	1.19917	8.00189	0.943637	0.0281858	0.00522161
3821	1.19948	7.98387	0.944423	0.0279994	0.00512142
3822	1.19979	7.96576	0.945191	0.0278134	0.00502005
3823	1.20011	7.94755	0.945943	0.0276286	0.0049179
3824	1.20042	7.92925	0.946677	0.0274442	0.0048147
3825	1.20074	7.91088	0.947394	0.0272605	0.00471046
3826	1.20105	7.89242	0.948092	0.0270774	0.00460521
3827	1.20136	7.8739	0.94877	0.026895	0.00449897
3828	1.20168	7.85532	0.94943	0.0267136	0.00439183
3829	1.20199	7.83668	0.950071	0.0265333	0.00428391
3830	1.20231	7.818	0.950694	0.0263542	0.00417535
3831	1.20262	7.79927	0.951299	0.0261766	0.00406628
3832	1.20293	7.7805	0.951885	0.0260001	0.0039568
3833	1.20325	7.76171	0.952451	0.0258247	0.00384631
3834	1.20356	7.7429	0.952998	0.0256508	0.00373539
3835	1.20388	7.72407	0.953526	0.0254784	0.00362425
3836	1.20419	7.70523	0.954036	0.0253076	0.00351305
3837	1.2045	7.68639	0.954528	0.0251385	0.0034016
3838	1.20482	7.66756	0.955004	0.0249713	0.00329058
3839	1.20513	7.64873	0.955463	0.024806	0.00318006
3840	1.20545	7.62993	0.955905	0.0246424	0.00306937
3841	1.20576	7.61115	0.95633	0.0244805	0.00295889
3842	1.20607	7.5924	0.956736	0.0243201	0.00284775
3843	1.20639	7.57369	0.957125	0.0241613	0.00273682
3844	1.2067	7.55502	0.957498	0.0240046	0.00262615
3845	1.20702	7.53641	0.957854	0.0238496	0.00251607
3846	1.20733	7.51785	0.958194	0.0236967	0.00240638
3847	1.20764	7.49936	0.958518	0.0235457	0.002297
3848	1.20796	7.48094	0.958826	0.0233967	0.00218762
3849	1.20827	7.4626	0.959119	0.0232497	0.0020789
3850	1.20859	7.44434	0.959398	0.0231044	0.00197101
3851	1.2089	7.42617	0.959664	0.0229611	0.00186415
3852	1.20921	7.4081	0.959915	0.0228195	0.00175807
3853	1.20953	7.39014	0.960152	0.0226801	0.00165212
3854	1.20984	7.37228	0.960374	0.0225427	0.00154686
3855	1.21016	7.35454	0.960583	0.0224074	0.00144225
3856	1.21047	7.33692	0.960778	0.0222739	0.00133829
3857	1.21078	7.31943	0.960959	0.0221422	0.00123504
3858	1.2111	7.30208	0.961127	0.0220125	0.00113257
3859	1.21141	7.28487	0.961282	0.0218847	0.00103087
3860	1.21173	7.2678	0.961423	0.0217588	0.000929929
3861	1.21204	7.25089	0.961552	0.021635	0.000829806
3862	1.21235	7.23414	0.961668	0.0215133	0.000730501
3863	1.21267	7.21755	0.961771	0.0213937	0.000632065
3864	1.21298	7.20113	0.961862	0.021276	0.000534473
3865	1.2133	7.1849	0.961939	0.0211605	0.000437482
3866	1.21361	7.16884	0.962004	0.0210469	0.000341662
3867	1.21392	7.15297	0.962056	0.0209353	0.000246498
3868	1.21424	7.1373	0.962094	0.020826	0.000151995
3869	1.21455	7.12183	0.962119	0.0207187	5.79525e-05
3870	1.21487	7.10656	0.962131	0.0206137	-3.46173e-05
3871	1.21518	7.0915	0.962129	0.0205108	-0.000126931
3872	1.21549	7.07666	0.962113	0.0204101	-0.000218136
3873	1.21581	7.06204	0.962082	0.0203114	-0.000309151
3874	1.21612	7.04764	0.962038	0.0202149	-0.00039946
3875	1.21644	7.03348	0.961979	0.0201208	-0.000488655
3876	1.21675	7.01956	0.961904	0.0200288	-0.000577936
3877	1.21706	7.00587	0.961815	0.0199391	-0.00066615
3878	1.21738	6.99243	0.961709	0.0198516	-0.000754258
3879	1.21769	6.97925	0.961587	0.0197664	-0.000841784
3880	1.21801	6.96632	0.960597	0.0196753	-0.00127365
3881	1.21832	6.95364	0.959683	0.019499	-0.00164409
3882	1.21863	6.94124	0.958861	0.0193503	-0.00194309
3883	1.21895	6.9291	0.958348	0.0192615	-0.00206532
3884	1.21926	6.91724	0.958099	0.0192148	-0.00206959
3885	1.21958	6.90565	0.95795	0.019181	-0.00205635
3886	1.21989	6.89435	0.957759	0.0191402	-0.00208722
3887	1.2202	6.88333	0.95744	0.0190841	-0.00218134
3888	1.22052	6.87261	0.956972	0.0190119	-0.00233137
3889	1.22083	6.86217	0.956375	0.0189279	-0.00251949
3890	1.22115	6.85204	0.955692	0.018839	-0.002726
3891	1.22146	6.8422	0.954982	0.0187533	-0.00292861
3892	1.22177	6.83267	0.954275	0.0186751	-0.00312016
3893	1.22209	6.82345	0.953606	0.0186084	-0.00328977
3894	1.2224	6.81454	0.952972	0.0185514	-0.00344273
3895	1.22272	6.80594	0.952373	0.0185032	-0.00357834
3896	1.22303	6.79766	0.95179	0.018461	-0.00370583
3897	1.22334	6.7897	0.951206	0.0184225	-0.00383014
3898	1.22366	6.78206	0.95061	0.018386	-0.00395304
3899	1.22397	6.77475	0.94999	0.0183507	-0.00407772
3900	1.22429	6.76777	0.949344	0.0183167	-0.00420376
3901	1.2246	6.76112	0.94867	0.0182841	-0.00433165
3902	1.22491	6.7548	0.947971	0.0182538	-0.00445874
3903	1.22523	6.74882	0.947248	0.0182261	-0.00458493
3904	1.22554	6.74317	0.946502	0.0182014	-0.0047106
3905	1.22586	6.73787	0.945735	0.0181801	-0.00483406
3906	1.22617	6.7329	0.94495	0.0181626	-0.0049552
3907	1.22648	6.72828	0.944148	0.0181492	-0.00507385
3908	1.2268	6.724	0.943327	0.0181397	-0.00519019
3909	1.22711	6.72007	0.942488	0.0181346	-0.00530429
3910	1.22743	6.71649	0.941632	0.0181335	-0.00541594
3911	1.22774	6.71326	0.940759	0.0181367	-0.00552559
3912	1.22805	6.71038	0.939869	0.0181439	-0.00563249
3913	1.22837	6.70785	0.938963	0.0181553	-0.00573663
3914	1.22868	6.70567	0.938042	0.0181713	-0.00583781
3915	1.229	6.70384	0.937107	0.0181917	-0.00593562
3916	1.22931	6.70237	0.936158	0.0182168	-0.00603007
3917	1.22962	6.70125	0.935195	0.0182457	-0.00612089
3918	1.22994	6.70049	0.934221	0.0182796	-0.0062079
3919	1.23025	6.70008	0.933235	0.0183181	-0.00629082
3920	1.23057	6.70002	0.932239	0.0183612	-0.00636957
3921	1.23088	6.70032	0.931232	0.0184089	-0.00644403
3922	1.23119	6.70098	0.930217	0.018461	-0.00651418
3923	1.23151	6.70199	0.929191	0.0185176	-0.00658022
3924	1.23182	6.70335	0.928156	0.0185792	-0.00664192
3925	1.23214	6.70507	0.927111	0.0186443	-0.00669987
3926	1.23245	6.70714	0.926059	0.0187143	-0.00675347
3927	1.23276	6.70956	0.924998	0.0187885	-0.00680277
3928	1.23308	6.71234	0.923929	0.0188671	-0.0068478
3929	1.23339	6.71546	0.922852	0.0189496	-0.00688913
3930	1.23371	6.71894	0.921768	0.0190365	-0.00692642
3931	1.23402	6.72276	0.920677	0.0191276	-0.00695977
3932	1.23433	6.72693	0.919578	0.0192221	-0.00698968
3933	1.23465	6.73145	0.918472	0.0193205	-0.00701587
3934	1.23496	6.73631	0.917361	0.0194231	-0.00703799
3935	1.23528	6.74151	0.916244	0.0195296	-0.00705631
3936	1.23559	6.74705	0.915121	0.0196391	-0.00707158
3937	1.2359	6.75293	0.913992	0.0197524	-0.00708327
3938	1.23622	6.75915	0.912857	0.0198682	-0.00709194
3939	1.23653	6.7657	0.91172	0.0199885	-0.00709667
3940	1.23685	6.77258	0.910577	0.0201111	-0.00709856
3941	1.23716	6.77979	0.909432	0.0202376	-0.00709668
3942	1.23747	6.78732	0.908283	0.0203666	-0.00709171
3943	1.23779	6.79519	0.907133	0.0204987	-0.00708349
3944	1.2381	6.80337	0.905979	0.0206335	-0.00707221
3945	1.23842	6.81187	0.904825	0.0207712	-0.0070577
3946	1.23873	6.82068	0.903672	0.0209118	-0.00703967
3947	1.23904	6.82981	0.902519	0.0210552	-0.00701844
3948	1.23936	6.83925	0.901367	0.0212011	-0.00699419
3949	1.23967	6.84899	0.900218	0.0213497	-0.0069664
3950	1.23999	6.85904	0.899072	0.0215008	-0.00693541
3951	1.2403	6.86938	0.89793	0.0216544	-0.0069011
3952	1.24061	6.88002	0.896792	0.0218098	-0.00686392
3953	1.24093	6.89094	0.895659	0.0219679	-0.00682333
3954	1.24124	6.90216	0.894534	0.0221284	-0.00677917
3955	1.24156	6.91366	0.893411	0.0222899	-0.00673307
3956	1.24187	6.92544	0.892294	0.022453	-0.00668432
3957	1.24218	6.93749	0.891188	0.0226189	-0.0066318
3958	1.2425	6.94981	0.890085	0.0227846	-0.00657775
3959	1.24281	6.9624	0.888994	0.0229535	-0.00651968
3960	1.24313	6.97526	0.887907	0.0231217	-0.00646057
3961	1.24344	6.98836	0.886829	0.0232917	-0.00639837
3962	1.24375	7.00173	0.885756	0.0234616	-0.00633538
3963	1.24407	7.01534	0.884695	0.0236332	-0.00626918
3964	1.24438	7.02919	0.883641	0.0238047	-0.00620197
3965	1.2447	7.04328	0.882592	0.0239761	-0.0061336
3966	1.24501	7.0576	0.881557	0.024149	-0.00606227
3967	1.24532	7.07215	0.880528	0.0243214	-0.00598991
3968	1.24564	7.08693	0.879509	0.0244944	-0.00591577
3969	1.24595	7.10192	0.8785	0.0246671	-0.00584029
3970	1.24627	7.11712	0.8775	0.0248398	-0.00576362
3971	1.24658	7.13254	0.876509	0.0250123	-0.00568583
3972	1.24689	7.14815	0.875533	0.0251853	-0.00560597
3973	1.24721	7.16396	0.874566	0.0253579	-0.00552476
3974	1.24752	7.17995	0.873614	0.0255309	-0.00544165
3975	1.24784	7.19614	0.872671	0.025703	-0.00535788
3976	1.24815	7.2125	0.871739	0.0258746	-0.0052731
3977	1.24846	7.22904	0.870825	0.0260468	-0.00518593
3978	1.24878	7.24574	0.869923	0.0262186	-0.00509732
3979	1.24909	7.2626	0.869034	0.0263897	-0.00500752
3980	1.24941	7.27962	0.86816	0.0265607	-0.00491626
3981	1.24972	7.29679	0.867301	0.0267316	-0.00482345
3982	1.25003	7.3141	0.866457	0.0269022	-0.0047293
3983	1.25035	7.33155	0.865629	0.0270723	-0.00463368
3984	1.25066	7.34913	0.864818	0.0272421	-0.00453663
3985	1.25098	7.36683	0.864022	0.0274114	-0.00443824
3986	1.25129	7.38465	0.863243	0.0275804	-0.00433844
3987	1.2516	7.40259	0.862482	0.0277491	-0.0042372
3988	1.25192	7.42062	0.861738	0.0279176	-0.00413443
3989	1.25223	7.43876	0.861011	0.0280852	-0.00403056
3990	1.25255	7.45699	0.860303	0.0282524	-0.00392537
3991	1.25286	7.47531	0.859609	0.0284187	-0.0038193
3992	1.25317	7.49371	0.858936	0.0285848	-0.00371199
3993	1.25349	7.51218	0.858279	0.02875	-0.00360383
3994	1.2538	7.53072	0.85764	0.0289144	-0.00349469
3995	1.25412	7.54931	0.857018	0.029078	-0.00338479
3996	1.25443	7.56796	0.856413	0.0292407	-0.00327426
3997	1.25474	7.58666	0.855824	0.0294024	-0.00316322
3998	1.25506	7.6054	0.855252	0.0295631	-0.00305181
3999	1.25537	7.62417	0.854694	0.0297227	-0.0029401
4000	1.25569	7.64297	0.854153	0.0298813	-0.00282827
4001	1.256	7.66179	0.853628	0.0300388	-0.00271611
4002	1.25631	7.68062	0.853119	0.0301951	-0.00260391
4003	1.25663	7.69946	0.852625	0.0303503	-0.00249143
4004	1.25694	7.7183	0.852147	0.0305043	-0.00237916
4005	1.25726	7.73713	0.851683	0.0306568	-0.00226715
4006	1.25757	7.75595	0.851233	0.030808	-0.00215541
4007	1.25788	7.77475	0.850797	0.0309578	-0.00204397
4008	1.2582	7.79352	0.850376	0.0311063	-0.00193281
4009	1.25851	7.81226	0.849968	0.0312534	-0.00182195
4010	1.25883	7.83096	0.849575	0.0313992	-0.00171125
4011	1.25914	7.84961	0.849196	0.0315436	-0.00160091
4012	1.25945	7.86821	0.848832	0.0316866	-0.00149088
4013	1.25977	7.88675	0.848482	0.0318282	-0.00138118
4014	1.26008	7.90523	0.848146	0.0319683	-0.00127181
4015	1.2604	7.92363	0.847823	0.032107	-0.0011627
4016	1.26071	7.94195	0.847516	0.0322442	-0.00105398
4017	1.26102	7.96019	0.847222	0.0323801	-0.000945675
4018	1.26134	7.97833	0.846942	0.0325144	-0.000837797
4019	1.26165	7.99638	0.846676	0.0326473	-0.000730372
4020	1.26197	8.01432	0.846424	0.0327786	-0.000623426
4021	1.26228	8.03214	0.846186	0.0329084	-0.000516983
4022	1.26259	8.04985	0.845962	0.0330367	-0.000411067
4023	1.26291	8.06744	0.845751	0.0331634	-0.000305702
4024	1.26322	8.0849	0.845554	0.0332885	-0.000200903
4025	1.26354	8.10222	0.845372	0.0334119	-9.66821e-05
4026	1.26385	8.11939	0.845202	0.0335337	6.95902e-06
4027	1.26416	8.13642	0.845047	0.0336538	0.000110003
4028	1.26448	8.15329	0.844906	0.0337723	0.00021245
4029	1.26479	8.17	0.844779	0.0338889	0.000314233
4030	1.26511	8.18655	0.844667	0.0340037	0.000415392
4031	1.26542	8.20292	0.844568	0.0341167	0.00051593
4032	1.26573	8.21912	0.844484	0.0342281	0.000615937
4033	1.26605	8.23513	0.844415	0.0343379	0.000715388
4034	1.26636	8.25095	0.844361	0.0344459	0.000814248
4035	1.26668	8.26657	0.844323	0.0345521	0.000912496
4036	1.26699	8.28199	0.844299	0.0346565	0.00101016
4037	1.2673	8.29721	0.84429	0.0347588	0.00110678
4038	1.26762	8.31221	0.844297	0.0348592	0.00120277
4039	1.26793	8.327	0.844318	0.0349577	0.00129803
4040	1.26825	8.34156	0.844356	0.0350541	0.00139253
4041	1.26856	8.3559	0.844409	0.0351485	0.00148646
4042	1.26887	8.37001	0.844479	0.0352411	0.00158002
4043	1.26919	8.38387	0.844567	0.0353318	0.00167314
4044	1.2695	8.3975	0.844672	0.0354205	0.00176571
4045	1.26982	8.41087	0.844794	0.0355071	0.00185769
4046	1.27013	8.42399	0.844934	0.0355916	0.00194914
4047	1.27044	8.43686	0.845977	0.0356774	0.00240863
4048	1.27076	8.44947	0.846868	0.0358443	0.00275604
4049	1.27107	8.46181	0.847582	0.0359753	0.00298306
4050	1.27139	8.47387	0.848029	0.0360579	0.00306862
4051	1.2717	8.48567	0.848299	0.0361122	0.00308702
4052	1.27201	8.49718	0.848525	0.0361586	0.00311088
4053	1.27233	8.50842	0.848813	0.0362113	0.00317866
4054	1.27264	8.51936	0.849218	0.0362768	0.00329858
4055	1.27296	8.53002	0.849752	0.0363561	0.00346344
4056	1.27327	8.54038	0.850396	0.0364462	0.00366012
4057	1.27358	8.55044	0.851113	0.0365417	0.00387276
4058	1.2739	8.5602	0.851864	0.036637	0.00408796
4059	1.27421	8.56965	0.852615	0.0367273	0.00429502
4060	1.27453	8.5788	0.853343	0.0368095	0.00448722
4061	1.27484	8.58763	0.85404	0.0368823	0.00466247
4062	1.27515	8.59615	0.854706	0.0369464	0.00482204
4063	1.27547	8.60435	0.855349	0.0370029	0.0049685
4064	1.27578	8.61223	0.855981	0.0370538	0.00510579
4065	1.2761	8.61979	0.856614	0.0371005	0.00523705
4066	1.27641	8.62702	0.857257	0.0371441	0.00536515
4067	1.27672	8.63392	0.857919	0.0371856	0.00549213
4068	1.27704	8.64049	0.858604	0.0372252	0.00561894
4069	1.27735	8.64672	0.859315	0.037263	0.00574636
4070	1.27767	8.65262	0.860054	0.037299	0.00587436
4071	1.27798	8.65818	0.860819	0.0373331	0.00600268
4072	1.27829	8.6634	0.86161	0.0373649	0.00613081
4073	1.27861	8.66828	0.862424	0.0373937	0.00625783
4074	1.27892	8.67282	0.863261	0.0374196	0.00638354
4075	1.27924	8.67701	0.864118	0.037442	0.00650736
4076	1.27955	8.68085	0.864993	0.0374608	0.0066288
4077	1.27986	8.68434	0.865886	0.0374759	0.00674736
4078	1.28018	8.68749	0.866795	0.0374869	0.00686259
4079	1.28049	8.69029	0.867717	0.0374938	0.0069738
4080	1.28081	8.69273	0.86865	0.037496	0.0070804
4081	1.28112	8.69482	0.869595	0.0374939	0.00718221
4082	1.28143	8.69656	0.870549	0.037487	0.00727909
4083	1.28175	8.69794	0.871512	0.0374754	0.00737075
4084	1.28206	8.69897	0.872482	0.0374589	0.00745677
4085	1.28238	8.69965	0.873458	0.0374375	0.00753718
4086	1.28269	8.69997	0.87444	0.0374112	0.00761188
4087	1.283	8.69994	0.875428	0.03738	0.00768095
4088	1.28332	8.69955	0.876421	0.0373441	0.00774451
4089	1.28363	8.6988	0.877418	0.0373033	0.00780249
4090	1.28395	8.69771	0.878421	0.0372578	0.00785518
4091	1.28426	8.69625	0.879428	0.0372078	0.00790282
4092	1.28457	8.69445	0.88044	0.0371533	0.00794552
4093	1.28489	8.69229	0.881457	0.0370943	0.00798353
4094	1.2852	8.68978	0.882479	0.037031	0.0080169
4095	1.28552	8.68692	0.883507	0.0369635	0.00804603
4096	1.28583	8.6837	0.88454	0.0368919	0.00807119
4097	1.28614	8.68014	0.885579	0.0368164	0.00809264
4098	1.28646	8.67623	0.886624	0.0367371	0.00811053
4099	1.28677	8.67198	0.887675	0.036654	0.00812475
4100	1.28709	8.66738	0.888732	0.0365671	0.00813568
4101	1.2874	8.66243	0.889795	0.0364765	0.00814349
4102	1.28771	8.65714	0.890864	0.0363824	0.00814832
4103	1.28803	8.65152	0.891939	0.0362848	0.00815024
4104	1.28834	8.64556	0.893019	0.0361838	0.00814933
4105	1.28866	8.63926	0.894105	0.0360794	0.00814589
4106	1.28897	8.63262	0.895196	0.0359717	0.00813963
4107	1.28928	8.62566	0.896291	0.0358606	0.00813049
4108	1.2896	8.61837	0.897389	0.0357461	0.00811848
4109	1.28991	8.61075	0.898491	0.0356283	0.00810368
4110	1.29023	8.60281	0.899595	0.0355072	0.00808609
4111	1.29054	8.59455	0.900702	0.035383	0.00806596
4112	1.29085	8.58597	0.901811	0.0352555	0.00804304
4113	1.29117	8.57707	0.902921	0.035125	0.00801732
4114	1.29148	8.56787	0.90403	0.0349913	0.00798873
4115	1.2918	8.55836	0.905139	0.0348543	0.00795724
4116	1.29211	8.54854	0.906248	0.0347143	0.00792316
4117	1.29242	8.53842	0.907355	0.0345712	0.00788626
4118	1.29274	8.528	0.908459	0.0344252	0.00784655
4119	1.29305	8.51729	0.909561	0.0342762	0.00780405
4120	1.29337	8.50629	0.91066	0.0341245	0.00775896
4121	1.29368	8.49501	0.911757	0.0339703	0.00771162
4122	1.29399	8.48344	0.91285	0.0338137	0.00766181
4123	1.29431	8.47159	0.913938	0.0336545	0.0076095
4124	1.29462	8.45947	0.915022	0.0334929	0.00755476
4125	1.29494	8.44708	0.916102	0.0333291	0.00749776
4126	1.29525	8.43442	0.917178	0.0331634	0.00743893
4127	1.29556	8.42151	0.918248	0.0329956	0.00737793
4128	1.29588	8.40833	0.919315	0.0328262	0.00731537
4129	1.29619	8.39491	0.920377	0.0326551	0.00725103
4130	1.29651	8.38124	0.921433	0.0324825	0.00718514
4131	1.29682	8.36733	0.922484	0.0323086	0.00711758
4132	1.29713	8.35318	0.923528	0.0321332	0.00704825
4133	1.29745	8.3388	0.924566	0.0319565	0.00697741
4134	1.29776	8.32419	0.925599	0.0317788	0.00690533
4135	1.29808	8.30936	0.926625	0.0316	0.00683178
4136	1.29839	8.29432	0.927643	0.0314201	0.00675683
4137	1.2987	8.27906	0.928656	0.0312395	0.00668138
4138	1.29902	8.2636	0.929659	0.0310578	0.00660423
4139	1.29933	8.24794	0.930653	0.0308752	0.00652529
4140	1.29965	8.23208	0.931637	0.0306918	0.00644472
4141	1.29996	8.21604	0.93261	0.0305075	0.00636231
4142	1.30027	8.19981	0.933572	0.0303225	0.00627864
4143	1.30059	8.1834	0.934522	0.030137	0.00619352
4144	1.3009	8.16682	0.935461	0.029951	0.00610695
4145	1.30122	8.15008	0.936388	0.0297647	0.00601907
4146	1.30153	8.13318	0.937302	0.0295781	0.00592993
4147	1.30184	8.11612	0.938204	0.0293913	0.00583952
4148	1.30216	8.09892	0.939091	0.0292041	0.00574756
4149	1.30247	8.08157	0.939963	0.0290167	0.00565398
4150	1.30279	8.06409	0.940819	0.0288292	0.00555906
4151	1.3031	8.04648	0.941661	0.0286418	0.0054629
4152	1.30341	8.02875	0.942488	0.0284547	0.00536576
4153	1.30373	8.0109	0.943299	0.0282678	0.00526746
4154	1.30404	7.99294	0.944093	0.0280812	0.00516798
4155	1.30436	7.97487	0.94487	0.0278951	0.00506734
4156	1.30467	7.95671	0.945632	0.0277101	0.00496586
4157	1.30498	7.93846	0.946375	0.0275255	0.00486322
4158	1.3053	7.92012	0.9471	0.0273415	0.00475958
4159	1.30561	7.9017	0.947807	0.027158	0.00465486
4160	1.30593	7.88322	0.948495	0.0269753	0.00454912
4161	1.30624	7.86466	0.949164	0.0267934	0.00444244
4162	1.30655	7.84605	0.949815	0.0266127	0.00433493
4163	1.30687	7.82739	0.950447	0.026433	0.0042267
4164	1.30718	7.80868	0.951059	0.0262544	0.0041176
4165	1.3075	7.78993	0.951654	0.0260772	0.00400797
4166	1.30781	7.77116	0.95223	0.0259013	0.00389797
4167	1.30812	7.75235	0.952787	0.025727	0.00378768
4168	1.30844	7.73353	0.953324	0.0255539	0.00367685
4169	1.30875	7.7147	0.953845	0.0253827	0.00356628
4170	1.30907	7.69586	0.954347	0.0252131	0.00345551
4171	1.30938	7.67702	0.954832	0.0250451	0.00334449
4172	1.30969	7.65819	0.955298	0.0248787	0.00323319
4173	1.31001	7.63937	0.955748	0.0247141	0.00312234
4174	1.31032	7.62058	0.95618	0.0245512	0.00301147
4175	1.31064	7.60181	0.956594	0.0243898	0.00290027
4176	1.31095	7.58308	0.956991	0.0242302	0.00278928
4177	1.31126	7.5644	0.957371	0.0240726	0.00267859
4178	1.31158	7.54575	0.957735	0.0239169	0.00256815
4179	1.31189	7.52717	0.958082	0.0237632	0.00245802
4180	1.31221	7.50864	0.958414	0.0236112	0.00234868
4181	1.31252	7.49019	0.958731	0.0234611	0.00223973
4182	1.31283	7.4718	0.959032	0.023313	0.00213122
4183	1.31315	7.4535	0.959318	0.0231668	0.00202307
4184	1.31346	7.43529	0.959588	0.0230225	0.001915
4185	1.31378	7.41717	0.959844	0.0228802	0.00180771
4186	1.31409	7.39915	0.960086	0.0227399	0.00170147
4187	1.3144	7.38124	0.960315	0.0226013	0.00159599
4188	1.31472	7.36344	0.96053	0.0224648	0.00149119
4189	1.31503	7.34576	0.960731	0.0223303	0.00138699
4190	1.31535	7.3282	0.960918	0.0221977	0.00128342
4191	1.31566	7.31078	0.961092	0.0220671	0.00118055
4192	1.31597	7.2935	0.961252	0.0219385	0.00107846
4193	1.31629	7.27636	0.961399	0.0218117	0.00097715
4194	1.3166	7.25937	0.961533	0.0216869	0.000876428
4195	1.31692	7.24253	0.961655	0.0215642	0.000776781
4196	1.31723	7.22586	0.961763	0.0214436	0.000677931
4197	1.31754	7.20936	0.961859	0.021325	0.000579883
4198	1.31786	7.19303	0.961942	0.0212084	0.000482656
4199	1.31817	7.17688	0.962012	0.0210938	0.000386098
4200	1.31849	7.16092	0.962069	0.0209814	0.000290679
4201	1.3188	7.14515	0.962113	0.0208712	0.000195876
4202	1.31911	7.12957	0.962144	0.020763	0.000101538
4203	1.31943	7.1142	0.962161	0.020657	8.61164e-06
4204	1.31974	7.09904	0.962166	0.0205532	-8.39321e-05
4205	1.32006	7.08409	0.962156	0.0204515	-0.000175726
4206	1.32037	7.06936	0.962132	0.0203519	-0.000267017
4207	1.32068	7.05485	0.962094	0.0202546	-0.00035709
4208	1.321	7.04057	0.962041	0.0201594	-0.000446988
4209	1.32131	7.02652	0.961974	0.0200665	-0.000536099
4210	1.32163	7.01272	0.961891	0.0199757	-0.000624966
4211	1.32194	6.99915	0.961792	0.0198871	-0.000713214
4212	1.32225	6.98584	0.961678	0.019801	-0.000800709
4213	1.32257	6.97278	0.961547	0.0197172	-0.00088791
4214	1.32288	6.95998	0.960548	0.0196275	-0.00131942
4215	1.3232	6.94744	0.959626	0.0194525	-0.00168958
4216	1.32351	6.93517	0.958796	0.0193054	-0.00198741
4217	1.32382	6.92317	0.958272	0.019218	-0.00211008
4218	1.32414	6.91144	0.958015	0.0191728	-0.00211359
4219	1.32445	6.89999	0.957857	0.0191405	-0.00209994
4220	1.32477	6.88883	0.957656	0.0191013	-0.00213049
4221	1.32508	6.87796	0.957328	0.0190468	-0.00222423
4222	1.32539	6.86738	0.956852	0.0189763	-0.00237289
4223	1.32571	6.85709	0.956243	0.0188936	-0.0025623
4224	1.32602	6.84711	0.955553	0.0188067	-0.00276722
4225	1.32634	6.83742	0.954831	0.0187224	-0.00297075
4226	1.32665	6.82804	0.954117	0.0186461	-0.00316052
4227	1.32696	6.81898	0.953437	0.0185809	-0.00333003
4228	1.32728	6.81022	0.952795	0.0185257	-0.00348176
4229	1.32759	6.80178	0.952187	0.0184792	-0.00361696
4230	1.32791	6.79366	0.951593	0.0184387	-0.00374438
4231	1.32822	6.78586	0.951	0.0184018	-0.00386761
4232	1.32853	6.77838	0.950395	0.0183672	-0.00398946
4233	1.32885	6.77124	0.949766	0.0183337	-0.00411396
4234	1.32916	6.76442	0.949111	0.0183017	-0.00423907
4235	1.32948	6.75793	0.948428	0.018271	-0.00436564
4236	1.32979	6.75178	0.947719	0.0182426	-0.00449276
4237	1.3301	6.74596	0.946987	0.0182168	-0.00461815
4238	1.33042	6.74049	0.946233	0.0181939	-0.00474257
4239	1.33073	6.73535	0.945458	0.0181745	-0.00486537
4240	1.33105	6.73056	0.944664	0.018159	-0.00498571
4241	1.33136	6.72611	0.943852	0.0181476	-0.00510353
4242	1.33167	6.72201	0.943023	0.0181401	-0.00521906
4243	1.33199	6.71825	0.942176	0.0181369	-0.00533197
4244	1.3323	6.71484	0.941312	0.0181381	-0.00544302
4245	1.33262	6.71178	0.940431	0.0181429	-0.00555134
4246	1.33293	6.70907	0.939533	0.0181522	-0.00565729
4247	1.33324	6.70672	0.93862	0.0181658	-0.00576027
4248	1.33356	6.70471	0.937691	0.0181837	-0.00586022
4249	1.33387	6.70306	0.936749	0.0182064	-0.00595705
4250	1.33419	6.70177	0.935791	0.0182327	-0.00605046
4251	1.3345	6.70082	0.934823	0.0182641	-0.00614018
4252	1.33481	6.70024	0.933842	0.0182999	-0.00622592
4253	1.33513	6.7	0.93285	0.0183405	-0.00630759
4254	1.33544	6.70013	0.931846	0.0183852	-0.00638534
4255	1.33576	6.7006	0.930833	0.0184348	-0.0064588
4256	1.33607	6.70144	0.929809	0.0184886	-0.00652812
4257	1.33638	6.70262	0.928777	0.0185472	-0.00659308
4258	1.3367	6.70416	0.927735	0.01861	-0.00665397
4259	1.33701	6.70606	0.926684	0.0186771	-0.00671074
4260	1.33733	6.7083	0.925626	0.018749	-0.0067632
4261	1.33764	6.7109	0.924558	0.0188247	-0.00681158
4262	1.33795	6.71385	0.923484	0.0189054	-0.00685549
4263	1.33827	6.71715	0.922401	0.0189895	-0.00689577
4264	1.33858	6.7208	0.921313	0.0190785	-0.00693178
4265	1.3389	6.72479	0.920215	0.0191706	-0.00696438
4266	1.33921	6.72914	0.919111	0.019267	-0.00699292
4267	1.33952	6.73382	0.918001	0.0193672	-0.00701777
4268	1.33984	6.73885	0.916886	0.0194716	-0.00703871
4269	1.34015	6.74422	0.915764	0.0195793	-0.00705611
4270	1.34047	6.74993	0.914637	0.0196904	-0.00707027
4271	1.34078	6.75598	0.913504	0.0198048	-0.00708104
4272	1.34109	6.76236	0.912365	0.0199224	-0.00708855
4273	1.34141	6.76908	0.911224	0.0200438	-0.00709226
4274	1.34172	6.77612	0.910077	0.0201675	-0.00709315
4275	1.34204	6.7835	0.908928	0.0202949	-0.00709051
4276	1.34235	6.7912	0.907779	0.0204256	-0.00708403
4277	1.34266	6.79922	0.906626	0.020559	-0.00707444
4278	1.34298	6.80756	0.905471	0.020695	-0.00706205
4279	1.34329	6.81622	0.904317	0.0208344	-0.00704589
4280	1.34361	6.82519	0.903163	0.0209763	-0.00702645
4281	1.34392	6.83447	0.902011	0.021121	-0.00700378
4282	1.34423	6.84406	0.90086	0.0212682	-0.00697783
4283	1.34455	6.85395	0.899711	0.021418	-0.00694873
4284	1.34486	6.86414	0.898566	0.0215701	-0.00691642
4285	1.34518	6.87463	0.897426	0.0217247	-0.00688074
4286	1.34549	6.88542	0.89629	0.0218815	-0.00684184
4287	1.3458	6.89649	0.89516	0.0220404	-0.0067997
4288	1.34612	6.90785	0.894035	0.0222014	-0.00675496
4289	1.34643	6.91949	0.892916	0.022364	-0.00670719
4290	1.34675	6.9314	0.891805	0.0225285	-0.00665639
4291	1.34706	6.94359	0.890697	0.0226933	-0.00660409
4292	1.34737	6.95605	0.889602	0.0228613	-0.00654753
4293	1.34769	6.96877	0.888512	0.0230295	-0.00648927
4294	1.348	6.98175	0.88743	0.023199	-0.00642829
4295	1.34832	6.99498	0.886358	0.0233699	-0.00636477
4296	1.34863	7.00847	0.885291	0.0235405	-0.00630022
4297	1.34894	7.0222	0.884232	0.0237116	-0.00623399
4298	1.34926	7.03617	0.883179	0.0238829	-0.0061665
4299	1.34957	7.05038	0.882136	0.024055	-0.00609697
4300	1.34989	7.06481	0.881103	0.0242275	-0.00602543
4301	1.3502	7.07948	0.88008	0.0244003	-0.00595203
4302	1.35051	7.09436	0.879066	0.0245729	-0.00587749
4303	1.35083	7.10946	0.878061	0.0247457	-0.00580145
4304	1.35114	7.12477	0.877065	0.024918	-0.00572456
4305	1.35146	7.14028	0.876082	0.0250909	-0.00564557
4306	1.35177	7.15599	0.87511	0.0252637	-0.00556487
4307	1.35208	7.17189	0.87415	0.0254363	-0.00548291
4308	1.3524	7.18798	0.873202	0.0256086	-0.00539959
4309	1.35271	7.20426	0.872268	0.0257811	-0.00531461
4310	1.35303	7.22071	0.871344	0.0259528	-0.00522871
4311	1.35334	7.23733	0.870436	0.0261247	-0.00514095
4312	1.35365	7.25411	0.869541	0.0262963	-0.00505164
4313	1.35397	7.27105	0.86866	0.0264674	-0.00496109
4314	1.35428	7.28814	0.867794	0.0266384	-0.00486909
4315	1.3546	7.30538	0.866943	0.0268092	-0.00477552
4316	1.35491	7.32276	0.866107	0.0269792	-0.00468085
4317	1.35522	7.34028	0.865288	0.0271494	-0.00458441
4318	1.35554	7.35792	0.864485	0.027319	-0.00448669
4319	1.35585	7.37568	0.863698	0.0274882	-0.00438759
4320	1.35617	7.39356	0.862927	0.027657	-0.0042873
4321	1.35648	7.41155	0.862174	0.0278253	-0.00418568
4322	1.35679	7.42964	0.861437	0.0279929	-0.00408288
4323	1.35711	7.44782	0.860718	0.0281605	-0.00397861
4324	1.35742	7.4661	0.860015	0.0283268	-0.00387354
4325	1.35774	7.48446	0.85933	0.0284929	-0.00376729
4326	1.35805	7.50289	0.858662	0.0286583	-0.00365998
4327	1.35836	7.52139	0.858013	0.0288229	-0.00355168
4328	1.35868	7.53996	0.857382	0.0289867	-0.00344247
4329	1.35899	7.55859	0.856767	0.0291497	-0.00333245
4330	1.35931	7.57726	0.85617	0.0293119	-0.00322173
4331	1.35962	7.59598	0.855589	0.0294732	-0.00311042
4332	1.35993	7.61473	0.855025	0.0296335	-0.00299863
4333	1.36025	7.63352	0.854477	0.0297928	-0.00288642
4334	1.36056	7.65233	0.853945	0.0299511	-0.00277395
4335	1.36088	7.67116	0.85343	0.0301084	-0.00266109
4336	1.36119	7.68999	0.852932	0.0302646	-0.0025481
4337	1.3615	7.70883	0.85245	0.0304196	-0.00243479
4338	1.36182	7.72767	0.851983	0.0305734	-0.00232167
4339	1.36213	7.74649	0.85153	0.0307258	-0.00220885
4340	1.36245	7.7653	0.851092	0.0308767	-0.00209636
4341	1.36276	7.78409	0.850668	0.0310261	-0.00198428
4342	1.36307	7.80285	0.850257	0.0311742	-0.00187261
4343	1.36339	7.82157	0.84986	0.0313207	-0.00176142
4344	1.3637	7.84025	0.849477	0.0314658	-0.00165059
4345	1.36402	7.85887	0.849107	0.0316094	-0.00154032
4346	1.36433	7.87745	0.848751	0.0317515	-0.00143058
4347	1.36464	7.89595	0.848409	0.031892	-0.0013214
4348	1.36496	7.91439	0.848079	0.032031	-0.00121266
4349	1.36527	7.93276	0.847763	0.0321684	-0.0011045
4350	1.36559	7.95104	0.847461	0.0323044	-0.000996896
4351	1.3659	7.96923	0.847172	0.0324388	-0.000889828
4352	1.36621	7.98732	0.846896	0.0325717	-0.000783283
4353	1.36653	8.00532	0.846633	0.0327032	-0.000677243
4354	1.36684	8.0232	0.846385	0.0328331	-0.000571692
4355	1.36716	8.04097	0.846149	0.0329616	-0.000466617
4356	1.36747	8.05862	0.845928	0.0330885	-0.000362003
4357	1.36778	8.07614	0.845721	0.033214	-0.00025784
4358	1.3681	8.09353	0.845528	0.0333379	-0.000154114
4359	1.36841	8.11078	0.845349	0.0334603	-5.08057e-05
4360	1.36873	8.12788	0.845184	0.0335811	5.20962e-05
4361	1.36904	8.14484	0.845034	0.0337003	0.000154565
4362	1.36935	8.16163	0.844899	0.0338178	0.00025656
4363	1.36967	8.17826	0.844778	0.0339336	0.00035813
4364	1.36998	8.19472	0.844673	0.0340477	0.000459273
4365	1.3703	8.211	0.844583	0.0341603	0.000560067
4366	1.37061	8.22711	0.844508	0.0342714	0.00066048
4367	1.37092	8.24302	0.844449	0.0343807	0.000760454
4368	1.37124	8.25874	0.844406	0.0344884	0.000859953
4369	1.37155	8.27427	0.844378	0.0345942	0.000958947
4370	1.37187	8.28959	0.844367	0.0346982	0.00105743
4371	1.37218	8.3047	0.84437	0.0348002	0.00115491
4372	1.37249	8.3196	0.844389	0.0349002	0.00125158
4373	1.37281	8.33428	0.844424	0.0349982	0.00134778
4374	1.37312	8.34873	0.844475	0.0350942	0.00144308
4375	1.37344	8.36295	0.844542	0.0351882	0.0015378
4376	1.37375	8.37694	0.844625	0.0352801	0.00163193
4377	1.37406	8.39068	0.844725	0.03537	0.00172535
4378	1.37438	8.40418	0.844842	0.0354577	0.00181802
4379	1.37469	8.41743	0.844975	0.0355433	0.00190994
4380	1.37501	8.43043	0.845126	0.0356265	0.00200096
4381	1.37532	8.44317	0.846179	0.0357109	0.0024598
4382	1.37563	8.45564	0.847079	0.0358762	0.00280621
4383	1.37595	8.46785	0.8478	0.0360055	0.00303194
4384	1.37626	8.47978	0.848254	0.0360861	0.00311574
4385	1.37658	8.49143	0.848529	0.0361385	0.00313253
4386	1.37689	8.50281	0.848761	0.0361829	0.00315478
4387	1.3772	8.5139	0.849055	0.0362337	0.00322088
4388	1.37752	8.5247	0.849465	0.0362972	0.00333909
4389	1.37783	8.53521	0.850004	0.0363745	0.00350222
4390	1.37815	8.54542	0.850653	0.0364626	0.00369708
4391	1.37846	8.55533	0.851374	0.0365562	0.00390814
4392	1.37877	8.56494	0.852131	0.0366497	0.00412197
4393	1.37909	8.57424	0.852887	0.0367383	0.00432756
4394	1.3794	8.58323	0.853623	0.0368188	0.00451879
4395	1.37972	8.59191	0.854327	0.0368902	0.00469325
4396	1.38003	8.60027	0.855001	0.0369528	0.00485205
4397	1.38034	8.60831	0.855653	0.0370081	0.00499803
4398	1.38066	8.61603	0.856295	0.0370576	0.00513513
4399	1.38097	8.62342	0.856938	0.0371031	0.00526608
4400	1.38129	8.63049	0.857591	0.0371456	0.00539393
4401	1.3816	8.63723	0.858264	0.0371858	0.0055207
4402	1.38191	8.64363	0.858959	0.0372242	0.0056473
4403	1.38223	8.6497	0.859681	0.0372607	0.00577452
4404	1.38254	8.65543	0.86043	0.0372955	0.00590227
4405	1.38286	8.66082	0.861206	0.0373282	0.0060303
4406	1.38317	8.66587	0.862007	0.0373585	0.00615784
4407	1.38348	8.67058	0.862832	0.0373858	0.00628438
4408	1.3838	8.67494	0.863678	0.0374101	0.00640951
4409	1.38411	8.67896	0.864544	0.0374309	0.00653256
4410	1.38443	8.68263	0.865429	0.037448	0.00665317
4411	1.38474	8.68595	0.86633	0.0374613	0.00677077
4412	1.38505	8.68893	0.867246	0.0374704	0.00688477
4413	1.38537	8.69155	0.868175	0.0374751	0.00699453
4414	1.38568	8.69381	0.869115	0.0374754	0.00709981
4415	1.386	8.69573	0.870067	0.0374713	0.00720033
4416	1.38631	8.69729	0.871027	0.0374625	0.00729586
4417	1.38662	8.6985	0.871996	0.0374489	0.00738614
4418	1.38694	8.69935	0.872972	0.0374304	0.00747078
4419	1.38725	8.69985	0.873953	0.037407	0.00754967
4420	1.38757	8.7	0.874941	0.0373787	0.0076229
4421	1.38788	8.69979	0.875934	0.0373456	0.00769061
4422	1.38819	8.69922	0.876931	0.0373077	0.00775268
4423	1.38851	8.6983	0.877934	0.0372651	0.00780936
4424	1.38882	8.69703	0.878942	0.0372178	0.00786088
4425	1.38914	8.6954	0.879955	0.0371661	0.00790744
4426	1.38945	8.69342	0.880972	0.0371098	0.00794909
4427	1.38976	8.69108	0.881994	0.0370491	0.00798586
4428	1.39008	8.6884	0.883021	0.036984	0.00801818
4429	1.39039	8.68536	0.884054	0.0369148	0.00804635
4430	1.39071	8.68198	0.885093	0.0368416	0.00807063
4431	1.39102	8.67824	0.886138	0.0367645	0.0080912
4432	1.39133	8.67416	0.887188	0.0366837	0.0081082
4433	1.39165	8.66973	0.888244	0.0365989	0.00812151
4434	1.39196	8.66496	0.889306	0.0365104	0.00813151
4435	1.39228	8.65984	0.890373	0.0364183	0.00813837
4436	1.39259	8.65439	0.891446	0.0363226	0.00814223
4437	1.3929	8.64859	0.892525	0.0362234	0.00814315
4438	1.39322	8.64246	0.89361	0.0361208	0.00814148
4439	1.39353	8.636	0.894699	0.0360149	0.00813698
4440	1.39385	8.6292	0.895793	0.0359056	0.00812959
4441	1.39416	8.62207	0.896891	0.0357929	0.00811927
4442	1.39447	8.61462	0.897992	0.0356769	0.00810615
4443	1.39479	8.60684	0.899096	0.0355575	0.00809016
4444	1.3951	8.59874	0.900203	0.035435	0.00807163
4445	1.39542	8.59032	0.901311	0.0353092	0.00805029
4446	1.39573	8.58158	0.902421	0.0351802	0.008026
4447	1.39604	8.57253	0.903531	0.0350481	0.00799896
4448	1.39636	8.56317	0.904641	0.0349127	0.00796907
4449	1.39667	8.55351	0.90575	0.0347741	0.00793629
4450	1.39699	8.54354	0.906859	0.0346326	0.00790094
4451	1.3973	8.53327	0.907965	0.0344881	0.00786282
4452	1.39761	8.52271	0.909069	0.0343406	0.00782188
4453	1.39793	8.51185	0.91017	0.0341902	0.00777814
4454	1.39824	8.50071	0.911268	0.0340372	0.00773196
4455	1.39856	8.48928	0.912364	0.0338818	0.00768351
4456	1.39887	8.47758	0.913455	0.033724	0.00763258
4457	1.39918	8.46559	0.914542	0.0335636	0.00757917
4458	1.3995	8.45334	0.915624	0.0334009	0.00752331
4459	1.39981	8.44081	0.916702	0.0332362	0.00746566
4460	1.40013	8.42803	0.917776	0.0330694	0.00740574
4461	1.40044	8.41498	0.918846	0.032901	0.00734418
4462	1.40075	8.40169	0.91991	0.0327307	0.00728078
4463	1.40107	8.38814	0.920968	0.0325588	0.00721553
4464	1.40138	8.37435	0.922023	0.0323856	0.00714887
4465	1.4017	8.36032	0.923071	0.0322109	0.00708053
4466	1.40201	8.34605	0.924112	0.0320347	0.0070102
4467	1.40232	8.33156	0.925147	0.0318574	0.00693877
4468	1.40264	8.31684	0.926177	0.0316792	0.00686615
4469	1.40295	8.3019	0.9272	0.0315	0.00679217
4470	1.40327	8.28675	0.928217	0.0313199	0.00671752
4471	1.40358	8.27139	0.929226	0.0311387	0.00664123
4472	1.40389	8.25583	0.930225	0.0309566	0.00656318
4473	1.40421	8.24007	0.931214	0.0307738	0.00648357
4474	1.40452	8.22412	0.932193	0.0305899	0.00640215
4475	1.40484	8.20798	0.933161	0.0304053	0.00631919
4476	1.40515	8.19167	0.934118	0.03022	0.00623482
4477	1.40546	8.17517	0.935063	0.0300342	0.00614901
4478	1.40578	8.15851	0.935996	0.029848	0.00606176
4479	1.40609	8.14169	0.936917	0.0296615	0.00597323
4480	1.40641	8.12471	0.937826	0.0294749	0.0058836
4481	1.40672	8.10758	0.93872	0.0292879	0.00579253
4482	1.40703	8.0903	0.9396	0.0291005	0.00569967
4483	1.40735	8.07289	0.940464	0.0289129	0.00560542
4484	1.40766	8.05534	0.941314	0.0287255	0.00550989
4485	1.40798	8.03767	0.942149	0.0285382	0.00541335
4486	1.40829	8.01988	0.942968	0.0283511	0.00531563
4487	1.4086	8.00197	0.943771	0.0281643	0.00521672
4488	1.40892	7.98396	0.944556	0.0279779	0.00511661
4489	1.40923	7.96585	0.945325	0.0277919	0.0050153
4490	1.40955	7.94764	0.946077	0.0276071	0.0049132
4491	1.40986	7.92934	0.946811	0.0274226	0.00481005
4492	1.41017	7.91096	0.947528	0.0272389	0.00470586
4493	1.41049	7.89251	0.948226	0.0270558	0.00460066
4494	1.4108	7.87399	0.948904	0.0268734	0.00449446
4495	1.41112	7.85541	0.949564	0.026692	0.00438739
4496	1.41143	7.83677	0.950206	0.0265118	0.00427953
4497	1.41174	7.81809	0.950829	0.0263328	0.00417127
4498	1.41206	7.79936	0.951433	0.0261549	0.00406182
4499	1.41237	7.78059	0.952018	0.0259782	0.00395186
4500	1.41269	7.7618	0.952583	0.025803	0.00384157
4501	1.413	7.74299	0.95313	0.0256291	0.00373079
4502	1.41331	7.72416	0.953659	0.0254571	0.00362032
4503	1.41363	7.70532	0.954171	0.0252867	0.00350964
4504	1.41394	7.68648	0.954664	0.0251178	0.0033987
4505	1.41426	7.66765	0.95514	0.0249506	0.00328746
4506	1.41457	7.64882	0.955598	0.0247851	0.00317665
4507	1.41488	7.63002	0.956039	0.0246213	0.00306578
4508	1.4152	7.61124	0.956462	0.0244591	0.00295461
4509	1.41551	7.59249	0.956868	0.0242987	0.00284358
4510	1.41583	7.57378	0.957257	0.0241401	0.00273279
4511	1.41614	7.55511	0.957629	0.0239835	0.00262231
4512	1.41645	7.5365	0.957985	0.0238288	0.00251212
4513	1.41677	7.51794	0.958325	0.0236759	0.00240253
4514	1.41708	7.49945	0.958649	0.0235249	0.00229335
4515	1.4174	7.48103	0.958958	0.0233759	0.0021846
4516	1.41771	7.46269	0.959252	0.0232289	0.00207631
4517	1.41802	7.44443	0.959529	0.0230837	0.00196796
4518	1.41834	7.42626	0.959792	0.0229405	0.00186037
4519	1.41865	7.40819	0.960042	0.0227991	0.00175367
4520	1.41897	7.39022	0.960278	0.0226595	0.00164785
4521	1.41928	7.37237	0.9605	0.022522	0.00154271
4522	1.41959	7.35462	0.960707	0.0223865	0.00143818
4523	1.41991	7.33701	0.960901	0.022253	0.00133424
4524	1.42022	7.31952	0.961082	0.0221214	0.00123098
4525	1.42054	7.30216	0.961249	0.0219917	0.00112846
4526	1.42085	7.28495	0.961402	0.0218639	0.0010267
4527	1.42116	7.26788	0.961543	0.0217381	0.000925703
4528	1.42148	7.25097	0.96167	0.0216143	0.000825523
4529	1.42179	7.23422	0.961785	0.0214926	0.000726165
4530	1.42211	7.21763	0.961887	0.0213729	0.000627682
4531	1.42242	7.20121	0.961976	0.0212552	0.000530067
4532	1.42273	7.18497	0.962053	0.0211397	0.000432857
4533	1.42305	7.16892	0.962116	0.0210261	0.000337137
4534	1.42336	7.15305	0.962167	0.0209147	0.000241994
4535	1.42368	7.13737	0.962204	0.0208054	0.000147502
4536	1.42399	7.1219	0.962228	0.0206982	5.34509e-05
4537	1.4243	7.10663	0.962238	0.0205932	-3.93314e-05
4538	1.42462	7.09157	0.962235	0.0204905	-0.000131397
4539	1.42493	7.07673	0.962219	0.0203899	-0.000222627
4540	1.42525	7.06211	0.962188	0.0202915	-0.000313253
4541	1.42556	7.04771	0.962143	0.0201953	-0.000403332
4542	1.42587	7.03355	0.962082	0.0201012	-0.000492855
4543	1.42619	7.01962	0.962007	0.0200093	-0.000581842
4544	1.4265	7.00594	0.961916	0.0199197	-0.000670279
4545	1.42682	6.9925	0.96181	0.0198324	-0.000758187
4546	1.42713	6.97931	0.961687	0.0197474	-0.000845534
4547	1.42744	6.96638	0.960697	0.0196565	-0.0012774
4548	1.42776	6.9537	0.959783	0.0194804	-0.00164739
4549	1.42807	6.9413	0.95896	0.0193318	-0.00194655
4550	1.42839	6.92916	0.958447	0.0192432	-0.00206868
4551	1.4287	6.9173	0.958197	0.0191967	-0.00207284
4552	1.42901	6.90571	0.958048	0.0191631	-0.00205928
4553	1.42933	6.89441	0.957856	0.0191225	-0.00209021
4554	1.42964	6.88339	0.957537	0.0190666	-0.00218424
4555	1.42996	6.87266	0.95707	0.0189947	-0.00233329
4556	1.43027	6.86222	0.95647	0.0189105	-0.00252294
4557	1.43058	6.85209	0.955789	0.0188222	-0.00272796
4558	1.4309	6.84225	0.955077	0.0187364	-0.00293124
4559	1.43121	6.83272	0.95437	0.0186583	-0.00312306
4560	1.43153	6.82349	0.953699	0.0185911	-0.00329297
4561	1.43184	6.81458	0.953068	0.0185349	-0.00344431
4562	1.43215	6.80598	0.952468	0.0184868	-0.00358072
4563	1.43247	6.7977	0.951885	0.0184449	-0.00370754
4564	1.43278	6.78974	0.951301	0.0184064	-0.00383152
4565	1.4331	6.7821	0.950704	0.01837	-0.00395475
4566	1.43341	6.77479	0.950084	0.0183348	-0.00407946
4567	1.43372	6.7678	0.949438	0.0183008	-0.0042055
4568	1.43404	6.76115	0.948764	0.0182683	-0.00433312
4569	1.43435	6.75483	0.948064	0.018238	-0.00446035
4570	1.43467	6.74884	0.947342	0.0182104	-0.00458637
4571	1.43498	6.7432	0.946596	0.0181858	-0.0047117
4572	1.43529	6.73789	0.945829	0.0181646	-0.00483524
4573	1.43561	6.73292	0.945044	0.0181471	-0.00495648
4574	1.43592	6.7283	0.944241	0.0181338	-0.00507527
4575	1.43624	6.72402	0.94342	0.0181245	-0.00519165
4576	1.43655	6.72009	0.942582	0.0181194	-0.00530565
4577	1.43686	6.71651	0.941726	0.0181183	-0.00541719
4578	1.43718	6.71327	0.940852	0.0181215	-0.00552677
4579	1.43749	6.71039	0.939962	0.0181288	-0.00563377
4580	1.43781	6.70786	0.939056	0.0181402	-0.00573783
4581	1.43812	6.70568	0.938135	0.0181562	-0.00583898
4582	1.43843	6.70385	0.9372	0.0181766	-0.0059367
4583	1.43875	6.70237	0.936251	0.0182014	-0.00603106
4584	1.43906	6.70125	0.935289	0.0182309	-0.00612188
4585	1.43938	6.70049	0.934315	0.0182646	-0.00620872
4586	1.43969	6.70008	0.93333	0.0183032	-0.00629158
4587	1.44	6.70002	0.932333	0.0183462	-0.00637028
4588	1.44032	6.70032	0.931328	0.0183943	-0.00644462
4589	1.44063	6.70097	0.930311	0.0184461	-0.00651485
4590	1.44095	6.70198	0.929286	0.0185028	-0.00658092
4591	1.44126	6.70334	0.92825	0.0185637	-0.00664293
4592	1.44157	6.70506	0.927206	0.0186296	-0.00670058
4593	1.44189	6.70713	0.926153	0.0186992	-0.00675438
4594	1.4422	6.70955	0.925093	0.0187737	-0.00680356
4595	1.44252	6.71232	0.924024	0.018852	-0.00684876
4596	1.44283	6.71545	0.922948	0.0189348	-0.0068899
4597	1.44314	6.71892	0.921863	0.0190215	-0.00692729
4598	1.44346	6.72274	0.920772	0.0191126	-0.00696068
4599	1.44377	6.72691	0.919672	0.0192068	-0.00699082
4600	1.44409	6.73143	0.918568	0.0193057	-0.00701661
4601	1.4444	6.73628	0.917456	0.0194079	-0.00703903
4602	1.44471	6.74148	0.91634	0.0195146	-0.00705722
4603	1.44503	6.74702	0.915216	0.019624	-0.00707265
4604	1.44534	6.7529	0.914088	0.0197371	-0.00708444
4605	1.44566	6.75911	0.912954	0.0198533	-0.00709298
4606	1.44597	6.76566	0.911816	0.0199732	-0.00709792
4607	1.44628	6.77254	0.910675	0.0200965	-0.0070993
4608	1.4466	6.77975	0.909527	0.0202221	-0.00709805
4609	1.44691	6.78729	0.908379	0.0203511	-0.0070933
4610	1.44723	6.79515	0.907227	0.0204829	-0.00708542
4611	1.44754	6.80333	0.906075	0.0206179	-0.00707403
4612	1.44785	6.81183	0.904922	0.0207559	-0.00705924
4613	1.44817	6.82064	0.903768	0.0208963	-0.0070415
4614	1.44848	6.82977	0.902616	0.0210403	-0.0070198
4615	1.4488	6.8392	0.901463	0.0211857	-0.0069959
4616	1.44911	6.84894	0.900315	0.0213347	-0.0069678
4617	1.44942	6.85899	0.899168	0.0214857	-0.00693705
4618	1.44974	6.86933	0.898024	0.0216386	-0.00690348
4619	1.45005	6.87996	0.896886	0.0217943	-0.00686627
4620	1.45037	6.89089	0.895754	0.0219525	-0.0068255
4621	1.45068	6.90211	0.894626	0.0221125	-0.00678206
4622	1.45099	6.9136	0.893503	0.0222742	-0.00673577
4623	1.45131	6.92538	0.892386	0.0224373	-0.00668709
4624	1.45162	6.93743	0.891279	0.022603	-0.00663473
4625	1.45194	6.94975	0.890176	0.0227689	-0.00658071
4626	1.45225	6.96234	0.889083	0.0229373	-0.00652308
4627	1.45256	6.97519	0.887997	0.0231064	-0.00646341
4628	1.45288	6.9883	0.886919	0.0232762	-0.00640153
4629	1.45319	7.00166	0.885847	0.0234463	-0.00633824
4630	1.45351	7.01527	0.884785	0.0236179	-0.00627214
4631	1.45382	7.02912	0.883727	0.0237887	-0.00620572
4632	1.45413	7.04321	0.882682	0.0239611	-0.00613636
4633	1.45445	7.05753	0.881645	0.0241335	-0.00606555
4634	1.45476	7.07208	0.880618	0.0243063	-0.00599282
4635	1.45508	7.08686	0.879599	0.024479	-0.00591868
4636	1.45539	7.10185	0.878594	0.0246527	-0.00584225
4637	1.4557	7.11705	0.877595	0.0248256	-0.00576507
4638	1.45602	7.13246	0.876607	0.0249983	-0.0056868
4639	1.45633	7.14807	0.875632	0.0251716	-0.00560643
4640	1.45665	7.16388	0.874668	0.0253444	-0.00552472
4641	1.45696	7.17988	0.873718	0.0255177	-0.00544108
4642	1.45727	7.19606	0.872778	0.02569	-0.00535677
4643	1.45759	7.21242	0.871849	0.0258619	-0.0052714
4644	1.4579	7.22896	0.870937	0.0260342	-0.00518383
4645	1.45822	7.24566	0.870038	0.0262061	-0.0050949
4646	1.45853	7.26252	0.869152	0.0263773	-0.00500484
4647	1.45884	7.27954	0.868279	0.0265483	-0.00491341
4648	1.45916	7.29671	0.867422	0.0267192	-0.00482055
4649	1.45947	7.31402	0.866579	0.0268897	-0.00472646
4650	1.45979	7.33146	0.865752	0.0270596	-0.00463103
4651	1.4601	7.34904	0.864941	0.0272292	-0.00453429
4652	1.46041	7.36674	0.864145	0.0273982	-0.00443633
4653	1.46073	7.38457	0.863365	0.0275669	-0.00433706
4654	1.46104	7.4025	0.862603	0.0277352	-0.00423644
4655	1.46136	7.42054	0.861858	0.0279033	-0.00413433
4656	1.46167	7.43868	0.861129	0.0280705	-0.00403114
4657	1.46198	7.45691	0.860418	0.0282373	-0.00392665
4658	1.4623	7.47522	0.859723	0.0284033	-0.0038212
4659	1.46261	7.49362	0.859048	0.028569	-0.00371445
4660	1.46293	7.51209	0.85839	0.0287339	-0.00360674
4661	1.46324	7.53063	0.85775	0.0288982	-0.00349794
4662	1.46355	7.54922	0.857127	0.0290616	-0.0033882
4663	1.46387	7.56787	0.856522	0.0292243	-0.00327769
4664	1.46418	7.58657	0.855934	0.0293861	-0.00316654
4665	1.4645	7.60531	0.855363	0.0295469	-0.00305486
4666	1.46481	7.62408	0.854807	0.0297067	-0.00294276
4667	1.46512	7.64288	0.854268	0.0298655	-0.00283043
4668	1.46544	7.6617	0.853745	0.0300232	-0.00271772
4669	1.46575	7.68053	0.853239	0.0301799	-0.0026049
4670	1.46607	7.69937	0.852748	0.0303354	-0.0024918
4671	1.46638	7.7182	0.852273	0.0304896	-0.00237894
4672	1.46669	7.73704	0.851812	0.0306424	-0.00226641
4673	1.46701	7.75586	0.851365	0.0307937	-0.00215424
4674	1.46732	7.77466	0.850931	0.0309436	-0.00204247
4675	1.46764	7.79343	0.850512	0.0310921	-0.00193111
4676	1.46795	7.81217	0.850106	0.0312392	-0.0018202
4677	1.46826	7.83087	0.849714	0.0313848	-0.00170959
4678	1.46858	7.84952	0.849335	0.031529	-0.00159947
4679	1.46889	7.86812	0.848971	0.0316717	-0.0014898
4680	1.46921	7.88666	0.84862	0.0318129	-0.00138056
4681	1.46952	7.90514	0.848283	0.0319527	-0.00127174
4682	1.46983	7.92354	0.847959	0.0320909	-0.00116324
4683	1.47015	7.94186	0.84765	0.0322278	-0.00105516
4684	1.47046	7.9601	0.847355	0.0323632	-0.000947511
4685	1.47078	7.97824	0.847073	0.0324972	-0.00084028
4686	1.47109	7.99629	0.846805	0.0326297	-0.000733467
4687	1.4714	8.01423	0.846551	0.0327608	-0.000627082
4688	1.47172	8.03206	0.846311	0.0328903	-0.000521137
4689	1.47203	8.04977	0.846085	0.0330184	-0.000415651
4690	1.47235	8.06736	0.845873	0.033145	-0.000310643
4691	1.47266	8.08481	0.845675	0.03327	-0.000206132
4692	1.47297	8.10213	0.845491	0.0333934	-0.00010212
4693	1.47329	8.11931	0.845321	0.0335152	1.37394e-06
4694	1.4736	8.13634	0.845165	0.0336353	0.00010431
4695	1.47392	8.15321	0.845023	0.0337538	0.000206724
4696	1.47423	8.16992	0.844895	0.0338705	0.000308489
4697	1.47454	8.18647	0.844782	0.0339853	0.000409712
4698	1.47486	8.20284	0.844684	0.0340985	0.000510382
4699	1.47517	8.21904	0.8446	0.0342101	0.000610564
4700	1.47549	8.23505	0.844531	0.03432	0.000710249
4701	1.4758	8.25087	0.844478	0.0344282	0.000809412
4702	1.47611	8.26649	0.84444	0.0345347	0.000908037
4703	1.47643	8.28192	0.844418	0.0346393	0.00100617
4704	1.47674	8.29714	0.844411	0.034742	0.00110332
4705	1.47706	8.31214	0.84442	0.0348427	0.00119989
4706	1.47737	8.32693	0.844444	0.0349415	0.00129578
4707	1.47768	8.3415	0.844484	0.0350383	0.00139094
4708	1.478	8.35583	0.84454	0.0351331	0.00148557
4709	1.47831	8.36994	0.844613	0.0352261	0.00157984
4710	1.47863	8.38381	0.844703	0.0353171	0.00167359
4711	1.47894	8.39743	0.844811	0.0354061	0.00176675
4712	1.47925	8.41081	0.844936	0.0354929	0.00185926
4713	1.47957	8.42393	0.845079	0.0355776	0.00195115
4714	1.47988	8.4368	0.846125	0.0356636	0.00241101
4715	1.4802	8.44941	0.847018	0.0358305	0.00275862
4716	1.48051	8.46175	0.847733	0.0359615	0.00298572
4717	1.48082	8.47382	0.848182	0.036044	0.00307125
4718	1.48114	8.48561	0.848453	0.036098	0.00308976
4719	1.48145	8.49713	0.84868	0.0361444	0.00311345
4720	1.48177	8.50836	0.848968	0.036197	0.00318094
4721	1.48208	8.51931	0.849374	0.0362623	0.00330049
4722	1.48239	8.52997	0.849908	0.0363414	0.00346497
4723	1.48271	8.54033	0.850551	0.0364312	0.00366125
4724	1.48302	8.55039	0.851268	0.0365264	0.00387351
4725	1.48334	8.56015	0.852018	0.0366213	0.00408832
4726	1.48365	8.56961	0.852769	0.0367114	0.00429503
4727	1.48396	8.57875	0.853497	0.0367933	0.00448689
4728	1.48428	8.58759	0.854193	0.0368658	0.00466183
4729	1.48459	8.59611	0.854858	0.0369297	0.00482102
4730	1.48491	8.60431	0.855501	0.036986	0.00496723
4731	1.48522	8.61219	0.856133	0.0370367	0.00510429
4732	1.48553	8.61975	0.856765	0.0370832	0.00523534
4733	1.48585	8.62698	0.857408	0.0371268	0.00536322
4734	1.48616	8.63388	0.85807	0.037168	0.00548998
4735	1.48648	8.64045	0.858754	0.0372075	0.00561658
4736	1.48679	8.64669	0.859465	0.0372452	0.00574379
4737	1.4871	8.65259	0.860203	0.0372811	0.00587159
4738	1.48742	8.65816	0.860967	0.0373151	0.00599974
4739	1.48773	8.66338	0.861758	0.0373467	0.00612769
4740	1.48805	8.66826	0.862572	0.0373755	0.00625459
4741	1.48836	8.6728	0.863408	0.0374012	0.00638017
4742	1.48867	8.67699	0.864264	0.0374235	0.00650389
4743	1.48899	8.68083	0.865139	0.0374422	0.00662525
4744	1.4893	8.68433	0.866032	0.0374572	0.00674376
4745	1.48962	8.68748	0.86694	0.0374682	0.00685897
4746	1.48993	8.69027	0.867862	0.0374749	0.00697018
4747	1.49024	8.69272	0.868795	0.0374772	0.0070768
4748	1.49056	8.69481	0.86974	0.037475	0.00717865
4749	1.49087	8.69655	0.870694	0.0374681	0.00727559
4750	1.49119	8.69794	0.871657	0.0374565	0.00736731
4751	1.4915	8.69897	0.872627	0.03744	0.00745342
4752	1.49181	8.69965	0.873603	0.0374186	0.00753391
4753	1.49213	8.69997	0.874585	0.0373923	0.00760869
4754	1.49244	8.69994	0.875573	0.0373611	0.00767784
4755	1.49276	8.69955	0.876566	0.0373252	0.00774149
4756	1.49307	8.69881	0.877563	0.0372845	0.00779954
4757	1.49338	8.69771	0.878566	0.0372391	0.00785231
4758	1.4937	8.69626	0.879573	0.0371891	0.00790003
4759	1.49401	8.69446	0.880585	0.0371346	0.00794279
4760	1.49433	8.6923	0.881602	0.0370756	0.00798086
4761	1.49464	8.68979	0.882624	0.0370123	0.00801429
4762	1.49495	8.68693	0.883652	0.0369448	0.00804348
4763	1.49527	8.68372	0.884685	0.0368732	0.00806869
4764	1.49558	8.68016	0.885724	0.0367977	0.00809019
4765	1.4959	8.67625	0.88677	0.0367185	0.00810812
4766	1.49621	8.672	0.88782	0.0366353	0.00812238
4767	1.49652	8.6674	0.888877	0.0365484	0.00813336
4768	1.49684	8.66246	0.88994	0.0364579	0.00814121
4769	1.49715	8.65717	0.891009	0.0363638	0.00814609
4770	1.49747	8.65155	0.892083	0.0362663	0.00814805
4771	1.49778	8.64558	0.893164	0.0361653	0.00814718
4772	1.49809	8.63929	0.89425	0.0360609	0.00814378
4773	1.49841	8.63266	0.89534	0.0359532	0.00813757
4774	1.49872	8.62569	0.896435	0.0358422	0.00812848
4775	1.49904	8.6184	0.897534	0.0357277	0.0081165
4776	1.49935	8.61079	0.898636	0.03561	0.00810175
4777	1.49966	8.60285	0.89974	0.035489	0.00808419
4778	1.49998	8.59459	0.900847	0.0353648	0.00806411
4779	1.50029	8.58601	0.901956	0.0352374	0.00804116
4780	1.50061	8.57712	0.903066	0.0351069	0.00801548
4781	1.50092	8.56791	0.904175	0.0349731	0.00798693
4782	1.50123	8.5584	0.905284	0.0348361	0.00795548
4783	1.50155	8.54859	0.906393	0.034696	0.00792143
4784	1.50186	8.53847	0.9075	0.034553	0.00788454
4785	1.50218	8.52805	0.908604	0.0344069	0.00784485
4786	1.50249	8.51734	0.909706	0.034258	0.00780235
4787	1.5028	8.50635	0.910805	0.0341062	0.00775725
4788	1.50312	8.49506	0.911902	0.033952	0.00770991
4789	1.50343	8.48349	0.912994	0.0337954	0.0076601
4790	1.50375	8.47165	0.914083	0.0336361	0.00760778
4791	1.50406	8.45953	0.915167	0.0334746	0.00755304
4792	1.50437	8.44714	0.916246	0.0333107	0.00749602
4793	1.50469	8.43448	0.917322	0.033145	0.00743718
4794	1.505	8.42157	0.918392	0.0329771	0.00737616
4795	1.50532	8.4084	0.919459	0.0328077	0.00731359
4796	1.50563	8.39498	0.920521	0.0326365	0.00724926
4797	1.50594	8.38131	0.921577	0.032464	0.00718336
4798	1.50626	8.3674	0.922628	0.03229	0.00711578
4799	1.50657	8.35325	0.923672	0.0321145	0.00704644
4800	1.50689	8.33887	0.92471	0.0319378	0.0069756
4801	1.5072	8.32426	0.925742	0.0317601	0.00690352
4802	1.50751	8.30943	0.926768	0.0315812	0.00682996
4803	1.50783	8.29439	0.927786	0.0314012	0.00675501
4804	1.50814	8.27913	0.928799	0.0312206	0.00667955
4805	1.50846	8.26367	0.929802	0.0310388	0.00660239
4806	1.50877	8.24801	0.930795	0.0308562	0.00652344
4807	1.50908	8.23216	0.931779	0.0306728	0.00644287
4808	1.5094	8.21611	0.932752	0.0304884	0.00636045
4809	1.50971	8.19989	0.933714	0.0303034	0.00627678
4810	1.51003	8.18348	0.934664	0.0301179	0.00619164
4811	1.51034	8.1669	0.935603	0.0299319	0.00610507
4812	1.51065	8.15016	0.936529	0.0297455	0.00601717
4813	1.51097	8.13326	0.937443	0.0295589	0.00592802
4814	1.51128	8.1162	0.938345	0.029372	0.00583758
4815	1.5116	8.099	0.939231	0.0291848	0.0057456
4816	1.51191	8.08166	0.940103	0.0289973	0.005652
4817	1.51222	8.06418	0.940959	0.0288097	0.00555705
4818	1.51254	8.04657	0.941801	0.0286223	0.00546086
4819	1.51285	8.02883	0.942627	0.0284351	0.00536369
4820	1.51317	8.01098	0.943438	0.0282481	0.00526537
4821	1.51348	7.99302	0.944232	0.0280615	0.00516585
4822	1.51379	7.97496	0.945009	0.0278753	0.00506517
4823	1.51411	7.9568	0.94577	0.0276902	0.00496366
4824	1.51442	7.93854	0.946512	0.0275055	0.00486099
4825	1.51474	7.92021	0.947237	0.0273214	0.00475731
4826	1.51505	7.90179	0.947944	0.0271379	0.00465256
4827	1.51536	7.8833	0.948631	0.0269551	0.0045468
4828	1.51568	7.86475	0.9493	0.0267732	0.00444009
4829	1.51599	7.84614	0.94995	0.0265924	0.00433256
4830	1.51631	7.82748	0.950581	0.0264128	0.0042243
4831	1.51662	7.80877	0.951194	0.0262341	0.00411518
4832	1.51693	7.79002	0.951788	0.0260569	0.00400554
4833	1.51725	7.77125	0.952363	0.0258811	0.00389552
4834	1.51756	7.75244	0.95292	0.0257067	0.00378522
4835	1.51788	7.73362	0.953458	0.0255339	0.0036749
4836	1.51819	7.71479	0.953978	0.0253627	0.00356426
4837	1.5185	7.69595	0.95448	0.025193	0.0034533
4838	1.51882	7.67711	0.954964	0.0250249	0.00334201
4839	1.51913	7.65828	0.95543	0.0248586	0.00323113
4840	1.51945	7.63946	0.955879	0.0246939	0.00312013
4841	1.51976	7.62067	0.95631	0.024531	0.00300915
4842	1.52007	7.6019	0.956724	0.0243697	0.00289796
4843	1.52039	7.58317	0.957121	0.0242102	0.00278697
4844	1.5207	7.56449	0.957501	0.0240525	0.00267629
4845	1.52102	7.54584	0.957864	0.0238969	0.00256588
4846	1.52133	7.52726	0.958211	0.0237432	0.00245578
4847	1.52164	7.50873	0.958543	0.0235913	0.00234648
4848	1.52196	7.49028	0.958859	0.0234413	0.00223756
4849	1.52227	7.47189	0.95916	0.0232933	0.00212907
4850	1.52259	7.45359	0.959446	0.0231473	0.00202095
4851	1.5229	7.43538	0.959716	0.0230031	0.001913
4852	1.52321	7.41726	0.959972	0.0228609	0.00180572
4853	1.52353	7.39924	0.960214	0.0227207	0.00169946
4854	1.52384	7.38132	0.960442	0.0225822	0.00159398
4855	1.52416	7.36352	0.960657	0.0224458	0.00148918
4856	1.52447	7.34584	0.960858	0.0223113	0.00138498
4857	1.52478	7.32829	0.961044	0.0221788	0.00128141
4858	1.5251	7.31086	0.961218	0.0220482	0.00117854
4859	1.52541	7.29358	0.961378	0.0219197	0.00107643
4860	1.52573	7.27644	0.961525	0.0217929	0.000975115
4861	1.52604	7.25945	0.961659	0.0216682	0.000874373
4862	1.52635	7.24261	0.961779	0.0215455	0.000774701
4863	1.52667	7.22594	0.961887	0.0214248	0.000675821
4864	1.52698	7.20944	0.961983	0.0213063	0.000577738
4865	1.5273	7.19311	0.962065	0.0211897	0.000480472
4866	1.52761	7.17696	0.962135	0.0210751	0.000383873
4867	1.52792	7.161	0.962192	0.0209626	0.00028839
4868	1.52824	7.14522	0.962235	0.0208524	0.000193543
4869	1.52855	7.12965	0.962265	0.0207442	9.91694e-05
4870	1.52887	7.11428	0.962282	0.0206383	6.20511e-06
4871	1.52918	7.09911	0.962286	0.0205345	-8.63788e-05
4872	1.52949	7.08416	0.962275	0.0204328	-0.000178318
4873	1.52981	7.06943	0.962251	0.0203332	-0.000269571
4874	1.53012	7.05492	0.962213	0.0202359	-0.000359668
4875	1.53044	7.04064	0.962159	0.0201407	-0.000449616
4876	1.53075	7.02659	0.962091	0.0200478	-0.000538777
4877	1.53106	7.01278	0.962007	0.019957	-0.000627688
4878	1.53138	6.99922	0.961908	0.0198685	-0.000715972
4879	1.53169	6.9859	0.961793	0.0197824	-0.000803496
4880	1.53201	6.97284	0.961662	0.0196986	-0.000890723
4881	1.53232	6.96004	0.960662	0.0196089	-0.00132226
4882	1.53263	6.9475	0.959739	0.019434	-0.00169244
4883	1.53295	6.93522	0.958909	0.0192868	-0.00199025
4884	1.53326	6.92322	0.958385	0.0191995	-0.0021129
4885	1.53358	6.9115	0.958127	0.0191544	-0.00211639
4886	1.53389	6.90005	0.957969	0.019122	-0.00210223
4887	1.5342	6.88889	0.957767	0.0190829	-0.00213301
4888	1.53452	6.87801	0.957438	0.0190285	-0.00222711
4889	1.53483	6.86743	0.95696	0.0189581	-0.00237649
4890	1.53515	6.85714	0.956353	0.0188758	-0.00256454
4891	1.53546	6.84715	0.955661	0.0187887	-0.00277036
4892	1.53577	6.83747	0.954939	0.0187046	-0.00297316
4893	1.53609	6.82809	0.954225	0.0186283	-0.00316305
4894	1.5364	6.81902	0.953544	0.0185631	-0.00333312
4895	1.53672	6.81026	0.952903	0.0185082	-0.00348307
4896	1.53703	6.80182	0.952291	0.0184614	-0.00362081
4897	1.53734	6.7937	0.951699	0.0184212	-0.00374668
4898	1.53766	6.7859	0.951107	0.0183845	-0.00386898
4899	1.53797	6.77842	0.950498	0.0183497	-0.00399259
4900	1.53829	6.77127	0.949869	0.0183165	-0.00411619
4901	1.5386	6.76445	0.949213	0.0182844	-0.00424215
4902	1.53891	6.75796	0.94853	0.018254	-0.00436852
4903	1.53923	6.75181	0.947821	0.0182256	-0.00449513
4904	1.53954	6.74599	0.947088	0.0181998	-0.00462085
4905	1.53986	6.74051	0.946333	0.018177	-0.00474524
4906	1.54017	6.73538	0.945557	0.0181577	-0.00486801
4907	1.54048	6.73058	0.944762	0.0181423	-0.00498835
4908	1.5408	6.72613	0.94395	0.018131	-0.00510614
4909	1.54111	6.72202	0.94312	0.0181237	-0.00522165
4910	1.54143	6.71827	0.942273	0.0181206	-0.00533454
4911	1.54174	6.71486	0.941408	0.0181216	-0.00544539
4912	1.54205	6.7118	0.940526	0.0181268	-0.00555392
4913	1.54237	6.70909	0.939628	0.0181362	-0.00565983
4914	1.54268	6.70673	0.938714	0.0181499	-0.00576277
4915	1.543	6.70472	0.937785	0.018168	-0.00586271
4916	1.54331	6.70307	0.936841	0.0181903	-0.00595956
4917	1.54362	6.70177	0.935884	0.0182172	-0.00605303
4918	1.54394	6.70083	0.934914	0.0182486	-0.00614267
4919	1.54425	6.70024	0.933932	0.0182843	-0.00622846
4920	1.54457	6.7	0.93294	0.0183252	-0.00631014
4921	1.54488	6.70013	0.931936	0.01837	-0.00638786
4922	1.54519	6.7006	0.930922	0.0184197	-0.00646128
4923	1.54551	6.70143	0.929898	0.0184736	-0.00653059
4924	1.54582	6.70262	0.928865	0.0185323	-0.00659555
4925	1.54614	6.70415	0.927823	0.0185954	-0.0066563
4926	1.54645	6.70605	0.926771	0.0186625	-0.00671313
4927	1.54676	6.70829	0.925712	0.0187344	-0.00676563
4928	1.54708	6.71089	0.924644	0.0188106	-0.00681385
4929	1.54739	6.71384	0.92357	0.0188911	-0.00685781
4930	1.54771	6.71713	0.922487	0.0189758	-0.0068978
4931	1.54802	6.72078	0.921396	0.0190641	-0.0069342
4932	1.54833	6.72477	0.920298	0.0191563	-0.00696692
4933	1.54865	6.72911	0.919194	0.0192531	-0.00699529
4934	1.54896	6.7338	0.918085	0.0193539	-0.00701983
4935	1.54928	6.73883	0.916968	0.019458	-0.00704087
4936	1.54959	6.7442	0.915845	0.0195655	-0.00705851
4937	1.5499	6.74991	0.914717	0.0196768	-0.00707275
4938	1.55022	6.75595	0.913584	0.0197916	-0.00708334
4939	1.55053	6.76233	0.912445	0.019909	-0.00709107
4940	1.55085	6.76905	0.911301	0.0200297	-0.0070954
4941	1.55116	6.77609	0.910158	0.0201552	-0.00709501
4942	1.55147	6.78346	0.909009	0.0202826	-0.00709206
4943	1.55179	6.79116	0.907857	0.0204129	-0.00708607
4944	1.5521	6.79918	0.906704	0.0205464	-0.00707659
4945	1.55242	6.80752	0.90555	0.0206831	-0.00706375
4946	1.55273	6.81617	0.904394	0.0208219	-0.00704803
4947	1.55304	6.82514	0.903238	0.0209636	-0.00702898
4948	1.55336	6.83442	0.902086	0.0211088	-0.00700592
4949	1.55367	6.84401	0.900934	0.021256	-0.00698008
4950	1.55399	6.8539	0.899785	0.0214058	-0.00695095
4951	1.5543	6.86409	0.898639	0.0215578	-0.00691889
4952	1.55461	6.87458	0.897499	0.0217127	-0.00688301
4953	1.55493	6.88536	0.896362	0.0218693	-0.00684424
4954	1.55524	6.89644	0.895233	0.0220288	-0.00680176
4955	1.55556	6.90779	0.894107	0.0221896	-0.00675703
4956	1.55587	6.91943	0.892988	0.0223524	-0.00670919
4957	1.55618	6.93134	0.891875	0.0225168	-0.00665868
4958	1.5565	6.94353	0.890771	0.0226828	-0.00660534
4959	1.55681	6.95598	0.889673	0.02285	-0.00654947
4960	1.55713	6.9687	0.888583	0.0230186	-0.00649103
4961	1.55744	6.98168	0.887502	0.0231884	-0.00642975
4962	1.55775	6.99492	0.886428	0.0233591	-0.00636642
4963	1.55807	7.0084	0.885362	0.0235299	-0.00630168
4964	1.55838	7.02213	0.884299	0.0237005	-0.00623606
4965	1.5587	7.0361	0.88325	0.0238728	-0.0061676
4966	1.55901	7.05031	0.882208	0.0240452	-0.00609766
4967	1.55932	7.06474	0.881175	0.0242174	-0.00602622
4968	1.55964	7.07941	0.880151	0.0243902	-0.00595307
4969	1.55995	7.09429	0.879136	0.0245631	-0.00587835
4970	1.56027	7.10939	0.878132	0.0247358	-0.00580233
4971	1.56058	7.12469	0.877137	0.0249086	-0.00572487
4972	1.56089	7.1402	0.876152	0.0250811	-0.00564628
4973	1.56121	7.15591	0.875181	0.0252542	-0.00556554
4974	1.56152	7.17182	0.874222	0.0254269	-0.00548357
4975	1.56184	7.18791	0.873275	0.0255996	-0.00539991
4976	1.56215	7.20418	0.872338	0.0257717	-0.00531529
4977	1.56246	7.22063	0.871414	0.0259433	-0.00522958
4978	1.56278	7.23725	0.870504	0.026115	-0.00514216
4979	1.56309	7.25403	0.869608	0.0262866	-0.00505306
4980	1.56341	7.27097	0.868726	0.0264576	-0.00496281
4981	1.56372	7.28806	0.867858	0.0266286	-0.00487102
4982	1.56403	7.3053	0.867005	0.0267989	-0.00477807
4983	1.56435	7.32268	0.866168	0.0269693	-0.00468347
4984	1.56466	7.34019	0.865347	0.0271391	-0.00458749
4985	1.56498	7.35784	0.86454	0.0273082	-0.0044904
4986	1.56529	7.3756	0.863752	0.0274777	-0.00439146
4987	1.5656	7.39348	0.86298	0.0276465	-0.00429129
4988	1.56592	7.41146	0.862224	0.0278147	-0.00418989
4989	1.56623	7.42955	0.861486	0.0279826	-0.00408703
4990	1.56655	7.44774	0.860766	0.02815	-0.00398283
4991	1.56686	7.46601	0.860063	0.0283168	-0.00387748
4992	1.56717	7.48437	0.859379	0.0284832	-0.003771
4993	1.56749	7.5028	0.858711	0.0286486	-0.00366345
4994	1.5678	7.52131	0.858063	0.0288138	-0.00355467
4995	1.56812	7.53987	0.857432	0.0289779	-0.00344502
4996	1.56843	7.5585	0.856819	0.0291412	-0.00333452
4997	1.56874	7.57717	0.856222	0.0293038	-0.0032233
4998	1.56906	7.59589	0.855643	0.0294654	-0.00311151
4999	1.56937	7.61464	0.85508	0.0296261	-0.00299926
5000	1.56969	7.63343	0.854533	0.0297856	-0.00288663
5001	1.57	7.65224	0.854003	0.0299442	-0.00277382
5002	1.57031	7.67106	0.853489	0.0301016	-0.00266069
5003	1.57063	7.6899	0.852991	0.0302579	-0.00254753
5004	1.57094	7.70874	0.852509	0.0304131	-0.00243414
5005	1.57126	7.72758	0.852042	0.0305668	-0.00232105
5006	1.57157	7.7464	0.851589	0.0307192	-0.00220834
5007	1.57188	7.76521	0.85115	0.03087	-0.00209607
5008	1.5722	7.784	0.850725	0.0310194	-0.00198426
5009	1.57251	7.80276	0.850313	0.0311673	-0.00187294
5010	1.57283	7.82148	0.849914	0.0313137	-0.00176213
5011	1.57314	7.84016	0.849529	0.0314586	-0.00165169
5012	1.57345	7.85879	0.849158	0.0316021	-0.00154179
5013	1.57377	7.87736	0.8488	0.031744	-0.00143241
5014	1.57408	7.89587	0.848456	0.0318844	-0.00132353
5015	1.5744	7.91431	0.848125	0.0320233	-0.00121502
5016	1.57471	7.93267	0.847808	0.0321608	-0.00110702
5017	1.57502	7.95095	0.847504	0.0322968	-0.000999475
5018	1.57534	7.96914	0.847214	0.0324313	-0.000892375
5019	1.57565	7.98724	0.846938	0.0325644	-0.000785705
5020	1.57597	8.00523	0.846676	0.032696	-0.000679453
5021	1.57628	8.02312	0.846428	0.0328262	-0.000573614
5022	1.57659	8.04089	0.846193	0.0329549	-0.000468189
5023	1.57691	8.05854	0.845973	0.0330821	-0.000363182
5024	1.57722	8.07606	0.845767	0.0332079	-0.000258603
5025	1.57754	8.09345	0.845575	0.033332	-0.000154462
5026	1.57785	8.1107	0.845397	0.0334547	-5.07594e-05
5027	1.57816	8.1278	0.845233	0.0335757	5.24924e-05
5028	1.57848	8.14475	0.845085	0.0336951	0.000155247
5029	1.57879	8.16155	0.84495	0.0338128	0.000257448
5030	1.57911	8.17818	0.84483	0.0339286	0.000359131
5031	1.57942	8.19464	0.844724	0.0340428	0.000460285
5032	1.57973	8.21092	0.844634	0.0341553	0.000560986
5033	1.58005	8.22703	0.844559	0.0342663	0.000661206
5034	1.58036	8.24295	0.844498	0.0343756	0.000760893
5035	1.58068	8.25867	0.844454	0.034483	0.000860028
5036	1.58099	8.27419	0.844424	0.0345887	0.000958595
5037	1.5813	8.28952	0.844411	0.0346925	0.00105662
5038	1.58162	8.30463	0.844413	0.0347943	0.00115362
5039	1.58193	8.31953	0.844429	0.034894	0.00124984
5040	1.58225	8.33421	0.844462	0.0349919	0.00134562
5041	1.58256	8.34866	0.844511	0.0350877	0.00144057
5042	1.58287	8.36288	0.844576	0.0351817	0.00153503
5043	1.58319	8.37687	0.844658	0.0352736	0.00162901
5044	1.5835	8.39062	0.844757	0.0353636	0.0017224
5045	1.58382	8.40412	0.844873	0.0354514	0.00181515
5046	1.58413	8.41737	0.845007	0.0355371	0.00190728
5047	1.58444	8.43037	0.845157	0.0356206	0.00199863
5048	1.58476	8.44311	0.846212	0.0357053	0.0024579
5049	1.58507	8.45558	0.847113	0.035871	0.00280481
5050	1.58539	8.46779	0.847836	0.0360006	0.0030311
5051	1.5857	8.47972	0.848291	0.0360816	0.00311548
5052	1.58601	8.49138	0.848568	0.0361342	0.00313284
5053	1.58633	8.50275	0.848802	0.036179	0.00315566
5054	1.58664	8.51385	0.849098	0.0362301	0.00322228
5055	1.58696	8.52465	0.84951	0.0362938	0.00334095
5056	1.58727	8.53516	0.850051	0.0363713	0.00350444
5057	1.58758	8.54537	0.850701	0.0364596	0.00369958
5058	1.5879	8.55528	0.851424	0.0365533	0.00391082
5059	1.58821	8.56489	0.852181	0.0366468	0.00412472
5060	1.58853	8.5742	0.852938	0.0367353	0.00433029
5061	1.58884	8.58319	0.853674	0.0368158	0.00452142
5062	1.58915	8.59187	0.854378	0.036887	0.00469572
5063	1.58947	8.60023	0.855051	0.0369495	0.00485429
5064	1.58978	8.60827	0.855703	0.0370046	0.00500001
5065	1.5901	8.61599	0.856344	0.037054	0.00513683
5066	1.59041	8.62339	0.856986	0.0370993	0.00526748
5067	1.59072	8.63046	0.857639	0.0371416	0.00539504
5068	1.59104	8.6372	0.85831	0.0371817	0.00552153
5069	1.59135	8.6436	0.859005	0.0372199	0.00564788
5070	1.59167	8.64967	0.859727	0.0372563	0.00577488
5071	1.59198	8.6554	0.860475	0.037291	0.00590243
5072	1.59229	8.6608	0.861251	0.0373236	0.00603029
5073	1.59261	8.66585	0.862051	0.0373538	0.00615767
5074	1.59292	8.67056	0.862875	0.0373811	0.00628413
5075	1.59324	8.67492	0.863721	0.0374053	0.00640917
5076	1.59355	8.67894	0.864587	0.0374261	0.00653216
5077	1.59386	8.68262	0.865471	0.0374432	0.00665271
5078	1.59418	8.68594	0.866372	0.0374564	0.00677025
5079	1.59449	8.68891	0.867288	0.0374655	0.00688421
5080	1.59481	8.69153	0.868216	0.0374702	0.00699393
5081	1.59512	8.6938	0.869157	0.0374705	0.00709916
5082	1.59543	8.69572	0.870107	0.0374663	0.00719963
5083	1.59575	8.69729	0.871067	0.0374574	0.0072951
5084	1.59606	8.6985	0.872036	0.0374439	0.00738532
5085	1.59638	8.69935	0.873011	0.0374253	0.0074699
5086	1.59669	8.69985	0.873992	0.0374019	0.00754874
5087	1.597	8.7	0.874979	0.0373736	0.00762193
5088	1.59732	8.69979	0.875972	0.0373405	0.0076896
5089	1.59763	8.69923	0.876969	0.0373026	0.00775165
5090	1.59795	8.69831	0.877972	0.03726	0.00780832
5091	1.59826	8.69704	0.878979	0.0372128	0.00785985
5092	1.59857	8.69541	0.879992	0.0371611	0.00790645
5093	1.59889	8.69343	0.881009	0.0371048	0.00794816
5094	1.5992	8.6911	0.882031	0.0370441	0.00798501
5095	1.59952	8.68841	0.883059	0.0369791	0.00801742
5096	1.59983	8.68538	0.884092	0.03691	0.00804571
5097	1.60014	8.68199	0.885131	0.0368369	0.00807011
5098	1.60046	8.67826	0.886176	0.03676	0.00809081
5099	1.60077	8.67418	0.887227	0.0366792	0.00810796
5100	1.60109	8.66975	0.888283	0.0365945	0.0081214
5101	1.6014	8.66498	0.889345	0.0365061	0.00813153
5102	1.60171	8.65987	0.890413	0.036414	0.0081385
5103	1.60203	8.65441	0.891487	0.0363184	0.00814246
5104	1.60234	8.64862	0.892566	0.0362192	0.00814348
5105	1.60266	8.64249	0.893651	0.0361167	0.00814189
5106	1.60297	8.63603	0.894741	0.0360108	0.00813744
5107	1.60328	8.62923	0.895835	0.0359015	0.00813008
5108	1.6036	8.62211	0.896933	0.0357888	0.00811978
5109	1.60391	8.61465	0.898034	0.0356728	0.00810667
5110	1.60423	8.60688	0.899138	0.0355534	0.00809067
5111	1.60454	8.59878	0.900245	0.0354309	0.00807213
5112	1.60485	8.59036	0.901354	0.035305	0.00805076
5113	1.60517	8.58162	0.902463	0.035176	0.00802643
5114	1.60548	8.57258	0.903573	0.0350438	0.00799934
5115	1.6058	8.56322	0.904683	0.0349083	0.0079694
5116	1.60611	8.55356	0.905792	0.0347697	0.00793657
5117	1.60642	8.54359	0.9069	0.0346281	0.00790116
5118	1.60674	8.53332	0.908007	0.0344835	0.007863
5119	1.60705	8.52276	0.909111	0.034336	0.007822
5120	1.60737	8.51191	0.910211	0.0341856	0.0077782
5121	1.60768	8.50077	0.911309	0.0340325	0.00773198
5122	1.60799	8.48934	0.912405	0.0338771	0.00768348
5123	1.60831	8.47763	0.913496	0.0337192	0.00763251
5124	1.60862	8.46565	0.914582	0.0335588	0.00757905
5125	1.60894	8.4534	0.915665	0.033396	0.00752324
5126	1.60925	8.44088	0.916743	0.0332313	0.00746553
5127	1.60956	8.42809	0.917816	0.0330645	0.00740556
5128	1.60988	8.41505	0.918886	0.032896	0.00734396
5129	1.61019	8.40175	0.91995	0.0327257	0.00728053
5130	1.61051	8.38821	0.921009	0.0325538	0.00721526
5131	1.61082	8.37442	0.922063	0.0323805	0.00714857
5132	1.61113	8.36039	0.923111	0.0322058	0.00708022
5133	1.61145	8.34612	0.924152	0.0320296	0.00700985
5134	1.61176	8.33163	0.925187	0.0318523	0.00693845
5135	1.61208	8.31691	0.926217	0.0316741	0.00686583
5136	1.61239	8.30198	0.92724	0.0314949	0.00679184
5137	1.6127	8.28683	0.928257	0.0313147	0.00671719
5138	1.61302	8.27147	0.929266	0.0311336	0.00664089
5139	1.61333	8.25591	0.930264	0.0309514	0.00656283
5140	1.61365	8.24015	0.931254	0.0307687	0.00648322
5141	1.61396	8.2242	0.932233	0.0305848	0.0064018
5142	1.61427	8.20806	0.933201	0.0304001	0.00631884
5143	1.61459	8.19174	0.934157	0.0302148	0.00623446
5144	1.6149	8.17525	0.935102	0.030029	0.00614864
5145	1.61522	8.15859	0.936035	0.0298428	0.00606138
5146	1.61553	8.14177	0.936956	0.0296563	0.00597286
5147	1.61584	8.12479	0.937865	0.0294697	0.00588321
5148	1.61616	8.10766	0.93876	0.0292827	0.00579214
5149	1.61647	8.09039	0.939639	0.0290953	0.00569927
5150	1.61679	8.07297	0.940504	0.0289077	0.00560501
5151	1.6171	8.05543	0.941353	0.0287202	0.00550947
5152	1.61741	8.03776	0.942188	0.028533	0.00541293
5153	1.61773	8.01996	0.943007	0.0283459	0.00531521
5154	1.61804	8.00206	0.94381	0.0281591	0.00521628
5155	1.61836	7.98405	0.944595	0.0279726	0.00511617
5156	1.61867	7.96593	0.945364	0.0277871	0.00501508
5157	1.61898	7.94773	0.946117	0.0276021	0.00491292
5158	1.6193	7.92943	0.946851	0.0274174	0.00480969
5159	1.61961	7.91105	0.947567	0.0272336	0.00470545
5160	1.61993	7.8926	0.948265	0.0270504	0.00460022
5161	1.62024	7.87408	0.948943	0.026868	0.00449401
5162	1.62055	7.8555	0.949603	0.0266866	0.00438693
5163	1.62087	7.83686	0.950245	0.0265065	0.00427915
5164	1.62118	7.81818	0.950867	0.0263272	0.0041703
5165	1.6215	7.79945	0.951471	0.0261493	0.00406091
5166	1.62181	7.78068	0.952055	0.0259727	0.00395111
5167	1.62212	7.76189	0.952621	0.0257976	0.00384097
5168	1.62244	7.74308	0.953168	0.0256237	0.00373029
5169	1.62275	7.72425	0.953698	0.0254518	0.00361986
5170	1.62307	7.70541	0.954209	0.0252814	0.00350918
5171	1.62338	7.68657	0.954703	0.0251125	0.00339823
5172	1.62369	7.66774	0.955178	0.0249452	0.00328696
5173	1.62401	7.64891	0.955636	0.0247797	0.0031761
5174	1.62432	7.63011	0.956077	0.024616	0.0030652
5175	1.62464	7.61133	0.9565	0.0244537	0.002954
5176	1.62495	7.59258	0.956906	0.0242932	0.00284294
5177	1.62526	7.57387	0.957294	0.0241346	0.00273212
5178	1.62558	7.5552	0.957666	0.023978	0.00262162
5179	1.62589	7.53659	0.958022	0.0238233	0.00251141
5180	1.62621	7.51803	0.958362	0.0236704	0.00240182
5181	1.62652	7.49954	0.958686	0.0235194	0.00229263
5182	1.62683	7.48112	0.958995	0.0233704	0.00218387
5183	1.62715	7.46278	0.959288	0.0232234	0.00207557
5184	1.62746	7.44452	0.959567	0.0230784	0.0019678
5185	1.62778	7.42635	0.95983	0.022935	0.00186006
5186	1.62809	7.40828	0.960079	0.0227938	0.00175309
5187	1.6284	7.39031	0.960314	0.0226543	0.00164717
5188	1.62872	7.37245	0.960535	0.0225167	0.00154193
5189	1.62903	7.35471	0.960743	0.0223812	0.00143733
5190	1.62935	7.33709	0.960937	0.0222476	0.00133337
5191	1.62966	7.3196	0.961117	0.022116	0.0012301
5192	1.62997	7.30225	0.961284	0.0219863	0.00112759
5193	1.63029	7.28503	0.961437	0.0218585	0.00102585
5194	1.6306	7.26797	0.961578	0.0217327	0.00092486
5195	1.63092	7.25105	0.961705	0.021609	0.000824704
5196	1.63123	7.2343	0.96182	0.0214873	0.000725356
5197	1.63154	7.21771	0.961922	0.0213676	0.000626849
5198	1.63186	7.20129	0.962011	0.02125	0.000529218
5199	1.63217	7.18505	0.962087	0.0211345	0.000432143
5200	1.63249	7.16899	0.962151	0.0210209	0.000336236
5201	1.6328	7.15312	0.962201	0.0209094	0.000241042
5202	1.63311	7.13745	0.962238	0.0208001	0.000146522
5203	1.63343	7.12197	0.962261	0.020693	5.26101e-05
5204	1.63374	7.1067	0.962271	0.020588	-4.03807e-05
5205	1.63406	7.09164	0.962268	0.0204852	-0.000132767
5206	1.63437	7.0768	0.962251	0.0203847	-0.000223722
5207	1.63468	7.06218	0.96222	0.0202863	-0.000314454
5208	1.635	7.04778	0.962174	0.0201901	-0.000404788
5209	1.63531	7.03362	0.962113	0.020096	-0.000494077
5210	1.63563	7.01969	0.962038	0.0200041	-0.000583409
5211	1.63594	7.006	0.961947	0.0199145	-0.000671632
5212	1.63625	6.99256	0.961839	0.0198272	-0.000759691
5213	1.63657	6.97937	0.961716	0.0197422	-0.00084714
5214	1.63688	6.96644	0.960725	0.0196512	-0.00127892
5215	1.6372	6.95377	0.959811	0.0194751	-0.00164925
5216	1.63751	6.94136	0.958988	0.0193266	-0.00194812
5217	1.63782	6.92922	0.958474	0.019238	-0.00207018
5218	1.63814	6.91735	0.958224	0.0191915	-0.00207429
5219	1.63845	6.90576	0.958075	0.0191579	-0.00206091
5220	1.63877	6.89446	0.957882	0.0191174	-0.00209166
5221	1.63908	6.88344	0.957563	0.0190615	-0.00218563
5222	1.63939	6.87271	0.957094	0.0189894	-0.00233608
5223	1.63971	6.86227	0.956498	0.0189059	-0.00252327
5224	1.64002	6.85213	0.955815	0.0188172	-0.00272969
5225	1.64034	6.8423	0.955102	0.0187316	-0.00293287
5226	1.64065	6.83276	0.954395	0.0186536	-0.00312456
5227	1.64096	6.82354	0.953725	0.0185864	-0.00329422
5228	1.64128	6.81462	0.953092	0.0185301	-0.003446
5229	1.64159	6.80602	0.952492	0.0184822	-0.00358222
5230	1.64191	6.79774	0.951909	0.0184402	-0.00370929
5231	1.64222	6.78977	0.951326	0.0184018	-0.00383226
5232	1.64253	6.78213	0.950728	0.0183655	-0.00395604
5233	1.64285	6.77482	0.950107	0.0183303	-0.00408074
5234	1.64316	6.76783	0.949461	0.0182963	-0.00420665
5235	1.64348	6.76118	0.948786	0.0182639	-0.00433443
5236	1.64379	6.75486	0.948087	0.0182337	-0.00446143
5237	1.6441	6.74887	0.947363	0.0182061	-0.00458788
5238	1.64442	6.74322	0.946617	0.0181815	-0.00471302
5239	1.64473	6.73791	0.94585	0.0181602	-0.00483661
5240	1.64505	6.73295	0.945064	0.0181428	-0.00495791
5241	1.64536	6.72832	0.94426	0.0181295	-0.00507675
5242	1.64567	6.72404	0.943438	0.0181202	-0.00519316
5243	1.64599	6.72011	0.9426	0.0181152	-0.00530706
5244	1.6463	6.71653	0.941743	0.0181142	-0.00541879
5245	1.64662	6.71329	0.940869	0.0181173	-0.00552825
5246	1.64693	6.7104	0.939978	0.0181246	-0.00563531
5247	1.64724	6.70787	0.939072	0.0181362	-0.00573949
5248	1.64756	6.70569	0.938151	0.0181523	-0.00584051
5249	1.64787	6.70386	0.937215	0.0181728	-0.00593831
5250	1.64819	6.70238	0.936265	0.0181976	-0.00603277
5251	1.6485	6.70126	0.935302	0.0182271	-0.00612362
5252	1.64881	6.70049	0.934328	0.018261	-0.00621047
5253	1.64913	6.70008	0.933341	0.0182994	-0.00629333
5254	1.64944	6.70002	0.932346	0.018343	-0.0063719
5255	1.64976	6.70032	0.931338	0.0183905	-0.00644642
5256	1.65007	6.70097	0.930322	0.0184428	-0.00651656
5257	1.65038	6.70198	0.929296	0.0184993	-0.00658265
5258	1.6507	6.70334	0.92826	0.0185607	-0.00664446
5259	1.65101	6.70505	0.927216	0.0186265	-0.00670212
5260	1.65133	6.70712	0.926162	0.0186961	-0.00675591
5261	1.65164	6.70954	0.925102	0.0187707	-0.00680508
5262	1.65195	6.71231	0.924032	0.0188491	-0.00685027
5263	1.65227	6.71543	0.922955	0.0189321	-0.00689137
5264	1.65258	6.7189	0.92187	0.0190187	-0.0069289
5265	1.6529	6.72272	0.920778	0.0191094	-0.00696252
5266	1.65321	6.72689	0.91968	0.0192047	-0.00699198
5267	1.65352	6.7314	0.918573	0.019303	-0.00701815
5268	1.65384	6.73626	0.917461	0.0194054	-0.00704045
5269	1.65415	6.74146	0.916345	0.0195122	-0.00705865
5270	1.65447	6.747	0.915221	0.0196217	-0.00707408
5271	1.65478	6.75287	0.914093	0.0197351	-0.00708568
5272	1.65509	6.75908	0.912957	0.0198511	-0.00709432
5273	1.65541	6.76563	0.91182	0.0199714	-0.00709904
5274	1.65572	6.77251	0.910676	0.0200941	-0.007101
5275	1.65604	6.77972	0.909531	0.0202204	-0.00709919
5276	1.65635	6.78725	0.908382	0.0203496	-0.00709429
5277	1.65666	6.79511	0.90723	0.0204817	-0.00708611
5278	1.65698	6.80329	0.906078	0.0206168	-0.00707459
5279	1.65729	6.81179	0.904923	0.0207544	-0.00706026
5280	1.65761	6.8206	0.903767	0.0208945	-0.0070429
5281	1.65792	6.82972	0.902616	0.0210387	-0.00702101
5282	1.65823	6.83916	0.901465	0.021185	-0.00699627
5283	1.65855	6.8489	0.900317	0.0213337	-0.00696829
5284	1.65886	6.85894	0.899169	0.0214845	-0.00693754
5285	1.65918	6.86928	0.898028	0.0216384	-0.00690315
5286	1.65949	6.87991	0.89689	0.0217942	-0.00686568
5287	1.6598	6.89084	0.895757	0.0219519	-0.0068252
5288	1.66012	6.90205	0.894629	0.022112	-0.00678165
5289	1.66043	6.91355	0.893507	0.0222736	-0.00673549
5290	1.66075	6.92532	0.892392	0.0224375	-0.00668599
5291	1.66106	6.93737	0.891285	0.0226028	-0.00663382
5292	1.66137	6.94969	0.890184	0.0227691	-0.00657931
5293	1.66169	6.96228	0.889092	0.0229377	-0.00652136
5294	1.662	6.97513	0.888008	0.0231067	-0.00646138
5295	1.66232	6.98824	0.886931	0.0232769	-0.00639912
5296	1.66263	7.0016	0.885859	0.0234468	-0.00633592
5297	1.66294	7.0152	0.884795	0.0236178	-0.00627059
5298	1.66326	7.02905	0.883742	0.0237896	-0.00620311
5299	1.66357	7.04314	0.882695	0.0239614	-0.00613428
5300	1.66389	7.05746	0.881657	0.0241336	-0.00606374
5301	1.6642	7.07201	0.880632	0.0243069	-0.0059906
5302	1.66451	7.08678	0.879612	0.0244795	-0.00591672
5303	1.66483	7.10177	0.878604	0.0246523	-0.00584119
5304	1.66514	7.11698	0.877604	0.0248251	-0.00576442
5305	1.66546	7.13239	0.876615	0.0249977	-0.00568646
5306	1.66577	7.148	0.875639	0.0251709	-0.00560636
5307	1.66608	7.1638	0.874673	0.0253434	-0.00552513
5308	1.6664	7.1798	0.87372	0.0255161	-0.00544231
5309	1.66671	7.19598	0.872776	0.025688	-0.00535877
5310	1.66703	7.21234	0.871848	0.0258601	-0.00527342
5311	1.66734	7.22888	0.870932	0.026032	-0.00518655
5312	1.66765	7.24558	0.870029	0.0262033	-0.00509846
5313	1.66797	7.26244	0.869139	0.0263745	-0.00500885
5314	1.66828	7.27946	0.868265	0.0265455	-0.00491768
5315	1.6686	7.29662	0.867406	0.0267164	-0.0048251
5316	1.66891	7.31393	0.866561	0.0268866	-0.00473136
5317	1.66922	7.33138	0.865732	0.0270565	-0.00463612
5318	1.66954	7.34896	0.864919	0.0272263	-0.00453936
5319	1.66985	7.36666	0.864121	0.0273952	-0.00444151
5320	1.67017	7.38448	0.863341	0.0275644	-0.004342
5321	1.67048	7.40241	0.862578	0.0277328	-0.00424123
5322	1.67079	7.42045	0.861832	0.0279011	-0.00413893
5323	1.67111	7.43859	0.861103	0.0280685	-0.00403553
5324	1.67142	7.45682	0.860391	0.0282356	-0.00393075
5325	1.67174	7.47513	0.859697	0.0284021	-0.0038249
5326	1.67205	7.49353	0.85902	0.028568	-0.00371796
5327	1.67236	7.512	0.858363	0.0287332	-0.00360994
5328	1.67268	7.53054	0.857722	0.0288976	-0.00350088
5329	1.67299	7.54913	0.8571	0.0290613	-0.00339086
5330	1.67331	7.56778	0.856495	0.0292242	-0.00328007
5331	1.67362	7.58648	0.855907	0.0293863	-0.00316862
5332	1.67393	7.60522	0.855336	0.0295474	-0.00305665
5333	1.67425	7.62399	0.85478	0.0297074	-0.00294425
5334	1.67456	7.64279	0.854242	0.0298665	-0.00283159
5335	1.67488	7.6616	0.85372	0.0300245	-0.00271852
5336	1.67519	7.68044	0.853214	0.0301814	-0.00260531
