# Supplementary material for: Data regarding the computational fluid dynamics simulations of an airfoil with plasma actuator in unsteady flow
Source: Data Brief. 2020 Feb 13;29:105286. doi: 10.1016/j.dib.2020.105286 (PMC7044653; doi:10.1016/j.dib.2020.105286)
Supplement: Multimedia component 1 [file mmc1.zip › Allegati/w60_a1/Force_w60_a1_270/Force_w60_a1_270.xlsx]

## Sheet: Foglio1
Time Step	Time	Angle of attack	Lift coefficient	Drag coefficient	Moment coefficient
[]	[s]	[deg]	[]	[]	[]
3669	1.15175	7.69008	0.85526	0.0306271	-0.0016163
3670	1.15207	7.70892	0.854732	0.0307738	-0.00150829
3671	1.15238	7.72776	0.854223	0.0309216	-0.00139875
3672	1.15269	7.74658	0.853708	0.0310654	-0.00130259
3673	1.15301	7.76539	0.853181	0.0312033	-0.00122237
3674	1.15332	7.78418	0.852646	0.0313353	-0.00115458
3675	1.15364	7.80294	0.852109	0.031463	-0.00109442
3676	1.15395	7.82166	0.851583	0.0315888	-0.00103632
3677	1.15426	7.84034	0.851081	0.0317152	-0.000974528
3678	1.15458	7.85896	0.850617	0.0318441	-0.000903644
3679	1.15489	7.87754	0.850199	0.0319766	-0.000820725
3680	1.15521	7.89604	0.849828	0.0321126	-0.000725547
3681	1.15552	7.91448	0.849499	0.0322512	-0.000621036
3682	1.15583	7.93284	0.849203	0.0323906	-0.000511399
3683	1.15615	7.95112	0.84893	0.0325293	-0.000400903
3684	1.15646	7.96931	0.848668	0.0326657	-0.000292895
3685	1.15678	7.98741	0.848411	0.032799	-0.000189402
3686	1.15709	8.0054	0.848156	0.0329288	-9.10126e-05
3687	1.1574	8.02329	0.847901	0.0330552	2.28597e-06
3688	1.15772	8.04106	0.847649	0.0331783	9.11568e-05
3689	1.15803	8.05871	0.8474	0.0332985	0.00017665
3690	1.15835	8.07623	0.847157	0.0334162	0.000259619
3691	1.15866	8.09362	0.846923	0.0335317	0.000340773
3692	1.15897	8.11086	0.8467	0.0336452	0.000420851
3693	1.15929	8.12797	0.846489	0.0337571	0.000500183
3694	1.1596	8.14492	0.846291	0.0338674	0.000579065
3695	1.15992	8.16171	0.846107	0.0339761	0.000657761
3696	1.16023	8.17834	0.845937	0.0340835	0.000736343
3697	1.16054	8.1948	0.845782	0.0341891	0.000814993
3698	1.16086	8.21108	0.845643	0.0342932	0.000893776
3699	1.16117	8.22718	0.845519	0.0343961	0.000972958
3700	1.16149	8.2431	0.845412	0.0344976	0.00105242
3701	1.1618	8.25882	0.845321	0.0345976	0.00113228
3702	1.16211	8.27434	0.845247	0.0346964	0.00121257
3703	1.16243	8.28966	0.845191	0.0347935	0.00129327
3704	1.16274	8.30477	0.845151	0.0348888	0.00137392
3705	1.16306	8.31967	0.845128	0.0349826	0.00145509
3706	1.16337	8.33435	0.845122	0.0350748	0.00153653
3707	1.16368	8.3488	0.845134	0.0351654	0.00161817
3708	1.164	8.36302	0.845164	0.0352544	0.00170023
3709	1.16431	8.377	0.845213	0.0353418	0.00178276
3710	1.16463	8.39075	0.845281	0.0354275	0.0018657
3711	1.16494	8.40425	0.845368	0.0355116	0.00194887
3712	1.16525	8.4175	0.845474	0.0355938	0.00203217
3713	1.16557	8.43049	0.845598	0.0356741	0.00211546
3714	1.16588	8.44323	0.845742	0.0357524	0.00219867
3715	1.1662	8.4557	0.845903	0.0358283	0.00228117
3716	1.16651	8.4679	0.846083	0.0359022	0.00236355
3717	1.16682	8.47983	0.846281	0.035974	0.00244559
3718	1.16714	8.49149	0.846497	0.0360435	0.0025266
3719	1.16745	8.50286	0.846731	0.0361105	0.00260702
3720	1.16777	8.51395	0.846983	0.0361748	0.00268659
3721	1.16808	8.52475	0.847253	0.0362367	0.00276569
3722	1.16839	8.53526	0.847542	0.0362961	0.00284408
3723	1.16871	8.54547	0.847848	0.0363528	0.00292122
3724	1.16902	8.55538	0.848172	0.0364068	0.00299712
3725	1.16934	8.56499	0.848514	0.0364582	0.00307209
3726	1.16965	8.57429	0.848873	0.036507	0.00314588
3727	1.16996	8.58327	0.849251	0.036553	0.00321876
3728	1.17028	8.59195	0.849648	0.0365964	0.00329066
3729	1.17059	8.60031	0.850063	0.0366369	0.00336116
3730	1.17091	8.60835	0.850495	0.0366746	0.00343054
3731	1.17122	8.61607	0.850947	0.0367095	0.00349885
3732	1.17153	8.62346	0.851417	0.0367413	0.00356578
3733	1.17185	8.63052	0.851905	0.0367703	0.00363155
3734	1.17216	8.63726	0.852411	0.0367962	0.00369579
3735	1.17248	8.64366	0.852935	0.0368189	0.00375848
3736	1.17279	8.64973	0.853478	0.0368386	0.00381994
3737	1.1731	8.65546	0.854039	0.0368553	0.00388018
3738	1.17342	8.66085	0.854619	0.0368689	0.00393909
3739	1.17373	8.6659	0.855216	0.0368793	0.00399641
3740	1.17405	8.6706	0.85583	0.0368863	0.00405178
3741	1.17436	8.67496	0.856461	0.0368901	0.00410543
3742	1.17467	8.67898	0.857107	0.0368903	0.00415695
3743	1.17499	8.68265	0.85777	0.036887	0.00420654
3744	1.1753	8.68597	0.858448	0.0368802	0.00425418
3745	1.17562	8.68894	0.859141	0.0368698	0.00429966
3746	1.17593	8.69156	0.859847	0.0368555	0.0043423
3747	1.17624	8.69382	0.860567	0.0368376	0.00438265
3748	1.17656	8.69574	0.861301	0.0368161	0.00442085
3749	1.17687	8.6973	0.862048	0.0367909	0.00445681
3750	1.17719	8.69851	0.862808	0.0367622	0.00449037
3751	1.1775	8.69936	0.86358	0.0367295	0.0045211
3752	1.17781	8.69986	0.864363	0.0366931	0.00454914
3753	1.17813	8.7	0.865158	0.0366531	0.00457487
3754	1.17844	8.69979	0.865965	0.0366096	0.00459843
3755	1.17876	8.69922	0.867683	0.0365669	0.00499515
3756	1.17907	8.6983	0.869222	0.0366026	0.0052669
3757	1.17938	8.69702	0.870568	0.0365993	0.00541256
3758	1.1797	8.69539	0.871641	0.0365466	0.00541654
3759	1.18001	8.69341	0.872535	0.0364651	0.0053558
3760	1.18033	8.69107	0.873385	0.0363761	0.00530204
3761	1.18064	8.68838	0.874293	0.036293	0.00529197
3762	1.18095	8.68535	0.875314	0.0362224	0.00533364
3763	1.18127	8.68196	0.876457	0.0361648	0.00541936
3764	1.18158	8.67822	0.877702	0.0361171	0.00553515
3765	1.1819	8.67414	0.87901	0.036074	0.00566543
3766	1.18221	8.66971	0.880343	0.0360299	0.00579665
3767	1.18252	8.66493	0.881668	0.0359802	0.00591879
3768	1.18284	8.65982	0.882962	0.0359221	0.00602572
3769	1.18315	8.65436	0.884216	0.0358546	0.00611547
3770	1.18347	8.64856	0.885432	0.0357782	0.00618914
3771	1.18378	8.64243	0.886617	0.0356945	0.00624989
3772	1.18409	8.63597	0.887783	0.0356053	0.00630135
3773	1.18441	8.62917	0.888939	0.0355119	0.00634662
3774	1.18472	8.62204	0.890096	0.0354156	0.00638817
3775	1.18504	8.61458	0.891259	0.0353171	0.00642794
3776	1.18535	8.6068	0.892433	0.0352168	0.00646677
3777	1.18566	8.5987	0.893619	0.0351149	0.0065053
3778	1.18598	8.59028	0.894819	0.0350113	0.00654361
3779	1.18629	8.58154	0.89603	0.0349056	0.00658092
3780	1.18661	8.57249	0.897252	0.0347977	0.00661707
3781	1.18692	8.56313	0.898482	0.0346873	0.00665162
3782	1.18723	8.55346	0.899717	0.034574	0.00668406
3783	1.18755	8.54349	0.900958	0.0344579	0.00671401
3784	1.18786	8.53322	0.902201	0.0343388	0.00674114
3785	1.18818	8.52266	0.903444	0.0342166	0.006765
3786	1.18849	8.5118	0.904687	0.0340911	0.00678516
3787	1.1888	8.50066	0.905928	0.0339625	0.00680139
3788	1.18912	8.48923	0.907166	0.0338308	0.00681368
3789	1.18943	8.47752	0.908399	0.0336957	0.00682155
3790	1.18975	8.46553	0.909625	0.0335574	0.0068247
3791	1.19006	8.45328	0.910845	0.0334159	0.00682309
3792	1.19037	8.44075	0.912057	0.0332712	0.00681669
3793	1.19069	8.42797	0.91326	0.0331233	0.00680534
3794	1.191	8.41492	0.914454	0.0329724	0.0067892
3795	1.19132	8.40162	0.91564	0.0328188	0.00676853
3796	1.19163	8.38807	0.916815	0.0326626	0.00674336
3797	1.19194	8.37428	0.917981	0.0325037	0.0067138
3798	1.19226	8.36025	0.919136	0.0323423	0.00667989
3799	1.19257	8.34598	0.92028	0.0321786	0.00664184
3800	1.19289	8.33149	0.921413	0.0320127	0.00659969
3801	1.1932	8.31677	0.922535	0.0318447	0.00655381
3802	1.19351	8.30183	0.923646	0.0316746	0.00650438
3803	1.19383	8.28668	0.924748	0.0315031	0.00645229
3804	1.19414	8.27132	0.925837	0.0313296	0.00639663
3805	1.19446	8.25576	0.926912	0.0311544	0.00633747
3806	1.19477	8.23999	0.927975	0.0309777	0.00627496
3807	1.19508	8.22404	0.929024	0.0307995	0.00620932
3808	1.1954	8.20791	0.930059	0.0306199	0.00614076
3809	1.19571	8.19159	0.93108	0.030439	0.00606948
3810	1.19603	8.17509	0.932086	0.030257	0.00599561
3811	1.19634	8.15843	0.933078	0.0300741	0.00591926
3812	1.19665	8.14161	0.934056	0.0298905	0.00584061
3813	1.19697	8.12463	0.935019	0.0297063	0.00575988
3814	1.19728	8.1075	0.935966	0.0295214	0.00567703
3815	1.1976	8.09022	0.936895	0.0293358	0.0055919
3816	1.19791	8.07281	0.937809	0.0291497	0.00550459
3817	1.19822	8.05526	0.938705	0.0289634	0.00541542
3818	1.19854	8.03759	0.939586	0.028777	0.00532469
3819	1.19885	8.01979	0.940448	0.0285906	0.00523236
3820	1.19917	8.00189	0.941294	0.0284043	0.00513848
3821	1.19948	7.98387	0.942121	0.0282181	0.0050431
3822	1.19979	7.96576	0.94293	0.0280322	0.00494623
3823	1.20011	7.94755	0.943722	0.0278473	0.00484822
3824	1.20042	7.92925	0.944494	0.0276627	0.00474891
3825	1.20074	7.91088	0.945248	0.0274785	0.00464827
3826	1.20105	7.89242	0.945982	0.0272949	0.00454644
3827	1.20136	7.8739	0.946696	0.0271118	0.00444345
3828	1.20168	7.85532	0.947391	0.0269297	0.00433942
3829	1.20199	7.83668	0.948066	0.0267486	0.00423445
3830	1.20231	7.818	0.948721	0.0265685	0.00412865
3831	1.20262	7.79927	0.949358	0.0263898	0.00402212
3832	1.20293	7.7805	0.949976	0.0262123	0.00391509
3833	1.20325	7.76171	0.950574	0.0260361	0.0038076
3834	1.20356	7.7429	0.951151	0.0258609	0.00369898
3835	1.20388	7.72407	0.951708	0.0256872	0.00358995
3836	1.20419	7.70523	0.952247	0.0255151	0.00348074
3837	1.2045	7.68639	0.952768	0.0253446	0.00337144
3838	1.20482	7.66756	0.953271	0.0251759	0.00326214
3839	1.20513	7.64873	0.953755	0.0250087	0.00315251
3840	1.20545	7.62993	0.954222	0.0248434	0.00304336
3841	1.20576	7.61115	0.954673	0.0246802	0.00293487
3842	1.20607	7.5924	0.955106	0.0245186	0.00282595
3843	1.20639	7.57369	0.955522	0.0243586	0.00271705
3844	1.2067	7.55502	0.955919	0.0242004	0.00260805
3845	1.20702	7.53641	0.956299	0.0240439	0.00249899
3846	1.20733	7.51785	0.956662	0.0238894	0.00239046
3847	1.20764	7.49936	0.957009	0.0237368	0.00228226
3848	1.20796	7.48094	0.95734	0.0235861	0.00217457
3849	1.20827	7.4626	0.957657	0.0234374	0.0020675
3850	1.20859	7.44434	0.957959	0.0232906	0.00196129
3851	1.2089	7.42617	0.958246	0.0231456	0.00185568
3852	1.20921	7.4081	0.958518	0.0230027	0.00175051
3853	1.20953	7.39014	0.958774	0.0228618	0.00164544
3854	1.20984	7.37228	0.959016	0.0227229	0.00154101
3855	1.21016	7.35454	0.959244	0.0225859	0.00143719
3856	1.21047	7.33692	0.959458	0.0224506	0.00133404
3857	1.21078	7.31943	0.959658	0.0223172	0.00123161
3858	1.2111	7.30208	0.959844	0.0221858	0.00112992
3859	1.21141	7.28487	0.960017	0.0220564	0.001029
3860	1.21173	7.2678	0.960177	0.0219291	0.000928835
3861	1.21204	7.25089	0.960323	0.0218036	0.000829405
3862	1.21235	7.23414	0.960456	0.0216803	0.000730683
3863	1.21267	7.21755	0.960576	0.0215589	0.000632779
3864	1.21298	7.20113	0.960683	0.0214396	0.000535688
3865	1.2133	7.1849	0.960776	0.0213225	0.000439029
3866	1.21361	7.16884	0.960857	0.0212074	0.000343748
3867	1.21392	7.15297	0.960924	0.0210942	0.000249048
3868	1.21424	7.1373	0.960977	0.0209832	0.000154993
3869	1.21455	7.12183	0.961017	0.0208743	6.1389e-05
3870	1.21487	7.10656	0.961043	0.0207677	-3.1058e-05
3871	1.21518	7.0915	0.961056	0.0206633	-0.000122572
3872	1.21549	7.07666	0.961054	0.020561	-0.000213758
3873	1.21581	7.06204	0.961037	0.0204608	-0.00030448
3874	1.21612	7.04764	0.961006	0.0203628	-0.000394327
3875	1.21644	7.03348	0.96096	0.0202671	-0.000483569
3876	1.21675	7.01956	0.960899	0.0201736	-0.000572303
3877	1.21706	7.00587	0.960822	0.0200823	-0.000660537
3878	1.21738	6.99243	0.960729	0.0199934	-0.000748293
3879	1.21769	6.97925	0.960619	0.0199067	-0.000835529
3880	1.21801	6.96632	0.960493	0.0198225	-0.000922249
3881	1.21832	6.95364	0.960351	0.0197409	-0.00100806
3882	1.21863	6.94124	0.960192	0.0196619	-0.00109331
3883	1.21895	6.9291	0.960016	0.0195855	-0.00117814
3884	1.21926	6.91724	0.959824	0.0195118	-0.00126215
3885	1.21958	6.90565	0.959614	0.0194409	-0.00134545
3886	1.21989	6.89435	0.959387	0.0193724	-0.00142804
3887	1.2202	6.88333	0.959142	0.0193067	-0.00150988
3888	1.22052	6.87261	0.958878	0.0192437	-0.00159179
3889	1.22083	6.86217	0.958597	0.019184	-0.00167171
3890	1.22115	6.85204	0.958298	0.0191274	-0.00175119
3891	1.22146	6.8422	0.957981	0.0190737	-0.00183009
3892	1.22177	6.83267	0.957647	0.0190235	-0.00190702
3893	1.22209	6.82345	0.957294	0.0189767	-0.00198369
3894	1.2224	6.81454	0.956923	0.0189328	-0.00205948
3895	1.22272	6.80594	0.956533	0.0188918	-0.00213434
3896	1.22303	6.79766	0.956124	0.0188538	-0.00220831
3897	1.22334	6.7897	0.955697	0.0188193	-0.00228087
3898	1.22366	6.78206	0.95525	0.0187881	-0.00235244
3899	1.22397	6.77475	0.954787	0.0187607	-0.00242247
3900	1.22429	6.76777	0.954303	0.0187364	-0.00249174
3901	1.2246	6.76112	0.953803	0.0187161	-0.00255886
3902	1.22491	6.7548	0.953286	0.0186996	-0.00262446
3903	1.22523	6.74882	0.95275	0.0186866	-0.00268903
3904	1.22554	6.74317	0.952196	0.0186776	-0.00275176
3905	1.22586	6.73787	0.951624	0.0186719	-0.00281339
3906	1.22617	6.7329	0.951034	0.0186699	-0.00287356
3907	1.22648	6.72828	0.950427	0.0186719	-0.00293177
3908	1.2268	6.724	0.949803	0.0186778	-0.00298816
3909	1.22711	6.72007	0.949163	0.0186877	-0.00304249
3910	1.22743	6.71649	0.948505	0.0187012	-0.00309542
3911	1.22774	6.71326	0.947832	0.018719	-0.00314589
3912	1.22805	6.71038	0.947143	0.0187408	-0.00319447
3913	1.22837	6.70785	0.946437	0.018766	-0.00324166
3914	1.22868	6.70567	0.945718	0.018796	-0.00328562
3915	1.229	6.70384	0.944983	0.0188297	-0.00332779
3916	1.22931	6.70237	0.944231	0.0188672	-0.00336833
3917	1.22962	6.70125	0.943467	0.0189091	-0.00340599
3918	1.22994	6.70049	0.942687	0.0189543	-0.00344227
3919	1.23025	6.70008	0.941894	0.0190039	-0.00347559
3920	1.23057	6.70002	0.941085	0.019057	-0.00350722
3921	1.23088	6.70032	0.940265	0.0191146	-0.00353583
3922	1.23119	6.70098	0.938562	0.0191656	-0.00391589
3923	1.23151	6.70199	0.93695	0.0191324	-0.00422654
3924	1.23182	6.70335	0.935428	0.0191281	-0.00446578
3925	1.23214	6.70507	0.934213	0.0191847	-0.00453083
3926	1.23245	6.70714	0.933266	0.0192839	-0.00447543
3927	1.23276	6.70956	0.932428	0.0193979	-0.00439866
3928	1.23308	6.71234	0.931556	0.019506	-0.00436248
3929	1.23339	6.71546	0.930562	0.0195995	-0.00438856
3930	1.23371	6.71894	0.929425	0.019677	-0.00446953
3931	1.23402	6.72276	0.928163	0.019743	-0.00458906
3932	1.23433	6.72693	0.926823	0.0198043	-0.00472512
3933	1.23465	6.73145	0.925456	0.0198685	-0.00485913
3934	1.23496	6.73631	0.924105	0.0199407	-0.00497808
3935	1.23528	6.74151	0.922795	0.0200234	-0.00507608
3936	1.23559	6.74705	0.921533	0.0201166	-0.00515287
3937	1.2359	6.75293	0.920315	0.0202186	-0.00521301
3938	1.23622	6.75915	0.919124	0.0203269	-0.00526258
3939	1.23653	6.7657	0.917946	0.0204386	-0.00530651
3940	1.23685	6.77258	0.916766	0.0205521	-0.00534858
3941	1.23716	6.77979	0.915576	0.0206661	-0.00539089
3942	1.23747	6.78732	0.914372	0.0207805	-0.00543372
3943	1.23779	6.79519	0.913154	0.0208955	-0.00547633
3944	1.2381	6.80337	0.911924	0.0210116	-0.0055179
3945	1.23842	6.81187	0.910683	0.0211294	-0.00555809
3946	1.23873	6.82068	0.909435	0.0212489	-0.00559537
3947	1.23904	6.82981	0.908183	0.0213709	-0.00562961
3948	1.23936	6.83925	0.906928	0.0214952	-0.00566045
3949	1.23967	6.84899	0.905673	0.0216228	-0.00568803
3950	1.23999	6.85904	0.904417	0.0217525	-0.00571233
3951	1.2403	6.86938	0.903162	0.0218843	-0.00573326
3952	1.24061	6.88002	0.901909	0.0220191	-0.00575085
3953	1.24093	6.89094	0.900659	0.0221562	-0.0057649
3954	1.24124	6.90216	0.899413	0.022296	-0.00577538
3955	1.24156	6.91366	0.898169	0.0224373	-0.00578282
3956	1.24187	6.92544	0.89693	0.0225809	-0.00578629
3957	1.24218	6.93749	0.895698	0.0227263	-0.00578621
3958	1.2425	6.94981	0.894476	0.0228747	-0.00578193
3959	1.24281	6.9624	0.893261	0.0230244	-0.00577313
3960	1.24313	6.97526	0.892055	0.023176	-0.00576045
3961	1.24344	6.98836	0.890858	0.0233292	-0.00574389
3962	1.24375	7.00173	0.88967	0.0234838	-0.0057236
3963	1.24407	7.01534	0.888496	0.0236403	-0.00569925
3964	1.24438	7.02919	0.88733	0.0237977	-0.00567106
3965	1.2447	7.04328	0.886178	0.0239565	-0.00563888
3966	1.24501	7.0576	0.885038	0.0241167	-0.00560271
3967	1.24532	7.07215	0.883911	0.024278	-0.00556262
3968	1.24564	7.08693	0.882798	0.0244406	-0.00551857
3969	1.24595	7.10192	0.881698	0.0246039	-0.00547119
3970	1.24627	7.11712	0.880611	0.0247678	-0.00542052
3971	1.24658	7.13254	0.87954	0.0249328	-0.00536641
3972	1.24689	7.14815	0.878484	0.0250986	-0.00530882
3973	1.24721	7.16396	0.877443	0.0252647	-0.00524806
3974	1.24752	7.17995	0.876418	0.0254317	-0.00518431
3975	1.24784	7.19614	0.875407	0.0255986	-0.00511778
3976	1.24815	7.2125	0.874411	0.0257658	-0.0050484
3977	1.24846	7.22904	0.873433	0.0259337	-0.00497604
3978	1.24878	7.24574	0.87247	0.0261013	-0.00490123
3979	1.24909	7.2626	0.871525	0.0262697	-0.00482359
3980	1.24941	7.27962	0.870597	0.0264381	-0.00474358
3981	1.24972	7.29679	0.869684	0.0266061	-0.00466151
3982	1.25003	7.3141	0.868789	0.0267744	-0.00457712
3983	1.25035	7.33155	0.867911	0.0269427	-0.00449066
3984	1.25066	7.34913	0.867052	0.0271108	-0.00440214
3985	1.25098	7.36683	0.866209	0.0272786	-0.00431166
3986	1.25129	7.38465	0.865384	0.0274463	-0.00421926
3987	1.2516	7.40259	0.864578	0.027614	-0.00412497
3988	1.25192	7.42062	0.863791	0.0277816	-0.0040288
3989	1.25223	7.43876	0.863022	0.0279485	-0.00393109
3990	1.25255	7.45699	0.862272	0.0281152	-0.00383165
3991	1.25286	7.47531	0.861539	0.0282812	-0.00373068
3992	1.25317	7.49371	0.860827	0.0284472	-0.00362827
3993	1.25349	7.51218	0.860133	0.0286125	-0.00352455
3994	1.2538	7.53072	0.859458	0.0287772	-0.00341955
3995	1.25412	7.54931	0.858802	0.0289413	-0.00331345
3996	1.25443	7.56796	0.858164	0.0291046	-0.00320638
3997	1.25474	7.58666	0.857543	0.0292671	-0.00309849
3998	1.25506	7.6054	0.85694	0.0294288	-0.00298993
3999	1.25537	7.62417	0.856354	0.0295894	-0.00288073
4000	1.25569	7.64297	0.855785	0.0297492	-0.00277119
4001	1.256	7.66179	0.855233	0.0299079	-0.00266109
4002	1.25631	7.68062	0.854698	0.0300656	-0.00255081
4003	1.25663	7.69946	0.85418	0.0302222	-0.00244015
4004	1.25694	7.7183	0.853677	0.0303775	-0.00232966
4005	1.25726	7.73713	0.853189	0.0305314	-0.00221939
4006	1.25757	7.75595	0.852716	0.0306838	-0.00210948
4007	1.25788	7.77475	0.852257	0.0308349	-0.00199983
4008	1.2582	7.79352	0.851813	0.0309846	-0.00189051
4009	1.25851	7.81226	0.851383	0.0311328	-0.00178155
4010	1.25883	7.83096	0.850966	0.0312797	-0.00167279
4011	1.25914	7.84961	0.850565	0.0314251	-0.00156438
4012	1.25945	7.86821	0.850178	0.0315691	-0.00145637
4013	1.25977	7.88675	0.849806	0.0317116	-0.00134873
4014	1.26008	7.90523	0.849447	0.0318526	-0.00124146
4015	1.2604	7.92363	0.849103	0.0319921	-0.00113442
4016	1.26071	7.94195	0.848773	0.0321302	-0.00102777
4017	1.26102	7.96019	0.848457	0.0322669	-0.000921482
4018	1.26134	7.97833	0.848156	0.032402	-0.000815573
4019	1.26165	7.99638	0.847869	0.0325357	-0.000710046
4020	1.26197	8.01432	0.847596	0.0326679	-0.000604922
4021	1.26228	8.03214	0.847337	0.0327986	-0.000500222
4022	1.26259	8.04985	0.847093	0.0329277	-0.000395973
4023	1.26291	8.06744	0.846862	0.0330553	-0.000292201
4024	1.26322	8.0849	0.846646	0.0331813	-0.000188931
4025	1.26354	8.10222	0.846444	0.0333057	-8.61856e-05
4026	1.26385	8.11939	0.846256	0.0334284	1.60329e-05
4027	1.26416	8.13642	0.846082	0.0335495	0.000117706
4028	1.26448	8.15329	0.845922	0.0336689	0.000218831
4029	1.26479	8.17	0.845777	0.0337866	0.000319409
4030	1.26511	8.18655	0.845646	0.0339026	0.000419418
4031	1.26542	8.20292	0.84553	0.0340166	0.000518878
4032	1.26573	8.21912	0.845429	0.0341289	0.000617792
4033	1.26605	8.23513	0.845343	0.0342396	0.000716258
4034	1.26636	8.25095	0.845272	0.0343487	0.000814292
4035	1.26668	8.26657	0.845218	0.0344561	0.000911878
4036	1.26699	8.28199	0.845179	0.0345616	0.00100902
4037	1.2673	8.29721	0.845157	0.0346654	0.00110572
4038	1.26762	8.31221	0.845151	0.0347672	0.00120154
4039	1.26793	8.327	0.84516	0.034867	0.00129673
4040	1.26825	8.34156	0.845186	0.0349649	0.00139166
4041	1.26856	8.3559	0.845229	0.0350609	0.00148594
4042	1.26887	8.37001	0.845289	0.035155	0.00157979
4043	1.26919	8.38387	0.845367	0.0352471	0.00167327
4044	1.2695	8.3975	0.845463	0.0353372	0.00176632
4045	1.26982	8.41087	0.845576	0.0354253	0.00185883
4046	1.27013	8.42399	0.845707	0.0355112	0.00195078
4047	1.27044	8.43686	0.845857	0.0355949	0.00204201
4048	1.27076	8.44947	0.846023	0.035676	0.00213198
4049	1.27107	8.46181	0.846206	0.0357549	0.00222102
4050	1.27139	8.47387	0.846407	0.0358312	0.00230927
4051	1.2717	8.48567	0.846624	0.0359053	0.00239637
4052	1.27201	8.49718	0.846859	0.0359766	0.0024822
4053	1.27233	8.50842	0.847111	0.0360452	0.00256712
4054	1.27264	8.51936	0.847381	0.0361111	0.00265103
4055	1.27296	8.53002	0.847669	0.0361743	0.00273386
4056	1.27327	8.54038	0.847974	0.0362347	0.00281521
4057	1.27358	8.55044	0.848295	0.0362923	0.00289499
4058	1.2739	8.5602	0.848634	0.0363471	0.00297354
4059	1.27421	8.56965	0.848991	0.0363992	0.00305093
4060	1.27453	8.5788	0.849365	0.0364485	0.00312686
4061	1.27484	8.58763	0.849756	0.0364949	0.00320164
4062	1.27515	8.59615	0.850166	0.0365384	0.0032749
4063	1.27547	8.60435	0.850593	0.0365791	0.00334693
4064	1.27578	8.61223	0.851039	0.0366168	0.00341778
4065	1.2761	8.61979	0.851503	0.0366515	0.00348716
4066	1.27641	8.62702	0.851985	0.0366833	0.0035553
4067	1.27672	8.63392	0.852485	0.0367119	0.00362185
4068	1.27704	8.64049	0.853004	0.0367375	0.00368714
4069	1.27735	8.64672	0.85354	0.0367599	0.00375081
4070	1.27767	8.65262	0.854094	0.0367792	0.00381311
4071	1.27798	8.65818	0.854667	0.0367953	0.00387405
4072	1.27829	8.6634	0.855257	0.0368083	0.00393339
4073	1.27861	8.66828	0.855864	0.0368179	0.00399083
4074	1.27892	8.67282	0.856489	0.0368241	0.00404659
4075	1.27924	8.67701	0.857129	0.0368268	0.00410025
4076	1.27955	8.68085	0.857786	0.0368262	0.00415208
4077	1.27986	8.68434	0.858458	0.036822	0.00420201
4078	1.28018	8.68749	0.859146	0.0368143	0.00424981
4079	1.28049	8.69029	0.859848	0.0368028	0.0042952
4080	1.28081	8.69273	0.860564	0.0367875	0.00433793
4081	1.28112	8.69482	0.861293	0.0367685	0.00437837
4082	1.28143	8.69656	0.862036	0.0367459	0.00441652
4083	1.28175	8.69794	0.862791	0.0367196	0.00445224
4084	1.28206	8.69897	0.863558	0.0366895	0.00448531
4085	1.28238	8.69965	0.864338	0.0366557	0.00451579
4086	1.28269	8.69997	0.865128	0.0366181	0.00454365
4087	1.283	8.69994	0.865931	0.0365768	0.00456911
4088	1.28332	8.69955	0.866744	0.036532	0.00459227
4089	1.28363	8.6988	0.868469	0.036488	0.00498841
4090	1.28395	8.69771	0.870014	0.0365223	0.00525957
4091	1.28426	8.69625	0.871366	0.0365175	0.00540439
4092	1.28457	8.69445	0.872443	0.0364631	0.00540724
4093	1.28489	8.69229	0.873341	0.0363801	0.0053455
4094	1.2852	8.68978	0.874195	0.0362896	0.0052909
4095	1.28552	8.68692	0.875108	0.0362052	0.00528015
4096	1.28583	8.6837	0.876133	0.0361331	0.00532105
4097	1.28614	8.68014	0.877281	0.0360741	0.005406
4098	1.28646	8.67623	0.878529	0.036025	0.00552097
4099	1.28677	8.67198	0.879842	0.0359804	0.00565044
4100	1.28709	8.66738	0.881178	0.0359348	0.00578083
4101	1.2874	8.66243	0.882506	0.0358837	0.00590214
4102	1.28771	8.65714	0.883803	0.0358242	0.00600827
4103	1.28803	8.65152	0.885061	0.0357553	0.00609723
4104	1.28834	8.64556	0.886279	0.0356777	0.00617015
4105	1.28866	8.63926	0.887467	0.0355927	0.00623013
4106	1.28897	8.63262	0.888635	0.0355021	0.00628079
4107	1.28928	8.62566	0.889794	0.0354074	0.00632525
4108	1.2896	8.61837	0.890952	0.0353098	0.00636597
4109	1.28991	8.61075	0.892117	0.03521	0.00640485
4110	1.29023	8.60281	0.893291	0.0351085	0.00644275
4111	1.29054	8.59455	0.894478	0.0350052	0.00648011
4112	1.29085	8.58597	0.895678	0.0349002	0.00651731
4113	1.29117	8.57707	0.89689	0.0347934	0.00655372
4114	1.29148	8.56787	0.898111	0.0346842	0.00658892
4115	1.2918	8.55836	0.899339	0.0345725	0.00662235
4116	1.29211	8.54854	0.900574	0.034458	0.00665367
4117	1.29242	8.53842	0.901812	0.0343406	0.00668253
4118	1.29274	8.528	0.903053	0.0342203	0.0067085
4119	1.29305	8.51729	0.904294	0.0340968	0.00673119
4120	1.29337	8.50629	0.905535	0.0339703	0.0067503
4121	1.29368	8.49501	0.906773	0.0338407	0.0067657
4122	1.29399	8.48344	0.908008	0.0337079	0.006777
4123	1.29431	8.47159	0.909238	0.0335718	0.0067838
4124	1.29462	8.45947	0.910461	0.0334326	0.00678602
4125	1.29494	8.44708	0.911677	0.0332901	0.00678342
4126	1.29525	8.43442	0.912885	0.0331446	0.00677618
4127	1.29556	8.42151	0.914085	0.0329959	0.00676405
4128	1.29588	8.40833	0.915276	0.0328446	0.00674738
4129	1.29619	8.39491	0.916458	0.0326904	0.00672614
4130	1.29651	8.38124	0.91763	0.0325335	0.00670046
4131	1.29682	8.36733	0.918791	0.0323742	0.00667031
4132	1.29713	8.35318	0.919942	0.0322123	0.00663576
4133	1.29745	8.3388	0.921081	0.0320482	0.00659706
4134	1.29776	8.32419	0.92221	0.031882	0.00655445
4135	1.29808	8.30936	0.923328	0.0317137	0.00650813
4136	1.29839	8.29432	0.924434	0.0315434	0.00645815
4137	1.2987	8.27906	0.92553	0.0313716	0.00640556
4138	1.29902	8.2636	0.926613	0.0311977	0.00634931
4139	1.29933	8.24794	0.927682	0.0310223	0.00628949
4140	1.29965	8.23208	0.928737	0.0308451	0.00622623
4141	1.29996	8.21604	0.92978	0.0306668	0.00615979
4142	1.30027	8.19981	0.930807	0.0304869	0.00609067
4143	1.30059	8.1834	0.931821	0.030306	0.00601885
4144	1.3009	8.16682	0.93282	0.030124	0.00594442
4145	1.30122	8.15008	0.933805	0.0299413	0.00586756
4146	1.30153	8.13318	0.934774	0.0297577	0.00578842
4147	1.30184	8.11612	0.935728	0.0295735	0.00570709
4148	1.30216	8.09892	0.936666	0.0293886	0.00562359
4149	1.30247	8.08157	0.937587	0.0292031	0.00553766
4150	1.30279	8.06409	0.938491	0.0290172	0.00544977
4151	1.3031	8.04648	0.939378	0.0288311	0.00536012
4152	1.30341	8.02875	0.940249	0.028645	0.00526893
4153	1.30373	8.0109	0.941102	0.0284589	0.00517616
4154	1.30404	7.99294	0.941938	0.028273	0.00508183
4155	1.30436	7.97487	0.942755	0.0280872	0.004986
4156	1.30467	7.95671	0.943555	0.0279024	0.00488896
4157	1.30498	7.93846	0.944335	0.0277178	0.00479051
4158	1.3053	7.92012	0.945097	0.0275336	0.00469067
4159	1.30561	7.9017	0.94584	0.0273498	0.00458958
4160	1.30593	7.88322	0.946562	0.0271667	0.0044873
4161	1.30624	7.86466	0.947265	0.0269843	0.00438391
4162	1.30655	7.84605	0.947949	0.026803	0.00427954
4163	1.30687	7.82739	0.948613	0.0266226	0.00417426
4164	1.30718	7.80868	0.949257	0.0264432	0.0040679
4165	1.3075	7.78993	0.949882	0.0262651	0.00396095
4166	1.30781	7.77116	0.950487	0.0260883	0.00385351
4167	1.30812	7.75235	0.951074	0.0259129	0.00374562
4168	1.30844	7.73353	0.951641	0.0257392	0.00363762
4169	1.30875	7.7147	0.952189	0.0255668	0.00352922
4170	1.30907	7.69586	0.952719	0.025396	0.00342043
4171	1.30938	7.67702	0.95323	0.0252267	0.00331134
4172	1.30969	7.65819	0.953722	0.0250589	0.00320194
4173	1.31001	7.63937	0.954197	0.024893	0.00309298
4174	1.31032	7.62058	0.954654	0.0247289	0.00298392
4175	1.31064	7.60181	0.955094	0.0245666	0.00287508
4176	1.31095	7.58308	0.955515	0.0244057	0.00276567
4177	1.31126	7.5644	0.955918	0.0242466	0.00265651
4178	1.31158	7.54575	0.956305	0.0240894	0.00254758
4179	1.31189	7.52717	0.956675	0.0239343	0.00243902
4180	1.31221	7.50864	0.957028	0.0237811	0.00233075
4181	1.31252	7.49019	0.957367	0.0236296	0.00222327
4182	1.31283	7.4718	0.957689	0.02348	0.00211607
4183	1.31315	7.4535	0.957995	0.0233324	0.00200894
4184	1.31346	7.43529	0.958287	0.0231869	0.00190284
4185	1.31378	7.41717	0.958564	0.0230431	0.00179722
4186	1.31409	7.39915	0.958826	0.0229014	0.00169192
4187	1.3144	7.38124	0.959074	0.0227616	0.00158729
4188	1.31472	7.36344	0.959307	0.0226238	0.0014833
4189	1.31503	7.34576	0.959526	0.0224878	0.0013799
4190	1.31535	7.3282	0.959731	0.0223537	0.00127717
4191	1.31566	7.31078	0.959923	0.0222216	0.00117516
4192	1.31597	7.2935	0.9601	0.0220915	0.00107391
4193	1.31629	7.27636	0.960265	0.0219633	0.00097341
4194	1.3166	7.25937	0.960416	0.0218372	0.000873496
4195	1.31692	7.24253	0.960554	0.0217131	0.000774621
4196	1.31723	7.22586	0.960678	0.021591	0.000676411
4197	1.31754	7.20936	0.960789	0.0214709	0.000578929
4198	1.31786	7.19303	0.960888	0.0213529	0.000482244
4199	1.31817	7.17688	0.960973	0.0212369	0.000386131
4200	1.31849	7.16092	0.961044	0.021123	0.000291124
4201	1.3188	7.14515	0.961103	0.0210112	0.000196746
4202	1.31911	7.12957	0.961148	0.0209016	0.000102919
4203	1.31943	7.1142	0.961179	0.0207942	1.04502e-05
4204	1.31974	7.09904	0.961197	0.0206891	-8.16745e-05
4205	1.32006	7.08409	0.961201	0.020586	-0.000173138
4206	1.32037	7.06936	0.96119	0.0204849	-0.000264269
4207	1.32068	7.05485	0.961165	0.0203862	-0.000353994
4208	1.321	7.04057	0.961125	0.0202897	-0.000443423
4209	1.32131	7.02652	0.961069	0.0201954	-0.000532312
4210	1.32163	7.01272	0.960998	0.0201032	-0.000621047
4211	1.32194	6.99915	0.960911	0.0200132	-0.000709142
4212	1.32225	6.98584	0.960808	0.0199257	-0.000796456
4213	1.32257	6.97278	0.960689	0.0198405	-0.000883458
4214	1.32288	6.95998	0.960553	0.0197578	-0.000969778
4215	1.3232	6.94744	0.960401	0.0196778	-0.00105488
4216	1.32351	6.93517	0.960232	0.0196002	-0.00114027
4217	1.32382	6.92317	0.960047	0.0195255	-0.00122411
4218	1.32414	6.91144	0.959845	0.0194535	-0.00130791
4219	1.32445	6.89999	0.959625	0.0193842	-0.00139058
4220	1.32477	6.88883	0.959388	0.0193174	-0.00147271
4221	1.32508	6.87796	0.959134	0.0192535	-0.00155387
4222	1.32539	6.86738	0.95886	0.0191923	-0.00163496
4223	1.32571	6.85709	0.958569	0.0191343	-0.00171478
4224	1.32602	6.84711	0.958261	0.0190796	-0.00179329
4225	1.32634	6.83742	0.957934	0.0190277	-0.00187151
4226	1.32665	6.82804	0.957588	0.018979	-0.00194864
4227	1.32696	6.81898	0.957225	0.0189334	-0.00202493
4228	1.32728	6.81022	0.956844	0.0188912	-0.00209969
4229	1.32759	6.80178	0.956443	0.0188523	-0.00217401
4230	1.32791	6.79366	0.956024	0.0188165	-0.00224737
4231	1.32822	6.78586	0.955587	0.0187843	-0.00231894
4232	1.32853	6.77838	0.955132	0.0187553	-0.00238979
4233	1.32885	6.77124	0.954658	0.0187295	-0.00245922
4234	1.32916	6.76442	0.954166	0.0187074	-0.00252728
4235	1.32948	6.75793	0.953656	0.0186891	-0.00259372
4236	1.32979	6.75178	0.953127	0.0186741	-0.00265926
4237	1.3301	6.74596	0.952581	0.0186631	-0.002723
4238	1.33042	6.74049	0.952016	0.0186556	-0.00278564
4239	1.33073	6.73535	0.951434	0.0186518	-0.00284668
4240	1.33105	6.73056	0.950835	0.0186521	-0.00290549
4241	1.33136	6.72611	0.950219	0.0186564	-0.00296237
4242	1.33167	6.72201	0.949586	0.0186643	-0.00301795
4243	1.33199	6.71825	0.948937	0.0186765	-0.00307111
4244	1.3323	6.71484	0.94827	0.0186922	-0.00312315
4245	1.33262	6.71178	0.947587	0.0187118	-0.00317314
4246	1.33293	6.70907	0.946889	0.0187356	-0.00322074
4247	1.33324	6.70672	0.946177	0.0187635	-0.00326599
4248	1.33356	6.70471	0.945447	0.0187951	-0.00330963
4249	1.33387	6.70306	0.944706	0.0188317	-0.0033497
4250	1.33419	6.70177	0.943946	0.0188707	-0.00338977
4251	1.3345	6.70082	0.943173	0.0189144	-0.00342665
4252	1.33481	6.70024	0.942386	0.0189622	-0.00346102
4253	1.33513	6.7	0.941586	0.019014	-0.00349301
4254	1.33544	6.70013	0.940769	0.0190689	-0.00352394
4255	1.33576	6.7006	0.939074	0.0191186	-0.00390454
4256	1.33607	6.70144	0.937469	0.0190838	-0.00421522
4257	1.33638	6.70262	0.935953	0.0190779	-0.00445623
4258	1.3367	6.70416	0.934744	0.0191323	-0.0045221
4259	1.33701	6.70606	0.933803	0.0192301	-0.00446778
4260	1.33733	6.7083	0.932971	0.0193423	-0.00439202
4261	1.33764	6.7109	0.932104	0.0194488	-0.00435681
4262	1.33795	6.71385	0.931117	0.0195408	-0.00438382
4263	1.33827	6.71715	0.929986	0.0196168	-0.0044657
4264	1.33858	6.7208	0.928729	0.0196813	-0.00458615
4265	1.3389	6.72479	0.927395	0.019741	-0.00472317
4266	1.33921	6.72914	0.926033	0.0198036	-0.00485784
4267	1.33952	6.73382	0.924686	0.0198741	-0.00497798
4268	1.33984	6.73885	0.923381	0.0199556	-0.00507722
4269	1.34015	6.74422	0.922124	0.0200475	-0.00515533
4270	1.34047	6.74993	0.920909	0.0201482	-0.00521681
4271	1.34078	6.75598	0.919722	0.0202549	-0.00526742
4272	1.34109	6.76236	0.918547	0.0203652	-0.00531216
4273	1.34141	6.76908	0.917371	0.0204775	-0.00535545
4274	1.34172	6.77612	0.916184	0.0205899	-0.00539842
4275	1.34204	6.7835	0.914983	0.0207032	-0.00544242
4276	1.34235	6.7912	0.913768	0.0208169	-0.0054863
4277	1.34266	6.79922	0.912539	0.0209318	-0.00552906
4278	1.34298	6.80756	0.9113	0.021048	-0.00557018
4279	1.34329	6.81622	0.910053	0.0211665	-0.00560915
4280	1.34361	6.82519	0.908802	0.0212873	-0.00564451
4281	1.34392	6.83447	0.907548	0.0214108	-0.00567673
4282	1.34423	6.84406	0.906294	0.0215368	-0.0057054
4283	1.34455	6.85395	0.905038	0.0216655	-0.00573096
4284	1.34486	6.86414	0.903783	0.0217966	-0.00575322
4285	1.34518	6.87463	0.902529	0.0219303	-0.00577204
4286	1.34549	6.88542	0.901278	0.0220665	-0.00578727
4287	1.3458	6.89649	0.90003	0.0222051	-0.0057989
4288	1.34612	6.90785	0.898786	0.022346	-0.00580729
4289	1.34643	6.91949	0.897546	0.022489	-0.00581185
4290	1.34675	6.9314	0.896314	0.0226343	-0.00581262
4291	1.34706	6.94359	0.895087	0.0227809	-0.00580954
4292	1.34737	6.95605	0.89387	0.0229304	-0.00580231
4293	1.34769	6.96877	0.892662	0.0230816	-0.00579041
4294	1.348	6.98175	0.891463	0.0232345	-0.00577459
4295	1.34832	6.99498	0.890276	0.0233896	-0.0057547
4296	1.34863	7.00847	0.889098	0.0235453	-0.00573114
4297	1.34894	7.0222	0.887929	0.0237021	-0.00570385
4298	1.34926	7.03617	0.886773	0.0238609	-0.00567269
4299	1.34957	7.05038	0.885629	0.0240207	-0.00563754
4300	1.34989	7.06481	0.884499	0.024182	-0.00559842
4301	1.3502	7.07948	0.883381	0.0243438	-0.00555572
4302	1.35051	7.09436	0.882273	0.0245064	-0.00550964
4303	1.35083	7.10946	0.881183	0.0246706	-0.00545986
4304	1.35114	7.12477	0.880105	0.0248352	-0.00540692
4305	1.35146	7.14028	0.879042	0.0250004	-0.0053507
4306	1.35177	7.15599	0.877993	0.0251664	-0.00529123
4307	1.35208	7.17189	0.876958	0.0253326	-0.00522891
4308	1.3524	7.18798	0.875941	0.0254998	-0.00516355
4309	1.35271	7.20426	0.874937	0.025667	-0.0050954
4310	1.35303	7.22071	0.873949	0.0258343	-0.00502457
4311	1.35334	7.23733	0.872977	0.0260022	-0.00495093
4312	1.35365	7.25411	0.872023	0.0261704	-0.00487457
4313	1.35397	7.27105	0.871084	0.0263384	-0.00479587
4314	1.35428	7.28814	0.870162	0.0265069	-0.00471469
4315	1.3546	7.30538	0.869258	0.0266751	-0.00463135
4316	1.35491	7.32276	0.868371	0.0268437	-0.00454559
4317	1.35522	7.34028	0.867502	0.0270122	-0.00445772
4318	1.35554	7.35792	0.86665	0.0271802	-0.00436787
4319	1.35585	7.37568	0.865819	0.0273488	-0.0042757
4320	1.35617	7.39356	0.865005	0.027517	-0.00418167
4321	1.35648	7.41155	0.864209	0.0276848	-0.00408579
4322	1.35679	7.42964	0.863433	0.0278525	-0.00398804
4323	1.35711	7.44782	0.862676	0.02802	-0.00388862
4324	1.35742	7.4661	0.861937	0.0281869	-0.00378758
4325	1.35774	7.48446	0.861218	0.0283535	-0.00368512
4326	1.35805	7.50289	0.860516	0.0285194	-0.00358126
4327	1.35836	7.52139	0.859836	0.0286849	-0.0034761
4328	1.35868	7.53996	0.859173	0.0288496	-0.00336991
4329	1.35899	7.55859	0.858528	0.0290136	-0.00326271
4330	1.35931	7.57726	0.857901	0.0291767	-0.00315468
4331	1.35962	7.59598	0.857292	0.029339	-0.00304597
4332	1.35993	7.61473	0.856699	0.0295004	-0.00293672
4333	1.36025	7.63352	0.856124	0.0296608	-0.00282695
4334	1.36056	7.65233	0.855565	0.0298202	-0.00271698
4335	1.36088	7.67116	0.855023	0.0299785	-0.00260644
4336	1.36119	7.68999	0.854498	0.0301356	-0.00249587
4337	1.3615	7.70883	0.85399	0.0302916	-0.00238501
4338	1.36182	7.72767	0.853496	0.0304463	-0.00227437
4339	1.36213	7.74649	0.853018	0.0305996	-0.00216401
4340	1.36245	7.7653	0.852554	0.0307514	-0.00205404
4341	1.36276	7.78409	0.852104	0.0309018	-0.00194442
4342	1.36307	7.80285	0.851668	0.0310507	-0.00183516
4343	1.36339	7.82157	0.851247	0.0311982	-0.00172632
4344	1.3637	7.84025	0.850839	0.0313443	-0.00161775
4345	1.36402	7.85887	0.850446	0.0314889	-0.00150961
4346	1.36433	7.87745	0.850066	0.0316319	-0.00140195
4347	1.36464	7.89595	0.849701	0.0317735	-0.00129477
4348	1.36496	7.91439	0.849349	0.0319135	-0.00118792
4349	1.36527	7.93276	0.849012	0.032052	-0.00108156
4350	1.36559	7.95104	0.848688	0.032189	-0.000975646
4351	1.3659	7.96923	0.848378	0.0323245	-0.00087017
4352	1.36621	7.98732	0.848082	0.0324586	-0.000765111
4353	1.36653	8.00532	0.8478	0.0325911	-0.000660455
4354	1.36684	8.0232	0.847532	0.0327222	-0.000556189
4355	1.36716	8.04097	0.847278	0.0328518	-0.000452304
4356	1.36747	8.05862	0.847038	0.0329799	-0.000348791
4357	1.36778	8.07614	0.846813	0.0331065	-0.000245646
4358	1.3681	8.09353	0.846603	0.0332316	-0.000142864
4359	1.36841	8.11078	0.846407	0.0333552	-4.04312e-05
4360	1.36873	8.12788	0.846226	0.0334773	6.16631e-05
4361	1.36904	8.14484	0.846061	0.0335977	0.000163383
4362	1.36935	8.16163	0.84591	0.0337165	0.000264752
4363	1.36967	8.17826	0.845774	0.0338337	0.00036572
4364	1.36998	8.19472	0.845654	0.0339492	0.000466252
4365	1.3703	8.211	0.845549	0.0340629	0.000566436
4366	1.37061	8.22711	0.84546	0.0341749	0.000666204
4367	1.37092	8.24302	0.845387	0.0342853	0.000765633
4368	1.37124	8.25874	0.84533	0.0343941	0.000864669
4369	1.37155	8.27427	0.845289	0.0345011	0.000963232
4370	1.37187	8.28959	0.845265	0.0346063	0.00106131
4371	1.37218	8.3047	0.845256	0.0347094	0.00115838
4372	1.37249	8.3196	0.845262	0.0348105	0.00125468
4373	1.37281	8.33428	0.845285	0.0349096	0.00135054
4374	1.37312	8.34873	0.845323	0.0350066	0.00144557
4375	1.37344	8.36295	0.845378	0.0351016	0.00153996
4376	1.37375	8.37694	0.84545	0.0351946	0.00163374
4377	1.37406	8.39068	0.845539	0.0352855	0.00172694
4378	1.37438	8.40418	0.845645	0.0353742	0.00181941
4379	1.37469	8.41743	0.845768	0.0354608	0.00191117
4380	1.37501	8.43043	0.845908	0.035545	0.00200202
4381	1.37532	8.44317	0.846065	0.0356268	0.00209186
4382	1.37563	8.45564	0.846237	0.0357062	0.0021803
4383	1.37595	8.46785	0.846427	0.035783	0.00226778
4384	1.37626	8.47978	0.846633	0.0358573	0.00235437
4385	1.37658	8.49143	0.846857	0.0359293	0.00243971
4386	1.37689	8.50281	0.847097	0.0359986	0.00252386
4387	1.3772	8.5139	0.847354	0.0360653	0.00260715
4388	1.37752	8.5247	0.84763	0.0361293	0.00268949
4389	1.37783	8.53521	0.847923	0.0361906	0.00277082
4390	1.37815	8.54542	0.848234	0.0362492	0.00285073
4391	1.37846	8.55533	0.848562	0.0363051	0.00292926
4392	1.37877	8.56494	0.848907	0.0363583	0.00300677
4393	1.37909	8.57424	0.849271	0.0364087	0.00308299
4394	1.3794	8.58323	0.849652	0.0364565	0.00315823
4395	1.37972	8.59191	0.850053	0.0365016	0.00323247
4396	1.38003	8.60027	0.850471	0.0365438	0.00330529
4397	1.38034	8.60831	0.850908	0.0365831	0.00337698
4398	1.38066	8.61603	0.851364	0.0366196	0.00344756
4399	1.38097	8.62342	0.851838	0.036653	0.00351671
4400	1.38129	8.63049	0.852331	0.0366836	0.00358463
4401	1.3816	8.63723	0.852841	0.0367109	0.00365097
4402	1.38191	8.64363	0.85337	0.0367351	0.00371567
4403	1.38223	8.6497	0.853916	0.0367561	0.00377904
4404	1.38254	8.65543	0.854481	0.0367741	0.00384107
4405	1.38286	8.66082	0.855063	0.0367888	0.00390154
4406	1.38317	8.66587	0.855664	0.0368003	0.00396041
4407	1.38348	8.67058	0.85628	0.0368084	0.00401731
4408	1.3838	8.67494	0.856914	0.0368131	0.00407239
4409	1.38411	8.67896	0.857563	0.0368142	0.00412523
4410	1.38443	8.68263	0.858228	0.0368117	0.0041761
4411	1.38474	8.68595	0.858908	0.0368058	0.00422495
4412	1.38505	8.68893	0.859603	0.036796	0.0042713
4413	1.38537	8.69155	0.860311	0.0367825	0.00431505
4414	1.38568	8.69381	0.861033	0.0367652	0.00435653
4415	1.386	8.69573	0.861768	0.0367444	0.00439577
4416	1.38631	8.69729	0.862517	0.0367199	0.0044327
4417	1.38662	8.6985	0.863278	0.0366918	0.00446724
4418	1.38694	8.69935	0.864052	0.0366599	0.00449893
4419	1.38725	8.69985	0.864836	0.0366241	0.00452789
4420	1.38757	8.7	0.865632	0.0365846	0.00455447
4421	1.38788	8.69979	0.86644	0.0365416	0.0045788
4422	1.38819	8.69922	0.868159	0.0364995	0.0049762
4423	1.38851	8.6983	0.869699	0.0365356	0.00524859
4424	1.38882	8.69703	0.871045	0.0365326	0.00539465
4425	1.38914	8.6954	0.872118	0.0364802	0.00539895
4426	1.38945	8.69342	0.873011	0.036399	0.0053385
4427	1.38976	8.69108	0.87386	0.0363102	0.00528506
4428	1.39008	8.6884	0.874768	0.0362275	0.00527544
4429	1.39039	8.68536	0.875789	0.0361571	0.00531746
4430	1.39071	8.68198	0.876932	0.0360998	0.0054035
4431	1.39102	8.67824	0.878176	0.0360523	0.00551953
4432	1.39133	8.67416	0.879484	0.0360093	0.00565004
4433	1.39165	8.66973	0.880816	0.0359653	0.00578144
4434	1.39196	8.66496	0.882139	0.0359157	0.00590374
4435	1.39228	8.65984	0.883432	0.0358577	0.00601085
4436	1.39259	8.65439	0.884685	0.0357903	0.00610077
4437	1.3929	8.64859	0.885899	0.0357141	0.00617463
4438	1.39322	8.64246	0.887083	0.0356306	0.00623556
4439	1.39353	8.636	0.888247	0.0355414	0.00628717
4440	1.39385	8.6292	0.889402	0.0354482	0.0063326
4441	1.39416	8.62207	0.890557	0.035352	0.0063743
4442	1.39447	8.61462	0.891718	0.0352536	0.00641419
4443	1.39479	8.60684	0.89289	0.0351534	0.00645313
4444	1.3951	8.59874	0.894075	0.0350516	0.00649165
4445	1.39542	8.59032	0.895273	0.0349481	0.00652994
4446	1.39573	8.58158	0.896482	0.0348426	0.0065674
4447	1.39604	8.57253	0.897702	0.0347348	0.00660368
4448	1.39636	8.56317	0.898929	0.0346244	0.00663832
4449	1.39667	8.55351	0.900162	0.0345112	0.0066707
4450	1.39699	8.54354	0.901401	0.0343952	0.00670077
4451	1.3973	8.53327	0.902642	0.0342762	0.00672804
4452	1.39761	8.52271	0.903883	0.0341541	0.00675204
4453	1.39793	8.51185	0.905124	0.0340288	0.00677234
4454	1.39824	8.50071	0.906362	0.0339004	0.00678881
4455	1.39856	8.48928	0.907598	0.0337688	0.00680125
4456	1.39887	8.47758	0.908829	0.0336339	0.00680926
4457	1.39918	8.46559	0.910053	0.0334958	0.0068126
4458	1.3995	8.45334	0.911271	0.0333545	0.00681111
4459	1.39981	8.44081	0.912481	0.03321	0.00680491
4460	1.40013	8.42803	0.913682	0.0330623	0.00679374
4461	1.40044	8.41498	0.914874	0.0329117	0.00677781
4462	1.40075	8.40169	0.916058	0.0327584	0.00675735
4463	1.40107	8.38814	0.917231	0.0326023	0.00673238
4464	1.40138	8.37435	0.918395	0.0324437	0.00670307
4465	1.4017	8.36032	0.919547	0.0322826	0.00666936
4466	1.40201	8.34605	0.92069	0.0321193	0.00663152
4467	1.40232	8.33156	0.921821	0.0319536	0.00658961
4468	1.40264	8.31684	0.922942	0.0317859	0.006544
4469	1.40295	8.3019	0.924051	0.0316161	0.00649474
4470	1.40327	8.28675	0.92515	0.0314448	0.00644282
4471	1.40358	8.27139	0.926237	0.0312716	0.00638732
4472	1.40389	8.25583	0.927311	0.0310967	0.00632832
4473	1.40421	8.24007	0.928371	0.0309202	0.00626596
4474	1.40452	8.22412	0.929418	0.0307423	0.00620043
4475	1.40484	8.20798	0.930451	0.0305629	0.00613195
4476	1.40515	8.19167	0.931469	0.0303822	0.00606082
4477	1.40546	8.17517	0.932474	0.0302004	0.00598707
4478	1.40578	8.15851	0.933464	0.0300178	0.00591083
4479	1.40609	8.14169	0.934439	0.0298344	0.00583228
4480	1.40641	8.12471	0.9354	0.0296505	0.00575164
4481	1.40672	8.10758	0.936345	0.0294658	0.00566887
4482	1.40703	8.0903	0.937272	0.0292804	0.00558383
4483	1.40735	8.07289	0.938183	0.0290945	0.0054966
4484	1.40766	8.05534	0.939078	0.0289084	0.00540749
4485	1.40798	8.03767	0.939956	0.0287222	0.00531681
4486	1.40829	8.01988	0.940817	0.028536	0.00522454
4487	1.4086	8.00197	0.94166	0.0283498	0.00513073
4488	1.40892	7.98396	0.942485	0.0281638	0.00503541
4489	1.40923	7.96585	0.943292	0.0279781	0.00493861
4490	1.40955	7.94764	0.944081	0.0277934	0.00484066
4491	1.40986	7.92934	0.944852	0.0276091	0.00474146
4492	1.41017	7.91096	0.945603	0.0274251	0.00464093
4493	1.41049	7.89251	0.946335	0.0272416	0.00453915
4494	1.4108	7.87399	0.947046	0.0270588	0.00443621
4495	1.41112	7.85541	0.947739	0.0268769	0.00433224
4496	1.41143	7.83677	0.948412	0.026696	0.00422738
4497	1.41174	7.81809	0.949065	0.026516	0.00412136
4498	1.41206	7.79936	0.9497	0.0263374	0.00401469
4499	1.41237	7.78059	0.950314	0.02616	0.00390751
4500	1.41269	7.7618	0.950909	0.0259839	0.00379982
4501	1.413	7.74299	0.951485	0.0258091	0.0036915
4502	1.41331	7.72416	0.952042	0.0256362	0.00358335
4503	1.41363	7.70532	0.952581	0.0254648	0.00347487
4504	1.41394	7.68648	0.953101	0.0252948	0.00336603
4505	1.41426	7.66765	0.953602	0.0251265	0.00325693
4506	1.41457	7.64882	0.954085	0.0249596	0.00314752
4507	1.41488	7.63002	0.954551	0.0247947	0.00303857
4508	1.4152	7.61124	0.954999	0.0246314	0.00292961
4509	1.41551	7.59249	0.955429	0.0244698	0.00282026
4510	1.41583	7.57378	0.955841	0.0243098	0.00271108
4511	1.41614	7.55511	0.956236	0.0241519	0.00260206
4512	1.41645	7.5365	0.956614	0.0239958	0.00249336
4513	1.41677	7.51794	0.956975	0.0238417	0.0023849
4514	1.41708	7.49945	0.957321	0.0236894	0.00227719
4515	1.4174	7.48103	0.957651	0.0235389	0.00216982
4516	1.41771	7.46269	0.957965	0.0233904	0.00206275
4517	1.41802	7.44443	0.958263	0.0232438	0.00195573
4518	1.41834	7.42626	0.958547	0.0230992	0.00184966
4519	1.41865	7.40819	0.958817	0.0229564	0.0017444
4520	1.41897	7.39022	0.959071	0.0228156	0.00163929
4521	1.41928	7.37237	0.959311	0.0226767	0.00153489
4522	1.41959	7.35462	0.959536	0.0225398	0.00143111
4523	1.41991	7.33701	0.959748	0.0224048	0.00132795
4524	1.42022	7.31952	0.959945	0.0222716	0.00122547
4525	1.42054	7.30216	0.960129	0.0221404	0.00112372
4526	1.42085	7.28495	0.960299	0.0220112	0.00102273
4527	1.42116	7.26788	0.960456	0.021884	0.000922477
4528	1.42148	7.25097	0.9606	0.0217587	0.000822964
4529	1.42179	7.23422	0.96073	0.0216355	0.000724164
4530	1.42211	7.21763	0.960847	0.0215143	0.000626192
4531	1.42242	7.20121	0.960951	0.0213952	0.000529064
4532	1.42273	7.18497	0.961042	0.0212782	0.000432354
4533	1.42305	7.16892	0.96112	0.0211633	0.000337041
4534	1.42336	7.15305	0.961184	0.0210504	0.000242316
4535	1.42368	7.13737	0.961235	0.0209397	0.000148237
4536	1.42399	7.1219	0.961273	0.020831	5.46646e-05
4537	1.4243	7.10663	0.961296	0.0207247	-3.76909e-05
4538	1.42462	7.09157	0.961306	0.0206206	-0.000129366
4539	1.42493	7.07673	0.961302	0.0205186	-0.000220479
4540	1.42525	7.06211	0.961284	0.0204188	-0.000310799
4541	1.42556	7.04771	0.961251	0.0203213	-0.000400609
4542	1.42587	7.03355	0.961204	0.0202259	-0.000489697
4543	1.42619	7.01962	0.96114	0.0201326	-0.000578531
4544	1.4265	7.00594	0.96106	0.0200416	-0.000666883
4545	1.42682	6.9925	0.960964	0.0199528	-0.000754679
4546	1.42713	6.97931	0.960852	0.0198665	-0.000841866
4547	1.42744	6.96638	0.960724	0.0197826	-0.000928476
4548	1.42776	6.9537	0.96058	0.0197014	-0.00101414
4549	1.42807	6.9413	0.96042	0.0196227	-0.00109922
4550	1.42839	6.92916	0.960243	0.0195466	-0.00118385
4551	1.4287	6.9173	0.960049	0.0194733	-0.00126773
4552	1.42901	6.90571	0.959837	0.0194027	-0.0013509
4553	1.42933	6.89441	0.959609	0.0193345	-0.00143338
4554	1.42964	6.88339	0.959362	0.0192692	-0.00151511
4555	1.42996	6.87266	0.959097	0.0192064	-0.00159692
4556	1.43027	6.86222	0.958815	0.0191472	-0.00167674
4557	1.43058	6.85209	0.958513	0.0190906	-0.00175667
4558	1.4309	6.84225	0.958196	0.0190377	-0.00183431
4559	1.43121	6.83272	0.95786	0.0189875	-0.00191207
4560	1.43153	6.82349	0.957506	0.0189407	-0.0019882
4561	1.43184	6.81458	0.957132	0.0188965	-0.00206438
4562	1.43215	6.80598	0.95674	0.0188559	-0.00213959
4563	1.43247	6.7977	0.956331	0.0188189	-0.00221259
4564	1.43278	6.78974	0.955902	0.0187846	-0.00228548
4565	1.4331	6.7821	0.955455	0.018754	-0.00235675
4566	1.43341	6.77479	0.954991	0.0187269	-0.0024266
4567	1.43372	6.7678	0.954507	0.0187028	-0.0024955
4568	1.43404	6.76115	0.954005	0.0186826	-0.00256284
4569	1.43435	6.75483	0.953487	0.0186662	-0.00262844
4570	1.43467	6.74884	0.95295	0.0186537	-0.00269243
4571	1.43498	6.7432	0.952396	0.0186447	-0.00275531
4572	1.43529	6.73789	0.951822	0.018639	-0.00281728
4573	1.43561	6.73292	0.951229	0.018637	-0.00287782
4574	1.43592	6.7283	0.950622	0.0186393	-0.00293576
4575	1.43624	6.72402	0.949996	0.0186453	-0.00299231
4576	1.43655	6.72009	0.949355	0.0186554	-0.00304662
4577	1.43686	6.71651	0.948696	0.0186691	-0.00309948
4578	1.43718	6.71327	0.948023	0.0186874	-0.0031496
4579	1.43749	6.71039	0.947333	0.0187092	-0.00319837
4580	1.43781	6.70786	0.946625	0.0187345	-0.00324569
4581	1.43812	6.70568	0.945905	0.0187647	-0.00328967
4582	1.43843	6.70385	0.945169	0.0187986	-0.00333175
4583	1.43875	6.70237	0.94442	0.018837	-0.0033711
4584	1.43906	6.70125	0.943651	0.0188781	-0.00341013
4585	1.43938	6.70049	0.942871	0.0189238	-0.00344598
4586	1.43969	6.70008	0.942075	0.018973	-0.00348009
4587	1.44	6.70002	0.941267	0.0190268	-0.00351098
4588	1.44032	6.70032	0.940445	0.0190841	-0.00354019
4589	1.44063	6.70097	0.938743	0.0191356	-0.00391967
4590	1.44095	6.70198	0.93713	0.0191026	-0.00422966
4591	1.44126	6.70334	0.935608	0.0190989	-0.00446956
4592	1.44157	6.70506	0.934392	0.019155	-0.00453391
4593	1.44189	6.70713	0.933445	0.0192548	-0.00447892
4594	1.4422	6.70955	0.932606	0.0193687	-0.0044017
4595	1.44252	6.71232	0.931733	0.0194772	-0.00436592
4596	1.44283	6.71545	0.930739	0.0195707	-0.00439139
4597	1.44314	6.71892	0.929601	0.0196485	-0.00447298
4598	1.44346	6.72274	0.928339	0.0197148	-0.00459227
4599	1.44377	6.72691	0.926999	0.0197762	-0.0047277
4600	1.44409	6.73143	0.925631	0.0198403	-0.00486115
4601	1.4444	6.73628	0.924279	0.0199126	-0.00498056
4602	1.44471	6.74148	0.922968	0.0199956	-0.00507899
4603	1.44503	6.74702	0.921707	0.0200893	-0.00515573
4604	1.44534	6.7529	0.920488	0.0201917	-0.00521612
4605	1.44566	6.75911	0.919297	0.0202997	-0.00526496
4606	1.44597	6.76566	0.918118	0.0204117	-0.00530918
4607	1.44628	6.77254	0.916938	0.0205255	-0.0053513
4608	1.4466	6.77975	0.915748	0.0206397	-0.00539343
4609	1.44691	6.78729	0.914544	0.0207542	-0.00543603
4610	1.44723	6.79515	0.913326	0.0208694	-0.00547863
4611	1.44754	6.80333	0.912095	0.0209856	-0.00552013
4612	1.44785	6.81183	0.910853	0.0211032	-0.00556014
4613	1.44817	6.82064	0.909604	0.0212224	-0.00559736
4614	1.44848	6.82977	0.908353	0.0213451	-0.00563216
4615	1.4488	6.8392	0.907098	0.0214696	-0.0056627
4616	1.44911	6.84894	0.905843	0.0215968	-0.00569014
4617	1.44942	6.85899	0.904586	0.0217264	-0.00571444
4618	1.44974	6.86933	0.903331	0.0218587	-0.00573556
4619	1.45005	6.87996	0.902078	0.0219936	-0.00575312
4620	1.45037	6.89089	0.900827	0.0221307	-0.00576705
4621	1.45068	6.90211	0.899581	0.0222707	-0.00577761
4622	1.45099	6.9136	0.898336	0.0224119	-0.00578508
4623	1.45131	6.92538	0.897098	0.0225558	-0.00578857
4624	1.45162	6.93743	0.895867	0.0227018	-0.00578833
4625	1.45194	6.94975	0.894642	0.0228496	-0.00578407
4626	1.45225	6.96234	0.893427	0.0229996	-0.00577536
4627	1.45256	6.97519	0.892221	0.0231515	-0.00576267
4628	1.45288	6.9883	0.891024	0.0233046	-0.0057462
4629	1.45319	7.00166	0.889837	0.0234597	-0.0057258
4630	1.45351	7.01527	0.888662	0.023616	-0.00570151
4631	1.45382	7.02912	0.887496	0.0237735	-0.00567337
4632	1.45413	7.04321	0.886343	0.0239324	-0.00564125
4633	1.45445	7.05753	0.885202	0.0240926	-0.00560515
4634	1.45476	7.07208	0.884075	0.024254	-0.00556514
4635	1.45508	7.08686	0.882962	0.0244166	-0.00552123
4636	1.45539	7.10185	0.881861	0.0245799	-0.00547392
4637	1.4557	7.11705	0.880774	0.024744	-0.00542322
4638	1.45602	7.13246	0.879703	0.0249093	-0.00536905
4639	1.45633	7.14807	0.878645	0.0250746	-0.00531179
4640	1.45665	7.16388	0.877604	0.0252408	-0.00525105
4641	1.45696	7.17988	0.876577	0.0254075	-0.00518751
4642	1.45727	7.19606	0.875566	0.0255749	-0.00512086
4643	1.45759	7.21242	0.874572	0.0257425	-0.00505129
4644	1.4579	7.22896	0.873593	0.0259101	-0.004979
4645	1.45822	7.24566	0.872632	0.0260785	-0.00490384
4646	1.45853	7.26252	0.871686	0.0262466	-0.00482626
4647	1.45884	7.27954	0.870758	0.0264152	-0.0047461
4648	1.45916	7.29671	0.869846	0.0265834	-0.00466387
4649	1.45947	7.31402	0.868951	0.0267519	-0.00457929
4650	1.45979	7.33146	0.868075	0.0269204	-0.00449261
4651	1.4601	7.34904	0.867216	0.0270887	-0.00440385
4652	1.46041	7.36674	0.866374	0.0272568	-0.00431311
4653	1.46073	7.38457	0.865551	0.0274247	-0.00422045
4654	1.46104	7.4025	0.864746	0.0275926	-0.00412587
4655	1.46136	7.42054	0.86396	0.0277601	-0.00402953
4656	1.46167	7.43868	0.863193	0.0279274	-0.00393147
4657	1.46198	7.45691	0.862443	0.0280941	-0.00383193
4658	1.4623	7.47522	0.861711	0.0282603	-0.00373086
4659	1.46261	7.49362	0.861	0.0284263	-0.00362837
4660	1.46293	7.51209	0.860307	0.0285916	-0.00352464
4661	1.46324	7.53063	0.859632	0.0287563	-0.00341969
4662	1.46355	7.54922	0.858976	0.0289202	-0.00331372
4663	1.46387	7.56787	0.858338	0.0290834	-0.00320684
4664	1.46418	7.58657	0.857717	0.0292458	-0.00309922
4665	1.4645	7.60531	0.857113	0.0294072	-0.00299099
4666	1.46481	7.62408	0.856526	0.0295677	-0.0028822
4667	1.46512	7.64288	0.855955	0.0297271	-0.00277314
4668	1.46544	7.6617	0.855402	0.0298857	-0.00266351
4669	1.46575	7.68053	0.854865	0.0300431	-0.00255374
4670	1.46607	7.69937	0.854345	0.0301994	-0.0024436
4671	1.46638	7.7182	0.85384	0.0303545	-0.00233361
4672	1.46669	7.73704	0.85335	0.0305083	-0.00222381
4673	1.46701	7.75586	0.852875	0.0306606	-0.00211431
4674	1.46732	7.77466	0.852415	0.0308115	-0.00200501
4675	1.46764	7.79343	0.851968	0.0309612	-0.00189594
4676	1.46795	7.81217	0.851537	0.0311094	-0.00178714
4677	1.46826	7.83087	0.85112	0.0312563	-0.00167845
4678	1.46858	7.84952	0.850718	0.0314019	-0.00157002
4679	1.46889	7.86812	0.850331	0.031546	-0.00146189
4680	1.46921	7.88666	0.849958	0.0316887	-0.00135406
4681	1.46952	7.90514	0.8496	0.03183	-0.00124653
4682	1.46983	7.92354	0.849256	0.0319697	-0.00113919
4683	1.47015	7.94186	0.848927	0.0321081	-0.0010322
4684	1.47046	7.9601	0.848612	0.032245	-0.000925582
4685	1.47078	7.97824	0.848312	0.0323804	-0.000819338
4686	1.47109	7.99629	0.848026	0.0325143	-0.000713488
4687	1.4714	8.01423	0.847754	0.0326468	-0.000608056
4688	1.47172	8.03206	0.847496	0.0327776	-0.000503068
4689	1.47203	8.04977	0.847252	0.032907	-0.000398549
4690	1.47235	8.06736	0.847023	0.0330348	-0.000294521
4691	1.47266	8.08481	0.846807	0.033161	-0.000191003
4692	1.47297	8.10213	0.846606	0.0332855	-8.80083e-05
4693	1.47329	8.11931	0.846419	0.0334085	1.44667e-05
4694	1.4736	8.13634	0.846247	0.0335297	0.000116412
4695	1.47392	8.15321	0.846088	0.0336493	0.000217827
4696	1.47423	8.16992	0.845945	0.0337672	0.000318716
4697	1.47454	8.18647	0.845816	0.0338833	0.000419021
4698	1.47486	8.20284	0.845702	0.0339975	0.000518819
4699	1.47517	8.21904	0.845602	0.03411	0.000618084
4700	1.47549	8.23505	0.845518	0.0342209	0.000716899
4701	1.4758	8.25087	0.84545	0.0343301	0.000815255
4702	1.47611	8.26649	0.845397	0.0344375	0.000913129
4703	1.47643	8.28192	0.84536	0.0345432	0.00101053
4704	1.47674	8.29714	0.845339	0.0346468	0.00110699
4705	1.47706	8.31214	0.845334	0.0347486	0.00120294
4706	1.47737	8.32693	0.845345	0.0348484	0.00129828
4707	1.47768	8.3415	0.845371	0.0349462	0.00139295
4708	1.478	8.35583	0.845415	0.035042	0.00148722
4709	1.47831	8.36994	0.845476	0.035136	0.00158105
4710	1.47863	8.38381	0.845554	0.035228	0.00167445
4711	1.47894	8.39743	0.84565	0.035318	0.00176736
4712	1.47925	8.41081	0.845764	0.0354059	0.00185966
4713	1.47957	8.42393	0.845895	0.0354917	0.00195135
4714	1.47988	8.4368	0.846044	0.0355751	0.00204228
4715	1.4802	8.44941	0.84621	0.035656	0.00213195
4716	1.48051	8.46175	0.846393	0.0357347	0.00222068
4717	1.48082	8.47382	0.846593	0.0358108	0.00230864
4718	1.48114	8.48561	0.84681	0.0358844	0.00239559
4719	1.48145	8.49713	0.847045	0.0359557	0.00248118
4720	1.48177	8.50836	0.847297	0.0360243	0.00256586
4721	1.48208	8.51931	0.847566	0.0360902	0.00264952
4722	1.48239	8.52997	0.847854	0.0361533	0.00273212
4723	1.48271	8.54033	0.848158	0.0362136	0.00281328
4724	1.48302	8.55039	0.848479	0.036271	0.00289289
4725	1.48334	8.56015	0.848818	0.0363257	0.00297132
4726	1.48365	8.56961	0.849174	0.0363777	0.00304861
4727	1.48396	8.57875	0.849548	0.0364269	0.00312445
4728	1.48428	8.58759	0.849939	0.0364732	0.00319917
4729	1.48459	8.59611	0.850349	0.0365167	0.00327237
4730	1.48491	8.60431	0.850776	0.0365573	0.00334436
4731	1.48522	8.61219	0.851222	0.036595	0.00341517
4732	1.48553	8.61975	0.851686	0.0366296	0.00348451
4733	1.48585	8.62698	0.852168	0.0366613	0.00355262
4734	1.48616	8.63388	0.852667	0.0366899	0.00361913
4735	1.48648	8.64045	0.853186	0.0367154	0.00368438
4736	1.48679	8.64669	0.853721	0.0367378	0.00374799
4737	1.4871	8.65259	0.854275	0.036757	0.00381022
4738	1.48742	8.65816	0.854848	0.0367732	0.0038711
4739	1.48773	8.66338	0.855437	0.0367861	0.00393037
4740	1.48805	8.66826	0.856044	0.0367957	0.00398776
4741	1.48836	8.6728	0.856668	0.0368019	0.00404346
4742	1.48867	8.67699	0.857308	0.0368046	0.00409707
4743	1.48899	8.68083	0.857964	0.0368039	0.00414885
4744	1.4893	8.68433	0.858636	0.0367997	0.00419876
4745	1.48962	8.68748	0.859324	0.0367919	0.00424654
4746	1.48993	8.69027	0.860026	0.0367804	0.00429193
4747	1.49024	8.69272	0.860741	0.0367651	0.00433468
4748	1.49056	8.69481	0.86147	0.0367462	0.00437516
4749	1.49087	8.69655	0.862212	0.0367236	0.00441338
4750	1.49119	8.69794	0.862968	0.0366973	0.00444919
4751	1.4915	8.69897	0.863735	0.0366672	0.00448226
4752	1.49181	8.69965	0.864514	0.0366335	0.00451289
4753	1.49213	8.69997	0.865305	0.0365959	0.00454092
4754	1.49244	8.69994	0.866107	0.0365548	0.00456653
4755	1.49276	8.69955	0.866922	0.03651	0.00458983
4756	1.49307	8.69881	0.868647	0.0364661	0.00498609
4757	1.49338	8.69771	0.870192	0.0365005	0.00525736
4758	1.4937	8.69626	0.871543	0.0364957	0.00540226
4759	1.49401	8.69446	0.872621	0.0364413	0.00540515
4760	1.49433	8.6923	0.873519	0.0363584	0.00534346
4761	1.49464	8.68979	0.874373	0.0362679	0.00528888
4762	1.49495	8.68693	0.875286	0.0361834	0.00527816
4763	1.49527	8.68372	0.876311	0.0361114	0.00531911
4764	1.49558	8.68016	0.877459	0.0360524	0.00540411
4765	1.4959	8.67625	0.878707	0.0360032	0.00551909
4766	1.49621	8.672	0.88002	0.0359586	0.00564857
4767	1.49652	8.6674	0.881356	0.035913	0.00577895
4768	1.49684	8.66246	0.882684	0.0358619	0.00590026
4769	1.49715	8.65717	0.883981	0.0358023	0.00600639
4770	1.49747	8.65155	0.885239	0.0357334	0.00609534
4771	1.49778	8.64558	0.886457	0.0356557	0.00616826
4772	1.49809	8.63929	0.887645	0.0355707	0.00622824
4773	1.49841	8.63266	0.888813	0.0354801	0.00627891
4774	1.49872	8.62569	0.889971	0.0353854	0.00632337
4775	1.49904	8.6184	0.891129	0.0352878	0.00636408
4776	1.49935	8.61079	0.892294	0.035188	0.00640294
4777	1.49966	8.60285	0.893468	0.0350864	0.00644083
4778	1.49998	8.59459	0.894655	0.0349831	0.00647819
4779	1.50029	8.58601	0.895855	0.0348781	0.00651538
4780	1.50061	8.57712	0.897066	0.0347712	0.00655176
4781	1.50092	8.56791	0.898287	0.034662	0.00658693
4782	1.50123	8.5584	0.899515	0.0345502	0.00662034
4783	1.50155	8.54859	0.90075	0.0344356	0.00665163
4784	1.50186	8.53847	0.901988	0.0343182	0.00668048
4785	1.50218	8.52805	0.903229	0.0341978	0.00670644
4786	1.50249	8.51734	0.90447	0.0340743	0.0067291
4787	1.5028	8.50635	0.90571	0.0339478	0.00674821
4788	1.50312	8.49506	0.906949	0.0338181	0.0067636
4789	1.50343	8.48349	0.908183	0.0336852	0.0067749
4790	1.50375	8.47165	0.909412	0.0335491	0.0067817
4791	1.50406	8.45953	0.910635	0.0334099	0.00678392
4792	1.50437	8.44714	0.911851	0.0332674	0.00678133
4793	1.50469	8.43448	0.91306	0.0331218	0.0067741
4794	1.505	8.42157	0.914259	0.0329731	0.00676198
4795	1.50532	8.4084	0.915451	0.0328217	0.00674531
4796	1.50563	8.39498	0.916632	0.0326675	0.00672409
4797	1.50594	8.38131	0.917804	0.0325106	0.00669841
4798	1.50626	8.3674	0.918965	0.0323512	0.00666827
4799	1.50657	8.35325	0.920115	0.0321893	0.00663372
4800	1.50689	8.33887	0.921255	0.0320252	0.00659503
4801	1.5072	8.32426	0.922384	0.0318589	0.00655244
4802	1.50751	8.30943	0.923501	0.0316905	0.00650611
4803	1.50783	8.29439	0.924607	0.0315202	0.00645612
4804	1.50814	8.27913	0.925703	0.0313482	0.00640353
4805	1.50846	8.26367	0.926786	0.0311744	0.00634727
4806	1.50877	8.24801	0.927855	0.0309988	0.00628743
4807	1.50908	8.23216	0.92891	0.0308216	0.00622416
4808	1.5094	8.21611	0.929952	0.0306432	0.00615771
4809	1.50971	8.19989	0.93098	0.0304633	0.00608858
4810	1.51003	8.18348	0.931993	0.0302822	0.00601675
4811	1.51034	8.1669	0.932992	0.0301002	0.0059423
4812	1.51065	8.15016	0.933976	0.0299174	0.00586542
4813	1.51097	8.13326	0.934945	0.0297337	0.00578626
4814	1.51128	8.1162	0.9359	0.0295495	0.00570491
4815	1.5116	8.099	0.936837	0.0293645	0.0056213
4816	1.51191	8.08166	0.937757	0.0291789	0.00553537
4817	1.51222	8.06418	0.938661	0.0289929	0.00544751
4818	1.51254	8.04657	0.939548	0.0288068	0.00535788
4819	1.51285	8.02883	0.940419	0.0286207	0.0052667
4820	1.51317	8.01098	0.941272	0.0284345	0.00517393
4821	1.51348	7.99302	0.942107	0.0282485	0.00507962
4822	1.51379	7.97496	0.942924	0.0280628	0.0049838
4823	1.51411	7.9568	0.943724	0.0278779	0.00488678
4824	1.51442	7.93854	0.944504	0.0276932	0.00478835
4825	1.51474	7.92021	0.945266	0.027509	0.00468853
4826	1.51505	7.90179	0.946009	0.0273253	0.00458747
4827	1.51536	7.8833	0.946731	0.0271421	0.00448523
4828	1.51568	7.86475	0.947434	0.0269598	0.00438187
4829	1.51599	7.84614	0.948117	0.0267785	0.00427754
4830	1.51631	7.82748	0.948782	0.0265982	0.00417249
4831	1.51662	7.80877	0.949426	0.0264188	0.00406617
4832	1.51693	7.79002	0.950051	0.0262408	0.00395919
4833	1.51725	7.77125	0.950656	0.026064	0.00385171
4834	1.51756	7.75244	0.951243	0.0258887	0.00374382
4835	1.51788	7.73362	0.95181	0.0257149	0.00363582
4836	1.51819	7.71479	0.952358	0.0255426	0.00352744
4837	1.5185	7.69595	0.952888	0.0253718	0.00341868
4838	1.51882	7.67711	0.953399	0.0252025	0.00330962
4839	1.51913	7.65828	0.953891	0.0250348	0.00320025
4840	1.51945	7.63946	0.954366	0.0248689	0.00309131
4841	1.51976	7.62067	0.954823	0.0247048	0.00298231
4842	1.52007	7.6019	0.955262	0.0245422	0.00287292
4843	1.52039	7.58317	0.955683	0.0243813	0.00276367
4844	1.5207	7.56449	0.956087	0.0242223	0.00265466
4845	1.52102	7.54584	0.956474	0.0240654	0.00254582
4846	1.52133	7.52726	0.956844	0.0239103	0.0024373
4847	1.52164	7.50873	0.957198	0.0237569	0.00232935
4848	1.52196	7.49028	0.957536	0.0236055	0.00222177
4849	1.52227	7.47189	0.957858	0.023456	0.00211447
4850	1.52259	7.45359	0.958164	0.0233083	0.00200715
4851	1.5229	7.43538	0.958455	0.0231628	0.00190054
4852	1.52321	7.41726	0.958732	0.0230191	0.001795
4853	1.52353	7.39924	0.958995	0.0228772	0.00168987
4854	1.52384	7.38132	0.959242	0.0227372	0.00158535
4855	1.52416	7.36352	0.959476	0.0225994	0.0014814
4856	1.52447	7.34584	0.959695	0.0224634	0.001378
4857	1.52478	7.32829	0.959899	0.0223293	0.00127522
4858	1.5251	7.31086	0.96009	0.0221972	0.00117315
4859	1.52541	7.29358	0.960268	0.0220671	0.00107182
4860	1.52573	7.27644	0.960432	0.0219389	0.000971239
4861	1.52604	7.25945	0.960582	0.0218127	0.000871243
4862	1.52635	7.24261	0.96072	0.0216885	0.000772291
4863	1.52667	7.22594	0.960844	0.0215663	0.000674005
4864	1.52698	7.20944	0.960955	0.0214461	0.000576457
4865	1.5273	7.19311	0.961053	0.0213281	0.000479711
4866	1.52761	7.17696	0.961137	0.0212121	0.00038354
4867	1.52792	7.161	0.961208	0.021098	0.000288481
4868	1.52824	7.14522	0.961266	0.0209863	0.000194052
4869	1.52855	7.12965	0.961311	0.0208766	0.000100165
4870	1.52887	7.11428	0.961341	0.0207692	7.65291e-06
4871	1.52918	7.09911	0.961359	0.020664	-8.45151e-05
4872	1.52949	7.08416	0.961362	0.0205609	-0.000176023
4873	1.52981	7.06943	0.961351	0.0204599	-0.0002672
4874	1.53012	7.05492	0.961325	0.0203612	-0.000356946
4875	1.53044	7.04064	0.961285	0.0202646	-0.000446448
4876	1.53075	7.02659	0.961229	0.0201703	-0.000535386
4877	1.53106	7.01278	0.961157	0.0200781	-0.000624159
4878	1.53138	6.99922	0.961069	0.0199881	-0.000712295
4879	1.53169	6.9859	0.960966	0.0199006	-0.000799652
4880	1.53201	6.97284	0.960846	0.0198154	-0.000886697
4881	1.53232	6.96004	0.960709	0.0197327	-0.00097306
4882	1.53263	6.9475	0.960557	0.0196528	-0.00105821
4883	1.53295	6.93522	0.960388	0.0195752	-0.00114364
4884	1.53326	6.92322	0.960202	0.0195006	-0.00122751
4885	1.53358	6.9115	0.959999	0.0194285	-0.00131134
4886	1.53389	6.90005	0.95978	0.0193592	-0.00139355
4887	1.5342	6.88889	0.959541	0.0192924	-0.00147587
4888	1.53452	6.87801	0.959286	0.0192287	-0.00155718
4889	1.53483	6.86743	0.959012	0.0191676	-0.00163836
4890	1.53515	6.85714	0.95872	0.0191097	-0.00171825
4891	1.53546	6.84715	0.958411	0.019055	-0.00179681
4892	1.53577	6.83747	0.958083	0.0190032	-0.00187506
4893	1.53609	6.82809	0.957738	0.0189545	-0.00195221
4894	1.5364	6.81902	0.957373	0.0189089	-0.00202852
4895	1.53672	6.81026	0.956992	0.0188668	-0.00210329
4896	1.53703	6.80182	0.95659	0.018828	-0.00217762
4897	1.53734	6.7937	0.95617	0.0187923	-0.00225099
4898	1.53766	6.7859	0.955733	0.0187602	-0.00232257
4899	1.53797	6.77842	0.955277	0.0187312	-0.00239343
4900	1.53829	6.77127	0.954802	0.0187056	-0.00246288
4901	1.5386	6.76445	0.95431	0.0186835	-0.00253094
4902	1.53891	6.75796	0.953799	0.0186653	-0.0025974
4903	1.53923	6.75181	0.95327	0.0186504	-0.00266295
4904	1.53954	6.74599	0.952723	0.0186395	-0.0027267
4905	1.53986	6.74051	0.952158	0.018632	-0.00278935
4906	1.54017	6.73538	0.951575	0.0186283	-0.00285041
4907	1.54048	6.73058	0.950976	0.018629	-0.00290885
4908	1.5408	6.72613	0.950359	0.0186332	-0.00296598
4909	1.54111	6.72202	0.949725	0.0186413	-0.00302148
4910	1.54143	6.71827	0.949075	0.0186534	-0.00307496
4911	1.54174	6.71486	0.948409	0.0186695	-0.00312644
4912	1.54205	6.7118	0.947725	0.018689	-0.00317683
4913	1.54237	6.70909	0.947026	0.0187129	-0.00322449
4914	1.54268	6.70673	0.946312	0.018741	-0.0032697
4915	1.543	6.70472	0.945583	0.018773	-0.00331289
4916	1.54331	6.70307	0.944839	0.0188088	-0.00335414
4917	1.54362	6.70177	0.94408	0.0188488	-0.00339314
4918	1.54394	6.70083	0.943307	0.0188926	-0.00342988
4919	1.54425	6.70024	0.942518	0.0189401	-0.00346494
4920	1.54457	6.7	0.941718	0.0189922	-0.00349678
4921	1.54488	6.70013	0.940901	0.0190471	-0.0035277
4922	1.54519	6.7006	0.939204	0.0190969	-0.00390833
4923	1.54551	6.70143	0.937599	0.0190622	-0.00421903
4924	1.54582	6.70262	0.936082	0.0190564	-0.00446001
4925	1.54614	6.70415	0.934873	0.0191112	-0.00452593
4926	1.54645	6.70605	0.933931	0.0192089	-0.00447143
4927	1.54676	6.70829	0.933098	0.0193212	-0.00439583
4928	1.54708	6.71089	0.93223	0.0194279	-0.0043606
4929	1.54739	6.71384	0.931242	0.0195199	-0.00438778
4930	1.54771	6.71713	0.93011	0.0195962	-0.00447015
4931	1.54802	6.72078	0.928854	0.0196607	-0.00458971
4932	1.54833	6.72477	0.927518	0.0197205	-0.00472619
4933	1.54865	6.72911	0.926155	0.0197833	-0.00486146
4934	1.54896	6.7338	0.924808	0.0198541	-0.00498194
4935	1.54928	6.73883	0.923502	0.0199356	-0.00508084
4936	1.54959	6.7442	0.922245	0.0200276	-0.00515839
4937	1.5499	6.74991	0.921029	0.0201284	-0.00522023
4938	1.55022	6.75595	0.919841	0.0202355	-0.0052711
4939	1.55053	6.76233	0.918666	0.0203458	-0.00531548
4940	1.55085	6.76905	0.917488	0.0204577	-0.00535844
4941	1.55116	6.77609	0.916301	0.0205711	-0.00540265
4942	1.55147	6.78346	0.9151	0.0206844	-0.00544613
4943	1.55179	6.79116	0.913883	0.0207982	-0.0054897
4944	1.5521	6.79918	0.912654	0.0209132	-0.00553266
4945	1.55242	6.80752	0.911414	0.0210299	-0.00557391
4946	1.55273	6.81617	0.910167	0.0211484	-0.00561254
4947	1.55304	6.82514	0.908914	0.0212689	-0.00564772
4948	1.55336	6.83442	0.90766	0.0213928	-0.00568023
4949	1.55367	6.84401	0.906405	0.0215188	-0.00570879
4950	1.55399	6.8539	0.905148	0.0216476	-0.00573427
4951	1.5543	6.86409	0.903891	0.0217787	-0.00575662
4952	1.55461	6.87458	0.902637	0.0219127	-0.00577548
4953	1.55493	6.88536	0.901385	0.0220488	-0.00579066
4954	1.55524	6.89644	0.900138	0.022188	-0.00580226
4955	1.55556	6.90779	0.898892	0.0223287	-0.00581053
4956	1.55587	6.91943	0.897652	0.0224719	-0.00581502
4957	1.55618	6.93134	0.896418	0.0226172	-0.00581582
4958	1.5565	6.94353	0.895192	0.0227645	-0.0058127
4959	1.55681	6.95598	0.893974	0.0229138	-0.00580545
4960	1.55713	6.9687	0.892765	0.0230652	-0.00579356
4961	1.55744	6.98168	0.891566	0.0232185	-0.00577766
4962	1.55775	6.99492	0.890378	0.0233734	-0.00575776
4963	1.55807	7.0084	0.889199	0.0235293	-0.00573421
4964	1.55838	7.02213	0.888029	0.0236862	-0.00570691
4965	1.5587	7.0361	0.886873	0.0238453	-0.00567566
4966	1.55901	7.05031	0.885729	0.0240055	-0.00564046
4967	1.55932	7.06474	0.884597	0.0241663	-0.00560149
4968	1.55964	7.07941	0.883478	0.0243285	-0.00555872
4969	1.55995	7.09429	0.882372	0.0244919	-0.00551236
4970	1.56027	7.10939	0.88128	0.0246557	-0.00546272
4971	1.56058	7.12469	0.880201	0.0248204	-0.00540975
4972	1.56089	7.1402	0.879136	0.0249856	-0.00535366
4973	1.56121	7.15591	0.878087	0.0251519	-0.00529412
4974	1.56152	7.17182	0.877053	0.0253185	-0.00523163
4975	1.56184	7.18791	0.876035	0.0254857	-0.00516622
4976	1.56215	7.20418	0.87503	0.0256529	-0.00509811
4977	1.56246	7.22063	0.874041	0.0258203	-0.00502727
4978	1.56278	7.23725	0.873069	0.0259883	-0.00495363
4979	1.56309	7.25403	0.872114	0.0261567	-0.00487728
4980	1.56341	7.27097	0.871174	0.0263248	-0.00479857
4981	1.56372	7.28806	0.870252	0.0264934	-0.00471739
4982	1.56403	7.3053	0.869347	0.0266617	-0.00463403
4983	1.56435	7.32268	0.868459	0.0268304	-0.00454826
4984	1.56466	7.34019	0.86759	0.026999	-0.00446037
4985	1.56498	7.35784	0.866738	0.0271671	-0.00437052
4986	1.56529	7.3756	0.865905	0.0273358	-0.00427834
4987	1.5656	7.39348	0.865091	0.0275041	-0.00418429
4988	1.56592	7.41146	0.864295	0.027672	-0.0040884
4989	1.56623	7.42955	0.863518	0.0278399	-0.00399063
4990	1.56655	7.44774	0.86276	0.0280074	-0.00389119
4991	1.56686	7.46601	0.862021	0.0281744	-0.00379011
4992	1.56717	7.48437	0.861301	0.0283412	-0.00368759
4993	1.56749	7.5028	0.860599	0.0285072	-0.00358366
4994	1.5678	7.52131	0.859918	0.0286729	-0.00347843
4995	1.56812	7.53987	0.859255	0.0288377	-0.00337216
4996	1.56843	7.5585	0.85861	0.0290018	-0.00326487
4997	1.56874	7.57717	0.857982	0.0291651	-0.00315676
4998	1.56906	7.59589	0.857373	0.0293276	-0.00304797
4999	1.56937	7.61464	0.85678	0.0294891	-0.00293865
5000	1.56969	7.63343	0.856204	0.0296495	-0.00282883
5001	1.57	7.65224	0.855645	0.029809	-0.00271883
5002	1.57031	7.67106	0.855102	0.0299674	-0.00260831
5003	1.57063	7.6899	0.854576	0.0301246	-0.00249777
5004	1.57094	7.70874	0.854067	0.0302807	-0.00238699
5005	1.57126	7.72758	0.853572	0.0304354	-0.00227647
5006	1.57157	7.7464	0.853093	0.0305887	-0.00216627
5007	1.57188	7.76521	0.852627	0.0307405	-0.00205648
5008	1.5722	7.784	0.852176	0.0308909	-0.00194706
5009	1.57251	7.80276	0.851738	0.0310398	-0.00183803
5010	1.57283	7.82148	0.851315	0.0311873	-0.00172941
5011	1.57314	7.84016	0.850906	0.0313333	-0.00162105
5012	1.57345	7.85879	0.850511	0.0314779	-0.0015131
5013	1.57377	7.87736	0.85013	0.031621	-0.00140559
5014	1.57408	7.89587	0.849763	0.0317626	-0.00129851
5015	1.5744	7.91431	0.84941	0.0319027	-0.0011917
5016	1.57471	7.93267	0.849071	0.0320414	-0.00108531
5017	1.57502	7.95095	0.848747	0.0321786	-0.00097929
5018	1.57534	7.96914	0.848436	0.0323143	-0.000873636
5019	1.57565	7.98724	0.84814	0.0324486	-0.000768329
5020	1.57597	8.00523	0.847858	0.0325814	-0.000663359
5021	1.57628	8.02312	0.84759	0.0327128	-0.000558727
5022	1.57659	8.04089	0.847337	0.0328427	-0.000454436
5023	1.57691	8.05854	0.847098	0.0329712	-0.000350497
5024	1.57722	8.07606	0.846874	0.0330981	-0.000246921
5025	1.57754	8.09345	0.846665	0.0332235	-0.000143726
5026	1.57785	8.1107	0.84647	0.0333474	-4.09153e-05
5027	1.57816	8.1278	0.84629	0.0334696	6.15007e-05
5028	1.57848	8.14475	0.846125	0.0335903	0.00016347
5029	1.57879	8.16155	0.845974	0.0337093	0.000265002
5030	1.57911	8.17818	0.845839	0.0338266	0.000366035
5031	1.57942	8.19464	0.845718	0.0339421	0.000466531
5032	1.57973	8.21092	0.845613	0.0340557	0.000566576
5033	1.58005	8.22703	0.845522	0.0341677	0.000666122
5034	1.58036	8.24295	0.845448	0.034278	0.000765218
5035	1.58068	8.25867	0.845389	0.0343866	0.000863834
5036	1.58099	8.27419	0.845345	0.0344934	0.000961921
5037	1.5813	8.28952	0.845318	0.0345984	0.00105949
5038	1.58162	8.30463	0.845307	0.0347013	0.00115604
5039	1.58193	8.31953	0.84531	0.0348022	0.00125184
5040	1.58225	8.33421	0.84533	0.0349012	0.00134726
5041	1.58256	8.34866	0.845366	0.0349981	0.0014419
5042	1.58287	8.36288	0.845419	0.035093	0.001536
5043	1.58319	8.37687	0.845489	0.035186	0.00162961
5044	1.5835	8.39062	0.845576	0.035277	0.00172272
5045	1.58382	8.40412	0.845681	0.0353659	0.00181524
5046	1.58413	8.41737	0.845803	0.0354527	0.00190718
5047	1.58444	8.43037	0.845943	0.0355372	0.00199833
5048	1.58476	8.44311	0.8461	0.0356192	0.00208858
5049	1.58507	8.45558	0.846274	0.035699	0.00217752
5050	1.58539	8.46779	0.846464	0.0357763	0.00226557
5051	1.5857	8.47972	0.846672	0.035851	0.00235277
5052	1.58601	8.49138	0.846897	0.0359234	0.00243875
5053	1.58633	8.50275	0.847139	0.0359931	0.00252353
5054	1.58664	8.51385	0.847398	0.0360602	0.00260742
5055	1.58696	8.52465	0.847675	0.0361245	0.00269029
5056	1.58727	8.53516	0.84797	0.0361861	0.00277211
5057	1.58758	8.54537	0.848282	0.036245	0.0028524
5058	1.5879	8.55528	0.848611	0.036301	0.00293124
5059	1.58821	8.56489	0.848958	0.0363543	0.00300896
5060	1.58853	8.5742	0.849322	0.0364049	0.00308531
5061	1.58884	8.58319	0.849704	0.0364526	0.00316059
5062	1.58915	8.59187	0.850105	0.0364977	0.0032348
5063	1.58947	8.60023	0.850523	0.0365399	0.00330754
5064	1.58978	8.60827	0.85096	0.0365791	0.0033791
5065	1.5901	8.61599	0.851415	0.0366155	0.00344951
5066	1.59041	8.62339	0.851889	0.0366489	0.00351848
5067	1.59072	8.63046	0.852381	0.0366793	0.00358621
5068	1.59104	8.6372	0.852891	0.0367065	0.00365236
5069	1.59135	8.6436	0.853418	0.0367306	0.00371687
5070	1.59167	8.64967	0.853964	0.0367516	0.00378007
5071	1.59198	8.6554	0.854529	0.0367694	0.00384195
5072	1.59229	8.6608	0.855111	0.0367841	0.00390229
5073	1.59261	8.66585	0.85571	0.0367956	0.00396104
5074	1.59292	8.67056	0.856327	0.0368036	0.00401784
5075	1.59324	8.67492	0.85696	0.0368082	0.00407283
5076	1.59355	8.67894	0.857609	0.0368093	0.0041256
5077	1.59386	8.68262	0.858273	0.0368069	0.0041764
5078	1.59418	8.68594	0.858953	0.0368009	0.0042252
5079	1.59449	8.68891	0.859648	0.0367911	0.0042715
5080	1.59481	8.69153	0.860355	0.0367775	0.00431521
5081	1.59512	8.6938	0.861077	0.0367603	0.00435666
5082	1.59543	8.69572	0.861812	0.0367394	0.00439587
5083	1.59575	8.69729	0.862561	0.0367149	0.00443278
5084	1.59606	8.6985	0.863322	0.0366868	0.00446732
5085	1.59638	8.69935	0.864095	0.0366548	0.00449901
5086	1.59669	8.69985	0.86488	0.036619	0.00452797
5087	1.597	8.7	0.865676	0.0365796	0.00455458
5088	1.59732	8.69979	0.866484	0.0365366	0.00457893
5089	1.59763	8.69923	0.868203	0.0364945	0.00497635
5090	1.59795	8.69831	0.869743	0.0365306	0.00524877
5091	1.59826	8.69704	0.871089	0.0365276	0.00539487
5092	1.59857	8.69541	0.872162	0.0364752	0.00539919
5093	1.59889	8.69343	0.873055	0.0363941	0.00533878
5094	1.5992	8.6911	0.873904	0.0363053	0.00528537
5095	1.59952	8.68841	0.874812	0.0362226	0.00527579
5096	1.59983	8.68538	0.875833	0.0361522	0.00531784
5097	1.60014	8.68199	0.876976	0.0360948	0.00540391
5098	1.60046	8.67826	0.878221	0.0360474	0.00551998
5099	1.60077	8.67418	0.879528	0.0360044	0.00565051
5100	1.60109	8.66975	0.880861	0.0359604	0.00578193
5101	1.6014	8.66498	0.882184	0.0359108	0.00590426
5102	1.60171	8.65987	0.883477	0.0358528	0.00601138
5103	1.60203	8.65441	0.88473	0.0357854	0.00610131
5104	1.60234	8.64862	0.885945	0.0357092	0.00617518
5105	1.60266	8.64249	0.887129	0.0356256	0.00623613
5106	1.60297	8.63603	0.888293	0.0355364	0.00628775
5107	1.60328	8.62923	0.889448	0.0354432	0.00633318
5108	1.6036	8.62211	0.890603	0.035347	0.00637488
5109	1.60391	8.61465	0.891765	0.0352486	0.00641478
5110	1.60423	8.60688	0.892937	0.0351484	0.00645372
5111	1.60454	8.59878	0.894122	0.0350466	0.00649223
5112	1.60485	8.59036	0.89532	0.034943	0.00653052
5113	1.60517	8.58162	0.896529	0.0348374	0.00656798
5114	1.60548	8.57258	0.897749	0.0347297	0.00660425
5115	1.6058	8.56322	0.898977	0.0346192	0.00663888
5116	1.60611	8.55356	0.90021	0.034506	0.00667126
5117	1.60642	8.54359	0.901448	0.0343899	0.00670132
5118	1.60674	8.53332	0.902689	0.0342709	0.00672859
5119	1.60705	8.52276	0.903931	0.0341488	0.00675257
5120	1.60737	8.51191	0.905172	0.0340235	0.00677287
5121	1.60768	8.50077	0.906411	0.0338949	0.00678923
5122	1.60799	8.48934	0.907647	0.0337634	0.00680165
5123	1.60831	8.47763	0.908877	0.0336284	0.00680968
5124	1.60862	8.46565	0.910102	0.0334903	0.00681303
5125	1.60894	8.4534	0.911319	0.0333489	0.00681155
5126	1.60925	8.44088	0.91253	0.0332044	0.00680535
5127	1.60956	8.42809	0.913731	0.0330567	0.00679418
5128	1.60988	8.41505	0.914923	0.032906	0.00677824
5129	1.61019	8.40175	0.916107	0.0327526	0.00675776
5130	1.61051	8.38821	0.917281	0.0325966	0.00673278
5131	1.61082	8.37442	0.918445	0.0324379	0.00670345
5132	1.61113	8.36039	0.919598	0.0322767	0.00666973
5133	1.61145	8.34612	0.92074	0.0321133	0.00663188
5134	1.61176	8.33163	0.921871	0.0319476	0.00658994
5135	1.61208	8.31691	0.922992	0.0317799	0.00654432
5136	1.61239	8.30198	0.924101	0.0316101	0.00649505
5137	1.6127	8.28683	0.925201	0.0314387	0.00644311
5138	1.61302	8.27147	0.926288	0.0312654	0.0063876
5139	1.61333	8.25591	0.927362	0.0310905	0.00632857
5140	1.61365	8.24015	0.928422	0.030914	0.0062662
5141	1.61396	8.2242	0.92947	0.030736	0.00620065
5142	1.61427	8.20806	0.930503	0.0305565	0.00613216
5143	1.61459	8.19174	0.931521	0.0303758	0.006061
5144	1.6149	8.17525	0.932526	0.030194	0.00598724
5145	1.61522	8.15859	0.933516	0.0300113	0.00591098
5146	1.61553	8.14177	0.934492	0.0298279	0.00583241
5147	1.61584	8.12479	0.935453	0.0296439	0.00575176
5148	1.61616	8.10766	0.936397	0.0294591	0.00566897
5149	1.61647	8.09039	0.937325	0.0292737	0.00558392
5150	1.61679	8.07297	0.938236	0.0290878	0.00549667
5151	1.6171	8.05543	0.939131	0.0289016	0.00540755
5152	1.61741	8.03776	0.940009	0.0287154	0.00531686
5153	1.61773	8.01996	0.94087	0.0285291	0.00522458
5154	1.61804	8.00206	0.941713	0.0283428	0.00513076
5155	1.61836	7.98405	0.942539	0.0281568	0.00503543
5156	1.61867	7.96593	0.943346	0.0279715	0.00493885
5157	1.61898	7.94773	0.944136	0.0277866	0.00484084
5158	1.6193	7.92943	0.944907	0.0276021	0.00474156
5159	1.61961	7.91105	0.945658	0.0274179	0.00464098
5160	1.61993	7.8926	0.94639	0.0272343	0.00453917
5161	1.62024	7.87408	0.947102	0.0270514	0.00443621
5162	1.62055	7.8555	0.947794	0.0268695	0.00433223
5163	1.62087	7.83686	0.948468	0.0266886	0.00422731
5164	1.62118	7.81818	0.949121	0.0265086	0.00412129
5165	1.6215	7.79945	0.949756	0.02633	0.00401464
5166	1.62181	7.78068	0.95037	0.0261526	0.00390746
5167	1.62212	7.76189	0.950966	0.0259765	0.00379976
5168	1.62244	7.74308	0.951541	0.0258017	0.00369143
5169	1.62275	7.72425	0.952099	0.0256287	0.00358328
5170	1.62307	7.70541	0.952638	0.0254572	0.00347478
5171	1.62338	7.68657	0.953158	0.0252872	0.00336593
5172	1.62369	7.66774	0.95366	0.0251188	0.00325681
5173	1.62401	7.64891	0.954143	0.0249519	0.00314738
5174	1.62432	7.63011	0.954608	0.0247868	0.0030384
5175	1.62464	7.61133	0.955057	0.0246236	0.00292941
5176	1.62495	7.59258	0.955487	0.0244618	0.00282003
5177	1.62526	7.57387	0.955899	0.0243018	0.00271083
5178	1.62558	7.5552	0.956294	0.0241438	0.00260179
5179	1.62589	7.53659	0.956672	0.0239877	0.00249307
5180	1.62621	7.51803	0.957034	0.0238336	0.00238459
5181	1.62652	7.49954	0.957379	0.0236812	0.00227686
5182	1.62683	7.48112	0.95771	0.0235307	0.00216948
5183	1.62715	7.46278	0.958024	0.0233821	0.00206239
5184	1.62746	7.44452	0.958322	0.0232355	0.00195538
5185	1.62778	7.42635	0.958606	0.0230908	0.00184934
5186	1.62809	7.40828	0.958875	0.022948	0.00174369
5187	1.6284	7.39031	0.95913	0.0228072	0.00163871
5188	1.62872	7.37245	0.95937	0.0226683	0.00153438
5189	1.62903	7.35471	0.959596	0.0225313	0.00143063
5190	1.62935	7.33709	0.959807	0.0223962	0.00132748
5191	1.62966	7.3196	0.960005	0.0222631	0.001225
5192	1.62997	7.30225	0.960189	0.0221319	0.00112327
5193	1.63029	7.28503	0.96036	0.0220027	0.00102228
5194	1.6306	7.26797	0.960517	0.0218754	0.000922031
5195	1.63092	7.25105	0.960661	0.0217502	0.000822538
5196	1.63123	7.2343	0.960791	0.0216269	0.000723746
5197	1.63154	7.21771	0.960908	0.0215057	0.000625753
5198	1.63186	7.20129	0.961012	0.0213866	0.000528609
5199	1.63217	7.18505	0.961103	0.0212696	0.000432048
5200	1.63249	7.16899	0.961181	0.0211547	0.000336545
5201	1.6328	7.15312	0.961246	0.0210418	0.000241768
5202	1.63311	7.13745	0.961297	0.020931	0.000147667
5203	1.63343	7.12197	0.961334	0.0208224	5.42512e-05
5204	1.63374	7.1067	0.961358	0.020716	-3.83238e-05
5205	1.63406	7.09164	0.961368	0.0206118	-0.000130333
5206	1.63437	7.0768	0.961364	0.0205099	-0.000221171
5207	1.63468	7.06218	0.961346	0.0204101	-0.00031161
5208	1.635	7.04778	0.961313	0.0203124	-0.000401472
5209	1.63531	7.03362	0.961264	0.020217	-0.000490557
5210	1.63563	7.01969	0.9612	0.0201236	-0.000579778
5211	1.63594	7.006	0.961121	0.0200326	-0.000667874
5212	1.63625	6.99256	0.961025	0.0199438	-0.000755785
5213	1.63657	6.97937	0.960913	0.0198574	-0.000843065
5214	1.63688	6.96644	0.960785	0.0197735	-0.000929708
5215	1.6372	6.95377	0.960641	0.0196923	-0.00101526
5216	1.63751	6.94136	0.96048	0.0196135	-0.00110054
5217	1.63782	6.92922	0.960303	0.0195374	-0.00118523
5218	1.63814	6.91735	0.960108	0.0194641	-0.00126912
5219	1.63845	6.90576	0.959897	0.0193936	-0.00135216
5220	1.63877	6.89446	0.959668	0.0193253	-0.00143478
5221	1.63908	6.88344	0.959421	0.0192599	-0.00151654
5222	1.63939	6.87271	0.959157	0.0191975	-0.00159753
5223	1.63971	6.86227	0.958874	0.0191378	-0.00167844
5224	1.64002	6.85213	0.958574	0.0190818	-0.00175711
5225	1.64034	6.8423	0.958255	0.0190283	-0.00183619
5226	1.64065	6.83276	0.957919	0.0189784	-0.00191311
5227	1.64096	6.82354	0.957565	0.0189313	-0.00198983
5228	1.64128	6.81462	0.957192	0.0188874	-0.00206543
5229	1.64159	6.80602	0.956799	0.0188469	-0.0021405
5230	1.64191	6.79774	0.956389	0.0188097	-0.00221413
5231	1.64222	6.78977	0.95596	0.0187753	-0.00228717
5232	1.64253	6.78213	0.955513	0.0187448	-0.00235821
5233	1.64285	6.77482	0.955048	0.0187176	-0.00242809
5234	1.64316	6.76783	0.954564	0.0186934	-0.00249726
5235	1.64348	6.76118	0.954062	0.0186733	-0.00256448
5236	1.64379	6.75486	0.953542	0.0186568	-0.00263046
5237	1.6441	6.74887	0.953006	0.0186444	-0.00269429
5238	1.64442	6.74322	0.952451	0.0186354	-0.00275722
5239	1.64473	6.73791	0.951877	0.0186299	-0.00281903
5240	1.64505	6.73295	0.951284	0.0186279	-0.00287957
5241	1.64536	6.72832	0.950675	0.0186298	-0.00293823
5242	1.64567	6.72404	0.950049	0.0186362	-0.00299433
5243	1.64599	6.72011	0.949407	0.0186462	-0.00304887
5244	1.6463	6.71653	0.948748	0.0186601	-0.00310149
5245	1.64662	6.71329	0.948073	0.018678	-0.00315224
5246	1.64693	6.7104	0.947382	0.0186998	-0.00320114
5247	1.64724	6.70787	0.946676	0.0187257	-0.00324763
5248	1.64756	6.70569	0.945955	0.0187558	-0.00329186
5249	1.64787	6.70386	0.945218	0.0187897	-0.00333409
5250	1.64819	6.70238	0.944466	0.0188276	-0.00337435
5251	1.6485	6.70126	0.9437	0.0188695	-0.00341232
5252	1.64881	6.70049	0.942919	0.0189152	-0.00344798
5253	1.64913	6.70008	0.942124	0.0189647	-0.00348175
5254	1.64944	6.70002	0.941316	0.0190188	-0.00351244
5255	1.64976	6.70032	0.940492	0.0190756	-0.00354231
5256	1.65007	6.70097	0.938788	0.0191271	-0.0039223
5257	1.65038	6.70198	0.937175	0.0190942	-0.00423203
5258	1.6507	6.70334	0.935652	0.0190904	-0.00447178
5259	1.65101	6.70505	0.934437	0.0191471	-0.00453648
5260	1.65133	6.70712	0.933488	0.0192466	-0.00448101
5261	1.65164	6.70954	0.932649	0.0193608	-0.0044042
5262	1.65195	6.71231	0.931775	0.0194691	-0.00436793
5263	1.65227	6.71543	0.930781	0.019563	-0.00439393
5264	1.65258	6.7189	0.929643	0.0196407	-0.00447507
5265	1.6529	6.72272	0.92838	0.0197068	-0.00459406
5266	1.65321	6.72689	0.927038	0.0197686	-0.00473053
5267	1.65352	6.7314	0.925671	0.0198326	-0.00486359
5268	1.65384	6.73626	0.924319	0.019905	-0.00498239
5269	1.65415	6.74146	0.923007	0.0199882	-0.00508124
5270	1.65447	6.747	0.921745	0.0200818	-0.00515783
5271	1.65478	6.75287	0.920525	0.0201843	-0.00521863
5272	1.65509	6.75908	0.919334	0.0202926	-0.00526735
5273	1.65541	6.76563	0.918154	0.0204048	-0.00531184
5274	1.65572	6.77251	0.916974	0.0205184	-0.00535343
5275	1.65604	6.77972	0.915783	0.0206327	-0.00539587
5276	1.65635	6.78725	0.914578	0.0207474	-0.00543849
5277	1.65666	6.79511	0.913359	0.0208626	-0.00548104
5278	1.65698	6.80329	0.912128	0.020979	-0.00552262
5279	1.65729	6.81179	0.910886	0.0210967	-0.0055624
5280	1.65761	6.8206	0.909636	0.0212161	-0.00559957
5281	1.65792	6.82972	0.908384	0.0213387	-0.00563417
5282	1.65823	6.83916	0.90713	0.0214636	-0.0056649
5283	1.65855	6.8489	0.905875	0.0215911	-0.00569204
5284	1.65886	6.85894	0.904618	0.0217207	-0.00571607
5285	1.65918	6.86928	0.903364	0.0218535	-0.00573703
5286	1.65949	6.87991	0.902111	0.0219884	-0.00575428
5287	1.6598	6.89084	0.900861	0.0221256	-0.00576794
5288	1.66012	6.90205	0.899614	0.0222654	-0.00577828
5289	1.66043	6.91355	0.89837	0.0224069	-0.00578568
5290	1.66075	6.92532	0.897133	0.0225511	-0.00578891
5291	1.66106	6.93737	0.895902	0.0226972	-0.00578831
5292	1.66137	6.94969	0.894679	0.022845	-0.00578386
5293	1.66169	6.96228	0.893466	0.0229957	-0.00577474
5294	1.662	6.97513	0.892261	0.0231475	-0.00576183
5295	1.66232	6.98824	0.891065	0.0233011	-0.00574498
5296	1.66263	7.0016	0.889877	0.0234555	-0.00572464
5297	1.66294	7.0152	0.888703	0.0236122	-0.00570024
5298	1.66326	7.02905	0.887537	0.0237696	-0.00567212
5299	1.66357	7.04314	0.886384	0.0239285	-0.00564007
5300	1.66389	7.05746	0.885244	0.0240886	-0.00560405
5301	1.6642	7.07201	0.884115	0.0242498	-0.00556426
5302	1.66451	7.08678	0.883003	0.0244125	-0.00552048
5303	1.66483	7.10177	0.881901	0.0245757	-0.00547341
5304	1.66514	7.11698	0.880812	0.0247393	-0.00542319
5305	1.66546	7.13239	0.879741	0.0249046	-0.0053693
5306	1.66577	7.148	0.878682	0.02507	-0.00531231
5307	1.66608	7.1638	0.877638	0.0252359	-0.00525213
5308	1.6664	7.1798	0.876608	0.0254022	-0.00518919
5309	1.66671	7.19598	0.875595	0.0255694	-0.00512317
5310	1.66703	7.21234	0.874598	0.0257368	-0.00505423
5311	1.66734	7.22888	0.873616	0.0259041	-0.00498263
5312	1.66765	7.24558	0.872651	0.0260721	-0.00490813
5313	1.66797	7.26244	0.871702	0.0262399	-0.00483121
5314	1.66828	7.27946	0.870769	0.0264081	-0.00475181
5315	1.6686	7.29662	0.869854	0.0265763	-0.00467008
5316	1.66891	7.31393	0.868955	0.0267445	-0.00458612
5317	1.66922	7.33138	0.868075	0.0269128	-0.00449992
5318	1.66954	7.34896	0.867214	0.0270814	-0.00441135
5319	1.66985	7.36666	0.86637	0.0272496	-0.00432082
5320	1.67017	7.38448	0.865542	0.0274173	-0.00422846
5321	1.67048	7.40241	0.864736	0.0275854	-0.00413393
5322	1.67079	7.42045	0.863948	0.0277533	-0.00403757
5323	1.67111	7.43859	0.863178	0.0279207	-0.00393947
5324	1.67142	7.45682	0.862427	0.0280878	-0.0038397
5325	1.67174	7.47513	0.861694	0.0282543	-0.00373835
5326	1.67205	7.49353	0.860982	0.0284208	-0.00363548
5327	1.67236	7.512	0.860288	0.0285865	-0.00353128
5328	1.67268	7.53054	0.859614	0.0287517	-0.00342579
5329	1.67299	7.54913	0.858958	0.0289162	-0.00331919
5330	1.67331	7.56778	0.858321	0.0290799	-0.00321162
5331	1.67362	7.58648	0.857701	0.0292429	-0.00310322
5332	1.67393	7.60522	0.857099	0.0294049	-0.00299416
5333	1.67425	7.62399	0.856513	0.029566	-0.00288448
5334	1.67456	7.64279	0.855946	0.0297261	-0.00277443
5335	1.67488	7.6616	0.855395	0.0298852	-0.00266393
5336	1.67519	7.68044	0.854861	0.0300433	-0.0025532
