# Supplementary material for: Data regarding the computational fluid dynamics simulations of an airfoil with plasma actuator in unsteady flow
Source: Data Brief. 2020 Feb 13;29:105286. doi: 10.1016/j.dib.2020.105286 (PMC7044653; doi:10.1016/j.dib.2020.105286)
Supplement: Multimedia component 1 [file mmc1.zip › Allegati/w60_a1/Force_w60_a1_315/Force_w60_a1_315.xlsx]

## Sheet: Foglio1
Time Step	Time	Angle of attack	Lift coefficient	Drag coefficient	Moment coefficient
[]	[s]	[deg]	[]	[]	[]
3669	1.15175	7.69008	0.85526	0.0306271	-0.0016163
3670	1.15207	7.70892	0.854732	0.0307738	-0.00150829
3671	1.15238	7.72776	0.854223	0.0309216	-0.00139875
3672	1.15269	7.74658	0.853708	0.0310654	-0.00130259
3673	1.15301	7.76539	0.853181	0.0312033	-0.00122237
3674	1.15332	7.78418	0.852646	0.0313353	-0.00115458
3675	1.15364	7.80294	0.852109	0.031463	-0.00109442
3676	1.15395	7.82166	0.851583	0.0315888	-0.00103632
3677	1.15426	7.84034	0.851081	0.0317152	-0.000974528
3678	1.15458	7.85896	0.850617	0.0318441	-0.000903644
3679	1.15489	7.87754	0.850199	0.0319766	-0.000820725
3680	1.15521	7.89604	0.849828	0.0321126	-0.000725547
3681	1.15552	7.91448	0.849499	0.0322512	-0.000621036
3682	1.15583	7.93284	0.849203	0.0323906	-0.000511399
3683	1.15615	7.95112	0.84893	0.0325293	-0.000400903
3684	1.15646	7.96931	0.848668	0.0326657	-0.000292895
3685	1.15678	7.98741	0.848411	0.032799	-0.000189402
3686	1.15709	8.0054	0.848156	0.0329288	-9.10126e-05
3687	1.1574	8.02329	0.847901	0.0330552	2.28597e-06
3688	1.15772	8.04106	0.847649	0.0331783	9.11568e-05
3689	1.15803	8.05871	0.8474	0.0332985	0.00017665
3690	1.15835	8.07623	0.847157	0.0334162	0.000259619
3691	1.15866	8.09362	0.846923	0.0335317	0.000340773
3692	1.15897	8.11086	0.8467	0.0336452	0.000420851
3693	1.15929	8.12797	0.846489	0.0337571	0.000500183
3694	1.1596	8.14492	0.846291	0.0338674	0.000579065
3695	1.15992	8.16171	0.846107	0.0339761	0.000657761
3696	1.16023	8.17834	0.845937	0.0340835	0.000736343
3697	1.16054	8.1948	0.845782	0.0341891	0.000814993
3698	1.16086	8.21108	0.845643	0.0342932	0.000893776
3699	1.16117	8.22718	0.845519	0.0343961	0.000972958
3700	1.16149	8.2431	0.845412	0.0344976	0.00105242
3701	1.1618	8.25882	0.845321	0.0345976	0.00113228
3702	1.16211	8.27434	0.845247	0.0346964	0.00121257
3703	1.16243	8.28966	0.845191	0.0347935	0.00129327
3704	1.16274	8.30477	0.845151	0.0348888	0.00137392
3705	1.16306	8.31967	0.845128	0.0349826	0.00145509
3706	1.16337	8.33435	0.845122	0.0350748	0.00153653
3707	1.16368	8.3488	0.845134	0.0351654	0.00161817
3708	1.164	8.36302	0.845164	0.0352544	0.00170023
3709	1.16431	8.377	0.845213	0.0353418	0.00178276
3710	1.16463	8.39075	0.845281	0.0354275	0.0018657
3711	1.16494	8.40425	0.845368	0.0355116	0.00194887
3712	1.16525	8.4175	0.845474	0.0355938	0.00203217
3713	1.16557	8.43049	0.845598	0.0356741	0.00211546
3714	1.16588	8.44323	0.845742	0.0357524	0.00219867
3715	1.1662	8.4557	0.845903	0.0358283	0.00228117
3716	1.16651	8.4679	0.846083	0.0359022	0.00236355
3717	1.16682	8.47983	0.846281	0.035974	0.00244559
3718	1.16714	8.49149	0.846497	0.0360435	0.0025266
3719	1.16745	8.50286	0.846731	0.0361105	0.00260702
3720	1.16777	8.51395	0.846983	0.0361748	0.00268659
3721	1.16808	8.52475	0.847253	0.0362367	0.00276569
3722	1.16839	8.53526	0.847542	0.0362961	0.00284408
3723	1.16871	8.54547	0.847848	0.0363528	0.00292122
3724	1.16902	8.55538	0.848172	0.0364068	0.00299712
3725	1.16934	8.56499	0.848514	0.0364582	0.00307209
3726	1.16965	8.57429	0.848873	0.036507	0.00314588
3727	1.16996	8.58327	0.849251	0.036553	0.00321876
3728	1.17028	8.59195	0.849648	0.0365964	0.00329066
3729	1.17059	8.60031	0.850063	0.0366369	0.00336116
3730	1.17091	8.60835	0.850495	0.0366746	0.00343054
3731	1.17122	8.61607	0.850947	0.0367095	0.00349885
3732	1.17153	8.62346	0.851417	0.0367413	0.00356578
3733	1.17185	8.63052	0.851905	0.0367703	0.00363155
3734	1.17216	8.63726	0.852411	0.0367962	0.00369579
3735	1.17248	8.64366	0.852935	0.0368189	0.00375848
3736	1.17279	8.64973	0.853478	0.0368386	0.00381994
3737	1.1731	8.65546	0.854039	0.0368553	0.00388018
3738	1.17342	8.66085	0.854619	0.0368689	0.00393909
3739	1.17373	8.6659	0.855216	0.0368793	0.00399641
3740	1.17405	8.6706	0.85583	0.0368863	0.00405178
3741	1.17436	8.67496	0.856461	0.0368901	0.00410543
3742	1.17467	8.67898	0.857107	0.0368903	0.00415695
3743	1.17499	8.68265	0.85777	0.036887	0.00420654
3744	1.1753	8.68597	0.858448	0.0368802	0.00425418
3745	1.17562	8.68894	0.859141	0.0368698	0.00429966
3746	1.17593	8.69156	0.859847	0.0368555	0.0043423
3747	1.17624	8.69382	0.860567	0.0368376	0.00438265
3748	1.17656	8.69574	0.861301	0.0368161	0.00442085
3749	1.17687	8.6973	0.862048	0.0367909	0.00445681
3750	1.17719	8.69851	0.862808	0.0367622	0.00449037
3751	1.1775	8.69936	0.86358	0.0367295	0.0045211
3752	1.17781	8.69986	0.864363	0.0366931	0.00454914
3753	1.17813	8.7	0.865158	0.0366531	0.00457487
3754	1.17844	8.69979	0.865965	0.0366096	0.00459843
3755	1.17876	8.69922	0.866783	0.0365624	0.00461942
3756	1.17907	8.6983	0.867612	0.0365118	0.00463824
3757	1.17938	8.69702	0.868453	0.0364578	0.00465501
3758	1.1797	8.69539	0.869306	0.0364004	0.00466979
3759	1.18001	8.69341	0.87017	0.0363396	0.00468235
3760	1.18033	8.69107	0.871044	0.0362752	0.00469253
3761	1.18064	8.68838	0.871929	0.0362077	0.00470078
3762	1.18095	8.68535	0.872825	0.0361369	0.00470728
3763	1.18127	8.68196	0.873733	0.0360631	0.00471209
3764	1.18158	8.67822	0.874652	0.0359862	0.00471521
3765	1.1819	8.67414	0.875582	0.0359062	0.00471659
3766	1.18221	8.66971	0.876521	0.035823	0.00471587
3767	1.18252	8.66493	0.87747	0.0357368	0.0047134
3768	1.18284	8.65982	0.87843	0.0356475	0.00470924
3769	1.18315	8.65436	0.879399	0.0355551	0.00470335
3770	1.18347	8.64856	0.880377	0.0354598	0.00469567
3771	1.18378	8.64243	0.881364	0.0353616	0.00468652
3772	1.18409	8.63597	0.88236	0.0352604	0.00467544
3773	1.18441	8.62917	0.883362	0.0351562	0.00466228
3774	1.18472	8.62204	0.884372	0.0350489	0.00464697
3775	1.18504	8.61458	0.885387	0.0349386	0.00462954
3776	1.18535	8.6068	0.886408	0.0348252	0.00460986
3777	1.18566	8.5987	0.887434	0.034709	0.00458821
3778	1.18598	8.59028	0.888464	0.0345897	0.00456418
3779	1.18629	8.58154	0.889497	0.0344674	0.0045377
3780	1.18661	8.57249	0.890532	0.0343422	0.0045089
3781	1.18692	8.56313	0.89157	0.0342138	0.00447755
3782	1.18723	8.55346	0.892608	0.0340824	0.00444359
3783	1.18755	8.54349	0.893647	0.0339482	0.00440744
3784	1.18786	8.53322	0.894686	0.0338112	0.00436877
3785	1.18818	8.52266	0.895724	0.0336712	0.00432744
3786	1.18849	8.5118	0.896761	0.0335285	0.0042835
3787	1.1888	8.50066	0.897796	0.0333832	0.00423738
3788	1.18912	8.48923	0.89883	0.0332355	0.00418914
3789	1.18943	8.47752	0.899861	0.0330854	0.00413865
3790	1.18975	8.46553	0.900889	0.0329328	0.00408575
3791	1.19006	8.45328	0.901914	0.0327779	0.00403057
3792	1.19037	8.44075	0.902936	0.0326211	0.00397379
3793	1.19069	8.42797	0.903955	0.0324623	0.00391498
3794	1.191	8.41492	0.90497	0.0323016	0.00385424
3795	1.19132	8.40162	0.905982	0.0321394	0.00379207
3796	1.19163	8.38807	0.90699	0.0319755	0.00372824
3797	1.19194	8.37428	0.908885	0.0318142	0.00403355
3798	1.19226	8.36025	0.910589	0.0317326	0.00421825
3799	1.19257	8.34598	0.912075	0.031613	0.00427241
3800	1.19289	8.33149	0.913265	0.0314453	0.00418243
3801	1.1932	8.31677	0.91426	0.0312515	0.00402992
3802	1.19351	8.30183	0.915199	0.031053	0.00388817
3803	1.19383	8.28668	0.916184	0.0308633	0.00379329
3804	1.19414	8.27132	0.917266	0.030688	0.00375057
3805	1.19446	8.25576	0.918449	0.0305276	0.00375093
3806	1.19477	8.23999	0.919712	0.0303788	0.00378034
3807	1.19508	8.22404	0.921017	0.0302363	0.00382297
3808	1.1954	8.20791	0.922324	0.0300949	0.00386693
3809	1.19571	8.19159	0.923603	0.0299504	0.00390268
3810	1.19603	8.17509	0.924832	0.0298002	0.00392408
3811	1.19634	8.15843	0.926002	0.0296437	0.00392967
3812	1.19665	8.14161	0.927116	0.0294814	0.00392078
3813	1.19697	8.12463	0.92818	0.0293147	0.0039001
3814	1.19728	8.1075	0.929205	0.0291453	0.00387135
3815	1.1976	8.09022	0.9302	0.0289749	0.0038374
3816	1.19791	8.07281	0.931175	0.0288043	0.00380039
3817	1.19822	8.05526	0.932134	0.0286346	0.00376193
3818	1.19854	8.03759	0.933084	0.0284662	0.00372321
3819	1.19885	8.01979	0.934025	0.0282991	0.00368484
3820	1.19917	8.00189	0.934957	0.0281334	0.00364678
3821	1.19948	7.98387	0.935881	0.0279688	0.00360883
3822	1.19979	7.96576	0.936795	0.0278053	0.00357069
3823	1.20011	7.94755	0.937699	0.0276434	0.00353244
3824	1.20042	7.92925	0.93859	0.027482	0.0034934
3825	1.20074	7.91088	0.939467	0.0273212	0.00345387
3826	1.20105	7.89242	0.940329	0.0271611	0.00341337
3827	1.20136	7.8739	0.941176	0.0270016	0.00337143
3828	1.20168	7.85532	0.942005	0.0268426	0.00332791
3829	1.20199	7.83668	0.942817	0.0266843	0.00328255
3830	1.20231	7.818	0.94361	0.0265264	0.00323513
3831	1.20262	7.79927	0.944384	0.0263692	0.0031852
3832	1.20293	7.7805	0.945137	0.0262124	0.00313294
3833	1.20325	7.76171	0.945869	0.0260559	0.00307789
3834	1.20356	7.7429	0.946578	0.0259001	0.00302038
3835	1.20388	7.72407	0.947264	0.0257442	0.00295918
3836	1.20419	7.70523	0.947929	0.0255892	0.002896
3837	1.2045	7.68639	0.948571	0.0254349	0.00282998
3838	1.20482	7.66756	0.949191	0.025281	0.00276105
3839	1.20513	7.64873	0.949789	0.0251279	0.00268967
3840	1.20545	7.62993	0.950365	0.0249755	0.00261579
3841	1.20576	7.61115	0.950919	0.0248238	0.00253925
3842	1.20607	7.5924	0.951451	0.0246729	0.00246043
3843	1.20639	7.57369	0.95196	0.0245228	0.00237955
3844	1.2067	7.55502	0.952449	0.0243736	0.00229648
3845	1.20702	7.53641	0.952917	0.0242254	0.00221163
3846	1.20733	7.51785	0.953364	0.0240784	0.00212536
3847	1.20764	7.49936	0.953792	0.0239325	0.00203767
3848	1.20796	7.48094	0.954201	0.0237879	0.00194877
3849	1.20827	7.4626	0.954591	0.0236445	0.00185904
3850	1.20859	7.44434	0.954963	0.0235023	0.00176838
3851	1.2089	7.42617	0.955316	0.0233615	0.00167671
3852	1.20921	7.4081	0.955652	0.0232222	0.00158425
3853	1.20953	7.39014	0.955969	0.0230843	0.0014908
3854	1.20984	7.37228	0.95627	0.0229479	0.00139702
3855	1.21016	7.35454	0.956554	0.0228128	0.00130294
3856	1.21047	7.33692	0.956821	0.0226793	0.00120871
3857	1.21078	7.31943	0.957073	0.0225472	0.00111443
3858	1.2111	7.30208	0.95731	0.0224168	0.00102016
3859	1.21141	7.28487	0.957531	0.0222881	0.000926039
3860	1.21173	7.2678	0.957738	0.0221612	0.000832122
3861	1.21204	7.25089	0.957929	0.022036	0.000738475
3862	1.21235	7.23414	0.958106	0.0219126	0.000645094
3863	1.21267	7.21755	0.958268	0.021791	0.000552068
3864	1.21298	7.20113	0.958416	0.0216712	0.000459444
3865	1.2133	7.1849	0.958548	0.0215534	0.000366833
3866	1.21361	7.16884	0.958667	0.0214375	0.000275555
3867	1.21392	7.15297	0.958772	0.0213237	0.000184539
3868	1.21424	7.1373	0.958862	0.0212118	9.38881e-05
3869	1.21455	7.12183	0.958937	0.0211018	3.46569e-06
3870	1.21487	7.10656	0.958998	0.0209939	-8.58177e-05
3871	1.21518	7.0915	0.959045	0.020888	-0.000174487
3872	1.21549	7.07666	0.959076	0.0207843	-0.000262786
3873	1.21581	7.06204	0.959092	0.0206826	-0.000350761
3874	1.21612	7.04764	0.959093	0.0205832	-0.000437983
3875	1.21644	7.03348	0.959078	0.020486	-0.000524776
3876	1.21675	7.01956	0.959047	0.020391	-0.000611214
3877	1.21706	7.00587	0.959	0.0202981	-0.000697269
3878	1.21738	6.99243	0.958936	0.0202074	-0.000782942
3879	1.21769	6.97925	0.958854	0.0201191	-0.000868169
3880	1.21801	6.96632	0.958756	0.0200332	-0.000952949
3881	1.21832	6.95364	0.958641	0.0199498	-0.00103685
3882	1.21863	6.94124	0.958509	0.019869	-0.00112018
3883	1.21895	6.9291	0.95836	0.0197908	-0.00120303
3884	1.21926	6.91724	0.958193	0.0197153	-0.00128528
3885	1.21958	6.90565	0.958008	0.0196425	-0.00136692
3886	1.21989	6.89435	0.957805	0.019572	-0.00144803
3887	1.2202	6.88333	0.957584	0.0195044	-0.00152842
3888	1.22052	6.87261	0.957344	0.0194396	-0.00160899
3889	1.22083	6.86217	0.957086	0.0193783	-0.00168744
3890	1.22115	6.85204	0.956809	0.0193196	-0.00176605
3891	1.22146	6.8422	0.956516	0.0192645	-0.00184231
3892	1.22177	6.83267	0.956204	0.0192122	-0.00191877
3893	1.22209	6.82345	0.955873	0.0191637	-0.00199353
3894	1.2224	6.81454	0.955523	0.0191178	-0.00206842
3895	1.22272	6.80594	0.955153	0.0190747	-0.00214248
3896	1.22303	6.79766	0.954766	0.0190353	-0.00221444
3897	1.22334	6.7897	0.954357	0.0189985	-0.00228667
3898	1.22366	6.78206	0.953931	0.0189655	-0.00235721
3899	1.22397	6.77475	0.953486	0.0189362	-0.00242636
3900	1.22429	6.76777	0.953022	0.0189102	-0.00249448
3901	1.2246	6.76112	0.95254	0.018888	-0.00256102
3902	1.22491	6.7548	0.95204	0.0188696	-0.00262586
3903	1.22523	6.74882	0.951523	0.018855	-0.00268914
3904	1.22554	6.74317	0.950986	0.018844	-0.00275136
3905	1.22586	6.73787	0.95043	0.0188362	-0.0028128
3906	1.22617	6.7329	0.949856	0.0188322	-0.0028727
3907	1.22648	6.72828	0.949266	0.0188326	-0.0029299
3908	1.2268	6.724	0.948657	0.0188366	-0.00298585
3909	1.22711	6.72007	0.948033	0.0188448	-0.00303963
3910	1.22743	6.71649	0.947391	0.0188565	-0.00309202
3911	1.22774	6.71326	0.946734	0.0188728	-0.00314166
3912	1.22805	6.71038	0.946059	0.0188926	-0.00319004
3913	1.22837	6.70785	0.945367	0.018916	-0.00323692
3914	1.22868	6.70567	0.944662	0.0189441	-0.00328061
3915	1.229	6.70384	0.94394	0.018976	-0.00332248
3916	1.22931	6.70237	0.943205	0.0190124	-0.00336161
3917	1.22962	6.70125	0.942451	0.0190515	-0.00340044
3918	1.22994	6.70049	0.941684	0.0190953	-0.00343607
3919	1.23025	6.70008	0.940902	0.0191426	-0.00346999
3920	1.23057	6.70002	0.940107	0.0191946	-0.00350065
3921	1.23088	6.70032	0.939298	0.0192501	-0.00352962
3922	1.23119	6.70098	0.938476	0.0193094	-0.00355594
3923	1.23151	6.70199	0.937639	0.0193723	-0.00358064
3924	1.23182	6.70335	0.93679	0.0194396	-0.00360265
3925	1.23214	6.70507	0.935924	0.0195095	-0.00362393
3926	1.23245	6.70714	0.935047	0.0195838	-0.00364206
3927	1.23276	6.70956	0.934157	0.0196614	-0.0036583
3928	1.23308	6.71234	0.933255	0.0197429	-0.00367184
3929	1.23339	6.71546	0.93234	0.0198275	-0.00368393
3930	1.23371	6.71894	0.931414	0.0199159	-0.00369336
3931	1.23402	6.72276	0.930477	0.0200078	-0.00370064
3932	1.23433	6.72693	0.929526	0.0201024	-0.00370649
3933	1.23465	6.73145	0.928565	0.0202004	-0.00371009
3934	1.23496	6.73631	0.927595	0.0203023	-0.00371064
3935	1.23528	6.74151	0.926616	0.0204077	-0.00370873
3936	1.23559	6.74705	0.925627	0.0205158	-0.00370499
3937	1.2359	6.75293	0.92463	0.0206276	-0.00369868
3938	1.23622	6.75915	0.923622	0.0207414	-0.00369094
3939	1.23653	6.7657	0.922608	0.0208591	-0.00368026
3940	1.23685	6.77258	0.921587	0.0209798	-0.00366694
3941	1.23716	6.77979	0.92056	0.0211031	-0.00365153
3942	1.23747	6.78732	0.919526	0.0212291	-0.00363378
3943	1.23779	6.79519	0.918487	0.0213581	-0.00361338
3944	1.2381	6.80337	0.917445	0.0214897	-0.00359042
3945	1.23842	6.81187	0.916398	0.021624	-0.00356512
3946	1.23873	6.82068	0.915347	0.0217601	-0.00353768
3947	1.23904	6.82981	0.9143	0.0219009	-0.00350544
3948	1.23936	6.83925	0.913248	0.0220426	-0.00347189
3949	1.23967	6.84899	0.912198	0.0221872	-0.00343511
3950	1.23999	6.85904	0.911147	0.0223338	-0.00339607
3951	1.2403	6.86938	0.910099	0.0224831	-0.00335391
3952	1.24061	6.88002	0.909055	0.0226349	-0.00330823
3953	1.24093	6.89094	0.908013	0.0227884	-0.00326019
3954	1.24124	6.90216	0.906975	0.0229442	-0.00320924
3955	1.24156	6.91366	0.905941	0.0231021	-0.00315571
3956	1.24187	6.92544	0.904912	0.0232615	-0.00309932
3957	1.24218	6.93749	0.903889	0.0234226	-0.00304049
3958	1.2425	6.94981	0.902873	0.0235857	-0.00297864
3959	1.24281	6.9624	0.90186	0.0237492	-0.00291568
3960	1.24313	6.97526	0.900855	0.0239145	-0.00284943
3961	1.24344	6.98836	0.899858	0.0240809	-0.00278093
3962	1.24375	7.00173	0.898863	0.0242469	-0.00271196
3963	1.24407	7.01534	0.89788	0.0244148	-0.0026398
3964	1.24438	7.02919	0.896035	0.0245729	-0.00291904
3965	1.2447	7.04328	0.894298	0.0246428	-0.00313091
3966	1.24501	7.0576	0.892656	0.0247354	-0.00328216
3967	1.24532	7.07215	0.891333	0.0248842	-0.00326294
3968	1.24564	7.08693	0.890304	0.025074	-0.0031201
3969	1.24595	7.10192	0.889416	0.0252761	-0.00294977
3970	1.24627	7.11712	0.888524	0.0254704	-0.00281731
3971	1.24658	7.13254	0.887538	0.0256468	-0.00274723
3972	1.24689	7.14815	0.886431	0.0258029	-0.00273393
3973	1.24721	7.16396	0.885218	0.0259434	-0.00276168
3974	1.24752	7.17995	0.883945	0.026075	-0.00280868
3975	1.24784	7.19614	0.882661	0.0262052	-0.00285781
3976	1.24815	7.2125	0.881413	0.0263396	-0.00289294
3977	1.24846	7.22904	0.880228	0.0264812	-0.00290686
3978	1.24878	7.24574	0.879116	0.0266306	-0.00290069
3979	1.24909	7.2626	0.87807	0.0267858	-0.00287684
3980	1.24941	7.27962	0.877078	0.0269444	-0.00284199
3981	1.24972	7.29679	0.876121	0.0271036	-0.0028024
3982	1.25003	7.3141	0.875185	0.0272614	-0.00276159
3983	1.25035	7.33155	0.874261	0.0274168	-0.00272184
3984	1.25066	7.34913	0.873343	0.0275693	-0.0026841
3985	1.25098	7.36683	0.872429	0.0277191	-0.00264771
3986	1.25129	7.38465	0.87152	0.0278665	-0.00261263
3987	1.2516	7.40259	0.87062	0.0280124	-0.00257751
3988	1.25192	7.42062	0.86973	0.0281572	-0.0025419
3989	1.25223	7.43876	0.868852	0.0283011	-0.00250434
3990	1.25255	7.45699	0.867989	0.0284443	-0.00246578
3991	1.25286	7.47531	0.867141	0.0285874	-0.00242449
3992	1.25317	7.49371	0.866308	0.0287299	-0.00238281
3993	1.25349	7.51218	0.865491	0.0288721	-0.00233893
3994	1.2538	7.53072	0.864691	0.0290141	-0.00229346
3995	1.25412	7.54931	0.863907	0.0291555	-0.00224642
3996	1.25443	7.56796	0.863139	0.0292965	-0.0021977
3997	1.25474	7.58666	0.862388	0.029437	-0.00214717
3998	1.25506	7.6054	0.861654	0.0295772	-0.00209479
3999	1.25537	7.62417	0.860937	0.0297171	-0.00204008
4000	1.25569	7.64297	0.860238	0.0298566	-0.00198345
4001	1.256	7.66179	0.859557	0.029996	-0.00192449
4002	1.25631	7.68062	0.858896	0.030135	-0.00186327
4003	1.25663	7.69946	0.858253	0.0302738	-0.00179946
4004	1.25694	7.7183	0.857629	0.0304124	-0.00173347
4005	1.25726	7.73713	0.857024	0.0305506	-0.00166526
4006	1.25757	7.75595	0.856438	0.0306884	-0.00159483
4007	1.25788	7.77475	0.85587	0.0308258	-0.00152223
4008	1.2582	7.79352	0.85532	0.0309627	-0.00144752
4009	1.25851	7.81226	0.85479	0.0310993	-0.00137067
4010	1.25883	7.83096	0.854278	0.0312354	-0.00129141
4011	1.25914	7.84961	0.853786	0.0313711	-0.00121041
4012	1.25945	7.86821	0.853312	0.0315061	-0.00112771
4013	1.25977	7.88675	0.852856	0.0316405	-0.00104341
4014	1.26008	7.90523	0.852418	0.0317741	-0.000957415
4015	1.2604	7.92363	0.851999	0.031907	-0.000870069
4016	1.26071	7.94195	0.851597	0.0320391	-0.00078147
4017	1.26102	7.96019	0.851213	0.0321704	-0.000691732
4018	1.26134	7.97833	0.850846	0.0323007	-0.00060098
4019	1.26165	7.99638	0.850496	0.0324301	-0.000509337
4020	1.26197	8.01432	0.850163	0.0325585	-0.000416924
4021	1.26228	8.03214	0.849847	0.0326858	-0.000323862
4022	1.26259	8.04985	0.849547	0.0328121	-0.000230263
4023	1.26291	8.06744	0.849264	0.0329371	-0.000136239
4024	1.26322	8.0849	0.848997	0.033061	-4.18986e-05
4025	1.26354	8.10222	0.848746	0.0331835	5.26712e-05
4026	1.26385	8.11939	0.848512	0.0333047	0.000147399
4027	1.26416	8.13642	0.848293	0.0334246	0.000242209
4028	1.26448	8.15329	0.848091	0.033543	0.00033703
4029	1.26479	8.17	0.847904	0.03366	0.000431814
4030	1.26511	8.18655	0.847734	0.0337754	0.000526462
4031	1.26542	8.20292	0.84758	0.0338893	0.000620977
4032	1.26573	8.21912	0.847442	0.0340016	0.000715332
4033	1.26605	8.23513	0.84732	0.0341123	0.000809489
4034	1.26636	8.25095	0.847215	0.0342214	0.000903403
4035	1.26668	8.26657	0.847127	0.0343286	0.000997004
4036	1.26699	8.28199	0.847055	0.034434	0.00109035
4037	1.2673	8.29721	0.847	0.0345378	0.00118336
4038	1.26762	8.31221	0.846961	0.0346397	0.00127542
4039	1.26793	8.327	0.846938	0.0347398	0.00136726
4040	1.26825	8.34156	0.846934	0.0348381	0.0014589
4041	1.26856	8.3559	0.846946	0.0349345	0.00154985
4042	1.26887	8.37001	0.846976	0.035029	0.00164045
4043	1.26919	8.38387	0.847023	0.0351215	0.00173074
4044	1.2695	8.3975	0.847089	0.035212	0.00182065
4045	1.26982	8.41087	0.847174	0.0353004	0.00191008
4046	1.27013	8.42399	0.847276	0.0353867	0.00199893
4047	1.27044	8.43686	0.847397	0.0354707	0.00208711
4048	1.27076	8.44947	0.847535	0.0355524	0.00217418
4049	1.27107	8.46181	0.84769	0.0356316	0.00226048
4050	1.27139	8.47387	0.847864	0.0357083	0.00234602
4051	1.2717	8.48567	0.848055	0.035783	0.00243041
4052	1.27201	8.49718	0.848263	0.035855	0.00251375
4053	1.27233	8.50842	0.84849	0.0359243	0.00259641
4054	1.27264	8.51936	0.848736	0.035991	0.0026782
4055	1.27296	8.53002	0.849	0.036055	0.00275905
4056	1.27327	8.54038	0.849281	0.0361162	0.00283854
4057	1.27358	8.55044	0.84958	0.0361746	0.00291658
4058	1.2739	8.5602	0.849897	0.0362304	0.00299355
4059	1.27421	8.56965	0.850233	0.0362834	0.00306951
4060	1.27453	8.5788	0.850586	0.0363337	0.00314412
4061	1.27484	8.58763	0.850958	0.0363811	0.00321771
4062	1.27515	8.59615	0.851348	0.0364257	0.00328982
4063	1.27547	8.60435	0.851756	0.0364674	0.0033608
4064	1.27578	8.61223	0.852184	0.0365062	0.00343067
4065	1.2761	8.61979	0.852629	0.036542	0.00349911
4066	1.27641	8.62702	0.853094	0.0365749	0.00356638
4067	1.27672	8.63392	0.853576	0.0366046	0.00363208
4068	1.27704	8.64049	0.854078	0.0366312	0.00369657
4069	1.27735	8.64672	0.854597	0.0366546	0.00375943
4070	1.27767	8.65262	0.855135	0.0366749	0.00382097
4071	1.27798	8.65818	0.855691	0.0366921	0.00388119
4072	1.27829	8.6634	0.856266	0.0367059	0.00393986
4073	1.27861	8.66828	0.856857	0.0367164	0.00399666
4074	1.27892	8.67282	0.857466	0.0367236	0.00405183
4075	1.27924	8.67701	0.858092	0.0367273	0.00410493
4076	1.27955	8.68085	0.858734	0.0367276	0.00415625
4077	1.27986	8.68434	0.859392	0.0367244	0.00420571
4078	1.28018	8.68749	0.860066	0.0367177	0.00425308
4079	1.28049	8.69029	0.860755	0.0367072	0.00429806
4080	1.28081	8.69273	0.861457	0.036693	0.00434043
4081	1.28112	8.69482	0.862173	0.0366751	0.00438059
4082	1.28143	8.69656	0.862903	0.0366535	0.00441849
4083	1.28175	8.69794	0.863647	0.0366281	0.00445397
4084	1.28206	8.69897	0.864402	0.0365989	0.00448668
4085	1.28238	8.69965	0.865169	0.036566	0.00451698
4086	1.28269	8.69997	0.865948	0.0365293	0.00454464
4087	1.283	8.69994	0.866739	0.0364889	0.00456994
4088	1.28332	8.69955	0.867542	0.036445	0.00459293
4089	1.28363	8.6988	0.868355	0.0363974	0.00461333
4090	1.28395	8.69771	0.86918	0.0363462	0.00463149
4091	1.28426	8.69625	0.870017	0.0362917	0.00464755
4092	1.28457	8.69445	0.870864	0.0362336	0.00466133
4093	1.28489	8.69229	0.871723	0.0361722	0.00467306
4094	1.2852	8.68978	0.872592	0.0361073	0.00468247
4095	1.28552	8.68692	0.873472	0.0360392	0.00468996
4096	1.28583	8.6837	0.874363	0.0359678	0.00469569
4097	1.28614	8.68014	0.875266	0.0358934	0.00469972
4098	1.28646	8.67623	0.87618	0.0358158	0.00470203
4099	1.28677	8.67198	0.877103	0.0357351	0.00470226
4100	1.28709	8.66738	0.878037	0.0356513	0.00470076
4101	1.2874	8.66243	0.878982	0.0355644	0.0046976
4102	1.28771	8.65714	0.879936	0.0354745	0.00469277
4103	1.28803	8.65152	0.8809	0.0353817	0.00468619
4104	1.28834	8.64556	0.881873	0.0352859	0.00467783
4105	1.28866	8.63926	0.882855	0.0351871	0.00466795
4106	1.28897	8.63262	0.883845	0.0350854	0.00465609
4107	1.28928	8.62566	0.884842	0.0349805	0.00464212
4108	1.2896	8.61837	0.885846	0.0348726	0.00462596
4109	1.28991	8.61075	0.886855	0.0347617	0.00460765
4110	1.29023	8.60281	0.887869	0.0346476	0.00458705
4111	1.29054	8.59455	0.888888	0.0345307	0.00456442
4112	1.29085	8.58597	0.889911	0.0344108	0.00453946
4113	1.29117	8.57707	0.890938	0.034288	0.00451219
4114	1.29148	8.56787	0.891966	0.0341621	0.00448238
4115	1.2918	8.55836	0.892996	0.0340332	0.00444997
4116	1.29211	8.54854	0.894027	0.0339013	0.00441528
4117	1.29242	8.53842	0.895058	0.0337664	0.00437797
4118	1.29274	8.528	0.896088	0.0336287	0.00433804
4119	1.29305	8.51729	0.897117	0.033488	0.00429549
4120	1.29337	8.50629	0.898146	0.0333448	0.00425059
4121	1.29368	8.49501	0.899172	0.0331991	0.00420364
4122	1.29399	8.48344	0.900197	0.0330509	0.00415449
4123	1.29431	8.47159	0.901219	0.0329002	0.00410284
4124	1.29462	8.45947	0.902238	0.0327471	0.00404884
4125	1.29494	8.44708	0.903253	0.032592	0.00399281
4126	1.29525	8.43442	0.904266	0.0324349	0.003935
4127	1.29556	8.42151	0.905275	0.0322758	0.00387531
4128	1.29588	8.40833	0.906282	0.0321151	0.0038142
4129	1.29619	8.39491	0.907285	0.0319527	0.00375135
4130	1.29651	8.38124	0.909174	0.0317928	0.0040575
4131	1.29682	8.36733	0.910874	0.0317126	0.00424313
4132	1.29713	8.35318	0.912356	0.0315943	0.0042982
4133	1.29745	8.3388	0.91354	0.0314277	0.00420853
4134	1.29776	8.32419	0.91453	0.0312351	0.00405652
4135	1.29808	8.30936	0.915464	0.0310377	0.00391533
4136	1.29839	8.29432	0.916444	0.0308489	0.00382015
4137	1.2987	8.27906	0.917522	0.0306748	0.00377827
4138	1.29902	8.2636	0.918703	0.0305153	0.00377956
4139	1.29933	8.24794	0.919963	0.0303674	0.00380974
4140	1.29965	8.23208	0.921266	0.0302259	0.00385357
4141	1.29996	8.21604	0.922571	0.0300854	0.00389759
4142	1.30027	8.19981	0.923848	0.0299419	0.00393413
4143	1.30059	8.1834	0.925076	0.0297927	0.00395636
4144	1.3009	8.16682	0.926246	0.029637	0.00396277
4145	1.30122	8.15008	0.927359	0.0294756	0.0039546
4146	1.30153	8.13318	0.928422	0.0293096	0.00393471
4147	1.30184	8.11612	0.929447	0.0291409	0.00390653
4148	1.30216	8.09892	0.930443	0.0289711	0.00387325
4149	1.30247	8.08157	0.931418	0.0288012	0.00383693
4150	1.30279	8.06409	0.932378	0.0286321	0.00379916
4151	1.3031	8.04648	0.933329	0.0284642	0.00376113
4152	1.30341	8.02875	0.934271	0.0282977	0.0037233
4153	1.30373	8.0109	0.935206	0.0281324	0.00368586
4154	1.30404	7.99294	0.936131	0.0279684	0.00364856
4155	1.30436	7.97487	0.937047	0.0278053	0.00361113
4156	1.30467	7.95671	0.937954	0.0276437	0.00357348
4157	1.30498	7.93846	0.938847	0.0274826	0.00353521
4158	1.3053	7.92012	0.939728	0.0273222	0.00349607
4159	1.30561	7.9017	0.940593	0.0271624	0.00345601
4160	1.30593	7.88322	0.941443	0.027003	0.00341464
4161	1.30624	7.86466	0.942276	0.0268443	0.00337166
4162	1.30655	7.84605	0.943092	0.0266861	0.00332679
4163	1.30687	7.82739	0.943889	0.0265284	0.00327979
4164	1.30718	7.80868	0.944666	0.0263712	0.00323049
4165	1.3075	7.78993	0.945424	0.0262144	0.00317846
4166	1.30781	7.77116	0.946158	0.0260578	0.00312365
4167	1.30812	7.75235	0.946872	0.0259016	0.00306583
4168	1.30844	7.73353	0.947562	0.0257458	0.00300501
4169	1.30875	7.7147	0.948231	0.0255909	0.0029423
4170	1.30907	7.69586	0.948877	0.0254365	0.00287667
4171	1.30938	7.67702	0.949501	0.0252826	0.00280807
4172	1.30969	7.65819	0.950103	0.0251294	0.00273694
4173	1.31001	7.63937	0.950683	0.0249769	0.00266318
4174	1.31032	7.62058	0.951241	0.024825	0.00258697
4175	1.31064	7.60181	0.951776	0.0246738	0.00250816
4176	1.31095	7.58308	0.95229	0.0245235	0.00242715
4177	1.31126	7.5644	0.952781	0.0243741	0.00234386
4178	1.31158	7.54575	0.953252	0.0242257	0.00225899
4179	1.31189	7.52717	0.953702	0.0240783	0.00217255
4180	1.31221	7.50864	0.954132	0.0239321	0.00208453
4181	1.31252	7.49019	0.954543	0.0237869	0.00199551
4182	1.31283	7.4718	0.954935	0.0236429	0.00190518
4183	1.31315	7.4535	0.955308	0.0235002	0.00181348
4184	1.31346	7.43529	0.955663	0.023359	0.00172087
4185	1.31378	7.41717	0.956	0.0232192	0.00162783
4186	1.31409	7.39915	0.95632	0.0230807	0.00153461
4187	1.3144	7.38124	0.956624	0.0229435	0.00144114
4188	1.31472	7.36344	0.95691	0.0228081	0.00134687
4189	1.31503	7.34576	0.95718	0.0226743	0.00125233
4190	1.31535	7.3282	0.957434	0.022542	0.00115769
4191	1.31566	7.31078	0.957672	0.0224112	0.00106301
4192	1.31597	7.2935	0.957895	0.0222821	0.000968414
4193	1.31629	7.27636	0.958103	0.0221547	0.000874015
4194	1.3166	7.25937	0.958296	0.022029	0.000779661
4195	1.31692	7.24253	0.958474	0.0219051	0.000685976
4196	1.31723	7.22586	0.958637	0.021783	0.00059258
4197	1.31754	7.20936	0.958786	0.0216628	0.000499568
4198	1.31786	7.19303	0.958921	0.0215446	0.000407045
4199	1.31817	7.17688	0.959042	0.0214282	0.000314816
4200	1.31849	7.16092	0.959148	0.0213138	0.000223516
4201	1.3188	7.14515	0.959241	0.0212015	0.00013255
4202	1.31911	7.12957	0.959318	0.0210911	4.18901e-05
4203	1.31943	7.1142	0.959381	0.0209826	-4.7914e-05
4204	1.31974	7.09904	0.95943	0.0208763	-0.000137061
4205	1.32006	7.08409	0.959464	0.0207721	-0.000225585
4206	1.32037	7.06936	0.959483	0.0206699	-0.000313963
4207	1.32068	7.05485	0.959488	0.0205702	-0.000401008
4208	1.321	7.04057	0.959477	0.0204725	-0.000487959
4209	1.32131	7.02652	0.959449	0.0203769	-0.00057449
4210	1.32163	7.01272	0.959405	0.0202834	-0.000661028
4211	1.32194	6.99915	0.959345	0.0201921	-0.000747016
4212	1.32225	6.98584	0.959268	0.0201032	-0.000832287
4213	1.32257	6.97278	0.959174	0.0200166	-0.000917341
4214	1.32288	6.95998	0.959063	0.0199324	-0.00100176
4215	1.3232	6.94744	0.958936	0.0198511	-0.00108497
4216	1.32351	6.93517	0.958791	0.019772	-0.00116854
4217	1.32382	6.92317	0.958629	0.0196959	-0.00125048
4218	1.32414	6.91144	0.95845	0.0196223	-0.00133254
4219	1.32445	6.89999	0.958254	0.0195513	-0.00141312
4220	1.32477	6.88883	0.958038	0.0194828	-0.00149397
4221	1.32508	6.87796	0.957804	0.0194174	-0.00157434
4222	1.32539	6.86738	0.957552	0.0193551	-0.00165348
4223	1.32571	6.85709	0.957282	0.0192956	-0.00173192
4224	1.32602	6.84711	0.956992	0.0192389	-0.00181012
4225	1.32634	6.83742	0.956686	0.0191857	-0.0018862
4226	1.32665	6.82804	0.95636	0.0191352	-0.00196243
4227	1.32696	6.81898	0.956017	0.0190884	-0.00203681
4228	1.32728	6.81022	0.955655	0.0190445	-0.00211054
4229	1.32759	6.80178	0.955273	0.0190042	-0.0021834
4230	1.32791	6.79366	0.954872	0.0189668	-0.00225572
4231	1.32822	6.78586	0.954452	0.0189327	-0.00232696
4232	1.32853	6.77838	0.954014	0.0189022	-0.00239649
4233	1.32885	6.77124	0.953557	0.0188748	-0.0024653
4234	1.32916	6.76442	0.953081	0.018851	-0.00253277
4235	1.32948	6.75793	0.952588	0.0188314	-0.00259785
4236	1.32979	6.75178	0.952076	0.0188151	-0.00266239
4237	1.3301	6.74596	0.951546	0.0188025	-0.0027254
4238	1.33042	6.74049	0.950997	0.0187936	-0.00278708
4239	1.33073	6.73535	0.950429	0.0187883	-0.00284743
4240	1.33105	6.73056	0.949845	0.0187872	-0.00290568
4241	1.33136	6.72611	0.949244	0.0187898	-0.00296219
4242	1.33167	6.72201	0.948625	0.0187964	-0.00301681
4243	1.33199	6.71825	0.947989	0.0188065	-0.00307016
4244	1.3323	6.71484	0.947337	0.0188209	-0.00312108
4245	1.33262	6.71178	0.946667	0.0188388	-0.00317085
4246	1.33293	6.70907	0.945982	0.018861	-0.00321812
4247	1.33324	6.70672	0.945282	0.0188874	-0.00326302
4248	1.33356	6.70471	0.944566	0.0189177	-0.00330595
4249	1.33387	6.70306	0.943835	0.0189522	-0.00334653
4250	1.33419	6.70177	0.943089	0.0189905	-0.00338527
4251	1.3345	6.70082	0.942326	0.0190323	-0.00342247
4252	1.33481	6.70024	0.941551	0.0190785	-0.00345666
4253	1.33513	6.7	0.940762	0.0191288	-0.00348849
4254	1.33544	6.70013	0.939956	0.0191823	-0.0035192
4255	1.33576	6.7006	0.939138	0.0192402	-0.00354688
4256	1.33607	6.70144	0.938305	0.0193013	-0.00357287
4257	1.33638	6.70262	0.937461	0.0193669	-0.0035959
4258	1.3367	6.70416	0.936601	0.0194358	-0.00361739
4259	1.33701	6.70606	0.935729	0.0195085	-0.00363672
4260	1.33733	6.7083	0.934843	0.0195847	-0.00365405
4261	1.33764	6.7109	0.933946	0.0196646	-0.00366884
4262	1.33795	6.71385	0.933036	0.0197481	-0.0036816
4263	1.33827	6.71715	0.932114	0.0198349	-0.00369231
4264	1.33858	6.7208	0.931177	0.0199244	-0.00370179
4265	1.3389	6.72479	0.930233	0.0200185	-0.00370774
4266	1.33921	6.72914	0.929277	0.0201156	-0.00371172
4267	1.33952	6.73382	0.92831	0.0202156	-0.00371395
4268	1.33984	6.73885	0.927332	0.0203189	-0.00371412
4269	1.34015	6.74422	0.926347	0.0204263	-0.00371099
4270	1.34047	6.74993	0.925352	0.0205366	-0.00370587
4271	1.34078	6.75598	0.924349	0.02065	-0.00369844
4272	1.34109	6.76236	0.923337	0.0207662	-0.0036891
4273	1.34141	6.76908	0.922317	0.0208851	-0.00367776
4274	1.34172	6.77612	0.92129	0.0210071	-0.00366368
4275	1.34204	6.7835	0.920259	0.0211324	-0.00364683
4276	1.34235	6.7912	0.919221	0.0212602	-0.00362756
4277	1.34266	6.79922	0.918179	0.0213907	-0.00360588
4278	1.34298	6.80756	0.917133	0.0215238	-0.00358193
4279	1.34329	6.81622	0.916084	0.0216597	-0.00355503
4280	1.34361	6.82519	0.915033	0.0217982	-0.00352531
4281	1.34392	6.83447	0.913981	0.021939	-0.00349316
4282	1.34423	6.84406	0.912932	0.0220834	-0.00345692
4283	1.34455	6.85395	0.911879	0.0222287	-0.00341941
4284	1.34486	6.86414	0.910831	0.0223774	-0.00337801
4285	1.34518	6.87463	0.909784	0.0225284	-0.00333374
4286	1.34549	6.88542	0.90874	0.0226811	-0.00328694
4287	1.3458	6.89649	0.907701	0.0228363	-0.00323701
4288	1.34612	6.90785	0.906664	0.0229934	-0.0031847
4289	1.34643	6.91949	0.905633	0.0231523	-0.00312943
4290	1.34675	6.9314	0.904607	0.0233128	-0.00307179
4291	1.34706	6.94359	0.903587	0.0234751	-0.00301142
4292	1.34737	6.95605	0.902572	0.0236387	-0.00294872
4293	1.34769	6.96877	0.901564	0.0238036	-0.00288401
4294	1.348	6.98175	0.900564	0.02397	-0.00281612
4295	1.34832	6.99498	0.899569	0.0241363	-0.00274721
4296	1.34863	7.00847	0.898579	0.0243033	-0.00267659
4297	1.34894	7.0222	0.896731	0.0244614	-0.00295588
4298	1.34926	7.03617	0.89499	0.0245313	-0.00316954
4299	1.34957	7.05038	0.893344	0.024624	-0.0033216
4300	1.34989	7.06481	0.892017	0.0247724	-0.00330281
4301	1.3502	7.07948	0.890982	0.024962	-0.0031607
4302	1.35051	7.09436	0.890089	0.0251642	-0.00299145
4303	1.35083	7.10946	0.88919	0.0253582	-0.00286028
4304	1.35114	7.12477	0.888198	0.0255341	-0.00279031
4305	1.35146	7.14028	0.887083	0.0256906	-0.00277849
4306	1.35177	7.15599	0.885862	0.025831	-0.0028084
4307	1.35208	7.17189	0.88458	0.0259625	-0.0028573
4308	1.3524	7.18798	0.883289	0.0260926	-0.00290599
4309	1.35271	7.20426	0.882031	0.0262271	-0.00294192
4310	1.35303	7.22071	0.880838	0.0263688	-0.00295598
4311	1.35334	7.23733	0.879715	0.0265184	-0.00295254
4312	1.35365	7.25411	0.878661	0.0266736	-0.00292973
4313	1.35397	7.27105	0.877659	0.0268323	-0.00289577
4314	1.35428	7.28814	0.876692	0.0269918	-0.00285668
4315	1.3546	7.30538	0.875747	0.0271499	-0.00281638
4316	1.35491	7.32276	0.874814	0.0273056	-0.00277735
4317	1.35522	7.34028	0.873886	0.0274585	-0.00274059
4318	1.35554	7.35792	0.872964	0.0276087	-0.00270501
4319	1.35585	7.37568	0.872047	0.0277568	-0.00267049
4320	1.35617	7.39356	0.871137	0.0279032	-0.00263529
4321	1.35648	7.41155	0.870238	0.0280486	-0.00259958
4322	1.35679	7.42964	0.869352	0.0281932	-0.00256291
4323	1.35711	7.44782	0.868481	0.0283371	-0.00252399
4324	1.35742	7.4661	0.867624	0.0284808	-0.00248351
4325	1.35774	7.48446	0.866783	0.0286241	-0.00244147
4326	1.35805	7.50289	0.865957	0.028767	-0.00239793
4327	1.35836	7.52139	0.865148	0.0289094	-0.0023523
4328	1.35868	7.53996	0.864356	0.0290516	-0.00230548
4329	1.35899	7.55859	0.86358	0.0291933	-0.00225679
4330	1.35931	7.57726	0.862821	0.0293347	-0.00220628
4331	1.35962	7.59598	0.862078	0.0294758	-0.00215379
4332	1.35993	7.61473	0.861354	0.0296165	-0.00209894
4333	1.36025	7.63352	0.860648	0.0297568	-0.00204199
4334	1.36056	7.65233	0.859961	0.029897	-0.00198263
4335	1.36088	7.67116	0.859293	0.030037	-0.00192096
4336	1.36119	7.68999	0.858645	0.0301767	-0.00185691
4337	1.3615	7.70883	0.858016	0.0303164	-0.00179015
4338	1.36182	7.72767	0.857406	0.0304558	-0.00172104
4339	1.36213	7.74649	0.856816	0.0305948	-0.0016497
4340	1.36245	7.7653	0.856244	0.0307332	-0.00157622
4341	1.36276	7.78409	0.855691	0.0308712	-0.00150065
4342	1.36307	7.80285	0.855157	0.0310088	-0.00142307
4343	1.36339	7.82157	0.854641	0.0311459	-0.00134318
4344	1.3637	7.84025	0.854144	0.0312824	-0.0012616
4345	1.36402	7.85887	0.853665	0.0314182	-0.00117855
4346	1.36433	7.87745	0.853204	0.0315533	-0.00109408
4347	1.36464	7.89595	0.85276	0.0316875	-0.00100828
4348	1.36496	7.91439	0.852333	0.0318209	-0.000921072
4349	1.36527	7.93276	0.851923	0.0319534	-0.000832778
4350	1.36559	7.95104	0.851531	0.0320851	-0.000743495
4351	1.3659	7.96923	0.851155	0.0322158	-0.000653305
4352	1.36621	7.98732	0.850796	0.0323455	-0.000562285
4353	1.36653	8.00532	0.850454	0.0324741	-0.00047051
4354	1.36684	8.0232	0.850128	0.0326018	-0.000378057
4355	1.36716	8.04097	0.849819	0.0327284	-0.000284997
4356	1.36747	8.05862	0.849526	0.0328539	-0.000191405
4357	1.36778	8.07614	0.84925	0.0329782	-9.7357e-05
4358	1.3681	8.09353	0.848991	0.0331014	-2.93e-06
4359	1.36841	8.11078	0.848748	0.0332233	9.1798e-05
4360	1.36873	8.12788	0.848521	0.033344	0.000186798
4361	1.36904	8.14484	0.848312	0.0334633	0.000281933
4362	1.36935	8.16163	0.848118	0.0335812	0.000377144
4363	1.36967	8.17826	0.847942	0.0336977	0.000472342
4364	1.36998	8.19472	0.847781	0.0338126	0.000567484
4365	1.3703	8.211	0.847637	0.0339261	0.000662505
4366	1.37061	8.22711	0.847509	0.0340379	0.000757342
4367	1.37092	8.24302	0.847398	0.0341481	0.000851915
4368	1.37124	8.25874	0.847303	0.0342565	0.000946186
4369	1.37155	8.27427	0.847225	0.034363	0.00104009
4370	1.37187	8.28959	0.847163	0.0344677	0.00113356
4371	1.37218	8.3047	0.847117	0.0345707	0.00122614
4372	1.37249	8.3196	0.847087	0.0346718	0.00131822
4373	1.37281	8.33428	0.847073	0.034771	0.00141004
4374	1.37312	8.34873	0.847077	0.0348683	0.00150115
4375	1.37344	8.36295	0.847098	0.0349636	0.00159183
4376	1.37375	8.37694	0.847136	0.035057	0.00168217
4377	1.37406	8.39068	0.847193	0.0351484	0.00177214
4378	1.37438	8.40418	0.847267	0.0352378	0.00186166
4379	1.37469	8.41743	0.84736	0.0353251	0.00195062
4380	1.37501	8.43043	0.847471	0.0354102	0.00203897
4381	1.37532	8.44317	0.8476	0.0354931	0.0021267
4382	1.37563	8.45564	0.847747	0.0355735	0.00221331
4383	1.37595	8.46785	0.847911	0.0356516	0.00229919
4384	1.37626	8.47978	0.848094	0.0357272	0.00238436
4385	1.37658	8.49143	0.848294	0.0358006	0.00246822
4386	1.37689	8.50281	0.848512	0.0358715	0.00255145
4387	1.3772	8.5139	0.848749	0.0359397	0.00263385
4388	1.37752	8.5247	0.849005	0.0360052	0.00271539
4389	1.37783	8.53521	0.849279	0.036068	0.00279599
4390	1.37815	8.54542	0.84957	0.036128	0.00287509
4391	1.37846	8.55533	0.849879	0.0361852	0.00295287
4392	1.37877	8.56494	0.850207	0.0362398	0.00302962
4393	1.37909	8.57424	0.850552	0.0362915	0.00310506
4394	1.3794	8.58323	0.850916	0.0363405	0.00317944
4395	1.37972	8.59191	0.851298	0.0363867	0.00325274
4396	1.38003	8.60027	0.851699	0.0364299	0.00332452
4397	1.38034	8.60831	0.852118	0.0364703	0.0033951
4398	1.38066	8.61603	0.852556	0.0365077	0.0034645
4399	1.38097	8.62342	0.853011	0.036542	0.00353244
4400	1.38129	8.63049	0.853486	0.0365734	0.00359913
4401	1.3816	8.63723	0.853979	0.0366016	0.00366421
4402	1.38191	8.64363	0.854489	0.0366265	0.00372765
4403	1.38223	8.6497	0.855018	0.0366482	0.00378979
4404	1.38254	8.65543	0.855565	0.0366669	0.00385065
4405	1.38286	8.66082	0.856131	0.0366822	0.00390998
4406	1.38317	8.66587	0.856714	0.0366944	0.00396781
4407	1.38348	8.67058	0.857314	0.0367032	0.00402371
4408	1.3838	8.67494	0.857932	0.0367086	0.00407785
4409	1.38411	8.67896	0.858565	0.0367105	0.00412983
4410	1.38443	8.68263	0.859215	0.0367088	0.00417989
4411	1.38474	8.68595	0.85988	0.0367037	0.004228
4412	1.38505	8.68893	0.860559	0.0366948	0.00427367
4413	1.38537	8.69155	0.861253	0.0366822	0.00431677
4414	1.38568	8.69381	0.861961	0.0366659	0.0043577
4415	1.386	8.69573	0.862682	0.036646	0.00439648
4416	1.38631	8.69729	0.863418	0.0366225	0.00443299
4417	1.38662	8.6985	0.864165	0.036595	0.00446671
4418	1.38694	8.69935	0.864925	0.0365639	0.00449798
4419	1.38725	8.69985	0.865697	0.036529	0.00452672
4420	1.38757	8.7	0.866481	0.0364905	0.00455317
4421	1.38788	8.69979	0.867278	0.0364484	0.00457737
4422	1.38819	8.69922	0.868085	0.0364026	0.00459898
4423	1.38851	8.6983	0.868904	0.0363533	0.0046184
4424	1.38882	8.69703	0.869735	0.0363006	0.00463572
4425	1.38914	8.6954	0.870577	0.0362446	0.00465102
4426	1.38945	8.69342	0.871431	0.036185	0.00466408
4427	1.38976	8.69108	0.872295	0.036122	0.00467473
4428	1.39008	8.6884	0.87317	0.0360556	0.00468342
4429	1.39039	8.68536	0.874056	0.035986	0.00469034
4430	1.39071	8.68198	0.874954	0.0359133	0.00469554
4431	1.39102	8.67824	0.875863	0.0358375	0.00469901
4432	1.39133	8.67416	0.876782	0.0357586	0.00470073
4433	1.39165	8.66973	0.877712	0.0356764	0.00470033
4434	1.39196	8.66496	0.878652	0.0355912	0.00469815
4435	1.39228	8.65984	0.879601	0.0355029	0.00469426
4436	1.39259	8.65439	0.880561	0.0354116	0.00468865
4437	1.3929	8.64859	0.881529	0.0353172	0.00468122
4438	1.39322	8.64246	0.882507	0.03522	0.00467232
4439	1.39353	8.636	0.883493	0.0351197	0.00466147
4440	1.39385	8.6292	0.884487	0.0350164	0.00464853
4441	1.39416	8.62207	0.885487	0.0349099	0.00463342
4442	1.39447	8.61462	0.886493	0.0348004	0.00461617
4443	1.39479	8.60684	0.887504	0.0346878	0.00459665
4444	1.3951	8.59874	0.888521	0.0345723	0.00457515
4445	1.39542	8.59032	0.889542	0.0344538	0.00455125
4446	1.39573	8.58158	0.890566	0.0343321	0.00452492
4447	1.39604	8.57253	0.891593	0.0342077	0.00449621
4448	1.39636	8.56317	0.892621	0.0340802	0.00446505
4449	1.39667	8.55351	0.89365	0.0339496	0.00443121
4450	1.39699	8.54354	0.894681	0.0338161	0.00439512
4451	1.3973	8.53327	0.895711	0.0336798	0.00435649
4452	1.39761	8.52271	0.89674	0.0335405	0.00431522
4453	1.39793	8.51185	0.897768	0.0333984	0.00427135
4454	1.39824	8.50071	0.898795	0.0332538	0.00422532
4455	1.39856	8.48928	0.899821	0.0331068	0.00417726
4456	1.39887	8.47758	0.900843	0.0329573	0.00412684
4457	1.39918	8.46559	0.901863	0.0328054	0.00407404
4458	1.3995	8.45334	0.902879	0.0326514	0.0040191
4459	1.39981	8.44081	0.903893	0.0324953	0.0039623
4460	1.40013	8.42803	0.904904	0.0323371	0.00390353
4461	1.40044	8.41498	0.905911	0.0321771	0.00384287
4462	1.40075	8.40169	0.906915	0.0320156	0.00378081
4463	1.40107	8.38814	0.907915	0.0318524	0.00371712
4464	1.40138	8.37435	0.909802	0.0316918	0.00402245
4465	1.4017	8.36032	0.911499	0.0316109	0.00420736
4466	1.40201	8.34605	0.912976	0.0314917	0.00426098
4467	1.40232	8.33156	0.914157	0.0313244	0.00417065
4468	1.40264	8.31684	0.915144	0.0311313	0.0040181
4469	1.40295	8.3019	0.916075	0.0309336	0.00387636
4470	1.40327	8.28675	0.917053	0.0307446	0.00378153
4471	1.40358	8.27139	0.918127	0.03057	0.00373882
4472	1.40389	8.25583	0.919303	0.0304102	0.00373921
4473	1.40421	8.24007	0.920559	0.030262	0.00376851
4474	1.40452	8.22412	0.921856	0.0301201	0.00381137
4475	1.40484	8.20798	0.923156	0.0299793	0.00385488
4476	1.40515	8.19167	0.924428	0.0298355	0.00389067
4477	1.40546	8.17517	0.92565	0.029686	0.00391211
4478	1.40578	8.15851	0.926814	0.0295301	0.00391783
4479	1.40609	8.14169	0.927921	0.0293684	0.00390894
4480	1.40641	8.12471	0.928978	0.0292024	0.00388835
4481	1.40672	8.10758	0.929996	0.0290336	0.00385967
4482	1.40703	8.0903	0.930985	0.0288636	0.00382556
4483	1.40735	8.07289	0.931952	0.0286936	0.00378844
4484	1.40766	8.05534	0.932905	0.0285246	0.00375006
4485	1.40798	8.03767	0.933849	0.0283568	0.00371144
4486	1.40829	8.01988	0.934784	0.0281903	0.00367316
4487	1.4086	8.00197	0.93571	0.0280252	0.00363518
4488	1.40892	7.98396	0.936627	0.0278614	0.00359724
4489	1.40923	7.96585	0.937535	0.0276985	0.0035591
4490	1.40955	7.94764	0.938432	0.027537	0.00352062
4491	1.40986	7.92934	0.939317	0.0273763	0.00348182
4492	1.41017	7.91096	0.940188	0.0272162	0.00344226
4493	1.41049	7.89251	0.941044	0.0270567	0.00340173
4494	1.4108	7.87399	0.941885	0.0268978	0.00335986
4495	1.41112	7.85541	0.942708	0.0267394	0.00331637
4496	1.41143	7.83677	0.943515	0.0265817	0.00327103
4497	1.41174	7.81809	0.944302	0.0264244	0.00322363
4498	1.41206	7.79936	0.94507	0.0262678	0.00317376
4499	1.41237	7.78059	0.945817	0.0261113	0.00312127
4500	1.41269	7.7618	0.946542	0.0259554	0.00306607
4501	1.413	7.74299	0.947245	0.0257998	0.00300791
4502	1.41331	7.72416	0.947927	0.025645	0.00294775
4503	1.41363	7.70532	0.948587	0.0254909	0.00288494
4504	1.41394	7.68648	0.949225	0.0253373	0.00281926
4505	1.41426	7.66765	0.94984	0.0251842	0.00275068
4506	1.41457	7.64882	0.950433	0.0250318	0.00267952
4507	1.41488	7.63002	0.951004	0.0248799	0.00260579
4508	1.4152	7.61124	0.951553	0.0247288	0.00252938
4509	1.41551	7.59249	0.95208	0.0245785	0.00245063
4510	1.41583	7.57378	0.952584	0.0244291	0.00236974
4511	1.41614	7.55511	0.953067	0.0242805	0.00228661
4512	1.41645	7.5365	0.95353	0.024133	0.00220195
4513	1.41677	7.51794	0.953972	0.0239866	0.00211565
4514	1.41708	7.49945	0.954394	0.0238412	0.00202819
4515	1.4174	7.48103	0.954798	0.0236969	0.00193939
4516	1.41771	7.46269	0.955182	0.0235539	0.00184929
4517	1.41802	7.44443	0.955547	0.0234123	0.0017577
4518	1.41834	7.42626	0.955894	0.023272	0.0016654
4519	1.41865	7.40819	0.956224	0.0231331	0.00157267
4520	1.41897	7.39022	0.956537	0.0229956	0.0014799
4521	1.41928	7.37237	0.956833	0.0228595	0.00138647
4522	1.41959	7.35462	0.957113	0.022725	0.00129263
4523	1.41991	7.33701	0.957376	0.022592	0.00119853
4524	1.42022	7.31952	0.957623	0.0224607	0.0011043
4525	1.42054	7.30216	0.957854	0.0223309	0.00101006
4526	1.42085	7.28495	0.95807	0.0222028	0.000915867
4527	1.42116	7.26788	0.958271	0.0220764	0.000821862
4528	1.42148	7.25097	0.958457	0.0219519	0.000728173
4529	1.42179	7.23422	0.958629	0.021829	0.000634775
4530	1.42211	7.21763	0.958786	0.021708	0.000541733
4531	1.42242	7.20121	0.958928	0.0215888	0.000449147
4532	1.42273	7.18497	0.959056	0.0214716	0.000356768
4533	1.42305	7.16892	0.95917	0.0213563	0.000265316
4534	1.42336	7.15305	0.95927	0.0212431	0.000174312
4535	1.42368	7.13737	0.959356	0.0211318	8.37372e-05
4536	1.42399	7.1219	0.959427	0.0210225	-6.36905e-06
4537	1.4243	7.10663	0.959483	0.0209153	-9.57868e-05
4538	1.42462	7.09157	0.959525	0.02081	-0.000184734
4539	1.42493	7.07673	0.959553	0.0207069	-0.000272557
4540	1.42525	7.06211	0.959564	0.0206059	-0.000360511
4541	1.42556	7.04771	0.959561	0.0205071	-0.00044802
4542	1.42587	7.03355	0.959542	0.0204106	-0.000534288
4543	1.42619	7.01962	0.959506	0.020316	-0.00062109
4544	1.4265	7.00594	0.959454	0.0202237	-0.000706897
4545	1.42682	6.9925	0.959386	0.0201336	-0.000792677
4546	1.42713	6.97931	0.9593	0.0200458	-0.00087789
4547	1.42744	6.96638	0.959198	0.0199604	-0.000962522
4548	1.42776	6.9537	0.959079	0.0198778	-0.00104607
4549	1.42807	6.9413	0.958944	0.0197976	-0.00112939
4550	1.42839	6.92916	0.958791	0.0197199	-0.00121212
4551	1.4287	6.9173	0.958621	0.0196451	-0.00129417
4552	1.42901	6.90571	0.958433	0.019573	-0.00137535
4553	1.42933	6.89441	0.958226	0.019503	-0.00145661
4554	1.42964	6.88339	0.958002	0.0194359	-0.00153696
4555	1.42996	6.87266	0.95776	0.0193721	-0.00161634
4556	1.43027	6.86222	0.957497	0.0193107	-0.00169633
4557	1.43058	6.85209	0.957219	0.0192531	-0.00177331
4558	1.4309	6.84225	0.95692	0.019198	-0.00185095
4559	1.43121	6.83272	0.956606	0.0191465	-0.00192637
4560	1.43153	6.82349	0.956271	0.0190979	-0.00200184
4561	1.43184	6.81458	0.955918	0.0190523	-0.00207633
4562	1.43215	6.80598	0.955545	0.0190102	-0.00214992
4563	1.43247	6.7977	0.955154	0.0189712	-0.00222244
4564	1.43278	6.78974	0.954743	0.0189355	-0.00229404
4565	1.4331	6.7821	0.954314	0.0189032	-0.00236427
4566	1.43341	6.77479	0.953867	0.0188743	-0.00243347
4567	1.43372	6.7678	0.9534	0.0188487	-0.00250157
4568	1.43404	6.76115	0.952916	0.018827	-0.00256778
4569	1.43435	6.75483	0.952413	0.018809	-0.00263274
4570	1.43467	6.74884	0.951892	0.0187945	-0.00269662
4571	1.43498	6.7432	0.951353	0.018784	-0.00275864
4572	1.43529	6.73789	0.950794	0.0187766	-0.00281999
4573	1.43561	6.73292	0.950218	0.0187734	-0.00287921
4574	1.43592	6.7283	0.949625	0.0187741	-0.0029369
4575	1.43624	6.72402	0.949015	0.0187789	-0.00299224
4576	1.43655	6.72009	0.948388	0.0187873	-0.00304623
4577	1.43686	6.71651	0.947744	0.0187996	-0.00309831
4578	1.43718	6.71327	0.947082	0.0188156	-0.00314895
4579	1.43749	6.71039	0.946405	0.0188359	-0.00319707
4580	1.43781	6.70786	0.945712	0.01886	-0.0032435
4581	1.43812	6.70568	0.945004	0.0188887	-0.00328702
4582	1.43843	6.70385	0.94428	0.0189208	-0.00332928
4583	1.43875	6.70237	0.943541	0.0189572	-0.00336893
4584	1.43906	6.70125	0.942787	0.0189973	-0.00340691
4585	1.43938	6.70049	0.942018	0.0190415	-0.00344234
4586	1.43969	6.70008	0.941236	0.0190897	-0.00347549
4587	1.44	6.70002	0.940439	0.019142	-0.00350624
4588	1.44032	6.70032	0.939627	0.0191976	-0.00353554
4589	1.44063	6.70097	0.938801	0.0192569	-0.00356251
4590	1.44095	6.70198	0.937964	0.0193207	-0.00358656
4591	1.44126	6.70334	0.937111	0.0193877	-0.00360908
4592	1.44157	6.70506	0.936245	0.0194585	-0.0036297
4593	1.44189	6.70713	0.935365	0.0195327	-0.00364846
4594	1.4422	6.70955	0.934475	0.0196115	-0.00366366
4595	1.44252	6.71232	0.933572	0.0196932	-0.00367732
4596	1.44283	6.71545	0.932655	0.0197781	-0.00368936
4597	1.44314	6.71892	0.931726	0.0198665	-0.00369924
4598	1.44346	6.72274	0.930785	0.0199583	-0.00370697
4599	1.44377	6.72691	0.929834	0.0200536	-0.00371247
4600	1.44409	6.73143	0.928872	0.0201523	-0.00371545
4601	1.4444	6.73628	0.9279	0.0202542	-0.00371626
4602	1.44471	6.74148	0.926919	0.0203595	-0.00371481
4603	1.44503	6.74702	0.925928	0.0204682	-0.00371098
4604	1.44534	6.7529	0.924929	0.0205801	-0.00370472
4605	1.44566	6.75911	0.923921	0.0206951	-0.00369627
4606	1.44597	6.76566	0.922905	0.0208128	-0.00368579
4607	1.44628	6.77254	0.921881	0.020933	-0.0036734
4608	1.4466	6.77975	0.920853	0.0210571	-0.00365749
4609	1.44691	6.78729	0.919817	0.0211833	-0.00363985
4610	1.44723	6.79515	0.918777	0.0213124	-0.00361954
4611	1.44754	6.80333	0.917734	0.0214446	-0.00359624
4612	1.44785	6.81183	0.916686	0.0215792	-0.00357077
4613	1.44817	6.82064	0.915636	0.0217166	-0.00354239
4614	1.44848	6.82977	0.914584	0.021856	-0.0035118
4615	1.4488	6.8392	0.913534	0.0219992	-0.003477
4616	1.44911	6.84894	0.912481	0.0221434	-0.00344082
4617	1.44942	6.85899	0.911432	0.0222915	-0.00340049
4618	1.44974	6.86933	0.910383	0.0224406	-0.00335839
4619	1.45005	6.87996	0.909338	0.0225924	-0.00331289
4620	1.45037	6.89089	0.908296	0.0227467	-0.00326425
4621	1.45068	6.90211	0.907258	0.0229029	-0.00321303
4622	1.45099	6.9136	0.906223	0.0230604	-0.00316003
4623	1.45131	6.92538	0.905196	0.023221	-0.00310268
4624	1.45162	6.93743	0.904171	0.0233819	-0.00304411
4625	1.45194	6.94975	0.903154	0.0235449	-0.00298257
4626	1.45225	6.96234	0.902146	0.0237099	-0.00291803
4627	1.45256	6.97519	0.901141	0.0238752	-0.00285183
4628	1.45288	6.9883	0.900143	0.0240415	-0.00278358
4629	1.45319	7.00166	0.899151	0.0242087	-0.00271346
4630	1.45351	7.01527	0.898164	0.0243755	-0.00264251
4631	1.45382	7.02912	0.896321	0.0245342	-0.00292065
4632	1.45413	7.04321	0.894583	0.0246044	-0.00313298
4633	1.45445	7.05753	0.892941	0.0246972	-0.00328444
4634	1.45476	7.07208	0.891618	0.0248458	-0.00326502
4635	1.45508	7.08686	0.890588	0.0250358	-0.00312235
4636	1.45539	7.10185	0.889698	0.0252376	-0.00295213
4637	1.4557	7.11705	0.888805	0.025432	-0.00282018
4638	1.45602	7.13246	0.887818	0.0256084	-0.00275081
4639	1.45633	7.14807	0.886708	0.0257645	-0.00273799
4640	1.45665	7.16388	0.885493	0.0259048	-0.00276594
4641	1.45696	7.17988	0.884217	0.0260365	-0.00281332
4642	1.45727	7.19606	0.88293	0.0261664	-0.00286291
4643	1.45759	7.21242	0.881679	0.0263006	-0.00289816
4644	1.4579	7.22896	0.880491	0.0264422	-0.0029131
4645	1.45822	7.24566	0.879375	0.0265915	-0.00290721
4646	1.45853	7.26252	0.878326	0.0267466	-0.00288437
4647	1.45884	7.27954	0.87733	0.0269052	-0.00285104
4648	1.45916	7.29671	0.876369	0.0270644	-0.00281093
4649	1.45947	7.31402	0.875431	0.0272223	-0.00277015
4650	1.45979	7.33146	0.874503	0.0273778	-0.00273103
4651	1.4601	7.34904	0.873582	0.0275306	-0.00269349
4652	1.46041	7.36674	0.872666	0.0276804	-0.00265697
4653	1.46073	7.38457	0.871755	0.0278283	-0.00262244
4654	1.46104	7.4025	0.870853	0.0279744	-0.00258668
4655	1.46136	7.42054	0.869961	0.0281195	-0.00255066
4656	1.46167	7.43868	0.869083	0.0282637	-0.00251381
4657	1.46198	7.45691	0.868218	0.0284075	-0.00247421
4658	1.4623	7.47522	0.867369	0.0285508	-0.00243369
4659	1.46261	7.49362	0.866535	0.0286938	-0.00239105
4660	1.46293	7.51209	0.865718	0.0288366	-0.00234679
4661	1.46324	7.53063	0.864918	0.0289789	-0.00230079
4662	1.46355	7.54922	0.864134	0.0291208	-0.00225318
4663	1.46387	7.56787	0.863367	0.0292624	-0.00220388
4664	1.46418	7.58657	0.862617	0.0294036	-0.00215278
4665	1.4645	7.60531	0.861884	0.0295445	-0.00209976
4666	1.46481	7.62408	0.861168	0.029685	-0.00204439
4667	1.46512	7.64288	0.860471	0.029825	-0.00198696
4668	1.46544	7.6617	0.859793	0.0299648	-0.00192714
4669	1.46575	7.68053	0.859134	0.0301044	-0.0018651
4670	1.46607	7.69937	0.858494	0.0302439	-0.00180046
4671	1.46638	7.7182	0.857874	0.0303831	-0.00173367
4672	1.46669	7.73704	0.857272	0.0305219	-0.00166467
4673	1.46701	7.75586	0.856688	0.0306601	-0.00159356
4674	1.46732	7.77466	0.856123	0.0307978	-0.00152041
4675	1.46764	7.79343	0.855576	0.030935	-0.00144527
4676	1.46795	7.81217	0.855047	0.0310717	-0.00136814
4677	1.46826	7.83087	0.854536	0.0312079	-0.00128882
4678	1.46858	7.84952	0.854044	0.0313436	-0.00120794
4679	1.46889	7.86812	0.85357	0.0314785	-0.00112556
4680	1.46921	7.88666	0.853113	0.0316126	-0.00104176
4681	1.46952	7.90514	0.852674	0.031746	-0.000956425
4682	1.46983	7.92354	0.852252	0.0318785	-0.000869872
4683	1.47015	7.94186	0.851847	0.0320103	-0.000782164
4684	1.47046	7.9601	0.85146	0.0321411	-0.000693373
4685	1.47078	7.97824	0.851089	0.032271	-0.000603579
4686	1.47109	7.99629	0.850736	0.0324	-0.000512863
4687	1.4714	8.01423	0.850399	0.0325281	-0.000421309
4688	1.47172	8.03206	0.85008	0.0326551	-0.000329002
4689	1.47203	8.04977	0.849777	0.0327811	-0.000236028
4690	1.47235	8.06736	0.849491	0.032906	-0.000142479
4691	1.47266	8.08481	0.849222	0.0330298	-4.84562e-05
4692	1.47297	8.10213	0.84897	0.0331524	4.5954e-05
4693	1.47329	8.11931	0.848734	0.0332738	0.000140674
4694	1.4736	8.13634	0.848515	0.0333938	0.000235616
4695	1.47392	8.15321	0.848312	0.0335125	0.000330687
4696	1.47423	8.16992	0.848126	0.0336297	0.000425822
4697	1.47454	8.18647	0.847956	0.0337455	0.000520902
4698	1.47486	8.20284	0.847803	0.0338598	0.000615906
4699	1.47517	8.21904	0.847666	0.0339725	0.000710784
4700	1.47549	8.23505	0.847546	0.0340836	0.00080548
4701	1.4758	8.25087	0.847442	0.034193	0.000899928
4702	1.47611	8.26649	0.847355	0.0343007	0.000994047
4703	1.47643	8.28192	0.847285	0.0344064	0.00108787
4704	1.47674	8.29714	0.847231	0.0345104	0.00118131
4705	1.47706	8.31214	0.847194	0.0346126	0.00127377
4706	1.47737	8.32693	0.847173	0.0347129	0.00136595
4707	1.47768	8.3415	0.847169	0.0348114	0.00145788
4708	1.478	8.35583	0.847182	0.034908	0.00154906
4709	1.47831	8.36994	0.847213	0.0350025	0.00163984
4710	1.47863	8.38381	0.847261	0.0350951	0.00173026
4711	1.47894	8.39743	0.847328	0.0351857	0.00182024
4712	1.47925	8.41081	0.847412	0.0352741	0.0019097
4713	1.47957	8.42393	0.847515	0.0353604	0.00199855
4714	1.47988	8.4368	0.847636	0.0354445	0.00208673
4715	1.4802	8.44941	0.847774	0.0355261	0.00217379
4716	1.48051	8.46175	0.84793	0.0356053	0.00226009
4717	1.48082	8.47382	0.848104	0.0356821	0.00234566
4718	1.48114	8.48561	0.848296	0.0357565	0.00243022
4719	1.48145	8.49713	0.848505	0.0358286	0.00251364
4720	1.48177	8.50836	0.848733	0.0358982	0.00259636
4721	1.48208	8.51931	0.848979	0.035965	0.0026782
4722	1.48239	8.52997	0.849244	0.0360291	0.00275911
4723	1.48271	8.54033	0.849526	0.0360903	0.00283867
4724	1.48302	8.55039	0.849826	0.0361487	0.00291678
4725	1.48334	8.56015	0.850144	0.0362044	0.00299382
4726	1.48365	8.56961	0.85048	0.0362574	0.00306983
4727	1.48396	8.57875	0.850833	0.0363076	0.00314446
4728	1.48428	8.58759	0.851206	0.036355	0.00321799
4729	1.48459	8.59611	0.851596	0.0363994	0.00328999
4730	1.48491	8.60431	0.852004	0.036441	0.00336077
4731	1.48522	8.61219	0.852431	0.0364796	0.00343038
4732	1.48553	8.61975	0.852876	0.0365152	0.00349849
4733	1.48585	8.62698	0.853339	0.0365478	0.00356537
4734	1.48616	8.63388	0.85382	0.0365772	0.00363062
4735	1.48648	8.64045	0.85432	0.0366036	0.00369463
4736	1.48679	8.64669	0.854837	0.0366267	0.00375698
4737	1.4871	8.65259	0.855373	0.0366467	0.003818
4738	1.48742	8.65816	0.855927	0.0366635	0.00387771
4739	1.48773	8.66338	0.856499	0.0366771	0.0039359
4740	1.48805	8.66826	0.857089	0.0366874	0.00399226
4741	1.48836	8.6728	0.857696	0.0366944	0.00404704
4742	1.48867	8.67699	0.858319	0.0366979	0.00409981
4743	1.48899	8.68083	0.85896	0.0366981	0.00415088
4744	1.4893	8.68433	0.859616	0.0366949	0.00420016
4745	1.48962	8.68748	0.860289	0.0366882	0.00424744
4746	1.48993	8.69027	0.860976	0.0366778	0.00429239
4747	1.49024	8.69272	0.861678	0.0366636	0.00433482
4748	1.49056	8.69481	0.862393	0.0366458	0.0043751
4749	1.49087	8.69655	0.863123	0.0366244	0.00441317
4750	1.49119	8.69794	0.863866	0.0365992	0.00444888
4751	1.4915	8.69897	0.864621	0.0365703	0.00448185
4752	1.49181	8.69965	0.865389	0.0365376	0.00451238
4753	1.49213	8.69997	0.866168	0.036501	0.00454035
4754	1.49244	8.69994	0.866959	0.0364609	0.00456598
4755	1.49276	8.69955	0.867763	0.0364172	0.0045893
4756	1.49307	8.69881	0.868577	0.0363698	0.00461
4757	1.49338	8.69771	0.869402	0.0363188	0.00462846
4758	1.4937	8.69626	0.870239	0.0362644	0.00464478
4759	1.49401	8.69446	0.871087	0.0362065	0.0046588
4760	1.49433	8.6923	0.871946	0.0361452	0.00467074
4761	1.49464	8.68979	0.872815	0.0360805	0.00468034
4762	1.49495	8.68693	0.873695	0.0360124	0.004688
4763	1.49527	8.68372	0.874587	0.0359412	0.00469387
4764	1.49558	8.68016	0.87549	0.0358668	0.00469802
4765	1.4959	8.67625	0.876403	0.0357893	0.00470043
4766	1.49621	8.672	0.877327	0.0357086	0.00470074
4767	1.49652	8.6674	0.878261	0.0356248	0.00469931
4768	1.49684	8.66246	0.879205	0.0355379	0.00469621
4769	1.49715	8.65717	0.88016	0.0354481	0.00469142
4770	1.49747	8.65155	0.881123	0.0353552	0.00468488
4771	1.49778	8.64558	0.882096	0.0352593	0.00467654
4772	1.49809	8.63929	0.883078	0.0351606	0.00466668
4773	1.49841	8.63266	0.884068	0.0350587	0.00465482
4774	1.49872	8.62569	0.885065	0.0349538	0.00464084
4775	1.49904	8.6184	0.886068	0.0348458	0.00462467
4776	1.49935	8.61079	0.887077	0.0347348	0.00460633
4777	1.49966	8.60285	0.888091	0.0346206	0.00458568
4778	1.49998	8.59459	0.88911	0.0345036	0.00456301
4779	1.50029	8.58601	0.890133	0.0343836	0.00453801
4780	1.50061	8.57712	0.891159	0.0342607	0.00451069
4781	1.50092	8.56791	0.892187	0.0341347	0.0044808
4782	1.50123	8.5584	0.893216	0.0340056	0.00444832
4783	1.50155	8.54859	0.894246	0.0338736	0.00441355
4784	1.50186	8.53847	0.895277	0.0337385	0.00437616
4785	1.50218	8.52805	0.896307	0.0336007	0.00433617
4786	1.50249	8.51734	0.897335	0.0334599	0.00429355
4787	1.5028	8.50635	0.898362	0.0333166	0.00424861
4788	1.50312	8.49506	0.899389	0.0331708	0.00420171
4789	1.50343	8.48349	0.900413	0.0330224	0.00415241
4790	1.50375	8.47165	0.901434	0.0328717	0.00410072
4791	1.50406	8.45953	0.902452	0.0327186	0.0040467
4792	1.50437	8.44714	0.903467	0.0325634	0.00399066
4793	1.50469	8.43448	0.904479	0.0324062	0.00393285
4794	1.505	8.42157	0.905488	0.032247	0.00387317
4795	1.50532	8.4084	0.906495	0.0320864	0.00381207
4796	1.50563	8.39498	0.907497	0.0319239	0.00374924
4797	1.50594	8.38131	0.909386	0.031764	0.00405542
4798	1.50626	8.3674	0.911085	0.0316838	0.0042411
4799	1.50657	8.35325	0.912566	0.0315655	0.00429613
4800	1.50689	8.33887	0.91375	0.0313989	0.00420643
4801	1.5072	8.32426	0.914741	0.0312062	0.00405443
4802	1.50751	8.30943	0.915674	0.0310089	0.00391326
4803	1.50783	8.29439	0.916654	0.0308201	0.00381812
4804	1.50814	8.27913	0.917732	0.030646	0.00377627
4805	1.50846	8.26367	0.918912	0.0304866	0.0037776
4806	1.50877	8.24801	0.920172	0.0303387	0.00380777
4807	1.50908	8.23216	0.921475	0.0301972	0.00385165
4808	1.5094	8.21611	0.92278	0.0300568	0.0038957
4809	1.50971	8.19989	0.924057	0.0299134	0.00393227
4810	1.51003	8.18348	0.925285	0.0297642	0.00395453
4811	1.51034	8.1669	0.926454	0.0296085	0.00396097
4812	1.51065	8.15016	0.927568	0.0294471	0.00395284
4813	1.51097	8.13326	0.928631	0.0292811	0.00393299
4814	1.51128	8.1162	0.929656	0.0291124	0.00390483
4815	1.5116	8.099	0.930652	0.0289426	0.00387158
4816	1.51191	8.08166	0.931627	0.0287727	0.00383527
4817	1.51222	8.06418	0.932587	0.0286035	0.0037975
4818	1.51254	8.04657	0.933538	0.0284356	0.00375947
4819	1.51285	8.02883	0.93448	0.028269	0.00372162
4820	1.51317	8.01098	0.935414	0.0281037	0.00368416
4821	1.51348	7.99302	0.93634	0.0279396	0.00364682
4822	1.51379	7.97496	0.937256	0.0277765	0.00360935
4823	1.51411	7.9568	0.938162	0.0276147	0.00357145
4824	1.51442	7.93854	0.939055	0.0274536	0.00353334
4825	1.51474	7.92021	0.939936	0.0272932	0.00349417
4826	1.51505	7.90179	0.940801	0.0271333	0.00345411
4827	1.51536	7.8833	0.941651	0.0269739	0.00341272
4828	1.51568	7.86475	0.942484	0.026815	0.00336968
4829	1.51599	7.84614	0.943299	0.0266567	0.00332475
4830	1.51631	7.82748	0.944096	0.026499	0.00327772
4831	1.51662	7.80877	0.944873	0.0263417	0.0032284
4832	1.51693	7.79002	0.945631	0.026185	0.00317655
4833	1.51725	7.77125	0.946366	0.0260282	0.0031217
4834	1.51756	7.75244	0.947078	0.0258718	0.00306339
4835	1.51788	7.73362	0.947769	0.0257162	0.00300319
4836	1.51819	7.71479	0.948438	0.0255612	0.00294039
4837	1.5185	7.69595	0.949084	0.0254067	0.00287453
4838	1.51882	7.67711	0.949708	0.0252528	0.00280608
4839	1.51913	7.65828	0.95031	0.0250996	0.00273498
4840	1.51945	7.63946	0.95089	0.024947	0.00266122
4841	1.51976	7.62067	0.951448	0.024795	0.00258497
4842	1.52007	7.6019	0.951983	0.0246439	0.00250608
4843	1.52039	7.58317	0.952496	0.0244935	0.00242502
4844	1.5207	7.56449	0.952988	0.0243441	0.00234193
4845	1.52102	7.54584	0.953459	0.0241957	0.00225702
4846	1.52133	7.52726	0.953909	0.0240483	0.00217055
4847	1.52164	7.50873	0.954339	0.0239019	0.00208279
4848	1.52196	7.49028	0.954751	0.0237567	0.0019937
4849	1.52227	7.47189	0.955142	0.0236128	0.0019033
4850	1.52259	7.45359	0.955515	0.0234702	0.00181144
4851	1.5229	7.43538	0.955869	0.0233291	0.00171885
4852	1.52321	7.41726	0.956206	0.0231892	0.00162585
4853	1.52353	7.39924	0.956527	0.0230506	0.00153268
4854	1.52384	7.38132	0.956831	0.0229134	0.00143919
4855	1.52416	7.36352	0.957117	0.022778	0.00134488
4856	1.52447	7.34584	0.957387	0.0226442	0.00125032
4857	1.52478	7.32829	0.957641	0.0225119	0.00115564
4858	1.5251	7.31086	0.957879	0.0223811	0.00106094
4859	1.52541	7.29358	0.958102	0.0222519	0.000966314
4860	1.52573	7.27644	0.958309	0.0221245	0.000871871
4861	1.52604	7.25945	0.958502	0.0219987	0.000777482
4862	1.52635	7.24261	0.95868	0.0218748	0.000683774
4863	1.52667	7.22594	0.958843	0.0217527	0.000590343
4864	1.52698	7.20944	0.958992	0.0216325	0.000497291
4865	1.5273	7.19311	0.959127	0.0215142	0.000404737
4866	1.52761	7.17696	0.959247	0.0213978	0.000312461
4867	1.52792	7.161	0.959354	0.0212834	0.000221118
4868	1.52824	7.14522	0.959446	0.0211711	0.00013011
4869	1.52855	7.12965	0.959523	0.0210606	3.94071e-05
4870	1.52887	7.11428	0.959586	0.0209521	-5.0437e-05
4871	1.52918	7.09911	0.959634	0.0208457	-0.000139635
4872	1.52949	7.08416	0.959668	0.0207415	-0.000228209
4873	1.52981	7.06943	0.959687	0.0206393	-0.000316637
4874	1.53012	7.05492	0.959692	0.0205395	-0.000403702
4875	1.53044	7.04064	0.95968	0.0204417	-0.000490744
4876	1.53075	7.02659	0.959652	0.0203461	-0.000577338
4877	1.53106	7.01278	0.959608	0.0202526	-0.000663934
4878	1.53138	6.99922	0.959547	0.0201612	-0.000749982
4879	1.53169	6.9859	0.959469	0.0200722	-0.000835317
4880	1.53201	6.97284	0.959375	0.0199856	-0.000920439
4881	1.53232	6.96004	0.959264	0.0199014	-0.00100493
4882	1.53263	6.9475	0.959136	0.01982	-0.0010882
4883	1.53295	6.93522	0.958991	0.0197409	-0.00117184
4884	1.53326	6.92322	0.958829	0.0196647	-0.00125385
4885	1.53358	6.9115	0.958649	0.0195911	-0.00133598
4886	1.53389	6.90005	0.958452	0.01952	-0.00141662
4887	1.5342	6.88889	0.958236	0.0194515	-0.00149752
4888	1.53452	6.87801	0.958002	0.0193863	-0.00157746
4889	1.53483	6.86743	0.957749	0.0193238	-0.00165726
4890	1.53515	6.85714	0.957478	0.0192643	-0.0017357
4891	1.53546	6.84715	0.95719	0.019208	-0.00181283
4892	1.53577	6.83747	0.956882	0.0191546	-0.00188973
4893	1.53609	6.82809	0.956557	0.0191043	-0.00196556
4894	1.5364	6.81902	0.956212	0.0190573	-0.00204042
4895	1.53672	6.81026	0.955849	0.0190135	-0.00211405
4896	1.53703	6.80182	0.955467	0.0189729	-0.00218737
4897	1.53734	6.7937	0.955065	0.0189355	-0.00225985
4898	1.53766	6.7859	0.954645	0.0189018	-0.00233049
4899	1.53797	6.77842	0.954206	0.0188712	-0.00240044
4900	1.53829	6.77127	0.953748	0.018844	-0.00246907
4901	1.5386	6.76445	0.953272	0.0188204	-0.00253626
4902	1.53891	6.75796	0.952778	0.0188006	-0.00260189
4903	1.53923	6.75181	0.952265	0.0187842	-0.0026667
4904	1.53954	6.74599	0.951734	0.0187717	-0.00272976
4905	1.53986	6.74051	0.951184	0.0187627	-0.00279174
4906	1.54017	6.73538	0.950616	0.0187573	-0.00285226
4907	1.54048	6.73058	0.950033	0.0187569	-0.00290959
4908	1.5408	6.72613	0.949431	0.0187598	-0.00296591
4909	1.54111	6.72202	0.948812	0.0187663	-0.00302084
4910	1.54143	6.71827	0.948176	0.0187767	-0.00307399
4911	1.54174	6.71486	0.947523	0.0187911	-0.00312506
4912	1.54205	6.7118	0.946852	0.0188089	-0.00317513
4913	1.54237	6.70909	0.946166	0.0188312	-0.00322248
4914	1.54268	6.70673	0.945465	0.0188577	-0.00326736
4915	1.543	6.70472	0.944748	0.0188881	-0.00331026
4916	1.54331	6.70307	0.944016	0.0189225	-0.00335124
4917	1.54362	6.70177	0.943269	0.018961	-0.00338996
4918	1.54394	6.70083	0.942508	0.0190033	-0.00342642
4919	1.54425	6.70024	0.94173	0.0190493	-0.00346124
4920	1.54457	6.7	0.940941	0.0190999	-0.00349286
4921	1.54488	6.70013	0.940135	0.0191535	-0.00352354
4922	1.54519	6.7006	0.939317	0.0192115	-0.00355123
4923	1.54551	6.70143	0.938483	0.0192727	-0.00357729
4924	1.54582	6.70262	0.937637	0.0193381	-0.00360066
4925	1.54614	6.70415	0.936778	0.0194074	-0.00362185
4926	1.54645	6.70605	0.935903	0.0194797	-0.00364189
4927	1.54676	6.70829	0.935017	0.0195563	-0.00365893
4928	1.54708	6.71089	0.934118	0.0196361	-0.00367417
4929	1.54739	6.71384	0.933209	0.0197199	-0.0036865
4930	1.54771	6.71713	0.932287	0.0198071	-0.0036969
4931	1.54802	6.72078	0.931351	0.0198971	-0.00370589
4932	1.54833	6.72477	0.930403	0.0199904	-0.00371304
4933	1.54865	6.72911	0.929446	0.0200877	-0.00371696
4934	1.54896	6.7338	0.92848	0.0201885	-0.00371842
4935	1.54928	6.73883	0.927503	0.0202923	-0.00371807
4936	1.54959	6.7442	0.926514	0.020399	-0.00371603
4937	1.5499	6.74991	0.925519	0.0205094	-0.00371106
4938	1.55022	6.75595	0.924515	0.0206232	-0.00370346
4939	1.55053	6.76233	0.9235	0.0207389	-0.00369484
4940	1.55085	6.76905	0.922478	0.0208577	-0.00368383
4941	1.55116	6.77609	0.921455	0.0209811	-0.00366831
4942	1.55147	6.78346	0.920422	0.0211061	-0.0036517
4943	1.55179	6.79116	0.919383	0.0212339	-0.00363281
4944	1.5521	6.79918	0.918341	0.0213646	-0.00361102
4945	1.55242	6.80752	0.917295	0.0214985	-0.00358632
4946	1.55273	6.81617	0.916246	0.0216345	-0.00355939
4947	1.55304	6.82514	0.915192	0.0217725	-0.00353046
4948	1.55336	6.83442	0.914142	0.0219144	-0.00349737
4949	1.55367	6.84401	0.913089	0.022058	-0.0034621
4950	1.55399	6.8539	0.912037	0.0222041	-0.00342403
4951	1.5543	6.86409	0.910986	0.0223524	-0.00338329
4952	1.55461	6.87458	0.909938	0.0225034	-0.00333918
4953	1.55493	6.88536	0.908894	0.0226562	-0.00329235
4954	1.55524	6.89644	0.907855	0.0228122	-0.00324168
4955	1.55556	6.90779	0.906817	0.0229691	-0.0031896
4956	1.55587	6.91943	0.905785	0.0231281	-0.00313444
4957	1.55618	6.93134	0.904758	0.0232889	-0.00307674
4958	1.5565	6.94353	0.903737	0.0234514	-0.00301637
4959	1.55681	6.95598	0.902722	0.0236151	-0.00295363
4960	1.55713	6.9687	0.901713	0.0237801	-0.00288891
4961	1.55744	6.98168	0.900712	0.0239463	-0.00282133
4962	1.55775	6.99492	0.899717	0.0241136	-0.0027517
4963	1.55807	7.0084	0.898728	0.0242809	-0.00268082
4964	1.55838	7.02213	0.896879	0.0244388	-0.00296029
4965	1.5587	7.0361	0.895136	0.0245089	-0.00317393
4966	1.55901	7.05031	0.893489	0.0246018	-0.00332602
4967	1.55932	7.06474	0.892162	0.0247503	-0.00330721
4968	1.55964	7.07941	0.891127	0.0249401	-0.00316503
4969	1.55995	7.09429	0.890232	0.0251426	-0.00299568
4970	1.56027	7.10939	0.889334	0.0253367	-0.00286429
4971	1.56058	7.12469	0.888341	0.0255129	-0.00279491
4972	1.56089	7.1402	0.887226	0.0256693	-0.00278251
4973	1.56121	7.15591	0.886004	0.02581	-0.00281179
4974	1.56152	7.17182	0.884721	0.0259417	-0.00286049
4975	1.56184	7.18791	0.883429	0.0260721	-0.00291049
4976	1.56215	7.20418	0.88217	0.0262065	-0.00294636
4977	1.56246	7.22063	0.880975	0.0263483	-0.00296136
4978	1.56278	7.23725	0.879852	0.0264978	-0.00295624
4979	1.56309	7.25403	0.878795	0.0266533	-0.00293439
4980	1.56341	7.27097	0.877792	0.026812	-0.00290068
4981	1.56372	7.28806	0.876823	0.0269716	-0.00286201
4982	1.56403	7.3053	0.875876	0.0271296	-0.00282163
4983	1.56435	7.32268	0.874941	0.0272855	-0.00278307
4984	1.56466	7.34019	0.874012	0.0274385	-0.00274614
4985	1.56498	7.35784	0.873087	0.0275888	-0.00271017
4986	1.56529	7.3756	0.872168	0.0277371	-0.00267586
4987	1.5656	7.39348	0.871257	0.0278835	-0.00264145
4988	1.56592	7.41146	0.870357	0.0280289	-0.0026055
4989	1.56623	7.42955	0.86947	0.0281737	-0.00256841
4990	1.56655	7.44774	0.868597	0.028318	-0.00252968
4991	1.56686	7.46601	0.86774	0.0284619	-0.00248892
4992	1.56717	7.48437	0.866899	0.0286056	-0.00244661
4993	1.56749	7.5028	0.866073	0.0287488	-0.0024021
4994	1.5678	7.52131	0.865265	0.0288917	-0.00235672
4995	1.56812	7.53987	0.864474	0.0290341	-0.00230922
4996	1.56843	7.5585	0.863699	0.0291763	-0.00225995
4997	1.56874	7.57717	0.862941	0.0293181	-0.00220886
4998	1.56906	7.59589	0.8622	0.0294596	-0.00215584
4999	1.56937	7.61464	0.861476	0.0296007	-0.00210049
5000	1.56969	7.63343	0.860772	0.0297414	-0.00204315
5001	1.57	7.65224	0.860085	0.0298818	-0.0019835
5002	1.57031	7.67106	0.859418	0.030022	-0.00192164
5003	1.57063	7.6899	0.858769	0.0301619	-0.00185752
5004	1.57094	7.70874	0.85814	0.0303015	-0.00179077
5005	1.57126	7.72758	0.857529	0.0304409	-0.00172188
5006	1.57157	7.7464	0.856937	0.0305798	-0.00165085
5007	1.57188	7.76521	0.856363	0.0307182	-0.00157777
5008	1.5722	7.784	0.855808	0.0308561	-0.00150261
5009	1.57251	7.80276	0.855271	0.0309935	-0.00142548
5010	1.57283	7.82148	0.854752	0.0311303	-0.00134626
5011	1.57314	7.84016	0.854252	0.0312667	-0.00126534
5012	1.57345	7.85879	0.853769	0.0314023	-0.00118291
5013	1.57377	7.87736	0.853305	0.0315372	-0.00109899
5014	1.57408	7.89587	0.852857	0.0316714	-0.00101367
5015	1.5744	7.91431	0.852428	0.0318047	-0.000926836
5016	1.57471	7.93267	0.852015	0.0319373	-0.000838808
5017	1.57502	7.95095	0.851621	0.0320691	-0.000749675
5018	1.57534	7.96914	0.851243	0.0321999	-0.000659521
5019	1.57565	7.98724	0.850883	0.0323298	-0.000568429
5020	1.57597	8.00523	0.850539	0.0324588	-0.000476489
5021	1.57628	8.02312	0.850212	0.0325867	-0.000383795
5022	1.57659	8.04089	0.849903	0.0327137	-0.00029044
5023	1.57691	8.05854	0.84961	0.0328395	-0.000196521
5024	1.57722	8.07606	0.849333	0.0329642	-0.000102138
5025	1.57754	8.09345	0.849074	0.0330877	-7.38905e-06
5026	1.57785	8.1107	0.84883	0.0332099	8.76336e-05
5027	1.57816	8.1278	0.848604	0.0333309	0.000182885
5028	1.57848	8.14475	0.848393	0.0334504	0.000278222
5029	1.57879	8.16155	0.848199	0.0335686	0.000373585
5030	1.57911	8.17818	0.848021	0.0336852	0.000468887
5031	1.57942	8.19464	0.84786	0.0338004	0.000564098
5032	1.57973	8.21092	0.847715	0.033914	0.000659166
5033	1.58005	8.22703	0.847586	0.034026	0.000754045
5034	1.58036	8.24295	0.847474	0.0341363	0.000848672
5035	1.58068	8.25867	0.847378	0.0342449	0.000943013
5036	1.58099	8.27419	0.847298	0.0343516	0.00103705
5037	1.5813	8.28952	0.847236	0.0344566	0.00113071
5038	1.58162	8.30463	0.847189	0.0345598	0.00122355
5039	1.58193	8.31953	0.84716	0.0346612	0.00131594
5040	1.58225	8.33421	0.847147	0.0347607	0.00140811
5041	1.58256	8.34866	0.847151	0.0348583	0.00149961
5042	1.58287	8.36288	0.847173	0.034954	0.00159078
5043	1.58319	8.37687	0.847212	0.0350477	0.0016816
5044	1.5835	8.39062	0.84727	0.0351395	0.00177207
5045	1.58382	8.40412	0.847346	0.0352292	0.00186204
5046	1.58413	8.41737	0.84744	0.0353168	0.00195141
5047	1.58444	8.43037	0.847552	0.0354021	0.00204009
5048	1.58476	8.44311	0.847681	0.0354852	0.00212805
5049	1.58507	8.45558	0.847828	0.0355657	0.0022148
5050	1.58539	8.46779	0.847993	0.0356438	0.00230069
5051	1.5857	8.47972	0.848175	0.0357194	0.00238577
5052	1.58601	8.49138	0.848374	0.0357927	0.00246943
5053	1.58633	8.50275	0.848591	0.0358635	0.00255235
5054	1.58664	8.51385	0.848826	0.0359315	0.00263435
5055	1.58696	8.52465	0.84908	0.0359968	0.00271544
5056	1.58727	8.53516	0.849352	0.0360595	0.00279555
5057	1.58758	8.54537	0.849641	0.0361193	0.00287421
5058	1.5879	8.55528	0.849948	0.0361763	0.00295149
5059	1.58821	8.56489	0.850273	0.0362306	0.00302776
5060	1.58853	8.5742	0.850615	0.0362822	0.00310275
5061	1.58884	8.58319	0.850977	0.036331	0.00317676
5062	1.58915	8.59187	0.851357	0.0363772	0.00324977
5063	1.58947	8.60023	0.851756	0.0364204	0.00332136
5064	1.58978	8.60827	0.852174	0.0364608	0.00339182
5065	1.5901	8.61599	0.85261	0.0364983	0.0034612
5066	1.59041	8.62339	0.853065	0.0365327	0.0035292
5067	1.59072	8.63046	0.853539	0.0365642	0.00359602
5068	1.59104	8.6372	0.854031	0.0365926	0.00366129
5069	1.59135	8.6436	0.854541	0.0366177	0.00372497
5070	1.59167	8.64967	0.85507	0.0366397	0.00378738
5071	1.59198	8.6554	0.855618	0.0366585	0.00384853
5072	1.59229	8.6608	0.856183	0.0366741	0.00390817
5073	1.59261	8.66585	0.856767	0.0366866	0.00396631
5074	1.59292	8.67056	0.857368	0.0366955	0.00402252
5075	1.59324	8.67492	0.857986	0.0367011	0.00407696
5076	1.59355	8.67894	0.858619	0.0367032	0.00412922
5077	1.59386	8.68262	0.859269	0.0367018	0.00417954
5078	1.59418	8.68594	0.859935	0.0366968	0.00422789
5079	1.59449	8.68891	0.860615	0.0366881	0.00427378
5080	1.59481	8.69153	0.861308	0.0366756	0.00431708
5081	1.59512	8.6938	0.862017	0.0366595	0.00435819
5082	1.59543	8.69572	0.862739	0.0366397	0.00439712
5083	1.59575	8.69729	0.863474	0.0366163	0.00443376
5084	1.59606	8.6985	0.864222	0.036589	0.00446759
5085	1.59638	8.69935	0.864982	0.0365579	0.00449895
5086	1.59669	8.69985	0.865754	0.036523	0.00452777
5087	1.597	8.7	0.866539	0.0364846	0.00455428
5088	1.59732	8.69979	0.867335	0.0364425	0.00457851
5089	1.59763	8.69923	0.868143	0.0363968	0.00460014
5090	1.59795	8.69831	0.868962	0.0363475	0.00461957
5091	1.59826	8.69704	0.869793	0.0362948	0.00463689
5092	1.59857	8.69541	0.870635	0.0362387	0.00465218
5093	1.59889	8.69343	0.871488	0.0361792	0.00466521
5094	1.5992	8.6911	0.872352	0.0361161	0.00467583
5095	1.59952	8.68841	0.873227	0.0360497	0.00468448
5096	1.59983	8.68538	0.874113	0.0359801	0.00469135
5097	1.60014	8.68199	0.875011	0.0359073	0.00469651
5098	1.60046	8.67826	0.875919	0.0358314	0.00469993
5099	1.60077	8.67418	0.876839	0.0357525	0.0047016
5100	1.60109	8.66975	0.877768	0.0356703	0.00470112
5101	1.6014	8.66498	0.878708	0.035585	0.00469888
5102	1.60171	8.65987	0.879657	0.0354966	0.00469493
5103	1.60203	8.65441	0.880616	0.0354053	0.00468925
5104	1.60234	8.64862	0.881584	0.0353108	0.00468177
5105	1.60266	8.64249	0.882562	0.0352136	0.00467281
5106	1.60297	8.63603	0.883548	0.0351132	0.00466191
5107	1.60328	8.62923	0.884542	0.0350098	0.00464893
5108	1.6036	8.62211	0.885541	0.0349033	0.00463378
5109	1.60391	8.61465	0.886547	0.0347938	0.00461651
5110	1.60423	8.60688	0.887559	0.0346812	0.00459696
5111	1.60454	8.59878	0.888576	0.0345656	0.00457544
5112	1.60485	8.59036	0.889596	0.0344471	0.00455154
5113	1.60517	8.58162	0.89062	0.0343254	0.0045252
5114	1.60548	8.57258	0.891647	0.034201	0.00449651
5115	1.6058	8.56322	0.892675	0.0340734	0.00446534
5116	1.60611	8.55356	0.893705	0.0339428	0.00443152
5117	1.60642	8.54359	0.894735	0.0338093	0.00439546
5118	1.60674	8.53332	0.895766	0.0336729	0.00435686
5119	1.60705	8.52276	0.896795	0.0335337	0.00431562
5120	1.60737	8.51191	0.897823	0.0333916	0.00427177
5121	1.60768	8.50077	0.898849	0.033247	0.00422578
5122	1.60799	8.48934	0.899875	0.0331	0.00417779
5123	1.60831	8.47763	0.900898	0.0329505	0.0041274
5124	1.60862	8.46565	0.901918	0.0327986	0.00407461
5125	1.60894	8.4534	0.902935	0.0326445	0.00401968
5126	1.60925	8.44088	0.903949	0.0324884	0.00396291
5127	1.60956	8.42809	0.90496	0.0323302	0.00390417
5128	1.60988	8.41505	0.905966	0.0321702	0.00384354
5129	1.61019	8.40175	0.906971	0.0320086	0.00378151
5130	1.61051	8.38821	0.907971	0.0318455	0.00371784
5131	1.61082	8.37442	0.909858	0.0316848	0.00402319
5132	1.61113	8.36039	0.911555	0.0316039	0.00420811
5133	1.61145	8.34612	0.913033	0.0314847	0.00426176
5134	1.61176	8.33163	0.914214	0.0313174	0.00417142
5135	1.61208	8.31691	0.915202	0.0311243	0.00401886
5136	1.61239	8.30198	0.916133	0.0309266	0.00387713
5137	1.6127	8.28683	0.917111	0.0307376	0.0037823
5138	1.61302	8.27147	0.918185	0.0305629	0.0037396
5139	1.61333	8.25591	0.919362	0.0304031	0.00373998
5140	1.61365	8.24015	0.920617	0.0302549	0.00376927
5141	1.61396	8.2242	0.921915	0.0301129	0.00381212
5142	1.61427	8.20806	0.923216	0.0299721	0.00385561
5143	1.61459	8.19174	0.924488	0.0298282	0.00389138
5144	1.6149	8.17525	0.92571	0.0296786	0.00391282
5145	1.61522	8.15859	0.926874	0.0295227	0.0039185
5146	1.61553	8.14177	0.927981	0.0293609	0.00390958
5147	1.61584	8.12479	0.929039	0.0291948	0.00388897
5148	1.61616	8.10766	0.930057	0.029026	0.00386026
5149	1.61647	8.09039	0.931046	0.0288559	0.00382612
5150	1.61679	8.07297	0.932013	0.0286859	0.00378897
5151	1.6171	8.05543	0.932967	0.0285167	0.00375056
5152	1.61741	8.03776	0.93391	0.0283488	0.00371191
5153	1.61773	8.01996	0.934845	0.0281823	0.00367361
5154	1.61804	8.00206	0.935772	0.0280171	0.00363559
5155	1.61836	7.98405	0.936689	0.0278532	0.00359763
5156	1.61867	7.96593	0.937598	0.0276907	0.00355974
5157	1.61898	7.94773	0.938495	0.027529	0.00352115
5158	1.6193	7.92943	0.93938	0.027368	0.00348225
5159	1.61961	7.91105	0.940251	0.0272077	0.00344262
5160	1.61993	7.8926	0.941108	0.027048	0.00340203
5161	1.62024	7.87408	0.941948	0.026889	0.00336014
5162	1.62055	7.8555	0.942772	0.0267306	0.00331664
5163	1.62087	7.83686	0.943579	0.0265729	0.00327129
5164	1.62118	7.81818	0.944366	0.0264156	0.00322389
5165	1.6215	7.79945	0.945135	0.0262589	0.00317403
5166	1.62181	7.78068	0.945882	0.0261024	0.00312155
5167	1.62212	7.76189	0.946608	0.0259465	0.00306636
5168	1.62244	7.74308	0.947311	0.0257908	0.00300822
5169	1.62275	7.72425	0.947993	0.025636	0.00294808
5170	1.62307	7.70541	0.948654	0.0254818	0.00288528
5171	1.62338	7.68657	0.949292	0.0253282	0.00281962
5172	1.62369	7.66774	0.949908	0.0251751	0.00275107
5173	1.62401	7.64891	0.950501	0.0250227	0.00267993
5174	1.62432	7.63011	0.951073	0.0248708	0.00260622
5175	1.62464	7.61133	0.951622	0.0247196	0.00252983
5176	1.62495	7.59258	0.952149	0.0245693	0.0024511
5177	1.62526	7.57387	0.952654	0.0244198	0.00237023
5178	1.62558	7.5552	0.953138	0.0242713	0.00228712
5179	1.62589	7.53659	0.953601	0.0241238	0.00220247
5180	1.62621	7.51803	0.954043	0.0239773	0.00211619
5181	1.62652	7.49954	0.954467	0.0238318	0.00202874
5182	1.62683	7.48112	0.954871	0.0236875	0.00193994
5183	1.62715	7.46278	0.955256	0.0235445	0.00184984
5184	1.62746	7.44452	0.955621	0.0234028	0.00175838
5185	1.62778	7.42635	0.955969	0.0232625	0.00166604
5186	1.62809	7.40828	0.956299	0.0231236	0.00157327
5187	1.6284	7.39031	0.956612	0.022986	0.00148043
5188	1.62872	7.37245	0.956909	0.0228498	0.00138697
5189	1.62903	7.35471	0.957189	0.0227152	0.0012931
5190	1.62935	7.33709	0.957453	0.0225822	0.00119896
5191	1.62966	7.3196	0.9577	0.0224507	0.0011047
5192	1.62997	7.30225	0.957932	0.0223208	0.00101043
5193	1.63029	7.28503	0.958148	0.0221926	0.000916193
5194	1.6306	7.26797	0.95835	0.0220662	0.000822144
5195	1.63092	7.25105	0.958536	0.0219415	0.000728379
5196	1.63123	7.2343	0.958708	0.0218185	0.000634912
5197	1.63154	7.21771	0.958865	0.0216974	0.000541818
5198	1.63186	7.20129	0.959008	0.0215781	0.000449137
5199	1.63217	7.18505	0.959136	0.0214607	0.0003565
5200	1.63249	7.16899	0.95925	0.0213454	0.000265208
5201	1.6328	7.15312	0.959351	0.021232	0.000174189
5202	1.63311	7.13745	0.959436	0.0211207	8.35475e-05
5203	1.63343	7.12197	0.959507	0.0210112	-6.85306e-06
5204	1.63374	7.1067	0.959564	0.0209039	-9.6084e-05
5205	1.63406	7.09164	0.959606	0.0207986	-0.000184776
5206	1.63437	7.0768	0.959634	0.0206954	-0.000273042
5207	1.63468	7.06218	0.959646	0.0205943	-0.000360995
5208	1.635	7.04778	0.959643	0.0204955	-0.000448063
5209	1.63531	7.03362	0.959624	0.0203988	-0.000534922
5210	1.63563	7.01969	0.959588	0.0203042	-0.00062145
5211	1.63594	7.006	0.959536	0.0202118	-0.000707542
5212	1.63625	6.99256	0.959468	0.0201217	-0.000793186
5213	1.63657	6.97937	0.959383	0.0200339	-0.000878337
5214	1.63688	6.96644	0.959281	0.0199485	-0.000963011
5215	1.6372	6.95377	0.959163	0.0198657	-0.0010468
5216	1.63751	6.94136	0.959028	0.0197856	-0.00113
5217	1.63782	6.92922	0.958875	0.0197079	-0.00121274
5218	1.63814	6.91735	0.958705	0.019633	-0.00129487
5219	1.63845	6.90576	0.958517	0.0195607	-0.0013764
5220	1.63877	6.89446	0.958311	0.0194908	-0.00145741
5221	1.63908	6.88344	0.958087	0.0194237	-0.0015377
5222	1.63939	6.87271	0.957843	0.0193594	-0.00161818
5223	1.63971	6.86227	0.957582	0.0192986	-0.00169651
5224	1.64002	6.85213	0.957302	0.0192405	-0.00177501
5225	1.64034	6.8423	0.957006	0.0191859	-0.00185116
5226	1.64065	6.83276	0.956691	0.0191341	-0.00192752
5227	1.64096	6.82354	0.956357	0.0190855	-0.00200238
5228	1.64128	6.81462	0.956004	0.0190399	-0.00207713
5229	1.64159	6.80602	0.955631	0.0189975	-0.00215128
5230	1.64191	6.79774	0.95524	0.0189587	-0.00222337
5231	1.64222	6.78977	0.954829	0.0189227	-0.00229541
5232	1.64253	6.78213	0.9544	0.0188904	-0.00236575
5233	1.64285	6.77482	0.953952	0.0188615	-0.00243475
5234	1.64316	6.76783	0.953486	0.018836	-0.0025028
5235	1.64348	6.76118	0.953001	0.0188142	-0.00256934
5236	1.64379	6.75486	0.952499	0.0187962	-0.00263419
5237	1.6441	6.74887	0.951978	0.0187818	-0.00269779
5238	1.64442	6.74322	0.951437	0.018771	-0.00276045
5239	1.64473	6.73791	0.950879	0.0187639	-0.0028214
5240	1.64505	6.73295	0.950303	0.0187605	-0.00288091
5241	1.64536	6.72832	0.949711	0.0187616	-0.00293788
5242	1.64567	6.72404	0.9491	0.0187661	-0.00299373
5243	1.64599	6.72011	0.948472	0.0187744	-0.00304781
5244	1.6463	6.71653	0.947827	0.0187865	-0.00310038
5245	1.64662	6.71329	0.947167	0.0188029	-0.00315034
5246	1.64693	6.7104	0.946489	0.0188231	-0.00319883
5247	1.64724	6.70787	0.945795	0.018847	-0.00324536
5248	1.64756	6.70569	0.945087	0.0188755	-0.00328922
5249	1.64787	6.70386	0.944363	0.0189079	-0.0033311
5250	1.64819	6.70238	0.943622	0.0189439	-0.00337149
5251	1.6485	6.70126	0.94287	0.0189847	-0.00340847
5252	1.64881	6.70049	0.942101	0.0190288	-0.00344408
5253	1.64913	6.70008	0.941318	0.019077	-0.0034773
5254	1.64944	6.70002	0.94052	0.0191291	-0.00350846
5255	1.64976	6.70032	0.939709	0.0191849	-0.00353753
5256	1.65007	6.70097	0.938883	0.0192443	-0.00356449
5257	1.65038	6.70198	0.938044	0.0193078	-0.00358889
5258	1.6507	6.70334	0.93719	0.0193746	-0.0036119
5259	1.65101	6.70505	0.936324	0.019446	-0.00363195
5260	1.65133	6.70712	0.935443	0.01952	-0.00365091
5261	1.65164	6.70954	0.934552	0.0195985	-0.00366654
5262	1.65195	6.71231	0.933647	0.01968	-0.00368068
5263	1.65227	6.71543	0.932732	0.0197654	-0.0036921
5264	1.65258	6.7189	0.931803	0.0198539	-0.0037019
5265	1.6529	6.72272	0.930863	0.0199461	-0.00370925
5266	1.65321	6.72689	0.929909	0.0200408	-0.0037156
5267	1.65352	6.7314	0.928948	0.02014	-0.00371801
5268	1.65384	6.73626	0.927975	0.0202419	-0.00371905
5269	1.65415	6.74146	0.926992	0.0203469	-0.00371807
5270	1.65447	6.747	0.926001	0.0204558	-0.0037141
5271	1.65478	6.75287	0.925003	0.0205681	-0.0037074
5272	1.65509	6.75908	0.923993	0.0206826	-0.00369953
5273	1.65541	6.76563	0.922976	0.0208004	-0.00368918
5274	1.65572	6.77251	0.921953	0.0209215	-0.00367595
5275	1.65604	6.77972	0.920925	0.0210455	-0.00366012
5276	1.65635	6.78725	0.919888	0.0211715	-0.00364279
5277	1.65666	6.79511	0.918846	0.0213005	-0.00362291
5278	1.65698	6.80329	0.917803	0.021433	-0.00359927
5279	1.65729	6.81179	0.916755	0.0215676	-0.00357383
5280	1.65761	6.8206	0.915703	0.0217047	-0.003546
5281	1.65792	6.82972	0.914651	0.0218447	-0.00351494
5282	1.65823	6.83916	0.913598	0.0219871	-0.00348108
5283	1.65855	6.8489	0.912547	0.0221324	-0.00344383
5284	1.65886	6.85894	0.911495	0.0222794	-0.00340465
5285	1.65918	6.86928	0.910445	0.0224292	-0.00336222
5286	1.65949	6.87991	0.909399	0.0225812	-0.00331673
5287	1.6598	6.89084	0.908356	0.0227353	-0.00326845
5288	1.66012	6.90205	0.907316	0.0228915	-0.00321746
5289	1.66043	6.91355	0.906279	0.0230494	-0.00316448
5290	1.66075	6.92532	0.905248	0.0232091	-0.00310813
5291	1.66106	6.93737	0.904222	0.0233704	-0.00304961
5292	1.66137	6.94969	0.903206	0.0235342	-0.00298726
5293	1.66169	6.96228	0.902193	0.0236986	-0.00292349
5294	1.662	6.97513	0.901185	0.0238639	-0.00285774
5295	1.66232	6.98824	0.900184	0.02403	-0.00279001
5296	1.66263	7.0016	0.899192	0.0241975	-0.0027198
5297	1.66294	7.0152	0.898202	0.0243646	-0.00264887
5298	1.66326	7.02905	0.896358	0.0245237	-0.00292759
5299	1.66357	7.04314	0.89462	0.0245942	-0.00313923
5300	1.66389	7.05746	0.892977	0.0246869	-0.00329022
5301	1.6642	7.07201	0.891652	0.0248357	-0.00327037
5302	1.66451	7.08678	0.890623	0.0250263	-0.00312795
5303	1.66483	7.10177	0.889733	0.0252287	-0.00295732
5304	1.66514	7.11698	0.88884	0.0254232	-0.00282472
5305	1.66546	7.13239	0.887853	0.0255998	-0.00275435
5306	1.66577	7.148	0.886744	0.0257566	-0.002742
5307	1.66608	7.1638	0.88553	0.0258973	-0.00276924
5308	1.6664	7.1798	0.884255	0.0260293	-0.00281633
5309	1.66671	7.19598	0.88297	0.0261599	-0.00286518
5310	1.66703	7.21234	0.881722	0.0262945	-0.00289807
5311	1.66734	7.22888	0.880534	0.0264368	-0.00291431
5312	1.66765	7.24558	0.879421	0.0265863	-0.00290729
5313	1.66797	7.26244	0.878374	0.0267418	-0.00288345
5314	1.66828	7.27946	0.877381	0.0269007	-0.00284889
5315	1.6686	7.29662	0.876422	0.0270602	-0.00280922
5316	1.66891	7.31393	0.875485	0.0272184	-0.00276834
5317	1.66922	7.33138	0.874559	0.027374	-0.00272856
5318	1.66954	7.34896	0.873639	0.0275268	-0.00269081
5319	1.66985	7.36666	0.872724	0.0276768	-0.00265443
5320	1.67017	7.38448	0.871814	0.0278245	-0.00261937
5321	1.67048	7.40241	0.870912	0.0279707	-0.00258427
5322	1.67079	7.42045	0.87002	0.0281157	-0.00254868
5323	1.67111	7.43859	0.869141	0.0282598	-0.00251114
5324	1.67142	7.45682	0.868276	0.0284033	-0.00247259
5325	1.67174	7.47513	0.867426	0.0285466	-0.00243126
5326	1.67205	7.49353	0.866592	0.0286894	-0.00238951
5327	1.67236	7.512	0.865774	0.0288318	-0.00234557
5328	1.67268	7.53054	0.864973	0.028974	-0.00229992
5329	1.67299	7.54913	0.864188	0.0291158	-0.00225265
5330	1.67331	7.56778	0.86342	0.0292571	-0.00220366
5331	1.67362	7.58648	0.862668	0.0293982	-0.00215285
5332	1.67393	7.60522	0.861934	0.0295388	-0.00210012
5333	1.67425	7.62399	0.861217	0.0296792	-0.00204505
5334	1.67456	7.64279	0.860519	0.0298191	-0.00198797
5335	1.67488	7.6616	0.859839	0.0299588	-0.00192857
5336	1.67519	7.68044	0.859178	0.0300982	-0.00186696
