# Supplementary material for: Data regarding the computational fluid dynamics simulations of an airfoil with plasma actuator in unsteady flow
Source: Data Brief. 2020 Feb 13;29:105286. doi: 10.1016/j.dib.2020.105286 (PMC7044653; doi:10.1016/j.dib.2020.105286)
Supplement: Multimedia component 1 [file mmc1.zip › Allegati/w60_a1/Force_w60_a1_45/Force_w60_a1_45.xlsx]

## Sheet: Foglio1
Time Step	Time	Angle of attack	Lift coefficient	Drag coefficient	Moment coefficient
[]	[s]	[deg]	[]	[]	[]
3669	1.15175	7.69008	0.856161	0.0306339	-0.00123826
3670	1.15207	7.70892	0.856377	0.0308719	-0.000857762
3671	1.15238	7.72776	0.856431	0.0310805	-0.000588756
3672	1.15269	7.74658	0.85619	0.0312373	-0.000479413
3673	1.15301	7.76539	0.855716	0.0313567	-0.00046678
3674	1.15332	7.78418	0.855147	0.0314614	-0.000472017
3675	1.15364	7.80294	0.854607	0.0315688	-0.00044498
3676	1.15395	7.82166	0.854177	0.0316901	-0.00036417
3677	1.15426	7.84034	0.853892	0.0318297	-0.000228053
3678	1.15458	7.85896	0.853747	0.0319865	-4.59144e-05
3679	1.15489	7.87754	0.853711	0.0321561	0.000168485
3680	1.15521	7.89604	0.853743	0.0323321	0.000399822
3681	1.15552	7.91448	0.853802	0.0325085	0.000633841
3682	1.15583	7.93284	0.853856	0.032681	0.000860306
3683	1.15615	7.95112	0.853884	0.0328469	0.00107323
3684	1.15646	7.96931	0.853879	0.0330053	0.00127048
3685	1.15678	7.98741	0.853839	0.0331563	0.00145176
3686	1.15709	8.0054	0.853772	0.0333013	0.00161957
3687	1.1574	8.02329	0.853687	0.0334416	0.00177764
3688	1.15772	8.04106	0.853596	0.0335786	0.00192909
3689	1.15803	8.05871	0.853508	0.0337135	0.0020769
3690	1.15835	8.07623	0.853431	0.0338467	0.00222282
3691	1.15866	8.09362	0.853368	0.0339791	0.00236809
3692	1.15897	8.11086	0.853323	0.0341108	0.00251377
3693	1.15929	8.12797	0.853298	0.0342418	0.00266026
3694	1.1596	8.14492	0.853294	0.0343718	0.00280753
3695	1.15992	8.16171	0.85331	0.0345008	0.00295552
3696	1.16023	8.17834	0.853346	0.0346288	0.00310409
3697	1.16054	8.1948	0.853401	0.0347554	0.00325305
3698	1.16086	8.21108	0.853476	0.0348807	0.00340222
3699	1.16117	8.22718	0.853569	0.0350045	0.00355122
3700	1.16149	8.2431	0.853679	0.0351265	0.00369968
3701	1.1618	8.25882	0.853806	0.0352467	0.00384709
3702	1.16211	8.27434	0.853948	0.0353646	0.00399312
3703	1.16243	8.28966	0.854106	0.0354802	0.00413752
3704	1.16274	8.30477	0.854277	0.0355934	0.00427984
3705	1.16306	8.31967	0.854462	0.0357041	0.00441984
3706	1.16337	8.33435	0.85466	0.0358122	0.00455732
3707	1.16368	8.3488	0.85487	0.0359175	0.00469208
3708	1.164	8.36302	0.855092	0.0360198	0.00482356
3709	1.16431	8.377	0.855326	0.0361194	0.00495245
3710	1.16463	8.39075	0.855574	0.0362163	0.00507893
3711	1.16494	8.40425	0.855835	0.0363105	0.0052027
3712	1.16525	8.4175	0.856109	0.0364016	0.00532354
3713	1.16557	8.43049	0.856396	0.0364898	0.00544144
3714	1.16588	8.44323	0.85584	0.036566	0.00520936
3715	1.1662	8.4557	0.855388	0.0365499	0.00503482
3716	1.16651	8.4679	0.855025	0.0365508	0.00490967
3717	1.16682	8.47983	0.854977	0.0366028	0.00494712
3718	1.16714	8.49149	0.855229	0.0366929	0.00510658
3719	1.16745	8.50286	0.855634	0.036793	0.00529373
3720	1.16777	8.51395	0.856046	0.0368826	0.00544148
3721	1.16808	8.52475	0.856373	0.0369509	0.00552503
3722	1.16839	8.53526	0.856583	0.0369961	0.00554668
3723	1.16871	8.54547	0.856688	0.0370216	0.00552209
3724	1.16902	8.55538	0.856733	0.0370346	0.00547279
3725	1.16934	8.56499	0.85677	0.0370431	0.00541876
3726	1.16965	8.57429	0.856842	0.0370528	0.00537401
3727	1.16996	8.58327	0.856983	0.0370674	0.00534759
3728	1.17028	8.59195	0.8572	0.0370873	0.0053401
3729	1.17059	8.60031	0.85749	0.0371109	0.00534727
3730	1.17091	8.60835	0.857837	0.0371355	0.00536366
3731	1.17122	8.61607	0.858224	0.0371582	0.00538292
3732	1.17153	8.62346	0.858635	0.037177	0.00540023
3733	1.17185	8.63052	0.859058	0.0371907	0.00541312
3734	1.17216	8.63726	0.859486	0.0371984	0.00542006
3735	1.17248	8.64366	0.859917	0.0372004	0.00542141
3736	1.17279	8.64973	0.860353	0.0371972	0.00541858
3737	1.1731	8.65546	0.860796	0.0371894	0.00541257
3738	1.17342	8.66085	0.861249	0.0371776	0.00540428
3739	1.17373	8.6659	0.861714	0.0371622	0.00539411
3740	1.17405	8.6706	0.86219	0.0371432	0.00538224
3741	1.17436	8.67496	0.862681	0.0371211	0.00536947
3742	1.17467	8.67898	0.863186	0.0370956	0.00535516
3743	1.17499	8.68265	0.863705	0.0370673	0.00534038
3744	1.1753	8.68597	0.864239	0.0370359	0.00532459
3745	1.17562	8.68894	0.864788	0.0370014	0.00530804
3746	1.17593	8.69156	0.865349	0.0369636	0.00528999
3747	1.17624	8.69382	0.865925	0.036923	0.00527148
3748	1.17656	8.69574	0.866517	0.0368795	0.00525285
3749	1.17687	8.6973	0.867124	0.0368331	0.00523412
3750	1.17719	8.69851	0.867746	0.0367842	0.00521551
3751	1.1775	8.69936	0.868383	0.0367322	0.00519628
3752	1.17781	8.69986	0.869035	0.0366774	0.00517681
3753	1.17813	8.7	0.869703	0.0366201	0.00515769
3754	1.17844	8.69979	0.870387	0.0365603	0.00513907
3755	1.17876	8.69922	0.871085	0.0364979	0.00512047
3756	1.17907	8.6983	0.871801	0.0364331	0.00510237
3757	1.17938	8.69702	0.872532	0.0363659	0.00508482
3758	1.1797	8.69539	0.87328	0.0362964	0.00506774
3759	1.18001	8.69341	0.874043	0.0362243	0.00505074
3760	1.18033	8.69107	0.87482	0.0361496	0.00503345
3761	1.18064	8.68838	0.875612	0.0360726	0.00501643
3762	1.18095	8.68535	0.87642	0.0359933	0.00499972
3763	1.18127	8.68196	0.877243	0.0359116	0.00498321
3764	1.18158	8.67822	0.878081	0.0358275	0.00496672
3765	1.1819	8.67414	0.878933	0.0357412	0.00495015
3766	1.18221	8.66971	0.879798	0.0356523	0.00493289
3767	1.18252	8.66493	0.880676	0.0355608	0.00491529
3768	1.18284	8.65982	0.881567	0.0354669	0.00489727
3769	1.18315	8.65436	0.882471	0.0353704	0.00487871
3770	1.18347	8.64856	0.883386	0.0352715	0.00485943
3771	1.18378	8.64243	0.884313	0.0351701	0.00483968
3772	1.18409	8.63597	0.88525	0.0350661	0.00481886
3773	1.18441	8.62917	0.886197	0.0349595	0.00479674
3774	1.18472	8.62204	0.887152	0.0348501	0.00477317
3775	1.18504	8.61458	0.888115	0.034738	0.00474814
3776	1.18535	8.6068	0.889085	0.0346232	0.00472142
3777	1.18566	8.5987	0.890062	0.0345057	0.00469333
3778	1.18598	8.59028	0.891045	0.0343854	0.00466335
3779	1.18629	8.58154	0.892032	0.0342623	0.00463124
3780	1.18661	8.57249	0.893023	0.0341366	0.00459725
3781	1.18692	8.56313	0.894017	0.0340078	0.00456105
3782	1.18723	8.55346	0.895013	0.0338763	0.0045227
3783	1.18755	8.54349	0.896012	0.033742	0.00448241
3784	1.18786	8.53322	0.897011	0.033605	0.00443971
3785	1.18818	8.52266	0.89801	0.0334652	0.00439458
3786	1.18849	8.5118	0.899009	0.0333227	0.00434717
3787	1.1888	8.50066	0.900007	0.0331778	0.00429774
3788	1.18912	8.48923	0.901005	0.0330306	0.00424639
3789	1.18943	8.47752	0.902001	0.032881	0.00419274
3790	1.18975	8.46553	0.902994	0.032729	0.00413688
3791	1.19006	8.45328	0.903985	0.0325749	0.00407902
3792	1.19037	8.44075	0.904974	0.0324189	0.00401951
3793	1.19069	8.42797	0.90596	0.0322608	0.0039581
3794	1.191	8.41492	0.906943	0.0321009	0.00389489
3795	1.19132	8.40162	0.907924	0.0319396	0.00383041
3796	1.19163	8.38807	0.908902	0.0317767	0.0037644
3797	1.19194	8.37428	0.909876	0.0316124	0.00369712
3798	1.19226	8.36025	0.910846	0.0314468	0.0036283
3799	1.19257	8.34598	0.91181	0.0312796	0.00355757
3800	1.19289	8.33149	0.912769	0.0311112	0.00348549
3801	1.1932	8.31677	0.913724	0.0309419	0.00341234
3802	1.19351	8.30183	0.914674	0.0307716	0.00333809
3803	1.19383	8.28668	0.915619	0.0306004	0.00326323
3804	1.19414	8.27132	0.916557	0.0304282	0.00318708
3805	1.19446	8.25576	0.917488	0.0302551	0.00310936
3806	1.19477	8.23999	0.91841	0.0300812	0.00303008
3807	1.19508	8.22404	0.919324	0.0299066	0.00294964
3808	1.1954	8.20791	0.920228	0.0297311	0.00286764
3809	1.19571	8.19159	0.921122	0.0295549	0.00278432
3810	1.19603	8.17509	0.922006	0.0293781	0.0026996
3811	1.19634	8.15843	0.922879	0.0292009	0.00261345
3812	1.19665	8.14161	0.923741	0.0290233	0.0025261
3813	1.19697	8.12463	0.924592	0.0288455	0.00243775
3814	1.19728	8.1075	0.92543	0.0286673	0.00234806
3815	1.1976	8.09022	0.926254	0.0284888	0.00225684
3816	1.19791	8.07281	0.927064	0.02831	0.00216406
3817	1.19822	8.05526	0.927859	0.0281312	0.00206998
3818	1.19854	8.03759	0.928642	0.0279526	0.00197494
3819	1.19885	8.01979	0.929409	0.0277741	0.00187876
3820	1.19917	8.00189	0.93016	0.0275958	0.00178139
3821	1.19948	7.98387	0.930896	0.0274178	0.00168284
3822	1.19979	7.96576	0.931616	0.0272404	0.00158327
3823	1.20011	7.94755	0.932321	0.027064	0.00148328
3824	1.20042	7.92925	0.933008	0.0268881	0.0013822
3825	1.20074	7.91088	0.933678	0.0267125	0.00127983
3826	1.20105	7.89242	0.93433	0.0265374	0.00117625
3827	1.20136	7.8739	0.934963	0.026363	0.00107161
3828	1.20168	7.85532	0.935579	0.0261894	0.000966046
3829	1.20199	7.83668	0.936176	0.0260168	0.000859672
3830	1.20231	7.818	0.936755	0.0258453	0.000752592
3831	1.20262	7.79927	0.937318	0.0256751	0.000644968
3832	1.20293	7.7805	0.937861	0.025506	0.000536814
3833	1.20325	7.76171	0.938386	0.0253383	0.00042821
3834	1.20356	7.7429	0.938893	0.0251718	0.00031907
3835	1.20388	7.72407	0.939382	0.0250068	0.00020978
3836	1.20419	7.70523	0.939852	0.0248429	9.95847e-05
3837	1.2045	7.68639	0.940305	0.0246806	-1.0786e-05
3838	1.20482	7.66756	0.94074	0.02452	-0.000121114
3839	1.20513	7.64873	0.941159	0.0243611	-0.000231279
3840	1.20545	7.62993	0.941561	0.0242038	-0.00034132
3841	1.20576	7.61115	0.941947	0.0240484	-0.000451269
3842	1.20607	7.5924	0.942317	0.0238945	-0.00056109
3843	1.20639	7.57369	0.942669	0.0237424	-0.000670863
3844	1.2067	7.55502	0.943007	0.0235925	-0.000779762
3845	1.20702	7.53641	0.943329	0.0234439	-0.000888648
3846	1.20733	7.51785	0.943634	0.0232972	-0.000997314
3847	1.20764	7.49936	0.943925	0.0231522	-0.00110575
3848	1.20796	7.48094	0.944199	0.0230091	-0.00121388
3849	1.20827	7.4626	0.944459	0.0228678	-0.0013216
3850	1.20859	7.44434	0.944705	0.0227283	-0.00142886
3851	1.2089	7.42617	0.944936	0.0225905	-0.00153559
3852	1.20921	7.4081	0.945153	0.0224546	-0.00164174
3853	1.20953	7.39014	0.945356	0.0223206	-0.00174754
3854	1.20984	7.37228	0.945545	0.0221884	-0.00185259
3855	1.21016	7.35454	0.945721	0.0220581	-0.00195697
3856	1.21047	7.33692	0.945884	0.0219296	-0.00206072
3857	1.21078	7.31943	0.946033	0.0218029	-0.00216377
3858	1.2111	7.30208	0.94617	0.0216781	-0.00226611
3859	1.21141	7.28487	0.946293	0.0215552	-0.00236772
3860	1.21173	7.2678	0.946404	0.0214342	-0.0024686
3861	1.21204	7.25089	0.946503	0.0213151	-0.00256876
3862	1.21235	7.23414	0.946588	0.0211981	-0.0026682
3863	1.21267	7.21755	0.946661	0.0210828	-0.00276685
3864	1.21298	7.20113	0.946721	0.0209695	-0.00286483
3865	1.2133	7.1849	0.946768	0.0208581	-0.00296253
3866	1.21361	7.16884	0.946803	0.0207487	-0.00305879
3867	1.21392	7.15297	0.946824	0.0206413	-0.00315471
3868	1.21424	7.1373	0.946833	0.020536	-0.00324983
3869	1.21455	7.12183	0.946828	0.0204325	-0.00334428
3870	1.21487	7.10656	0.946811	0.0203313	-0.00343738
3871	1.21518	7.0915	0.946781	0.0202322	-0.00353006
3872	1.21549	7.07666	0.946736	0.0201352	-0.00362233
3873	1.21581	7.06204	0.946678	0.0200402	-0.00371411
3874	1.21612	7.04764	0.946605	0.0199473	-0.00380511
3875	1.21644	7.03348	0.946518	0.0198567	-0.00389538
3876	1.21675	7.01956	0.946415	0.0197682	-0.00398524
3877	1.21706	7.00587	0.946298	0.0196818	-0.00407467
3878	1.21738	6.99243	0.946165	0.0195976	-0.00416367
3879	1.21769	6.97925	0.946015	0.0195156	-0.00425221
3880	1.21801	6.96632	0.946728	0.0194396	-0.00397648
3881	1.21832	6.95364	0.947254	0.0194475	-0.00381128
3882	1.21863	6.94124	0.947545	0.0194199	-0.00377767
3883	1.21895	6.9291	0.947523	0.0193471	-0.00388939
3884	1.21926	6.91724	0.947293	0.0192515	-0.00406251
3885	1.21958	6.90565	0.946996	0.0191551	-0.00422155
3886	1.21989	6.89435	0.946738	0.0190712	-0.00433072
3887	1.2202	6.88333	0.946568	0.0190052	-0.00438567
3888	1.22052	6.87261	0.946486	0.0189569	-0.00439811
3889	1.22083	6.86217	0.946482	0.0189251	-0.00437466
3890	1.22115	6.85204	0.946505	0.0189022	-0.00433978
3891	1.22146	6.8422	0.946535	0.0188863	-0.00429479
3892	1.22177	6.83267	0.946524	0.0188704	-0.00425909
3893	1.22209	6.82345	0.946465	0.0188546	-0.00422999
3894	1.2224	6.81454	0.946339	0.0188349	-0.00421677
3895	1.22272	6.80594	0.946153	0.0188135	-0.00421404
3896	1.22303	6.79766	0.945918	0.0187928	-0.00421626
3897	1.22334	6.7897	0.945633	0.018772	-0.00422815
3898	1.22366	6.78206	0.945319	0.0187546	-0.00424025
3899	1.22397	6.77475	0.944978	0.0187405	-0.00425387
3900	1.22429	6.76777	0.944616	0.0187306	-0.0042668
3901	1.2246	6.76112	0.944239	0.0187255	-0.00427808
3902	1.22491	6.7548	0.943849	0.0187252	-0.00428695
3903	1.22523	6.74882	0.943446	0.0187292	-0.00429408
3904	1.22554	6.74317	0.943029	0.0187372	-0.00430013
3905	1.22586	6.73787	0.942601	0.0187499	-0.00430252
3906	1.22617	6.7329	0.94216	0.0187663	-0.00430365
3907	1.22648	6.72828	0.941709	0.0187877	-0.00430064
3908	1.2268	6.724	0.941242	0.0188121	-0.00429741
3909	1.22711	6.72007	0.940763	0.0188406	-0.00429184
3910	1.22743	6.71649	0.940269	0.0188727	-0.00428469
3911	1.22774	6.71326	0.939765	0.0189092	-0.00427411
3912	1.22805	6.71038	0.939245	0.0189489	-0.00426319
3913	1.22837	6.70785	0.93871	0.0189921	-0.00425099
3914	1.22868	6.70567	0.938162	0.0190395	-0.00423656
3915	1.229	6.70384	0.937598	0.0190902	-0.00422151
3916	1.22931	6.70237	0.937016	0.0191436	-0.00420707
3917	1.22962	6.70125	0.936423	0.0192016	-0.00418949
3918	1.22994	6.70049	0.935809	0.0192616	-0.00417363
3919	1.23025	6.70008	0.935178	0.0193247	-0.00415764
3920	1.23057	6.70002	0.934529	0.019391	-0.00414161
3921	1.23088	6.70032	0.933863	0.01946	-0.00412578
3922	1.23119	6.70098	0.933178	0.0195316	-0.00411049
3923	1.23151	6.70199	0.932477	0.0196065	-0.0040945
3924	1.23182	6.70335	0.931755	0.0196835	-0.00408008
3925	1.23214	6.70507	0.931019	0.0197643	-0.00406448
3926	1.23245	6.70714	0.930261	0.0198466	-0.00405093
3927	1.23276	6.70956	0.92949	0.0199327	-0.00403558
3928	1.23308	6.71234	0.928699	0.0200208	-0.00402141
3929	1.23339	6.71546	0.927894	0.0201122	-0.00400614
3930	1.23371	6.71894	0.927072	0.0202058	-0.00399154
3931	1.23402	6.72276	0.926234	0.0203024	-0.00397616
3932	1.23433	6.72693	0.925378	0.0204007	-0.00396208
3933	1.23465	6.73145	0.924512	0.0205031	-0.00394496
3934	1.23496	6.73631	0.92363	0.0206075	-0.00392842
3935	1.23528	6.74151	0.922734	0.0207145	-0.00391122
3936	1.23559	6.74705	0.921828	0.0208249	-0.00389221
3937	1.2359	6.75293	0.920911	0.0209381	-0.00387177
3938	1.23622	6.75915	0.919979	0.0210528	-0.00385172
3939	1.23653	6.7657	0.919037	0.0211705	-0.00383009
3940	1.23685	6.77258	0.918086	0.0212912	-0.0038064
3941	1.23716	6.77979	0.917128	0.0214143	-0.00378098
3942	1.23747	6.78732	0.916158	0.0215392	-0.00375501
3943	1.23779	6.79519	0.915182	0.0216669	-0.00372698
3944	1.2381	6.80337	0.914202	0.0217975	-0.0036961
3945	1.23842	6.81187	0.913214	0.0219301	-0.00366408
3946	1.23873	6.82068	0.912221	0.0220649	-0.00363016
3947	1.23904	6.82981	0.911226	0.0222024	-0.00359346
3948	1.23936	6.83925	0.910229	0.0223423	-0.00355433
3949	1.23967	6.84899	0.909233	0.022485	-0.00351212
3950	1.23999	6.85904	0.908233	0.0226292	-0.00346847
3951	1.2403	6.86938	0.907234	0.0227761	-0.00342176
3952	1.24061	6.88002	0.906238	0.0229252	-0.00337211
3953	1.24093	6.89094	0.905244	0.0230763	-0.00332013
3954	1.24124	6.90216	0.904251	0.0232294	-0.00326581
3955	1.24156	6.91366	0.903261	0.0233841	-0.00320904
3956	1.24187	6.92544	0.902276	0.0235405	-0.00314972
3957	1.24218	6.93749	0.901294	0.0236984	-0.00308839
3958	1.2425	6.94981	0.900321	0.0238587	-0.00302326
3959	1.24281	6.9624	0.89935	0.0240197	-0.00295696
3960	1.24313	6.97526	0.898383	0.0241814	-0.00288877
3961	1.24344	6.98836	0.897423	0.0243441	-0.00281865
3962	1.24375	7.00173	0.89647	0.0245082	-0.002746
3963	1.24407	7.01534	0.895519	0.024672	-0.0026728
3964	1.24438	7.02919	0.89458	0.0248374	-0.00259666
3965	1.2447	7.04328	0.893645	0.0250029	-0.00251941
3966	1.24501	7.0576	0.892717	0.0251684	-0.00244086
3967	1.24532	7.07215	0.891795	0.0253341	-0.00236134
3968	1.24564	7.08693	0.890886	0.0255013	-0.00227858
3969	1.24595	7.10192	0.889981	0.0256675	-0.00219573
3970	1.24627	7.11712	0.889085	0.0258341	-0.00211168
3971	1.24658	7.13254	0.888199	0.026001	-0.00202607
3972	1.24689	7.14815	0.887324	0.0261684	-0.00193841
3973	1.24721	7.16396	0.886458	0.0263352	-0.00184994
3974	1.24752	7.17995	0.885602	0.026502	-0.00176026
3975	1.24784	7.19614	0.884758	0.0266691	-0.00166909
3976	1.24815	7.2125	0.883922	0.0268349	-0.00157793
3977	1.24846	7.22904	0.883104	0.0270022	-0.00148351
3978	1.24878	7.24574	0.882294	0.0271681	-0.00138875
3979	1.24909	7.2626	0.881498	0.027334	-0.00129274
3980	1.24941	7.27962	0.880714	0.0274998	-0.00119545
3981	1.24972	7.29679	0.879944	0.0276652	-0.001097
3982	1.25003	7.3141	0.879186	0.0278303	-0.000997599
3983	1.25035	7.33155	0.878443	0.0279949	-0.00089706
3984	1.25066	7.34913	0.877714	0.0281591	-0.000795349
3985	1.25098	7.36683	0.876999	0.0283228	-0.000692622
3986	1.25129	7.38465	0.8763	0.0284862	-0.000588795
3987	1.2516	7.40259	0.875615	0.0286493	-0.000483749
3988	1.25192	7.42062	0.874947	0.0288121	-0.000377396
3989	1.25223	7.43876	0.874294	0.0289742	-0.0002702
3990	1.25255	7.45699	0.873657	0.0291358	-0.000161905
3991	1.25286	7.47531	0.873036	0.0292969	-5.28232e-05
3992	1.25317	7.49371	0.872432	0.0294577	5.75086e-05
3993	1.25349	7.51218	0.871845	0.0296177	0.00016856
3994	1.2538	7.53072	0.871274	0.0297771	0.000280494
3995	1.25412	7.54931	0.870719	0.0299358	0.000393184
3996	1.25443	7.56796	0.870181	0.0300938	0.000506502
3997	1.25474	7.58666	0.869659	0.0302509	0.000620306
3998	1.25506	7.6054	0.869152	0.030407	0.000734464
3999	1.25537	7.62417	0.868659	0.0305621	0.000848835
4000	1.25569	7.64297	0.868183	0.0307163	0.000963297
4001	1.256	7.66179	0.867721	0.0308693	0.00107783
4002	1.25631	7.68062	0.867274	0.0310211	0.00119233
4003	1.25663	7.69946	0.866842	0.0311719	0.00130703
4004	1.25694	7.7183	0.866424	0.0313214	0.0014214
4005	1.25726	7.73713	0.86602	0.0314696	0.00153535
4006	1.25757	7.75595	0.865629	0.0316164	0.00164882
4007	1.25788	7.77475	0.86525	0.0317618	0.00176177
4008	1.2582	7.79352	0.864884	0.0319058	0.00187418
4009	1.25851	7.81226	0.864531	0.0320484	0.00198611
4010	1.25883	7.83096	0.864191	0.0321897	0.00209748
4011	1.25914	7.84961	0.863864	0.0323295	0.00220829
4012	1.25945	7.86821	0.86355	0.0324679	0.00231855
4013	1.25977	7.88675	0.863248	0.0326047	0.00242834
4014	1.26008	7.90523	0.862959	0.0327401	0.00253758
4015	1.2604	7.92363	0.862683	0.0328741	0.00264627
4016	1.26071	7.94195	0.86242	0.0330066	0.00275443
4017	1.26102	7.96019	0.86217	0.0331377	0.0028621
4018	1.26134	7.97833	0.861933	0.0332673	0.00296926
4019	1.26165	7.99638	0.861709	0.0333955	0.00307593
4020	1.26197	8.01432	0.861498	0.0335222	0.0031821
4021	1.26228	8.03214	0.8613	0.0336475	0.00328776
4022	1.26259	8.04985	0.861116	0.0337714	0.0033929
4023	1.26291	8.06744	0.860945	0.0338938	0.00349762
4024	1.26322	8.0849	0.860787	0.0340147	0.00360179
4025	1.26354	8.10222	0.860643	0.0341341	0.00370538
4026	1.26385	8.11939	0.860512	0.0342519	0.00380838
4027	1.26416	8.13642	0.860395	0.0343681	0.00391077
4028	1.26448	8.15329	0.860291	0.0344827	0.00401259
4029	1.26479	8.17	0.860201	0.0345956	0.00411382
4030	1.26511	8.18655	0.860126	0.0347069	0.00421443
4031	1.26542	8.20292	0.860064	0.0348165	0.00431442
4032	1.26573	8.21912	0.860016	0.0349242	0.00441367
4033	1.26605	8.23513	0.85998	0.0350297	0.00451117
4034	1.26636	8.25095	0.859959	0.0351335	0.00460837
4035	1.26668	8.26657	0.859953	0.0352357	0.00470532
4036	1.26699	8.28199	0.859963	0.0353363	0.00480196
4037	1.2673	8.29721	0.859988	0.0354351	0.00489815
4038	1.26762	8.31221	0.86003	0.0355321	0.00499374
4039	1.26793	8.327	0.860086	0.0356272	0.00508867
4040	1.26825	8.34156	0.860158	0.0357202	0.00518295
4041	1.26856	8.3559	0.860246	0.0358113	0.00527621
4042	1.26887	8.37001	0.860348	0.0359002	0.00536873
4043	1.26919	8.38387	0.860467	0.0359871	0.00546061
4044	1.2695	8.3975	0.860603	0.0360719	0.00555188
4045	1.26982	8.41087	0.860755	0.0361547	0.00564246
4046	1.27013	8.42399	0.860924	0.0362353	0.00573232
4047	1.27044	8.43686	0.860255	0.0363052	0.00547436
4048	1.27076	8.44947	0.859694	0.036283	0.00527629
4049	1.27107	8.46181	0.859225	0.0362788	0.00512913
4050	1.27139	8.47387	0.859075	0.0363264	0.00514636
4051	1.2717	8.48567	0.859229	0.0364128	0.005287
4052	1.27201	8.49718	0.859541	0.0365102	0.00545777
4053	1.27233	8.50842	0.859862	0.0365973	0.00559058
4054	1.27264	8.51936	0.860101	0.0366637	0.00565958
4055	1.27296	8.53002	0.860225	0.0367075	0.00566855
4056	1.27327	8.54038	0.86025	0.0367323	0.00563295
4057	1.27358	8.55044	0.860216	0.036745	0.00557356
4058	1.2739	8.5602	0.860174	0.0367527	0.00550856
4059	1.27421	8.56965	0.860172	0.0367627	0.00545547
4060	1.27453	8.5788	0.86024	0.0367779	0.00542105
4061	1.27484	8.58763	0.860387	0.0367988	0.00540631
4062	1.27515	8.59615	0.860608	0.0368236	0.00540698
4063	1.27547	8.60435	0.86089	0.0368498	0.00541771
4064	1.27578	8.61223	0.861214	0.0368745	0.00543209
4065	1.2761	8.61979	0.861562	0.0368954	0.00544482
4066	1.27641	8.62702	0.861925	0.0369114	0.00545363
4067	1.27672	8.63392	0.862294	0.0369215	0.00545676
4068	1.27704	8.64049	0.862669	0.0369261	0.00545513
4069	1.27735	8.64672	0.863048	0.0369255	0.00544894
4070	1.27767	8.65262	0.863435	0.0369203	0.00543979
4071	1.27798	8.65818	0.863834	0.0369113	0.00542863
4072	1.27829	8.6634	0.864244	0.0368986	0.00541582
4073	1.27861	8.66828	0.864669	0.0368825	0.00540152
4074	1.27892	8.67282	0.865108	0.0368633	0.00538647
4075	1.27924	8.67701	0.865562	0.0368409	0.00537019
4076	1.27955	8.68085	0.866033	0.0368157	0.00535356
4077	1.27986	8.68434	0.866519	0.0367876	0.00533642
4078	1.28018	8.68749	0.867021	0.0367565	0.00531866
4079	1.28049	8.69029	0.867539	0.0367224	0.00530004
4080	1.28081	8.69273	0.868071	0.0366853	0.0052805
4081	1.28112	8.69482	0.868619	0.0366454	0.00526095
4082	1.28143	8.69656	0.869184	0.0366026	0.00524147
4083	1.28175	8.69794	0.869765	0.036557	0.00522198
4084	1.28206	8.69897	0.870362	0.0365085	0.00520215
4085	1.28238	8.69965	0.870975	0.0364574	0.00518257
4086	1.28269	8.69997	0.871604	0.0364037	0.00516317
4087	1.283	8.69994	0.87225	0.0363474	0.00514419
4088	1.28332	8.69955	0.872913	0.0362887	0.00512571
4089	1.28363	8.6988	0.873591	0.0362273	0.00510717
4090	1.28395	8.69771	0.874286	0.0361635	0.00508916
4091	1.28426	8.69625	0.874998	0.0360972	0.00507162
4092	1.28457	8.69445	0.875725	0.0360284	0.00505419
4093	1.28489	8.69229	0.876469	0.0359572	0.00503697
4094	1.2852	8.68978	0.877227	0.0358834	0.00501955
4095	1.28552	8.68692	0.878	0.0358071	0.00500237
4096	1.28583	8.6837	0.87879	0.0357286	0.00498542
4097	1.28614	8.68014	0.879594	0.0356476	0.00496861
4098	1.28646	8.67623	0.880414	0.0355643	0.00495174
4099	1.28677	8.67198	0.881247	0.0354784	0.00493429
4100	1.28709	8.66738	0.882094	0.0353901	0.00491658
4101	1.2874	8.66243	0.882955	0.0352993	0.00489856
4102	1.28771	8.65714	0.883829	0.035206	0.00488008
4103	1.28803	8.65152	0.884715	0.0351101	0.00486098
4104	1.28834	8.64556	0.885613	0.0350118	0.00484114
4105	1.28866	8.63926	0.886523	0.034911	0.00482073
4106	1.28897	8.63262	0.887444	0.0348075	0.00479917
4107	1.28928	8.62566	0.888373	0.0347013	0.00477624
4108	1.2896	8.61837	0.889311	0.0345923	0.00475179
4109	1.28991	8.61075	0.890257	0.0344806	0.00472581
4110	1.29023	8.60281	0.89121	0.034366	0.00469809
4111	1.29054	8.59455	0.89217	0.0342488	0.00466898
4112	1.29085	8.58597	0.893135	0.0341289	0.00463794
4113	1.29117	8.57707	0.894105	0.0340063	0.004605
4114	1.29148	8.56787	0.895079	0.0338808	0.00457003
4115	1.2918	8.55836	0.896056	0.0337522	0.00453274
4116	1.29211	8.54854	0.897035	0.033621	0.00449349
4117	1.29242	8.53842	0.898016	0.0334869	0.00445186
4118	1.29274	8.528	0.898997	0.0333501	0.00440795
4119	1.29305	8.51729	0.899978	0.0332105	0.0043616
4120	1.29337	8.50629	0.900959	0.0330682	0.00431295
4121	1.29368	8.49501	0.90194	0.0329237	0.00426253
4122	1.29399	8.48344	0.90292	0.0327768	0.00420998
4123	1.29431	8.47159	0.903898	0.0326275	0.00415528
4124	1.29462	8.45947	0.904874	0.0324759	0.00409834
4125	1.29494	8.44708	0.905847	0.0323221	0.0040393
4126	1.29525	8.43442	0.906819	0.0321665	0.00397869
4127	1.29556	8.42151	0.907787	0.0320089	0.00391635
4128	1.29588	8.40833	0.908755	0.0318498	0.00385276
4129	1.29619	8.39491	0.909719	0.0316891	0.00378756
4130	1.29651	8.38124	0.91068	0.031527	0.0037211
4131	1.29682	8.36733	0.911637	0.0313633	0.00365299
4132	1.29713	8.35318	0.91259	0.0311983	0.00358326
4133	1.29745	8.3388	0.913537	0.0310319	0.00351169
4134	1.29776	8.32419	0.914481	0.0308645	0.00343924
4135	1.29808	8.30936	0.915419	0.0306959	0.00336555
4136	1.29839	8.29432	0.916352	0.0305264	0.00329069
4137	1.2987	8.27906	0.917281	0.0303561	0.00321518
4138	1.29902	8.2636	0.918202	0.0301847	0.00313835
4139	1.29933	8.24794	0.919115	0.0300123	0.0030599
4140	1.29965	8.23208	0.920019	0.0298391	0.0029798
4141	1.29996	8.21604	0.920916	0.0296653	0.00289864
4142	1.30027	8.19981	0.921803	0.0294908	0.00281614
4143	1.30059	8.1834	0.922679	0.0293156	0.00273218
4144	1.3009	8.16682	0.923545	0.0291399	0.00264679
4145	1.30122	8.15008	0.924401	0.0289637	0.00256014
4146	1.30153	8.13318	0.925245	0.0287871	0.00247227
4147	1.30184	8.11612	0.926078	0.0286103	0.00238322
4148	1.30216	8.09892	0.926897	0.0284331	0.00229276
4149	1.30247	8.08157	0.927702	0.0282555	0.00220069
4150	1.30279	8.06409	0.928494	0.0280778	0.00210728
4151	1.3031	8.04648	0.929271	0.0279002	0.00201264
4152	1.30341	8.02875	0.930035	0.0277228	0.00191709
4153	1.30373	8.0109	0.930783	0.0275455	0.0018204
4154	1.30404	7.99294	0.931516	0.0273685	0.00172249
4155	1.30436	7.97487	0.932234	0.027192	0.00162352
4156	1.30467	7.95671	0.932936	0.0270164	0.00152417
4157	1.30498	7.93846	0.933621	0.0268412	0.0014235
4158	1.3053	7.92012	0.93429	0.0266664	0.00132165
4159	1.30561	7.9017	0.93494	0.0264921	0.00121863
4160	1.30593	7.88322	0.935573	0.0263183	0.00111453
4161	1.30624	7.86466	0.936187	0.0261454	0.00100946
4162	1.30655	7.84605	0.936784	0.0259734	0.000903532
4163	1.30687	7.82739	0.937362	0.0258024	0.000796842
4164	1.30718	7.80868	0.937924	0.0256327	0.000689574
4165	1.3075	7.78993	0.938467	0.0254642	0.000581736
4166	1.30781	7.77116	0.938992	0.0252968	0.000473424
4167	1.30812	7.75235	0.939498	0.0251308	0.000364584
4168	1.30844	7.73353	0.939987	0.0249661	0.000255312
4169	1.30875	7.7147	0.940458	0.0248028	0.000145693
4170	1.30907	7.69586	0.940911	0.024641	3.58374e-05
4171	1.30938	7.67702	0.941347	0.0244808	-7.41603e-05
4172	1.30969	7.65819	0.941766	0.0243221	-0.000184228
4173	1.31001	7.63937	0.942168	0.0241651	-0.000294278
4174	1.31032	7.62058	0.942554	0.0240097	-0.000404306
4175	1.31064	7.60181	0.942923	0.023856	-0.000514233
4176	1.31095	7.58308	0.943276	0.023704	-0.000624003
4177	1.31126	7.5644	0.943612	0.0235538	-0.000733691
4178	1.31158	7.54575	0.943933	0.0234051	-0.000842918
4179	1.31189	7.52717	0.944237	0.0232583	-0.000951895
4180	1.31221	7.50864	0.944527	0.0231133	-0.00106057
4181	1.31252	7.49019	0.944801	0.0229702	-0.00116888
4182	1.31283	7.4718	0.94506	0.022829	-0.00127678
4183	1.31315	7.4535	0.945305	0.0226896	-0.00138423
4184	1.31346	7.43529	0.945536	0.0225519	-0.00149118
4185	1.31378	7.41717	0.945752	0.022416	-0.00159761
4186	1.31409	7.39915	0.945955	0.022282	-0.00170347
4187	1.3144	7.38124	0.946143	0.0221498	-0.00180871
4188	1.31472	7.36344	0.946319	0.0220195	-0.00191327
4189	1.31503	7.34576	0.94648	0.021891	-0.00201751
4190	1.31535	7.3282	0.946629	0.0217643	-0.00212105
4191	1.31566	7.31078	0.946764	0.0216395	-0.00222385
4192	1.31597	7.2935	0.946887	0.0215165	-0.00232589
4193	1.31629	7.27636	0.946997	0.0213954	-0.00242719
4194	1.3166	7.25937	0.947094	0.0212762	-0.0025279
4195	1.31692	7.24253	0.947179	0.0211589	-0.00262755
4196	1.31723	7.22586	0.947251	0.0210436	-0.0027266
4197	1.31754	7.20936	0.947311	0.0209302	-0.0028249
4198	1.31786	7.19303	0.947357	0.0208187	-0.00292273
4199	1.31817	7.17688	0.947391	0.0207091	-0.00301967
4200	1.31849	7.16092	0.947413	0.0206017	-0.00311563
4201	1.3188	7.14515	0.947421	0.0204963	-0.00321102
4202	1.31911	7.12957	0.947417	0.0203928	-0.00330595
4203	1.31943	7.1142	0.9474	0.0202912	-0.0033996
4204	1.31974	7.09904	0.947369	0.0201917	-0.00349307
4205	1.32006	7.08409	0.947324	0.0200944	-0.00358546
4206	1.32037	7.06936	0.947266	0.0199993	-0.00367749
4207	1.32068	7.05485	0.947195	0.0199065	-0.00376826
4208	1.321	7.04057	0.94711	0.0198157	-0.00385875
4209	1.32131	7.02652	0.94701	0.0197271	-0.00394854
4210	1.32163	7.01272	0.946894	0.0196404	-0.00403827
4211	1.32194	6.99915	0.946763	0.0195559	-0.00412751
4212	1.32225	6.98584	0.946616	0.0194736	-0.00421608
4213	1.32257	6.97278	0.946453	0.0193936	-0.00430446
4214	1.32288	6.95998	0.947153	0.0193198	-0.00402798
4215	1.3232	6.94744	0.947665	0.0193296	-0.00386225
4216	1.32351	6.93517	0.94794	0.0193036	-0.00383038
4217	1.32382	6.92317	0.947906	0.0192332	-0.0039403
4218	1.32414	6.91144	0.94766	0.0191395	-0.00411395
4219	1.32445	6.89999	0.947351	0.0190453	-0.00427211
4220	1.32477	6.88883	0.94708	0.0189635	-0.00438087
4221	1.32508	6.87796	0.946894	0.0188994	-0.0044362
4222	1.32539	6.86738	0.946804	0.0188543	-0.00444491
4223	1.32571	6.85709	0.946783	0.018824	-0.00442352
4224	1.32602	6.84711	0.946792	0.0188032	-0.00438811
4225	1.32634	6.83742	0.946807	0.0187892	-0.00434363
4226	1.32665	6.82804	0.946781	0.0187757	-0.00430798
4227	1.32696	6.81898	0.946707	0.0187616	-0.00427919
4228	1.32728	6.81022	0.946571	0.0187447	-0.00426332
4229	1.32759	6.80178	0.946375	0.0187264	-0.00425752
4230	1.32791	6.79366	0.946123	0.0187071	-0.0042621
4231	1.32822	6.78586	0.945827	0.018689	-0.00427208
4232	1.32853	6.77838	0.945501	0.0186742	-0.00428305
4233	1.32885	6.77124	0.945145	0.0186625	-0.00429626
4234	1.32916	6.76442	0.944769	0.0186547	-0.00430965
4235	1.32948	6.75793	0.944383	0.0186528	-0.00431803
4236	1.32979	6.75178	0.943978	0.0186544	-0.00432748
4237	1.3301	6.74596	0.943561	0.0186608	-0.00433413
4238	1.33042	6.74049	0.943133	0.0186715	-0.00433849
4239	1.33073	6.73535	0.942691	0.0186862	-0.0043409
4240	1.33105	6.73056	0.942239	0.0187057	-0.0043404
4241	1.33136	6.72611	0.941774	0.018729	-0.00433783
4242	1.33167	6.72201	0.941297	0.0187563	-0.00433272
4243	1.33199	6.71825	0.940805	0.0187871	-0.00432662
4244	1.3323	6.71484	0.940304	0.0188225	-0.00431639
4245	1.33262	6.71178	0.939784	0.0188603	-0.00430738
4246	1.33293	6.70907	0.939253	0.0189027	-0.00429507
4247	1.33324	6.70672	0.938709	0.018949	-0.00428077
4248	1.33356	6.70471	0.93815	0.0189987	-0.00426551
4249	1.33387	6.70306	0.937577	0.0190522	-0.00424872
4250	1.33419	6.70177	0.936986	0.0191088	-0.00423191
4251	1.3345	6.70082	0.936377	0.0191677	-0.00421605
4252	1.33481	6.70024	0.935755	0.0192307	-0.0041982
4253	1.33513	6.7	0.935116	0.0192967	-0.00418019
4254	1.33544	6.70013	0.934455	0.0193647	-0.00416418
4255	1.33576	6.7006	0.93378	0.0194365	-0.00414676
4256	1.33607	6.70144	0.933085	0.0195103	-0.00413043
4257	1.33638	6.70262	0.932375	0.0195879	-0.00411284
4258	1.3367	6.70416	0.931646	0.0196676	-0.0040966
4259	1.33701	6.70606	0.930899	0.0197502	-0.00408057
4260	1.33733	6.7083	0.930134	0.0198353	-0.00406499
4261	1.33764	6.7109	0.929354	0.0199233	-0.00404894
4262	1.33795	6.71385	0.928556	0.0200139	-0.00403312
4263	1.33827	6.71715	0.927741	0.0201071	-0.00401735
4264	1.33858	6.7208	0.926908	0.0202021	-0.00400277
4265	1.3389	6.72479	0.926063	0.0203012	-0.00398573
4266	1.33921	6.72914	0.925203	0.0204026	-0.00396871
4267	1.33952	6.73382	0.924327	0.0205062	-0.0039519
4268	1.33984	6.73885	0.923438	0.0206125	-0.00393429
4269	1.34015	6.74422	0.922538	0.0207226	-0.00391451
4270	1.34047	6.74993	0.921625	0.0208348	-0.00389446
4271	1.34078	6.75598	0.920701	0.0209495	-0.00387339
4272	1.34109	6.76236	0.919764	0.0210666	-0.00385167
4273	1.34141	6.76908	0.918816	0.021186	-0.00382905
4274	1.34172	6.77612	0.917859	0.0213081	-0.00380453
4275	1.34204	6.7835	0.916895	0.0214331	-0.00377806
4276	1.34235	6.7912	0.915923	0.0215603	-0.00375001
4277	1.34266	6.79922	0.914943	0.0216898	-0.0037203
4278	1.34298	6.80756	0.913958	0.0218216	-0.00368907
4279	1.34329	6.81622	0.912968	0.021956	-0.00365545
4280	1.34361	6.82519	0.911973	0.0220927	-0.00361966
4281	1.34392	6.83447	0.910976	0.0222316	-0.00358182
4282	1.34423	6.84406	0.90998	0.0223739	-0.00354016
4283	1.34455	6.85395	0.908979	0.022517	-0.00349785
4284	1.34486	6.86414	0.907981	0.0226634	-0.00345186
4285	1.34518	6.87463	0.906983	0.022812	-0.00340327
4286	1.34549	6.88542	0.905987	0.0229621	-0.00335231
4287	1.3458	6.89649	0.904994	0.0231147	-0.00329871
4288	1.34612	6.90785	0.904004	0.0232692	-0.00324252
4289	1.34643	6.91949	0.903016	0.0234252	-0.00318413
4290	1.34675	6.9314	0.902033	0.0235829	-0.00312348
4291	1.34706	6.94359	0.901055	0.0237422	-0.00306019
4292	1.34737	6.95605	0.900081	0.0239028	-0.00299472
4293	1.34769	6.96877	0.899112	0.0240646	-0.00292744
4294	1.348	6.98175	0.898152	0.024228	-0.00285696
4295	1.34832	6.99498	0.897195	0.0243914	-0.00278558
4296	1.34863	7.00847	0.896243	0.0245556	-0.00271252
4297	1.34894	7.0222	0.895296	0.02472	-0.00263826
4298	1.34926	7.03617	0.894359	0.0248859	-0.00256142
4299	1.34957	7.05038	0.893427	0.0250517	-0.00248345
4300	1.34989	7.06481	0.892502	0.0252175	-0.00240422
4301	1.3502	7.07948	0.891585	0.0253839	-0.00232344
4302	1.35051	7.09436	0.890673	0.0255499	-0.00224194
4303	1.35083	7.10946	0.889774	0.025717	-0.00215799
4304	1.35114	7.12477	0.888881	0.0258837	-0.0020734
4305	1.35146	7.14028	0.887995	0.0260501	-0.001988
4306	1.35177	7.15599	0.887122	0.0262171	-0.00190059
4307	1.35208	7.17189	0.88626	0.0263844	-0.00181137
4308	1.3524	7.18798	0.885408	0.0265512	-0.0017213
4309	1.35271	7.20426	0.884566	0.026718	-0.00163009
4310	1.35303	7.22071	0.883734	0.0268842	-0.00153796
4311	1.35334	7.23733	0.882916	0.0270506	-0.00144424
4312	1.35365	7.25411	0.882111	0.027217	-0.00134898
4313	1.35397	7.27105	0.881317	0.0273828	-0.00125275
4314	1.35428	7.28814	0.880537	0.0275483	-0.00115537
4315	1.3546	7.30538	0.879771	0.0277139	-0.00105648
4316	1.35491	7.32276	0.879018	0.0278786	-0.000956787
4317	1.35522	7.34028	0.87828	0.0280435	-0.000855451
4318	1.35554	7.35792	0.877558	0.0282079	-0.00075294
4319	1.35585	7.37568	0.876849	0.0283716	-0.000649579
4320	1.35617	7.39356	0.876156	0.0285352	-0.000544838
4321	1.35648	7.41155	0.87548	0.0286987	-0.000438682
4322	1.35679	7.42964	0.874818	0.0288612	-0.000331785
4323	1.35711	7.44782	0.874174	0.0290237	-0.000223329
4324	1.35742	7.4661	0.873544	0.0291853	-0.000114333
4325	1.35774	7.48446	0.872932	0.0293468	-4.21886e-06
4326	1.35805	7.50289	0.872335	0.0295074	0.000106631
4327	1.35836	7.52139	0.871756	0.0296675	0.000218368
4328	1.35868	7.53996	0.871192	0.0298269	0.000330866
4329	1.35899	7.55859	0.870645	0.0299856	0.00044399
4330	1.35931	7.57726	0.870113	0.0301434	0.00055762
4331	1.35962	7.59598	0.869598	0.0303003	0.000671636
4332	1.35993	7.61473	0.869096	0.0304561	0.000785895
4333	1.36025	7.63352	0.868611	0.030611	0.00090033
4334	1.36056	7.65233	0.868141	0.0307649	0.00101487
4335	1.36088	7.67116	0.867686	0.0309176	0.0011295
4336	1.36119	7.68999	0.867246	0.0310693	0.00124414
4337	1.3615	7.70883	0.866821	0.0312197	0.00135905
4338	1.36182	7.72767	0.866411	0.031369	0.00147365
4339	1.36213	7.74649	0.866014	0.0315169	0.00158785
4340	1.36245	7.7653	0.86563	0.0316634	0.00170159
4341	1.36276	7.78409	0.865259	0.0318085	0.00181484
4342	1.36307	7.80285	0.864901	0.0319522	0.00192764
4343	1.36339	7.82157	0.864557	0.0320946	0.00203989
4344	1.3637	7.84025	0.864225	0.0322355	0.00215155
4345	1.36402	7.85887	0.863907	0.0323748	0.0022626
4346	1.36433	7.87745	0.8636	0.0325127	0.00237311
4347	1.36464	7.89595	0.863306	0.0326491	0.00248294
4348	1.36496	7.91439	0.863025	0.032784	0.00259211
4349	1.36527	7.93276	0.862756	0.0329173	0.00270063
4350	1.36559	7.95104	0.8625	0.0330492	0.0028085
4351	1.3659	7.96923	0.862256	0.0331795	0.00291577
4352	1.36621	7.98732	0.862025	0.0333083	0.00302244
4353	1.36653	8.00532	0.861807	0.0334357	0.00312855
4354	1.36684	8.0232	0.861601	0.0335616	0.0032341
4355	1.36716	8.04097	0.861409	0.033686	0.00333913
4356	1.36747	8.05862	0.86123	0.033809	0.00344381
4357	1.36778	8.07614	0.861064	0.0339306	0.00354789
4358	1.3681	8.09353	0.860912	0.0340506	0.00365145
4359	1.36841	8.11078	0.860774	0.0341691	0.00375451
4360	1.36873	8.12788	0.860649	0.0342861	0.00385705
4361	1.36904	8.14484	0.860538	0.0344015	0.00395908
4362	1.36935	8.16163	0.860442	0.0345153	0.00406061
4363	1.36967	8.17826	0.860359	0.0346275	0.00416162
4364	1.36998	8.19472	0.860291	0.0347381	0.00426203
4365	1.3703	8.211	0.860236	0.0348469	0.00436186
4366	1.37061	8.22711	0.860196	0.0349538	0.00446096
4367	1.37092	8.24302	0.860168	0.0350586	0.00455833
4368	1.37124	8.25874	0.860155	0.0351617	0.00465534
4369	1.37155	8.27427	0.860157	0.035263	0.00475207
4370	1.37187	8.28959	0.860174	0.0353627	0.00484839
4371	1.37218	8.3047	0.860207	0.0354606	0.00494422
4372	1.37249	8.3196	0.860256	0.0355566	0.00503931
4373	1.37281	8.33428	0.860319	0.0356505	0.00513369
4374	1.37312	8.34873	0.860398	0.0357425	0.00522738
4375	1.37344	8.36295	0.860492	0.0358324	0.00532
4376	1.37375	8.37694	0.860601	0.0359201	0.0054118
4377	1.37406	8.39068	0.860727	0.0360057	0.00550296
4378	1.37438	8.40418	0.860869	0.0360894	0.00559351
4379	1.37469	8.41743	0.861027	0.0361709	0.00568337
4380	1.37501	8.43043	0.861203	0.0362503	0.00577253
4381	1.37532	8.44317	0.860541	0.0363188	0.00551389
4382	1.37563	8.45564	0.859987	0.0362955	0.00531507
4383	1.37595	8.46785	0.859525	0.0362903	0.00516752
4384	1.37626	8.47978	0.859383	0.0363368	0.00518442
4385	1.37658	8.49143	0.859545	0.0364221	0.00532469
4386	1.37689	8.50281	0.859865	0.0365183	0.00549515
4387	1.3772	8.5139	0.860194	0.0366041	0.00562697
4388	1.37752	8.5247	0.860442	0.0366695	0.00569619
4389	1.37783	8.53521	0.860575	0.0367123	0.00570488
4390	1.37815	8.54542	0.860609	0.036736	0.00566892
4391	1.37846	8.55533	0.860583	0.0367473	0.00560856
4392	1.37877	8.56494	0.860551	0.0367541	0.00554387
4393	1.37909	8.57424	0.860558	0.0367628	0.00549026
4394	1.3794	8.58323	0.860635	0.0367768	0.00545563
4395	1.37972	8.59191	0.860792	0.0367965	0.00544062
4396	1.38003	8.60027	0.861023	0.0368201	0.00544101
4397	1.38034	8.60831	0.861314	0.036845	0.00545136
4398	1.38066	8.61603	0.861647	0.0368683	0.0054651
4399	1.38097	8.62342	0.862004	0.0368878	0.00547736
4400	1.38129	8.63049	0.862376	0.0369024	0.0054856
4401	1.3816	8.63723	0.862754	0.0369111	0.00548813
4402	1.38191	8.64363	0.863137	0.036914	0.0054853
4403	1.38223	8.6497	0.863525	0.0369119	0.00547855
4404	1.38254	8.65543	0.863922	0.0369052	0.00546886
4405	1.38286	8.66082	0.864329	0.0368946	0.00545711
4406	1.38317	8.66587	0.864749	0.0368804	0.00544367
4407	1.38348	8.67058	0.865182	0.0368627	0.0054287
4408	1.3838	8.67494	0.86563	0.0368418	0.00541279
4409	1.38411	8.67896	0.866092	0.0368178	0.00539571
4410	1.38443	8.68263	0.86657	0.0367909	0.00537808
4411	1.38474	8.68595	0.867064	0.0367611	0.00535993
4412	1.38505	8.68893	0.867574	0.0367282	0.00534112
4413	1.38537	8.69155	0.868097	0.0366921	0.0053208
4414	1.38568	8.69381	0.868636	0.0366531	0.00530012
4415	1.386	8.69573	0.869191	0.0366113	0.00527939
4416	1.38631	8.69729	0.869761	0.0365667	0.0052587
4417	1.38662	8.6985	0.870348	0.0365192	0.00523797
4418	1.38694	8.69935	0.87095	0.0364689	0.00521674
4419	1.38725	8.69985	0.871567	0.0364157	0.00519536
4420	1.38757	8.7	0.872201	0.0363601	0.00517456
4421	1.38788	8.69979	0.872852	0.036302	0.00515429
4422	1.38819	8.69922	0.873518	0.0362412	0.005134
4423	1.38851	8.6983	0.874201	0.036178	0.0051143
4424	1.38882	8.69703	0.874901	0.0361125	0.00509514
4425	1.38914	8.6954	0.875618	0.0360445	0.00507651
4426	1.38945	8.69342	0.876349	0.0359741	0.00505801
4427	1.38976	8.69108	0.877096	0.0359009	0.00503921
4428	1.39008	8.6884	0.877859	0.0358254	0.00502077
4429	1.39039	8.68536	0.878637	0.0357476	0.00500271
4430	1.39071	8.68198	0.879432	0.0356675	0.00498494
4431	1.39102	8.67824	0.880241	0.035585	0.00496727
4432	1.39133	8.67416	0.881065	0.0355002	0.00494961
4433	1.39165	8.66973	0.881903	0.0354129	0.00493132
4434	1.39196	8.66496	0.882755	0.035323	0.00491277
4435	1.39228	8.65984	0.88362	0.0352308	0.0048939
4436	1.39259	8.65439	0.884498	0.035136	0.00487457
4437	1.3929	8.64859	0.885388	0.0350387	0.00485459
4438	1.39322	8.64246	0.88629	0.0349391	0.00483426
4439	1.39353	8.636	0.887204	0.0348368	0.00481289
4440	1.39385	8.6292	0.888127	0.0347318	0.00479026
4441	1.39416	8.62207	0.889059	0.0346241	0.00476623
4442	1.39447	8.61462	0.89	0.0345136	0.00474077
4443	1.39479	8.60684	0.890947	0.0344003	0.00471365
4444	1.3951	8.59874	0.891903	0.0342844	0.0046852
4445	1.39542	8.59032	0.892864	0.0341657	0.00465489
4446	1.39573	8.58158	0.89383	0.0340441	0.00462248
4447	1.39604	8.57253	0.8948	0.0339199	0.00458821
4448	1.39636	8.56317	0.895774	0.0337928	0.00455187
4449	1.39667	8.55351	0.89675	0.0336627	0.00451326
4450	1.39699	8.54354	0.897728	0.0335299	0.00447271
4451	1.3973	8.53327	0.898708	0.0333945	0.00443002
4452	1.39761	8.52271	0.899688	0.0332562	0.00438481
4453	1.39793	8.51185	0.900668	0.0331151	0.00433705
4454	1.39824	8.50071	0.901647	0.0329716	0.00428737
4455	1.39856	8.48928	0.902626	0.0328259	0.00423582
4456	1.39887	8.47758	0.903604	0.0326778	0.00418213
4457	1.39918	8.46559	0.904579	0.0325274	0.00412627
4458	1.3995	8.45334	0.905553	0.0323747	0.0040682
4459	1.39981	8.44081	0.906524	0.0322201	0.00400848
4460	1.40013	8.42803	0.907493	0.0320634	0.00394695
4461	1.40044	8.41498	0.908459	0.031905	0.00388366
4462	1.40075	8.40169	0.909424	0.0317451	0.00381915
4463	1.40107	8.38814	0.910385	0.0315836	0.00375312
4464	1.40138	8.37435	0.911343	0.0314208	0.00368586
4465	1.4017	8.36032	0.912297	0.0312565	0.00361692
4466	1.40201	8.34605	0.913246	0.0310908	0.00354628
4467	1.40232	8.33156	0.914189	0.0309237	0.00347407
4468	1.40264	8.31684	0.91513	0.0307558	0.00340105
4469	1.40295	8.3019	0.916065	0.030587	0.00332694
4470	1.40327	8.28675	0.916995	0.0304171	0.00325203
4471	1.40358	8.27139	0.917919	0.0302463	0.00317591
4472	1.40389	8.25583	0.918835	0.0300745	0.0030982
4473	1.40421	8.24007	0.919743	0.029902	0.00301894
4474	1.40452	8.22412	0.920644	0.0297287	0.00293854
4475	1.40484	8.20798	0.921534	0.0295546	0.00285661
4476	1.40515	8.19167	0.922415	0.0293797	0.00277335
4477	1.40546	8.17517	0.923286	0.0292043	0.00268866
4478	1.40578	8.15851	0.924145	0.0290284	0.00260256
4479	1.40609	8.14169	0.924995	0.0288521	0.00251526
4480	1.40641	8.12471	0.925833	0.0286756	0.00242697
4481	1.40672	8.10758	0.926658	0.0284986	0.00233733
4482	1.40703	8.0903	0.92747	0.0283214	0.00224618
4483	1.40735	8.07289	0.928268	0.0281438	0.00215344
4484	1.40766	8.05534	0.929052	0.0279662	0.00205939
4485	1.40798	8.03767	0.929822	0.0277888	0.00196438
4486	1.40829	8.01988	0.930577	0.0276115	0.00186823
4487	1.4086	8.00197	0.931317	0.0274344	0.00177086
4488	1.40892	7.98396	0.932041	0.0272576	0.00167229
4489	1.40923	7.96585	0.932751	0.0270814	0.00157305
4490	1.40955	7.94764	0.933444	0.0269062	0.00147304
4491	1.40986	7.92934	0.934121	0.0267315	0.00137193
4492	1.41017	7.91096	0.93478	0.0265571	0.00126955
4493	1.41049	7.89251	0.935421	0.0263831	0.00116597
4494	1.4108	7.87399	0.936044	0.0262098	0.00106134
4495	1.41112	7.85541	0.936649	0.0260373	0.0009558
4496	1.41143	7.83677	0.937236	0.0258658	0.000849455
4497	1.41174	7.81809	0.937805	0.0256954	0.000742404
4498	1.41206	7.79936	0.938357	0.0255263	0.000634815
4499	1.41237	7.78059	0.93889	0.0253582	0.000526706
4500	1.41269	7.7618	0.939406	0.0251916	0.000418093
4501	1.413	7.74299	0.939903	0.0250262	0.000309045
4502	1.41331	7.72416	0.940382	0.0248622	0.000199608
4503	1.41363	7.70532	0.940844	0.0246997	8.98599e-05
4504	1.41394	7.68648	0.941288	0.0245387	-2.00936e-05
4505	1.41426	7.66765	0.941715	0.0243792	-0.000130167
4506	1.41457	7.64882	0.942124	0.0242213	-0.000240274
4507	1.41488	7.63002	0.942518	0.0240651	-0.000350354
4508	1.4152	7.61124	0.942894	0.0239106	-0.000460381
4509	1.41551	7.59249	0.943255	0.0237577	-0.000570279
4510	1.41583	7.57378	0.943598	0.0236066	-0.000680058
4511	1.41614	7.55511	0.943926	0.0234571	-0.000789494
4512	1.41645	7.5365	0.944238	0.0233094	-0.000898675
4513	1.41677	7.51794	0.944534	0.0231636	-0.00100756
4514	1.41708	7.49945	0.944815	0.0230197	-0.0011161
4515	1.4174	7.48103	0.945081	0.0228775	-0.00122425
4516	1.41771	7.46269	0.945333	0.0227372	-0.00133197
4517	1.41802	7.44443	0.94557	0.0225987	-0.0014392
4518	1.41834	7.42626	0.945792	0.0224619	-0.00154593
4519	1.41865	7.40819	0.946001	0.0223269	-0.0016521
4520	1.41897	7.39022	0.946196	0.0221938	-0.0017577
4521	1.41928	7.37237	0.946378	0.0220626	-0.00186251
4522	1.41959	7.35462	0.946546	0.0219332	-0.00196669
4523	1.41991	7.33701	0.9467	0.0218057	-0.0020707
4524	1.42022	7.31952	0.946841	0.02168	-0.00217398
4525	1.42054	7.30216	0.946969	0.0215562	-0.00227649
4526	1.42085	7.28495	0.947085	0.0214342	-0.00237821
4527	1.42116	7.26788	0.947188	0.0213141	-0.00247914
4528	1.42148	7.25097	0.947278	0.0211959	-0.00257932
4529	1.42179	7.23422	0.947356	0.0210796	-0.0026788
4530	1.42211	7.21763	0.947421	0.0209653	-0.00277751
4531	1.42242	7.20121	0.947474	0.0208529	-0.00287551
4532	1.42273	7.18497	0.947513	0.0207425	-0.0029731
4533	1.42305	7.16892	0.947541	0.0206342	-0.00306928
4534	1.42336	7.15305	0.947555	0.0205278	-0.0031651
4535	1.42368	7.13737	0.947557	0.0204235	-0.00326013
4536	1.42399	7.1219	0.947546	0.020321	-0.00335451
4537	1.4243	7.10663	0.947521	0.0202206	-0.00344789
4538	1.42462	7.09157	0.947484	0.0201224	-0.00354052
4539	1.42493	7.07673	0.947432	0.0200264	-0.00363263
4540	1.42525	7.06211	0.947367	0.0199323	-0.00372428
4541	1.42556	7.04771	0.947288	0.0198406	-0.00381497
4542	1.42587	7.03355	0.947195	0.0197509	-0.00390513
4543	1.42619	7.01962	0.947087	0.0196633	-0.0039949
4544	1.4265	7.00594	0.946963	0.0195778	-0.00408425
4545	1.42682	6.9925	0.946824	0.0194944	-0.0041732
4546	1.42713	6.97931	0.946669	0.0194134	-0.00426167
4547	1.42744	6.96638	0.947375	0.0193383	-0.00398587
4548	1.42776	6.9537	0.947895	0.019347	-0.00382074
4549	1.42807	6.9413	0.94818	0.0193202	-0.00378725
4550	1.42839	6.92916	0.948152	0.0192483	-0.00389913
4551	1.4287	6.9173	0.947915	0.0191535	-0.0040724
4552	1.42901	6.90571	0.947613	0.0190579	-0.00423154
4553	1.42933	6.89441	0.947349	0.0189747	-0.00434087
4554	1.42964	6.88339	0.947173	0.0189095	-0.00439579
4555	1.42996	6.87266	0.947086	0.018862	-0.00440828
4556	1.43027	6.86222	0.947077	0.0188309	-0.00438491
4557	1.43058	6.85209	0.947094	0.0188087	-0.0043502
4558	1.4309	6.84225	0.947119	0.0187936	-0.00430516
4559	1.43121	6.83272	0.947102	0.0187783	-0.00426952
4560	1.43153	6.82349	0.947039	0.0187632	-0.00424052
4561	1.43184	6.81458	0.946907	0.0187441	-0.00422739
4562	1.43215	6.80598	0.946716	0.0187235	-0.0042246
4563	1.43247	6.7977	0.946477	0.0187037	-0.00422662
4564	1.43278	6.78974	0.946187	0.0186834	-0.00423866
4565	1.4331	6.7821	0.945868	0.0186667	-0.00425073
4566	1.43341	6.77479	0.945523	0.0186538	-0.00426369
4567	1.43372	6.7678	0.945157	0.0186447	-0.00427696
4568	1.43404	6.76115	0.944776	0.0186402	-0.00428806
4569	1.43435	6.75483	0.944381	0.0186405	-0.00429693
4570	1.43467	6.74884	0.943974	0.0186452	-0.00430397
4571	1.43498	6.7432	0.943554	0.0186542	-0.00430919
4572	1.43529	6.73789	0.943121	0.0186673	-0.00431242
4573	1.43561	6.73292	0.942675	0.0186844	-0.00431339
4574	1.43592	6.7283	0.942218	0.0187059	-0.00431169
4575	1.43624	6.72402	0.941748	0.0187313	-0.00430788
4576	1.43655	6.72009	0.941266	0.0187607	-0.00430161
4577	1.43686	6.71651	0.940769	0.0187933	-0.00429444
4578	1.43718	6.71327	0.940261	0.0188303	-0.00428405
4579	1.43749	6.71039	0.939738	0.0188709	-0.00427245
4580	1.43781	6.70786	0.939197	0.0189144	-0.00426103
4581	1.43812	6.70568	0.938647	0.0189626	-0.00424599
4582	1.43843	6.70385	0.938079	0.0190138	-0.00423099
4583	1.43875	6.70237	0.937494	0.019068	-0.00421624
4584	1.43906	6.70125	0.936895	0.0191261	-0.00419946
4585	1.43938	6.70049	0.936277	0.0191865	-0.00418428
4586	1.43969	6.70008	0.935643	0.0192506	-0.00416753
4587	1.44	6.70002	0.934991	0.0193172	-0.00415179
4588	1.44032	6.70032	0.934323	0.0193875	-0.00413471
4589	1.44063	6.70097	0.933635	0.0194594	-0.00411978
4590	1.44095	6.70198	0.93293	0.0195349	-0.00410378
4591	1.44126	6.70334	0.932206	0.0196126	-0.00408931
4592	1.44157	6.70506	0.931466	0.0196939	-0.00407363
4593	1.44189	6.70713	0.930705	0.0197768	-0.00405999
4594	1.4422	6.70955	0.929931	0.0198634	-0.00404457
4595	1.44252	6.71232	0.929138	0.0199521	-0.00403033
4596	1.44283	6.71545	0.92833	0.020044	-0.00401498
4597	1.44314	6.71892	0.927505	0.0201381	-0.0040003
4598	1.44346	6.72274	0.926665	0.0202353	-0.00398485
4599	1.44377	6.72691	0.925805	0.020334	-0.00397069
4600	1.44409	6.73143	0.924937	0.020437	-0.0039535
4601	1.4444	6.73628	0.924053	0.0205419	-0.00393673
4602	1.44471	6.74148	0.923154	0.0206494	-0.0039195
4603	1.44503	6.74702	0.922245	0.0207603	-0.00390051
4604	1.44534	6.7529	0.921326	0.020874	-0.00387998
4605	1.44566	6.75911	0.920391	0.0209892	-0.00385988
4606	1.44597	6.76566	0.919447	0.0211074	-0.00383822
4607	1.44628	6.77254	0.918494	0.0212287	-0.00381448
4608	1.4466	6.77975	0.917533	0.0213524	-0.00378894
4609	1.44691	6.78729	0.916561	0.0214777	-0.00376298
4610	1.44723	6.79515	0.915581	0.0216057	-0.00373518
4611	1.44754	6.80333	0.9146	0.021737	-0.00370398
4612	1.44785	6.81183	0.91361	0.0218701	-0.00367179
4613	1.44817	6.82064	0.912615	0.0220053	-0.00363776
4614	1.44848	6.82977	0.911619	0.0221436	-0.00360068
4615	1.4488	6.8392	0.91062	0.0222841	-0.00356146
4616	1.44911	6.84894	0.90962	0.0224268	-0.00351969
4617	1.44942	6.85899	0.90862	0.0225721	-0.00347529
4618	1.44974	6.86933	0.907619	0.0227191	-0.00342873
4619	1.45005	6.87996	0.906619	0.0228681	-0.00337976
4620	1.45037	6.89089	0.905623	0.0230195	-0.00332765
4621	1.45068	6.90211	0.904627	0.0231727	-0.00327364
4622	1.45099	6.9136	0.903638	0.0233286	-0.00321602
4623	1.45131	6.92538	0.902652	0.0234856	-0.00315641
4624	1.45162	6.93743	0.901667	0.0236438	-0.00309502
4625	1.45194	6.94975	0.900689	0.0238034	-0.00303128
4626	1.45225	6.96234	0.899717	0.0239653	-0.00296462
4627	1.45256	6.97519	0.898751	0.0241278	-0.00289577
4628	1.45288	6.9883	0.897789	0.024291	-0.00282534
4629	1.45319	7.00166	0.896831	0.0244547	-0.00275369
4630	1.45351	7.01527	0.895882	0.0246198	-0.00267934
4631	1.45382	7.02912	0.894938	0.0247849	-0.00260412
4632	1.45413	7.04321	0.894001	0.0249507	-0.00252712
4633	1.45445	7.05753	0.893073	0.0251171	-0.0024479
4634	1.45476	7.07208	0.89215	0.0252832	-0.00236798
4635	1.45508	7.08686	0.891238	0.0254503	-0.00228579
4636	1.45539	7.10185	0.89033	0.0256167	-0.00220341
4637	1.4557	7.11705	0.889436	0.0257845	-0.00211808
4638	1.45602	7.13246	0.888549	0.0259515	-0.00203244
4639	1.45633	7.14807	0.88767	0.0261187	-0.00194555
4640	1.45665	7.16388	0.886803	0.026286	-0.00185687
4641	1.45696	7.17988	0.885946	0.0264532	-0.00176705
4642	1.45727	7.19606	0.8851	0.0266205	-0.00167599
4643	1.45759	7.21242	0.884265	0.0267872	-0.00158404
4644	1.4579	7.22896	0.883442	0.0269539	-0.00149063
4645	1.45822	7.24566	0.882631	0.0271205	-0.00139577
4646	1.45853	7.26252	0.881834	0.0272869	-0.0012996
4647	1.45884	7.27954	0.88105	0.0274531	-0.00120199
4648	1.45916	7.29671	0.880278	0.0276188	-0.00110359
4649	1.45947	7.31402	0.879517	0.0277837	-0.00100455
4650	1.45979	7.33146	0.878773	0.0279488	-0.000903907
4651	1.4601	7.34904	0.878043	0.0281133	-0.000802185
4652	1.46041	7.36674	0.877326	0.028277	-0.00069963
4653	1.46073	7.38457	0.876624	0.0284407	-0.00059582
4654	1.46104	7.4025	0.87594	0.0286041	-0.000490586
4655	1.46136	7.42054	0.875269	0.0287669	-0.00038444
4656	1.46167	7.43868	0.874615	0.0289294	-0.000277075
4657	1.46198	7.45691	0.873977	0.0290913	-0.000168765
4658	1.4623	7.47522	0.873354	0.0292526	-5.96603e-05
4659	1.46261	7.49362	0.872749	0.0294137	5.07054e-05
4660	1.46293	7.51209	0.87216	0.0295739	0.0001618
4661	1.46324	7.53063	0.871588	0.0297336	0.000273787
4662	1.46355	7.54922	0.871033	0.0298926	0.000386541
4663	1.46387	7.56787	0.870493	0.0300509	0.000499928
4664	1.46418	7.58657	0.86997	0.0302083	0.000613815
4665	1.4645	7.60531	0.869462	0.0303648	0.000728068
4666	1.46481	7.62408	0.868969	0.0305203	0.000842533
4667	1.46512	7.64288	0.868491	0.0306748	0.000957093
4668	1.46544	7.6617	0.868028	0.0308281	0.00107175
4669	1.46575	7.68053	0.867581	0.0309803	0.00118633
4670	1.46607	7.69937	0.867148	0.0311314	0.00130115
4671	1.46638	7.7182	0.86673	0.0312812	0.00141564
4672	1.46669	7.73704	0.866325	0.0314296	0.0015297
4673	1.46701	7.75586	0.865933	0.0315766	0.00164328
4674	1.46732	7.77466	0.865554	0.0317222	0.00175634
4675	1.46764	7.79343	0.865187	0.0318664	0.00186885
4676	1.46795	7.81217	0.864834	0.0320092	0.00198088
4677	1.46826	7.83087	0.864493	0.0321507	0.00209235
4678	1.46858	7.84952	0.864165	0.0322907	0.00220324
4679	1.46889	7.86812	0.86385	0.0324292	0.00231361
4680	1.46921	7.88666	0.863548	0.0325663	0.00242349
4681	1.46952	7.90514	0.863259	0.0327019	0.0025328
4682	1.46983	7.92354	0.862982	0.032836	0.00264155
4683	1.47015	7.94186	0.862719	0.0329688	0.00274977
4684	1.47046	7.9601	0.862468	0.0331	0.00285747
4685	1.47078	7.97824	0.86223	0.0332298	0.00296466
4686	1.47109	7.99629	0.862006	0.0333582	0.00307134
4687	1.4714	8.01423	0.861794	0.0334851	0.00317752
4688	1.47172	8.03206	0.861596	0.0336105	0.00328319
4689	1.47203	8.04977	0.861411	0.0337346	0.00338845
4690	1.47235	8.06736	0.861239	0.0338571	0.0034931
4691	1.47266	8.08481	0.86108	0.0339782	0.00359726
4692	1.47297	8.10213	0.860936	0.0340976	0.00370083
4693	1.47329	8.11931	0.860804	0.0342155	0.00380382
4694	1.4736	8.13634	0.860686	0.0343318	0.0039062
4695	1.47392	8.15321	0.860582	0.0344465	0.00400803
4696	1.47423	8.16992	0.860492	0.0345596	0.00410928
4697	1.47454	8.18647	0.860415	0.034671	0.00420991
4698	1.47486	8.20284	0.860353	0.0347807	0.00430992
4699	1.47517	8.21904	0.860305	0.0348887	0.00440935
4700	1.47549	8.23505	0.86027	0.0349947	0.00450788
4701	1.4758	8.25087	0.860248	0.0350986	0.00460475
4702	1.47611	8.26649	0.860241	0.0352008	0.00470134
4703	1.47643	8.28192	0.86025	0.0353013	0.00479767
4704	1.47674	8.29714	0.860274	0.0354001	0.00489365
4705	1.47706	8.31214	0.860314	0.0354971	0.00498905
4706	1.47737	8.32693	0.860369	0.0355922	0.00508381
4707	1.47768	8.3415	0.860439	0.0356853	0.00517792
4708	1.478	8.35583	0.860525	0.0357763	0.00527099
4709	1.47831	8.36994	0.860626	0.0358652	0.00536332
4710	1.47863	8.38381	0.860743	0.0359521	0.00545501
4711	1.47894	8.39743	0.860877	0.036037	0.00554608
4712	1.47925	8.41081	0.861028	0.0361198	0.00563646
4713	1.47957	8.42393	0.861195	0.0362004	0.00572613
4714	1.47988	8.4368	0.860524	0.0362702	0.00546797
4715	1.4802	8.44941	0.859961	0.036248	0.00526965
4716	1.48051	8.46175	0.859491	0.0362441	0.00512262
4717	1.48082	8.47382	0.85934	0.0362919	0.00514003
4718	1.48114	8.48561	0.859494	0.0363782	0.00528105
4719	1.48145	8.49713	0.859805	0.036476	0.00545201
4720	1.48177	8.50836	0.860126	0.0365635	0.005585
4721	1.48208	8.51931	0.860364	0.0366302	0.00565418
4722	1.48239	8.52997	0.860488	0.0366743	0.00566339
4723	1.48271	8.54033	0.860513	0.0366994	0.00562807
4724	1.48302	8.55039	0.860479	0.0367123	0.00556881
4725	1.48334	8.56015	0.860436	0.0367203	0.00550423
4726	1.48365	8.56961	0.860435	0.0367306	0.00545151
4727	1.48396	8.57875	0.860503	0.036746	0.00541742
4728	1.48428	8.58759	0.860651	0.0367671	0.00540298
4729	1.48459	8.59611	0.860872	0.0367922	0.00540391
4730	1.48491	8.60431	0.861153	0.0368185	0.00541481
4731	1.48522	8.61219	0.861477	0.0368434	0.00542933
4732	1.48553	8.61975	0.861825	0.0368644	0.00544217
4733	1.48585	8.62698	0.862187	0.0368805	0.00545107
4734	1.48616	8.63388	0.862556	0.0368907	0.00545429
4735	1.48648	8.64045	0.86293	0.0368955	0.00545277
4736	1.48679	8.64669	0.86331	0.0368949	0.00544669
4737	1.4871	8.65259	0.863697	0.0368899	0.00543767
4738	1.48742	8.65816	0.864095	0.0368809	0.00542666
4739	1.48773	8.66338	0.864506	0.0368684	0.00541403
4740	1.48805	8.66826	0.86493	0.0368524	0.00539992
4741	1.48836	8.6728	0.86537	0.0368333	0.00538509
4742	1.48867	8.67699	0.865825	0.036811	0.005369
4743	1.48899	8.68083	0.866295	0.0367859	0.00535254
4744	1.4893	8.68433	0.866782	0.0367579	0.00533557
4745	1.48962	8.68748	0.867284	0.0367269	0.00531792
4746	1.48993	8.69027	0.867802	0.0366928	0.00529936
4747	1.49024	8.69272	0.868334	0.0366557	0.00527983
4748	1.49056	8.69481	0.868882	0.0366158	0.00526024
4749	1.49087	8.69655	0.869446	0.036573	0.00524066
4750	1.49119	8.69794	0.870026	0.0365273	0.00522101
4751	1.4915	8.69897	0.870622	0.0364788	0.00520098
4752	1.49181	8.69965	0.871233	0.0364276	0.00518115
4753	1.49213	8.69997	0.871861	0.0363737	0.00516134
4754	1.49244	8.69994	0.872505	0.0363173	0.00514215
4755	1.49276	8.69955	0.873166	0.0362585	0.00512339
4756	1.49307	8.69881	0.873843	0.036197	0.00510457
4757	1.49338	8.69771	0.874537	0.036133	0.00508629
4758	1.4937	8.69626	0.875247	0.0360667	0.00506851
4759	1.49401	8.69446	0.875972	0.0359978	0.00505086
4760	1.49433	8.6923	0.876714	0.0359264	0.00503345
4761	1.49464	8.68979	0.87747	0.0358525	0.00501589
4762	1.49495	8.68693	0.878243	0.0357762	0.0049986
4763	1.49527	8.68372	0.879031	0.0356976	0.00498158
4764	1.49558	8.68016	0.879834	0.0356167	0.00496472
4765	1.4959	8.67625	0.880653	0.0355334	0.00494789
4766	1.49621	8.672	0.881485	0.0354475	0.00493047
4767	1.49652	8.6674	0.882331	0.0353592	0.00491282
4768	1.49684	8.66246	0.883191	0.0352685	0.00489486
4769	1.49715	8.65717	0.884064	0.0351753	0.00487647
4770	1.49747	8.65155	0.88495	0.0350796	0.00485747
4771	1.49778	8.64558	0.885848	0.0349814	0.00483773
4772	1.49809	8.63929	0.886757	0.0348806	0.00481743
4773	1.49841	8.63266	0.887677	0.0347773	0.00479598
4774	1.49872	8.62569	0.888606	0.0346711	0.00477315
4775	1.49904	8.6184	0.889543	0.0345622	0.00474881
4776	1.49935	8.61079	0.890489	0.0344506	0.00472292
4777	1.49966	8.60285	0.891441	0.0343361	0.00469529
4778	1.49998	8.59459	0.8924	0.034219	0.00466626
4779	1.50029	8.58601	0.893365	0.0340991	0.00463529
4780	1.50061	8.57712	0.894335	0.0339765	0.00460241
4781	1.50092	8.56791	0.895308	0.033851	0.00456748
4782	1.50123	8.5584	0.896284	0.0337225	0.00453025
4783	1.50155	8.54859	0.897262	0.0335913	0.00449104
4784	1.50186	8.53847	0.898242	0.0334572	0.00444946
4785	1.50218	8.52805	0.899223	0.0333205	0.00440569
4786	1.50249	8.51734	0.900204	0.0331809	0.00435933
4787	1.5028	8.50635	0.901184	0.0330387	0.00431069
4788	1.50312	8.49506	0.902164	0.0328942	0.00426028
4789	1.50343	8.48349	0.903143	0.0327473	0.00420775
4790	1.50375	8.47165	0.90412	0.0325981	0.00415308
4791	1.50406	8.45953	0.905095	0.0324465	0.00409617
4792	1.50437	8.44714	0.906068	0.0322928	0.00403716
4793	1.50469	8.43448	0.907039	0.0321372	0.00397658
4794	1.505	8.42157	0.908007	0.0319796	0.00391428
4795	1.50532	8.4084	0.908974	0.0318206	0.00385073
4796	1.50563	8.39498	0.909938	0.0316599	0.00378556
4797	1.50594	8.38131	0.910898	0.0314978	0.00371913
4798	1.50626	8.3674	0.911855	0.0313342	0.00365104
4799	1.50657	8.35325	0.912807	0.0311692	0.00358136
4800	1.50689	8.33887	0.913753	0.0310027	0.00350982
4801	1.5072	8.32426	0.914697	0.0308353	0.00343738
4802	1.50751	8.30943	0.915634	0.0306667	0.00336369
4803	1.50783	8.29439	0.916567	0.0304972	0.00328884
4804	1.50814	8.27913	0.917495	0.0303269	0.0032134
4805	1.50846	8.26367	0.918415	0.0301555	0.00313656
4806	1.50877	8.24801	0.919327	0.0299832	0.00305808
4807	1.50908	8.23216	0.920231	0.0298099	0.00297804
4808	1.5094	8.21611	0.921128	0.0296363	0.0028969
4809	1.50971	8.19989	0.922014	0.0294617	0.00281443
4810	1.51003	8.18348	0.92289	0.0292866	0.00273051
4811	1.51034	8.1669	0.923756	0.0291109	0.00264515
4812	1.51065	8.15016	0.924611	0.0289347	0.00255853
4813	1.51097	8.13326	0.925455	0.0287581	0.00247072
4814	1.51128	8.1162	0.926287	0.0285813	0.00238171
4815	1.5116	8.099	0.927106	0.0284041	0.00229123
4816	1.51191	8.08166	0.927911	0.0282266	0.00219921
4817	1.51222	8.06418	0.928702	0.0280489	0.00210584
4818	1.51254	8.04657	0.929479	0.0278713	0.00201125
4819	1.51285	8.02883	0.930242	0.0276939	0.00191574
4820	1.51317	8.01098	0.930991	0.0275167	0.00181908
4821	1.51348	7.99302	0.931723	0.0273396	0.0017212
4822	1.51379	7.97496	0.932441	0.0271633	0.00162262
4823	1.51411	7.9568	0.933143	0.0269878	0.00152319
4824	1.51442	7.93854	0.933828	0.0268125	0.00142242
4825	1.51474	7.92021	0.934496	0.0266377	0.00132051
4826	1.51505	7.90179	0.935146	0.0264633	0.00121745
4827	1.51536	7.8833	0.935778	0.0262896	0.00111334
4828	1.51568	7.86475	0.936392	0.0261166	0.00100827
4829	1.51599	7.84614	0.936989	0.0259446	0.000902345
4830	1.51631	7.82748	0.937567	0.0257736	0.00079566
4831	1.51662	7.80877	0.938128	0.0256039	0.000688398
4832	1.51693	7.79002	0.938671	0.0254353	0.000580562
4833	1.51725	7.77125	0.939196	0.0252679	0.000472248
4834	1.51756	7.75244	0.939702	0.0251018	0.000363401
4835	1.51788	7.73362	0.94019	0.0249371	0.000254118
4836	1.51819	7.71479	0.940661	0.0247738	0.000144489
4837	1.5185	7.69595	0.941114	0.0246119	3.46171e-05
4838	1.51882	7.67711	0.941549	0.0244516	-7.53967e-05
4839	1.51913	7.65828	0.941968	0.0242929	-0.000185476
4840	1.51945	7.63946	0.94237	0.0241358	-0.000295555
4841	1.51976	7.62067	0.942755	0.0239804	-0.000405604
4842	1.52007	7.6019	0.943124	0.0238267	-0.000515549
4843	1.52039	7.58317	0.943476	0.0236747	-0.000625388
4844	1.5207	7.56449	0.943812	0.0235244	-0.000735075
4845	1.52102	7.54584	0.944132	0.0233757	-0.000844311
4846	1.52133	7.52726	0.944437	0.0232289	-0.000953305
4847	1.52164	7.50873	0.944726	0.0230839	-0.00106199
4848	1.52196	7.49028	0.945	0.0229409	-0.00117032
4849	1.52227	7.47189	0.945259	0.0227996	-0.00127823
4850	1.52259	7.45359	0.945503	0.0226601	-0.00138568
4851	1.5229	7.43538	0.945733	0.0225225	-0.00149264
4852	1.52321	7.41726	0.945949	0.0223866	-0.00159907
4853	1.52353	7.39924	0.946152	0.0222525	-0.00170495
4854	1.52384	7.38132	0.94634	0.0221203	-0.00181019
4855	1.52416	7.36352	0.946515	0.02199	-0.00191474
4856	1.52447	7.34584	0.946677	0.0218615	-0.00201898
4857	1.52478	7.32829	0.946825	0.0217348	-0.00212253
4858	1.5251	7.31086	0.94696	0.02161	-0.00222533
4859	1.52541	7.29358	0.947082	0.021487	-0.00232737
4860	1.52573	7.27644	0.947192	0.0213659	-0.00242866
4861	1.52604	7.25945	0.947289	0.0212467	-0.00252935
4862	1.52635	7.24261	0.947373	0.0211295	-0.00262905
4863	1.52667	7.22594	0.947445	0.0210142	-0.00272808
4864	1.52698	7.20944	0.947505	0.0209009	-0.00282635
4865	1.5273	7.19311	0.947551	0.0207894	-0.00292415
4866	1.52761	7.17696	0.947585	0.0206799	-0.00302106
4867	1.52792	7.161	0.947607	0.0205725	-0.00311701
4868	1.52824	7.14522	0.947615	0.0204671	-0.00321238
4869	1.52855	7.12965	0.947611	0.0203637	-0.00330726
4870	1.52887	7.11428	0.947593	0.0202622	-0.00340093
4871	1.52918	7.09911	0.947562	0.0201627	-0.00349438
4872	1.52949	7.08416	0.947518	0.0200654	-0.00358674
4873	1.52981	7.06943	0.94746	0.0199703	-0.00367878
4874	1.53012	7.05492	0.947389	0.0198775	-0.00376953
4875	1.53044	7.04064	0.947303	0.0197868	-0.00386
4876	1.53075	7.02659	0.947203	0.0196982	-0.00394977
4877	1.53106	7.01278	0.947088	0.0196116	-0.00403949
4878	1.53138	6.99922	0.946956	0.0195271	-0.00412872
4879	1.53169	6.9859	0.94681	0.0194449	-0.00421729
4880	1.53201	6.97284	0.946647	0.0193648	-0.00430568
4881	1.53232	6.96004	0.947346	0.0192911	-0.00402922
4882	1.53263	6.9475	0.947858	0.0193009	-0.00386355
4883	1.53295	6.93522	0.948133	0.0192749	-0.0038317
4884	1.53326	6.92322	0.948099	0.0192045	-0.0039417
4885	1.53358	6.9115	0.947853	0.0191108	-0.00411542
4886	1.53389	6.90005	0.947544	0.0190164	-0.00427345
4887	1.5342	6.88889	0.947272	0.0189347	-0.00438235
4888	1.53452	6.87801	0.947089	0.0188712	-0.00443624
4889	1.53483	6.86743	0.946995	0.0188255	-0.00444716
4890	1.53515	6.85714	0.946973	0.0187949	-0.00442655
4891	1.53546	6.84715	0.946991	0.0187757	-0.00438605
4892	1.53577	6.83747	0.946995	0.0187598	-0.00434773
4893	1.53609	6.82809	0.946977	0.0187469	-0.00430753
4894	1.5364	6.81902	0.946899	0.0187323	-0.00428115
4895	1.53672	6.81026	0.946762	0.0187154	-0.00426579
4896	1.53703	6.80182	0.946561	0.0186964	-0.00426276
4897	1.53734	6.7937	0.946315	0.0186783	-0.0042637
4898	1.53766	6.7859	0.946017	0.0186598	-0.00427513
4899	1.53797	6.77842	0.945693	0.0186457	-0.00428431
4900	1.53829	6.77127	0.945338	0.0186338	-0.00429785
4901	1.5386	6.76445	0.944963	0.0186263	-0.00431066
4902	1.53891	6.75796	0.944571	0.0186231	-0.0043224
4903	1.53923	6.75181	0.944167	0.018625	-0.00433085
4904	1.53954	6.74599	0.943752	0.0186316	-0.00433666
4905	1.53986	6.74051	0.943321	0.0186419	-0.00434208
4906	1.54017	6.73538	0.942881	0.0186571	-0.00434355
4907	1.54048	6.73058	0.942426	0.0186757	-0.00434471
4908	1.5408	6.72613	0.94196	0.0186991	-0.00434203
4909	1.54111	6.72202	0.941483	0.0187266	-0.00433689
4910	1.54143	6.71827	0.940993	0.0187578	-0.0043298
4911	1.54174	6.71486	0.940489	0.0187926	-0.00432098
4912	1.54205	6.7118	0.939972	0.0188312	-0.00431057
4913	1.54237	6.70909	0.939441	0.0188737	-0.00429808
4914	1.54268	6.70673	0.938897	0.01892	-0.00428384
4915	1.543	6.70472	0.938337	0.0189697	-0.00426869
4916	1.54331	6.70307	0.937762	0.0190227	-0.00425291
4917	1.54362	6.70177	0.93717	0.019079	-0.00423664
4918	1.54394	6.70083	0.936565	0.019139	-0.00421886
4919	1.54425	6.70024	0.935941	0.0192017	-0.00420147
4920	1.54457	6.7	0.935299	0.0192672	-0.00418482
4921	1.54488	6.70013	0.934643	0.0193365	-0.00416649
4922	1.54519	6.7006	0.933964	0.0194075	-0.00415072
4923	1.54551	6.70143	0.933271	0.0194819	-0.00413333
4924	1.54582	6.70262	0.932558	0.0195586	-0.00411737
4925	1.54614	6.70415	0.93183	0.019639	-0.00410023
4926	1.54645	6.70605	0.931081	0.0197211	-0.00408523
4927	1.54676	6.70829	0.930318	0.0198066	-0.00406899
4928	1.54708	6.71089	0.929535	0.0198944	-0.00405361
4929	1.54739	6.71384	0.928739	0.0199854	-0.00403717
4930	1.54771	6.71713	0.927921	0.0200779	-0.00402263
4931	1.54802	6.72078	0.927094	0.0201749	-0.00400522
4932	1.54833	6.72477	0.926245	0.0202726	-0.00399008
4933	1.54865	6.72911	0.925385	0.0203741	-0.00397299
4934	1.54896	6.7338	0.92451	0.0204781	-0.00395561
4935	1.54928	6.73883	0.92362	0.0205847	-0.00393804
4936	1.54959	6.7442	0.922721	0.0206947	-0.00391823
4937	1.5499	6.74991	0.921805	0.0208064	-0.00389917
4938	1.55022	6.75595	0.920882	0.0209219	-0.00387725
4939	1.55053	6.76233	0.919944	0.0210388	-0.00385587
4940	1.55085	6.76905	0.918994	0.0211578	-0.00383399
4941	1.55116	6.77609	0.918039	0.0212808	-0.00380843
4942	1.55147	6.78346	0.917074	0.0214054	-0.00378245
4943	1.55179	6.79116	0.916101	0.0215325	-0.00375464
4944	1.5521	6.79918	0.915123	0.0216626	-0.00372428
4945	1.55242	6.80752	0.914137	0.0217945	-0.00369298
4946	1.55273	6.81617	0.913145	0.0219288	-0.00365984
4947	1.55304	6.82514	0.912149	0.0220652	-0.00362461
4948	1.55336	6.83442	0.911152	0.0222045	-0.00358647
4949	1.55367	6.84401	0.910156	0.0223469	-0.00354469
4950	1.55399	6.8539	0.909156	0.0224905	-0.00350188
4951	1.5543	6.86409	0.908158	0.022637	-0.00345592
4952	1.55461	6.87458	0.907159	0.0227853	-0.00340767
4953	1.55493	6.88536	0.906163	0.0229358	-0.00335656
4954	1.55524	6.89644	0.90517	0.0230885	-0.00330287
4955	1.55556	6.90779	0.904177	0.0232427	-0.00324757
4956	1.55587	6.91943	0.90319	0.0233991	-0.00318883
4957	1.55618	6.93134	0.902207	0.0235571	-0.00312781
4958	1.5565	6.94353	0.901228	0.0237165	-0.00306454
4959	1.55681	6.95598	0.900254	0.0238768	-0.00299942
4960	1.55713	6.9687	0.899288	0.0240396	-0.00293104
4961	1.55744	6.98168	0.898323	0.024202	-0.00286193
4962	1.55775	6.99492	0.897367	0.0243662	-0.00278986
4963	1.55807	7.0084	0.896417	0.0245309	-0.00271624
4964	1.55838	7.02213	0.89547	0.0246953	-0.00264194
4965	1.5587	7.0361	0.89453	0.0248606	-0.00256592
4966	1.55901	7.05031	0.893598	0.0250267	-0.00248788
4967	1.55932	7.06474	0.892673	0.0251927	-0.00240866
4968	1.55964	7.07941	0.891756	0.0253594	-0.00232762
4969	1.55995	7.09429	0.890848	0.0255262	-0.00224496
4970	1.56027	7.10939	0.889946	0.0256927	-0.00216178
4971	1.56058	7.12469	0.889052	0.0258593	-0.00207751
4972	1.56089	7.1402	0.888169	0.0260264	-0.00199138
4973	1.56121	7.15591	0.887295	0.0261932	-0.00190409
4974	1.56152	7.17182	0.886433	0.0263608	-0.00181461
4975	1.56184	7.18791	0.885581	0.0265277	-0.00172459
4976	1.56215	7.20418	0.884738	0.0266943	-0.00163362
4977	1.56246	7.22063	0.883907	0.0268608	-0.00154135
4978	1.56278	7.23725	0.883089	0.0270275	-0.00144747
4979	1.56309	7.25403	0.882282	0.0271935	-0.00135268
4980	1.56341	7.27097	0.881487	0.0273593	-0.00125661
4981	1.56372	7.28806	0.880706	0.0275249	-0.00115948
4982	1.56403	7.3053	0.879937	0.02769	-0.00106124
4983	1.56435	7.32268	0.879183	0.0278549	-0.0009617
4984	1.56466	7.34019	0.878444	0.0280195	-0.000860858
4985	1.56498	7.35784	0.87772	0.0281841	-0.000758358
4986	1.56529	7.3756	0.877009	0.0283479	-0.000655236
4987	1.5656	7.39348	0.876314	0.0285114	-0.000550916
4988	1.56592	7.41146	0.875634	0.0286746	-0.000445357
4989	1.56623	7.42955	0.87497	0.0288372	-0.00033875
4990	1.56655	7.44774	0.874323	0.0289996	-0.00023085
4991	1.56686	7.46601	0.873691	0.0291615	-0.000121968
4992	1.56717	7.48437	0.873076	0.0293228	-1.22556e-05
4993	1.56749	7.5028	0.872477	0.0294836	9.8483e-05
4994	1.5678	7.52131	0.871896	0.0296438	0.00021011
4995	1.56812	7.53987	0.871332	0.0298036	0.000322872
4996	1.56843	7.5585	0.870784	0.0299625	0.00043622
4997	1.56874	7.57717	0.870252	0.0301206	0.000550189
4998	1.56906	7.59589	0.869736	0.0302779	0.000664629
4999	1.56937	7.61464	0.869236	0.0304342	0.000779374
5000	1.56969	7.63343	0.868751	0.0305896	0.000894335
5001	1.57	7.65224	0.868282	0.0307439	0.00100942
5002	1.57031	7.67106	0.867828	0.0308972	0.0011246
5003	1.57063	7.6899	0.867389	0.0310492	0.00123974
5004	1.57094	7.70874	0.866965	0.0312001	0.00135514
5005	1.57126	7.72758	0.866555	0.0313497	0.00147016
5006	1.57157	7.7464	0.866159	0.031498	0.00158471
5007	1.57188	7.76521	0.865775	0.0316448	0.00169872
5008	1.5722	7.784	0.865405	0.0317901	0.00181217
5009	1.57251	7.80276	0.865047	0.031934	0.00192508
5010	1.57283	7.82148	0.864702	0.0320764	0.00203738
5011	1.57314	7.84016	0.86437	0.0322174	0.00214902
5012	1.57345	7.85879	0.86405	0.0323569	0.00226
5013	1.57377	7.87736	0.863743	0.0324948	0.0023704
5014	1.57408	7.89587	0.863448	0.0326312	0.00248009
5015	1.5744	7.91431	0.863166	0.0327661	0.0025891
5016	1.57471	7.93267	0.862896	0.0328995	0.00269744
5017	1.57502	7.95095	0.862638	0.0330313	0.00280512
5018	1.57534	7.96914	0.862393	0.0331617	0.00291219
5019	1.57565	7.98724	0.86216	0.0332905	0.00301865
5020	1.57597	8.00523	0.86194	0.0334179	0.00312451
5021	1.57628	8.02312	0.861732	0.0335437	0.00322981
5022	1.57659	8.04089	0.861538	0.0336681	0.00333457
5023	1.57691	8.05854	0.861357	0.0337911	0.00343893
5024	1.57722	8.07606	0.861188	0.0339126	0.00354259
5025	1.57754	8.09345	0.861034	0.0340325	0.00364576
5026	1.57785	8.1107	0.860892	0.034151	0.00374839
5027	1.57816	8.1278	0.860764	0.0342679	0.0038505
5028	1.57848	8.14475	0.86065	0.0343832	0.00395209
5029	1.57879	8.16155	0.86055	0.0344969	0.00405319
5030	1.57911	8.17818	0.860464	0.0346091	0.00415383
5031	1.57942	8.19464	0.860392	0.0347197	0.00425395
5032	1.57973	8.21092	0.860335	0.0348286	0.00435358
5033	1.58005	8.22703	0.860292	0.0349357	0.00445249
5034	1.58036	8.24295	0.860262	0.0350407	0.00454988
5035	1.58068	8.25867	0.860247	0.0351441	0.00464713
5036	1.58099	8.27419	0.860248	0.0352459	0.00474426
5037	1.5813	8.28952	0.860265	0.0353461	0.00484113
5038	1.58162	8.30463	0.860299	0.0354445	0.00493763
5039	1.58193	8.31953	0.860349	0.0355412	0.00503354
5040	1.58225	8.33421	0.860414	0.0356358	0.00512882
5041	1.58256	8.34866	0.860495	0.0357285	0.00522346
5042	1.58287	8.36288	0.860591	0.035819	0.00531707
5043	1.58319	8.37687	0.860703	0.0359073	0.00540984
5044	1.5835	8.39062	0.860831	0.0359936	0.00550194
5045	1.58382	8.40412	0.860975	0.0360778	0.00559334
5046	1.58413	8.41737	0.861137	0.0361599	0.00568395
5047	1.58444	8.43037	0.861314	0.0362397	0.00577372
5048	1.58476	8.44311	0.860654	0.0363084	0.00551556
5049	1.58507	8.45558	0.860101	0.0362853	0.00531707
5050	1.58539	8.46779	0.85964	0.0362803	0.00516972
5051	1.5857	8.47972	0.859499	0.0363268	0.00518669
5052	1.58601	8.49138	0.85966	0.036412	0.00532688
5053	1.58633	8.50275	0.859979	0.0365082	0.00549711
5054	1.58664	8.51385	0.860307	0.0365938	0.00562858
5055	1.58696	8.52465	0.860553	0.036659	0.00569738
5056	1.58727	8.53516	0.860685	0.0367015	0.00570559
5057	1.58758	8.54537	0.860717	0.0367251	0.00566926
5058	1.5879	8.55528	0.860689	0.0367362	0.00560835
5059	1.58821	8.56489	0.860654	0.0367427	0.00554309
5060	1.58853	8.5742	0.860659	0.0367511	0.00548895
5061	1.58884	8.58319	0.860734	0.0367649	0.00545382
5062	1.58915	8.59187	0.860888	0.0367844	0.00543836
5063	1.58947	8.60023	0.861117	0.0368079	0.00543841
5064	1.58978	8.60827	0.861405	0.0368327	0.00544837
5065	1.5901	8.61599	0.861735	0.0368558	0.00546177
5066	1.59041	8.62339	0.862091	0.0368753	0.00547374
5067	1.59072	8.63046	0.862461	0.0368898	0.00548172
5068	1.59104	8.6372	0.862837	0.0368984	0.00548404
5069	1.59135	8.6436	0.863217	0.0369013	0.00548104
5070	1.59167	8.64967	0.863603	0.0368992	0.00547417
5071	1.59198	8.6554	0.863998	0.0368926	0.00546439
5072	1.59229	8.6608	0.864404	0.0368821	0.00545258
5073	1.59261	8.66585	0.864822	0.036868	0.00543913
5074	1.59292	8.67056	0.865254	0.0368504	0.00542419
5075	1.59324	8.67492	0.8657	0.0368297	0.00540837
5076	1.59355	8.67894	0.866161	0.0368058	0.00539131
5077	1.59386	8.68262	0.866639	0.0367791	0.00537388
5078	1.59418	8.68594	0.867132	0.0367494	0.0053559
5079	1.59449	8.68891	0.867641	0.0367168	0.00533728
5080	1.59481	8.69153	0.868163	0.0366809	0.00531717
5081	1.59512	8.6938	0.868701	0.0366422	0.00529672
5082	1.59543	8.69572	0.869256	0.0366006	0.00527623
5083	1.59575	8.69729	0.869826	0.0365562	0.00525577
5084	1.59606	8.6985	0.870413	0.036509	0.00523529
5085	1.59638	8.69935	0.871014	0.0364589	0.00521429
5086	1.59669	8.69985	0.871631	0.036406	0.00519315
5087	1.597	8.7	0.872264	0.0363505	0.00517236
5088	1.59732	8.69979	0.872915	0.0362927	0.00515253
5089	1.59763	8.69923	0.873581	0.0362322	0.00513246
5090	1.59795	8.69831	0.874264	0.0361692	0.00511295
5091	1.59826	8.69704	0.874964	0.0361038	0.00509397
5092	1.59857	8.69541	0.87568	0.0360361	0.00507551
5093	1.59889	8.69343	0.876412	0.0359657	0.00505715
5094	1.5992	8.6911	0.877158	0.0358927	0.0050385
5095	1.59952	8.68841	0.877921	0.0358174	0.00502018
5096	1.59983	8.68538	0.878699	0.0357397	0.00500223
5097	1.60014	8.68199	0.879493	0.0356596	0.00498455
5098	1.60046	8.67826	0.880302	0.0355773	0.00496696
5099	1.60077	8.67418	0.881126	0.0354926	0.00494935
5100	1.60109	8.66975	0.881964	0.0354053	0.0049311
5101	1.6014	8.66498	0.882815	0.0353155	0.00491257
5102	1.60171	8.65987	0.883679	0.0352233	0.00489369
5103	1.60203	8.65441	0.884556	0.0351285	0.00487433
5104	1.60234	8.64862	0.885446	0.0350313	0.00485432
5105	1.60266	8.64249	0.886348	0.0349317	0.00483395
5106	1.60297	8.63603	0.88726	0.0348294	0.00481252
5107	1.60328	8.62923	0.888183	0.0347244	0.00478983
5108	1.6036	8.62211	0.889114	0.0346167	0.00476573
5109	1.60391	8.61465	0.890054	0.0345062	0.00474021
5110	1.60423	8.60688	0.891001	0.0343929	0.00471303
5111	1.60454	8.59878	0.891956	0.034277	0.00468453
5112	1.60485	8.59036	0.892916	0.0341583	0.00465416
5113	1.60517	8.58162	0.893881	0.0340368	0.00462172
5114	1.60548	8.57258	0.894851	0.0339126	0.00458742
5115	1.6058	8.56322	0.895824	0.0337855	0.00455105
5116	1.60611	8.55356	0.896799	0.0336554	0.00451244
5117	1.60642	8.54359	0.897777	0.0335227	0.00447189
5118	1.60674	8.53332	0.898757	0.0333873	0.00442919
5119	1.60705	8.52276	0.899736	0.033249	0.004384
5120	1.60737	8.51191	0.900715	0.033108	0.00433627
5121	1.60768	8.50077	0.901693	0.0329645	0.00428645
5122	1.60799	8.48934	0.902672	0.0328188	0.00423495
5123	1.60831	8.47763	0.903649	0.0326708	0.00418134
5124	1.60862	8.46565	0.904625	0.0325204	0.00412555
5125	1.60894	8.4534	0.905597	0.0323678	0.00406755
5126	1.60925	8.44088	0.906569	0.0322132	0.00400788
5127	1.60956	8.42809	0.907537	0.0320566	0.0039464
5128	1.60988	8.41505	0.908503	0.0318981	0.00388316
5129	1.61019	8.40175	0.909467	0.0317383	0.00381869
5130	1.61051	8.38821	0.910428	0.0315769	0.0037527
5131	1.61082	8.37442	0.911386	0.0314141	0.00368543
5132	1.61113	8.36039	0.91234	0.0312498	0.00361661
5133	1.61145	8.34612	0.913288	0.0310842	0.00354601
5134	1.61176	8.33163	0.914231	0.0309171	0.00347363
5135	1.61208	8.31691	0.915171	0.0307492	0.00340072
5136	1.61239	8.30198	0.916106	0.0305805	0.00332672
5137	1.6127	8.28683	0.917037	0.0304107	0.00325189
5138	1.61302	8.27147	0.91796	0.03024	0.00317583
5139	1.61333	8.25591	0.918876	0.0300683	0.00309818
5140	1.61365	8.24015	0.919784	0.0298957	0.00301899
5141	1.61396	8.2242	0.920685	0.0297226	0.00293863
5142	1.61427	8.20806	0.921575	0.0295484	0.00285673
5143	1.61459	8.19174	0.922456	0.0293736	0.00277352
5144	1.6149	8.17525	0.923326	0.0291982	0.00268886
5145	1.61522	8.15859	0.924186	0.0290223	0.00260279
5146	1.61553	8.14177	0.925035	0.0288461	0.00251553
5147	1.61584	8.12479	0.925873	0.0286696	0.00242727
5148	1.61616	8.10766	0.926699	0.0284927	0.00233766
5149	1.61647	8.09039	0.927511	0.0283154	0.00224653
5150	1.61679	8.07297	0.928308	0.0281379	0.00215382
5151	1.6171	8.05543	0.929092	0.0279603	0.00205978
5152	1.61741	8.03776	0.929862	0.0277829	0.00196479
5153	1.61773	8.01996	0.930618	0.0276056	0.00186865
5154	1.61804	8.00206	0.931357	0.0274285	0.00177129
5155	1.61836	7.98405	0.932082	0.0272517	0.00167273
5156	1.61867	7.96593	0.932791	0.0270755	0.00157349
5157	1.61898	7.94773	0.933484	0.0269003	0.00147348
5158	1.6193	7.92943	0.934161	0.0267255	0.00137237
5159	1.61961	7.91105	0.93482	0.0265511	0.00126999
5160	1.61993	7.8926	0.935461	0.0263771	0.0011664
5161	1.62024	7.87408	0.936084	0.0262037	0.00106178
5162	1.62055	7.8555	0.936689	0.0260312	0.000956234
5163	1.62087	7.83686	0.937276	0.0258597	0.00084989
5164	1.62118	7.81818	0.937845	0.0256893	0.000742842
5165	1.6215	7.79945	0.938397	0.0255201	0.000635259
5166	1.62181	7.78068	0.93893	0.025352	0.000527159
5167	1.62212	7.76189	0.939446	0.0251854	0.000418558
5168	1.62244	7.74308	0.939943	0.02502	0.000309526
5169	1.62275	7.72425	0.940422	0.024856	0.000200108
5170	1.62307	7.70541	0.940884	0.0246935	9.03839e-05
5171	1.62338	7.68657	0.941328	0.0245325	-1.95417e-05
5172	1.62369	7.66774	0.941755	0.024373	-0.000129582
5173	1.62401	7.64891	0.942165	0.0242152	-0.000239653
5174	1.62432	7.63011	0.942559	0.024059	-0.000349693
5175	1.62464	7.61133	0.942936	0.0239045	-0.000459676
5176	1.62495	7.59258	0.943296	0.0237516	-0.000569528
5177	1.62526	7.57387	0.94364	0.0236005	-0.000679257
5178	1.62558	7.5552	0.943968	0.023451	-0.000788642
5179	1.62589	7.53659	0.94428	0.0233034	-0.000897771
5180	1.62621	7.51803	0.944577	0.0231576	-0.0010066
5181	1.62652	7.49954	0.944859	0.0230138	-0.0011151
5182	1.62683	7.48112	0.945125	0.0228717	-0.0012232
5183	1.62715	7.46278	0.945377	0.0227314	-0.00133087
5184	1.62746	7.44452	0.945615	0.0225928	-0.00143806
5185	1.62778	7.42635	0.945838	0.0224561	-0.00154475
5186	1.62809	7.40828	0.946047	0.0223212	-0.00165089
5187	1.6284	7.39031	0.946242	0.0221881	-0.00175642
5188	1.62872	7.37245	0.946425	0.0220568	-0.00186124
5189	1.62903	7.35471	0.946593	0.0219274	-0.0019654
5190	1.62935	7.33709	0.946748	0.0217999	-0.0020694
5191	1.62966	7.3196	0.946889	0.0216742	-0.00217268
5192	1.62997	7.30225	0.947018	0.0215504	-0.00227519
5193	1.63029	7.28503	0.947134	0.0214283	-0.00237691
5194	1.6306	7.26797	0.947237	0.0213081	-0.00247787
5195	1.63092	7.25105	0.947328	0.0211898	-0.00257807
5196	1.63123	7.2343	0.947407	0.0210735	-0.00267757
5197	1.63154	7.21771	0.947472	0.0209591	-0.00277631
5198	1.63186	7.20129	0.947525	0.0208466	-0.00287434
5199	1.63217	7.18505	0.947565	0.0207361	-0.00297197
5200	1.63249	7.16899	0.947593	0.0206277	-0.00306819
5201	1.6328	7.15312	0.947608	0.0205212	-0.00316407
5202	1.63311	7.13745	0.94761	0.0204168	-0.00325915
5203	1.63343	7.12197	0.947599	0.0203142	-0.00335358
5204	1.63374	7.1067	0.947575	0.0202137	-0.00344702
5205	1.63406	7.09164	0.947537	0.0201154	-0.0035397
5206	1.63437	7.0768	0.947486	0.0200192	-0.00363188
5207	1.63468	7.06218	0.947421	0.0199251	-0.0037234
5208	1.635	7.04778	0.947343	0.0198332	-0.00381416
5209	1.63531	7.03362	0.94725	0.0197434	-0.00390442
5210	1.63563	7.01969	0.947142	0.0196557	-0.00399428
5211	1.63594	7.006	0.947018	0.0195701	-0.0040837
5212	1.63625	6.99256	0.946879	0.0194867	-0.00417269
5213	1.63657	6.97937	0.946724	0.0194055	-0.0042612
5214	1.63688	6.96644	0.947431	0.0193304	-0.00398541
5215	1.6372	6.95377	0.947951	0.019339	-0.0038203
5216	1.63751	6.94136	0.948237	0.0193122	-0.00378681
5217	1.63782	6.92922	0.948209	0.0192402	-0.00389869
5218	1.63814	6.91735	0.947973	0.0191453	-0.00407195
5219	1.63845	6.90576	0.947671	0.0190497	-0.00423107
5220	1.63877	6.89446	0.947408	0.0189665	-0.00434036
5221	1.63908	6.88344	0.947232	0.0189013	-0.00439525
5222	1.63939	6.87271	0.947145	0.0188537	-0.00440767
5223	1.63971	6.86227	0.947137	0.0188226	-0.00438428
5224	1.64002	6.85213	0.947159	0.0188011	-0.00434728
5225	1.64034	6.8423	0.947176	0.0187845	-0.00430713
5226	1.64065	6.83276	0.947167	0.0187703	-0.0042674
5227	1.64096	6.82354	0.947099	0.0187542	-0.00424142
5228	1.64128	6.81462	0.94697	0.0187356	-0.00422677
5229	1.64159	6.80602	0.946781	0.0187153	-0.00422291
5230	1.64191	6.79774	0.946538	0.0186944	-0.00422812
5231	1.64222	6.78977	0.946253	0.018675	-0.0042373
5232	1.64253	6.78213	0.945934	0.0186582	-0.00424986
5233	1.64285	6.77482	0.945589	0.0186452	-0.00426297
5234	1.64316	6.76783	0.945222	0.0186355	-0.00427728
5235	1.64348	6.76118	0.944842	0.0186314	-0.00428727
5236	1.64379	6.75486	0.944448	0.0186316	-0.00429631
5237	1.6441	6.74887	0.94404	0.0186358	-0.00430448
5238	1.64442	6.74322	0.943621	0.018645	-0.00430888
5239	1.64473	6.73791	0.943188	0.018658	-0.00431221
5240	1.64505	6.73295	0.942743	0.0186752	-0.00431319
5241	1.64536	6.72832	0.942286	0.0186967	-0.00431151
5242	1.64567	6.72404	0.941816	0.0187219	-0.00430777
5243	1.64599	6.72011	0.941333	0.0187507	-0.00430259
5244	1.6463	6.71653	0.940837	0.0187837	-0.00429468
5245	1.64662	6.71329	0.940328	0.0188203	-0.00428514
5246	1.64693	6.7104	0.939804	0.0188605	-0.00427416
5247	1.64724	6.70787	0.939266	0.0189046	-0.00426141
5248	1.64756	6.70569	0.938715	0.0189524	-0.0042471
5249	1.64787	6.70386	0.938147	0.0190037	-0.00423211
5250	1.64819	6.70238	0.937564	0.0190581	-0.00421672
5251	1.6485	6.70126	0.936964	0.0191159	-0.00420055
5252	1.64881	6.70049	0.936348	0.0191768	-0.00418415
5253	1.64913	6.70008	0.935713	0.0192402	-0.00416874
5254	1.64944	6.70002	0.935064	0.0193077	-0.00415134
5255	1.64976	6.70032	0.934392	0.0193767	-0.00413653
5256	1.65007	6.70097	0.933707	0.0194495	-0.00412002
5257	1.65038	6.70198	0.933	0.0195243	-0.00410518
5258	1.6507	6.70334	0.932278	0.0196026	-0.00408965
5259	1.65101	6.70505	0.931538	0.0196837	-0.00407427
5260	1.65133	6.70712	0.930777	0.0197666	-0.00406077
5261	1.65164	6.70954	0.930004	0.0198531	-0.00404539
5262	1.65195	6.71231	0.92921	0.0199417	-0.0040312
5263	1.65227	6.71543	0.928403	0.0200336	-0.00401599
5264	1.65258	6.7189	0.927577	0.0201274	-0.00400164
5265	1.6529	6.72272	0.926735	0.0202241	-0.00398694
5266	1.65321	6.72689	0.925881	0.0203242	-0.00397069
5267	1.65352	6.7314	0.925009	0.0204259	-0.00395533
5268	1.65384	6.73626	0.924124	0.020531	-0.00393848
5269	1.65415	6.74146	0.92323	0.0206395	-0.00391965
5270	1.65447	6.747	0.92232	0.0207499	-0.00390135
5271	1.65478	6.75287	0.9214	0.0208635	-0.00388107
5272	1.65509	6.75908	0.920465	0.0209787	-0.00386112
5273	1.65541	6.76563	0.919523	0.0210975	-0.00383855
5274	1.65572	6.77251	0.918568	0.0212179	-0.00381576
5275	1.65604	6.77972	0.917606	0.0213416	-0.00379043
5276	1.65635	6.78725	0.916635	0.0214674	-0.00376395
5277	1.65666	6.79511	0.915658	0.0215957	-0.00373555
5278	1.65698	6.80329	0.914675	0.0217268	-0.00370478
5279	1.65729	6.81179	0.913684	0.0218596	-0.00367309
5280	1.65761	6.8206	0.912688	0.0219945	-0.00363978
5281	1.65792	6.82972	0.911694	0.0221333	-0.00360197
5282	1.65823	6.83916	0.910695	0.0222738	-0.00356251
5283	1.65855	6.8489	0.909695	0.0224166	-0.00352068
5284	1.65886	6.85894	0.908693	0.0225611	-0.00347717
5285	1.65918	6.86928	0.907691	0.0227082	-0.00343088
5286	1.65949	6.87991	0.906693	0.0228575	-0.00338146
5287	1.6598	6.89084	0.905696	0.023009	-0.00332941
5288	1.66012	6.90205	0.904702	0.0231626	-0.00327487
5289	1.66043	6.91355	0.903711	0.0233178	-0.00321801
5290	1.66075	6.92532	0.902722	0.0234743	-0.00315921
5291	1.66106	6.93737	0.901741	0.0236335	-0.00309672
5292	1.66137	6.94969	0.900761	0.023793	-0.00303311
5293	1.66169	6.96228	0.899792	0.0239555	-0.00296576
5294	1.662	6.97513	0.898823	0.0241174	-0.0028976
5295	1.66232	6.98824	0.897861	0.0242806	-0.00282732
5296	1.66263	7.0016	0.896904	0.0244447	-0.00275526
5297	1.66294	7.0152	0.895953	0.024609	-0.00268186
5298	1.66326	7.02905	0.89501	0.0247746	-0.00260611
5299	1.66357	7.04314	0.894074	0.0249404	-0.00252886
5300	1.66389	7.05746	0.893142	0.0251058	-0.00245112
5301	1.6642	7.07201	0.892223	0.0252732	-0.00236982
5302	1.66451	7.08678	0.89131	0.0254399	-0.00228781
5303	1.66483	7.10177	0.890404	0.0256068	-0.00220482
5304	1.66514	7.11698	0.88951	0.0257744	-0.00211976
5305	1.66546	7.13239	0.888622	0.0259415	-0.00203411
5306	1.66577	7.148	0.887744	0.0261088	-0.00194714
5307	1.66608	7.1638	0.886877	0.0262762	-0.00185843
5308	1.6664	7.1798	0.88602	0.0264435	-0.00176853
5309	1.66671	7.19598	0.885173	0.0266104	-0.00167789
5310	1.66703	7.21234	0.884339	0.0267777	-0.00158537
5311	1.66734	7.22888	0.883515	0.0269442	-0.00149217
5312	1.66765	7.24558	0.882705	0.0271109	-0.0013972
5313	1.66797	7.26244	0.881907	0.0272772	-0.00130114
5314	1.66828	7.27946	0.881121	0.0274431	-0.00120399
5315	1.6686	7.29662	0.880348	0.0276087	-0.00110592
5316	1.66891	7.31393	0.879588	0.0277738	-0.00100685
5317	1.66922	7.33138	0.878842	0.0279386	-0.000906555
5318	1.66954	7.34896	0.878113	0.0281034	-0.000804642
5319	1.66985	7.36666	0.877396	0.0282674	-0.000701912
5320	1.67017	7.38448	0.876692	0.0284306	-0.000598618
5321	1.67048	7.40241	0.876006	0.028594	-0.000493625
5322	1.67079	7.42045	0.875334	0.0287568	-0.00038772
5323	1.67111	7.43859	0.874679	0.0289193	-0.000280597
5324	1.67142	7.45682	0.874039	0.0290811	-0.000172522
5325	1.67174	7.47513	0.873415	0.0292424	-6.36454e-05
5326	1.67205	7.49353	0.872808	0.0294034	4.65048e-05
5327	1.67236	7.512	0.872218	0.0295637	0.000157399
5328	1.67268	7.53054	0.871644	0.0297233	0.000269205
5329	1.67299	7.54913	0.871087	0.0298824	0.000381806
5330	1.67331	7.56778	0.870546	0.0300407	0.00049507
5331	1.67362	7.58648	0.870021	0.0301982	0.000608874
5332	1.67393	7.60522	0.869512	0.0303548	0.000723087
5333	1.67425	7.62399	0.869018	0.0305104	0.000837559
5334	1.67456	7.64279	0.86854	0.0306651	0.000952174
5335	1.67488	7.6616	0.868076	0.0308186	0.00106693
5336	1.67519	7.68044	0.867628	0.030971	0.00118167
