# Supplementary material for: Data regarding the computational fluid dynamics simulations of an airfoil with plasma actuator in unsteady flow
Source: Data Brief. 2020 Feb 13;29:105286. doi: 10.1016/j.dib.2020.105286 (PMC7044653; doi:10.1016/j.dib.2020.105286)
Supplement: Multimedia component 1 [file mmc1.zip › Allegati/w60_a1/Force_w60_a1_90/Force_w60_a1_90.xlsx]

## Sheet: Foglio1
Time Step	Time	Angle of attack	Lift coefficient	Drag coefficient	Moment coefficient
[]	[s]	[deg]	[]	[]	[]
3669	1.15175	7.69008	0.856161	0.0306339	-0.00123826
3670	1.15207	7.70892	0.856377	0.0308719	-0.000857762
3671	1.15238	7.72776	0.856431	0.0310805	-0.000588756
3672	1.15269	7.74658	0.85619	0.0312373	-0.000479413
3673	1.15301	7.76539	0.855716	0.0313567	-0.00046678
3674	1.15332	7.78418	0.855147	0.0314614	-0.000472017
3675	1.15364	7.80294	0.854607	0.0315688	-0.00044498
3676	1.15395	7.82166	0.854177	0.0316901	-0.00036417
3677	1.15426	7.84034	0.853892	0.0318297	-0.000228053
3678	1.15458	7.85896	0.853747	0.0319865	-4.59144e-05
3679	1.15489	7.87754	0.853711	0.0321561	0.000168485
3680	1.15521	7.89604	0.853743	0.0323321	0.000399822
3681	1.15552	7.91448	0.853802	0.0325085	0.000633841
3682	1.15583	7.93284	0.853856	0.032681	0.000860306
3683	1.15615	7.95112	0.853884	0.0328469	0.00107323
3684	1.15646	7.96931	0.853879	0.0330053	0.00127048
3685	1.15678	7.98741	0.853839	0.0331563	0.00145176
3686	1.15709	8.0054	0.853772	0.0333013	0.00161957
3687	1.1574	8.02329	0.853687	0.0334416	0.00177764
3688	1.15772	8.04106	0.853596	0.0335786	0.00192909
3689	1.15803	8.05871	0.853508	0.0337135	0.0020769
3690	1.15835	8.07623	0.853431	0.0338467	0.00222282
3691	1.15866	8.09362	0.853368	0.0339791	0.00236809
3692	1.15897	8.11086	0.853323	0.0341108	0.00251377
3693	1.15929	8.12797	0.853298	0.0342418	0.00266026
3694	1.1596	8.14492	0.853294	0.0343718	0.00280753
3695	1.15992	8.16171	0.85331	0.0345008	0.00295552
3696	1.16023	8.17834	0.853346	0.0346288	0.00310409
3697	1.16054	8.1948	0.853401	0.0347554	0.00325305
3698	1.16086	8.21108	0.853476	0.0348807	0.00340222
3699	1.16117	8.22718	0.853569	0.0350045	0.00355122
3700	1.16149	8.2431	0.853679	0.0351265	0.00369968
3701	1.1618	8.25882	0.853806	0.0352467	0.00384709
3702	1.16211	8.27434	0.853948	0.0353646	0.00399312
3703	1.16243	8.28966	0.854106	0.0354802	0.00413752
3704	1.16274	8.30477	0.854277	0.0355934	0.00427984
3705	1.16306	8.31967	0.854462	0.0357041	0.00441984
3706	1.16337	8.33435	0.85466	0.0358122	0.00455732
3707	1.16368	8.3488	0.85487	0.0359175	0.00469208
3708	1.164	8.36302	0.855092	0.0360198	0.00482356
3709	1.16431	8.377	0.855326	0.0361194	0.00495245
3710	1.16463	8.39075	0.855574	0.0362163	0.00507893
3711	1.16494	8.40425	0.855835	0.0363105	0.0052027
3712	1.16525	8.4175	0.856109	0.0364016	0.00532354
3713	1.16557	8.43049	0.856396	0.0364898	0.00544144
3714	1.16588	8.44323	0.856695	0.0365749	0.00555644
3715	1.1662	8.4557	0.857007	0.0366568	0.00566842
3716	1.16651	8.4679	0.857332	0.0367354	0.00577747
3717	1.16682	8.47983	0.857669	0.0368109	0.00588376
3718	1.16714	8.49149	0.858019	0.0368836	0.00598711
3719	1.16745	8.50286	0.858382	0.036953	0.0060877
3720	1.16777	8.51395	0.858758	0.0370191	0.00618576
3721	1.16808	8.52475	0.859149	0.037082	0.00628141
3722	1.16839	8.53526	0.859553	0.0371416	0.00637459
3723	1.16871	8.54547	0.859972	0.037198	0.00646534
3724	1.16902	8.55538	0.860404	0.0372511	0.00655351
3725	1.16934	8.56499	0.860849	0.0373009	0.00663909
3726	1.16965	8.57429	0.86131	0.0373477	0.00672268
3727	1.16996	8.58327	0.861786	0.0373915	0.00680433
3728	1.17028	8.59195	0.862277	0.0374321	0.00688406
3729	1.17059	8.60031	0.862784	0.0374696	0.00696165
3730	1.17091	8.60835	0.863306	0.0375039	0.00703733
3731	1.17122	8.61607	0.863845	0.0375351	0.00711143
3732	1.17153	8.62346	0.864398	0.0375629	0.00718301
3733	1.17185	8.63052	0.864968	0.0375876	0.00725294
3734	1.17216	8.63726	0.865554	0.037609	0.00732103
3735	1.17248	8.64366	0.866156	0.037627	0.00738726
3736	1.17279	8.64973	0.866775	0.0376419	0.00745184
3737	1.1731	8.65546	0.86741	0.0376535	0.0075148
3738	1.17342	8.66085	0.868062	0.0376619	0.00757604
3739	1.17373	8.6659	0.86873	0.037667	0.00763537
3740	1.17405	8.6706	0.869413	0.0376685	0.00769252
3741	1.17436	8.67496	0.870112	0.0376666	0.00774769
3742	1.17467	8.67898	0.870825	0.037661	0.00780049
3743	1.17499	8.68265	0.871552	0.0376519	0.00785111
3744	1.1753	8.68597	0.872293	0.0376392	0.00789955
3745	1.17562	8.68894	0.873048	0.0376228	0.00794559
3746	1.17593	8.69156	0.873815	0.0376024	0.00798869
3747	1.17624	8.69382	0.874594	0.0375784	0.00802931
3748	1.17656	8.69574	0.875386	0.0375506	0.00806747
3749	1.17687	8.6973	0.87619	0.0375192	0.00810322
3750	1.17719	8.69851	0.877005	0.037484	0.00813639
3751	1.1775	8.69936	0.877831	0.0374449	0.00816671
3752	1.17781	8.69986	0.878667	0.037402	0.00819422
3753	1.17813	8.7	0.879514	0.0373554	0.00821923
3754	1.17844	8.69979	0.880371	0.0373053	0.00824187
3755	1.17876	8.69922	0.880369	0.0372417	0.00790712
3756	1.17907	8.6983	0.880485	0.0370863	0.00764006
3757	1.17938	8.69702	0.880702	0.0369506	0.00743084
3758	1.1797	8.69539	0.881239	0.0368662	0.00738676
3759	1.18001	8.69341	0.882067	0.036818	0.00746059
3760	1.18033	8.69107	0.883035	0.0367783	0.00755739
3761	1.18064	8.68838	0.884001	0.0367274	0.00761317
3762	1.18095	8.68535	0.884874	0.0366551	0.00760439
3763	1.18127	8.68196	0.885626	0.03656	0.00753504
3764	1.18158	8.67822	0.886274	0.0364462	0.00742252
3765	1.1819	8.67414	0.88686	0.0363205	0.00728724
3766	1.18221	8.66971	0.887437	0.0361908	0.00714858
3767	1.18252	8.66493	0.888048	0.0360629	0.00702134
3768	1.18284	8.65982	0.888722	0.0359401	0.00691242
3769	1.18315	8.65436	0.889466	0.0358226	0.0068222
3770	1.18347	8.64856	0.890273	0.0357086	0.00674645
3771	1.18378	8.64243	0.89113	0.0355957	0.0066796
3772	1.18409	8.63597	0.892016	0.0354809	0.00661486
3773	1.18441	8.62917	0.892916	0.0353623	0.00654761
3774	1.18472	8.62204	0.893816	0.0352384	0.00647515
3775	1.18504	8.61458	0.894712	0.035109	0.00639684
3776	1.18535	8.6068	0.895599	0.0349742	0.00631279
3777	1.18566	8.5987	0.896481	0.0348346	0.00622436
3778	1.18598	8.59028	0.897356	0.0346906	0.00613182
3779	1.18629	8.58154	0.898227	0.034543	0.00603627
3780	1.18661	8.57249	0.899096	0.0343923	0.00593858
3781	1.18692	8.56313	0.899964	0.0342385	0.00583895
3782	1.18723	8.55346	0.900831	0.0340819	0.00573767
3783	1.18755	8.54349	0.901698	0.0339231	0.0056354
3784	1.18786	8.53322	0.902565	0.0337618	0.00553156
3785	1.18818	8.52266	0.90343	0.0335982	0.00542619
3786	1.18849	8.5118	0.904293	0.0334323	0.00531953
3787	1.1888	8.50066	0.905157	0.0332647	0.00521233
3788	1.18912	8.48923	0.906021	0.0330956	0.00510508
3789	1.18943	8.47752	0.906883	0.0329246	0.0049972
3790	1.18975	8.46553	0.907745	0.0327521	0.00488892
3791	1.19006	8.45328	0.908605	0.0325782	0.0047805
3792	1.19037	8.44075	0.909467	0.0324033	0.00467276
3793	1.19069	8.42797	0.910329	0.0322273	0.00456553
3794	1.191	8.41492	0.911191	0.0320505	0.00445894
3795	1.19132	8.40162	0.912056	0.0318734	0.00435373
3796	1.19163	8.38807	0.91292	0.0316957	0.00424944
3797	1.19194	8.37428	0.913786	0.0315176	0.00414637
3798	1.19226	8.36025	0.914651	0.0313392	0.0040441
3799	1.19257	8.34598	0.915515	0.0311601	0.00394222
3800	1.19289	8.33149	0.916378	0.0309809	0.00384132
3801	1.1932	8.31677	0.917242	0.0308016	0.00374169
3802	1.19351	8.30183	0.918104	0.0306223	0.00364302
3803	1.19383	8.28668	0.918965	0.0304427	0.00354548
3804	1.19414	8.27132	0.919823	0.030263	0.00344847
3805	1.19446	8.25576	0.920676	0.030083	0.00335143
3806	1.19477	8.23999	0.921524	0.0299029	0.00325442
3807	1.19508	8.22404	0.922367	0.0297228	0.0031579
3808	1.1954	8.20791	0.923204	0.0295424	0.00306115
3809	1.19571	8.19159	0.924033	0.0293618	0.00296428
3810	1.19603	8.17509	0.924855	0.0291812	0.00286712
3811	1.19634	8.15843	0.925668	0.0290006	0.00276957
3812	1.19665	8.14161	0.926472	0.02882	0.00267184
3813	1.19697	8.12463	0.927268	0.0286398	0.0025741
3814	1.19728	8.1075	0.928053	0.0284595	0.00247575
3815	1.1976	8.09022	0.928826	0.0282793	0.00237663
3816	1.19791	8.07281	0.929587	0.028099	0.0022765
3817	1.19822	8.05526	0.930335	0.027919	0.00217561
3818	1.19854	8.03759	0.931071	0.0277395	0.0020744
3819	1.19885	8.01979	0.931793	0.0275603	0.0019725
3820	1.19917	8.00189	0.932502	0.0273815	0.00186983
3821	1.19948	7.98387	0.933196	0.0272033	0.00176632
3822	1.19979	7.96576	0.933874	0.0270256	0.00166198
3823	1.20011	7.94755	0.93454	0.0268494	0.0015578
3824	1.20042	7.92925	0.93519	0.0266739	0.00145294
3825	1.20074	7.91088	0.935823	0.0264988	0.00134702
3826	1.20105	7.89242	0.936439	0.0263242	0.00124006
3827	1.20136	7.8739	0.937037	0.0261505	0.00113217
3828	1.20168	7.85532	0.937618	0.0259777	0.00102351
3829	1.20199	7.83668	0.938181	0.0258059	0.000914187
3830	1.20231	7.818	0.938728	0.0256354	0.000804295
3831	1.20262	7.79927	0.939258	0.0254662	0.000694058
3832	1.20293	7.7805	0.93977	0.0252982	0.000583381
3833	1.20325	7.76171	0.940264	0.0251313	0.000472046
3834	1.20356	7.7429	0.94074	0.0249659	0.000360374
3835	1.20388	7.72407	0.941198	0.024802	0.000248519
3836	1.20419	7.70523	0.94164	0.0246397	0.00013661
3837	1.2045	7.68639	0.942065	0.0244788	2.44203e-05
3838	1.20482	7.66756	0.942475	0.0243201	-8.71635e-05
3839	1.20513	7.64873	0.942868	0.0241628	-0.000198725
3840	1.20545	7.62993	0.943245	0.0240072	-0.000310333
3841	1.20576	7.61115	0.943605	0.0238532	-0.000421931
3842	1.20607	7.5924	0.943949	0.0237009	-0.000533435
3843	1.20639	7.57369	0.944277	0.0235503	-0.000644792
3844	1.2067	7.55502	0.944589	0.0234015	-0.000755939
3845	1.20702	7.53641	0.944885	0.0232538	-0.00086745
3846	1.20733	7.51785	0.945167	0.0231086	-0.000977252
3847	1.20764	7.49936	0.945434	0.0229653	-0.00108689
3848	1.20796	7.48094	0.945687	0.0228238	-0.00119619
3849	1.20827	7.4626	0.945925	0.0226842	-0.00130507
3850	1.20859	7.44434	0.946149	0.0225463	-0.00141345
3851	1.2089	7.42617	0.946359	0.0224102	-0.00152129
3852	1.20921	7.4081	0.946556	0.0222759	-0.00162852
3853	1.20953	7.39014	0.946738	0.0221435	-0.00173539
3854	1.20984	7.37228	0.946908	0.0220129	-0.00184147
3855	1.21016	7.35454	0.947064	0.0218841	-0.00194682
3856	1.21047	7.33692	0.947207	0.0217572	-0.00205151
3857	1.21078	7.31943	0.947338	0.0216321	-0.00215547
3858	1.2111	7.30208	0.947456	0.0215089	-0.00225867
3859	1.21141	7.28487	0.947562	0.0213876	-0.0023611
3860	1.21173	7.2678	0.947655	0.0212682	-0.00246274
3861	1.21204	7.25089	0.947736	0.0211506	-0.00256364
3862	1.21235	7.23414	0.947804	0.0210351	-0.00266386
3863	1.21267	7.21755	0.94786	0.0209214	-0.00276324
3864	1.21298	7.20113	0.947904	0.0208097	-0.00286183
3865	1.2133	7.1849	0.947935	0.0206999	-0.0029598
3866	1.21361	7.16884	0.947954	0.0205922	-0.00305665
3867	1.21392	7.15297	0.947961	0.0204864	-0.00315288
3868	1.21424	7.1373	0.947955	0.0203826	-0.00324844
3869	1.21455	7.12183	0.947935	0.0202807	-0.00334342
3870	1.21487	7.10656	0.947903	0.0201809	-0.00343743
3871	1.21518	7.0915	0.947857	0.0200832	-0.00353085
3872	1.21549	7.07666	0.947799	0.0199878	-0.00362309
3873	1.21581	7.06204	0.947726	0.0198944	-0.00371508
3874	1.21612	7.04764	0.94764	0.0198031	-0.00380645
3875	1.21644	7.03348	0.94754	0.019714	-0.00389679
3876	1.21675	7.01956	0.947425	0.0196269	-0.00398733
3877	1.21706	7.00587	0.947295	0.019542	-0.00407679
3878	1.21738	6.99243	0.947149	0.0194592	-0.00416619
3879	1.21769	6.97925	0.946987	0.0193786	-0.00425507
3880	1.21801	6.96632	0.946809	0.0193003	-0.00434337
3881	1.21832	6.95364	0.946616	0.0192247	-0.00443063
3882	1.21863	6.94124	0.946407	0.0191513	-0.00451761
3883	1.21895	6.9291	0.946182	0.0190807	-0.00460366
3884	1.21926	6.91724	0.945941	0.0190125	-0.00468922
3885	1.21958	6.90565	0.945682	0.0189471	-0.00477403
3886	1.21989	6.89435	0.945407	0.0188839	-0.0048584
3887	1.2202	6.88333	0.945114	0.0188234	-0.00494204
3888	1.22052	6.87261	0.944804	0.0187658	-0.00502494
3889	1.22083	6.86217	0.944475	0.0187108	-0.00510767
3890	1.22115	6.85204	0.944131	0.0186592	-0.00518853
3891	1.22146	6.8422	0.943768	0.0186104	-0.00526907
3892	1.22177	6.83267	0.943388	0.0185649	-0.0053481
3893	1.22209	6.82345	0.94299	0.0185227	-0.00542678
3894	1.2224	6.81454	0.942575	0.0184832	-0.00550433
3895	1.22272	6.80594	0.942141	0.0184466	-0.00558119
3896	1.22303	6.79766	0.941688	0.0184129	-0.00565702
3897	1.22334	6.7897	0.941218	0.0183825	-0.00573182
3898	1.22366	6.78206	0.940729	0.0183555	-0.0058052
3899	1.22397	6.77475	0.940223	0.0183318	-0.00587742
3900	1.22429	6.76777	0.939698	0.0183115	-0.00594878
3901	1.2246	6.76112	0.939157	0.0182952	-0.00601789
3902	1.22491	6.7548	0.938597	0.0182823	-0.00608594
3903	1.22523	6.74882	0.938021	0.0182729	-0.00615254
3904	1.22554	6.74317	0.937426	0.018267	-0.00621787
3905	1.22586	6.73787	0.936814	0.0182647	-0.00628174
3906	1.22617	6.7329	0.936184	0.0182661	-0.006344
3907	1.22648	6.72828	0.935538	0.0182714	-0.00640428
3908	1.2268	6.724	0.934875	0.0182802	-0.00646295
3909	1.22711	6.72007	0.934195	0.0182928	-0.00651996
3910	1.22743	6.71649	0.933499	0.0183094	-0.00657495
3911	1.22774	6.71326	0.932787	0.0183298	-0.00662814
3912	1.22805	6.71038	0.932059	0.018354	-0.00667949
3913	1.22837	6.70785	0.931317	0.0183822	-0.00672855
3914	1.22868	6.70567	0.93056	0.0184144	-0.00677528
3915	1.229	6.70384	0.929787	0.0184505	-0.00682002
3916	1.22931	6.70237	0.929	0.0184902	-0.0068629
3917	1.22962	6.70125	0.928198	0.018534	-0.00690352
3918	1.22994	6.70049	0.927383	0.0185814	-0.00694195
3919	1.23025	6.70008	0.926551	0.0186324	-0.00697866
3920	1.23057	6.70002	0.925709	0.018688	-0.00701224
3921	1.23088	6.70032	0.92485	0.0187463	-0.00704484
3922	1.23119	6.70098	0.924875	0.0188137	-0.00670206
3923	1.23151	6.70199	0.924696	0.0189652	-0.00647895
3924	1.23182	6.70335	0.924294	0.0190833	-0.00638107
3925	1.23214	6.70507	0.923586	0.0191576	-0.0064247
3926	1.23245	6.70714	0.92267	0.019209	-0.00653012
3927	1.23276	6.70956	0.921697	0.0192615	-0.00661891
3928	1.23308	6.71234	0.920761	0.0193267	-0.0066594
3929	1.23339	6.71546	0.919921	0.0194115	-0.00664234
3930	1.23371	6.71894	0.919177	0.0195147	-0.00657971
3931	1.23402	6.72276	0.918512	0.0196339	-0.0064839
3932	1.23433	6.72693	0.917893	0.0197648	-0.00636777
3933	1.23465	6.73145	0.917274	0.0198996	-0.0062493
3934	1.23496	6.73631	0.916631	0.0200366	-0.00613282
3935	1.23528	6.74151	0.91595	0.0201738	-0.00602207
3936	1.23559	6.74705	0.915209	0.0203073	-0.00592553
3937	1.2359	6.75293	0.914422	0.02044	-0.0058368
3938	1.23622	6.75915	0.913584	0.0205706	-0.00575882
3939	1.23653	6.7657	0.912719	0.0207036	-0.00568183
3940	1.23685	6.77258	0.911825	0.0208371	-0.00560974
3941	1.23716	6.77979	0.910922	0.0209746	-0.00553524
3942	1.23747	6.78732	0.910009	0.0211153	-0.0054596
3943	1.23779	6.79519	0.909094	0.0212597	-0.00538145
3944	1.2381	6.80337	0.908179	0.0214078	-0.00530002
3945	1.23842	6.81187	0.907263	0.0215587	-0.00521685
3946	1.23873	6.82068	0.906349	0.0217126	-0.00513067
3947	1.23904	6.82981	0.905449	0.0218719	-0.00503673
3948	1.23936	6.83925	0.904549	0.0220331	-0.00494134
3949	1.23967	6.84899	0.903654	0.0221971	-0.00484258
3950	1.23999	6.85904	0.902764	0.0223631	-0.00474128
3951	1.2403	6.86938	0.901882	0.0225324	-0.00463552
3952	1.24061	6.88002	0.901005	0.0227034	-0.00452733
3953	1.24093	6.89094	0.900133	0.022876	-0.00441702
3954	1.24124	6.90216	0.899269	0.0230511	-0.00430362
3955	1.24156	6.91366	0.898407	0.0232271	-0.00418937
3956	1.24187	6.92544	0.897554	0.0234052	-0.00407221
3957	1.24218	6.93749	0.896706	0.0235842	-0.00395404
3958	1.2425	6.94981	0.895861	0.0237636	-0.00383568
3959	1.24281	6.9624	0.895022	0.0239445	-0.00371597
3960	1.24313	6.97526	0.894187	0.0241253	-0.00359595
3961	1.24344	6.98836	0.893355	0.0243063	-0.00347617
3962	1.24375	7.00173	0.892522	0.0244859	-0.00335874
3963	1.24407	7.01534	0.891692	0.0246659	-0.00324133
3964	1.24438	7.02919	0.890869	0.0248462	-0.00312341
3965	1.2447	7.04328	0.890045	0.0250251	-0.00300788
3966	1.24501	7.0576	0.889225	0.0252037	-0.00289294
3967	1.24532	7.07215	0.888405	0.0253811	-0.00277977
3968	1.24564	7.08693	0.887596	0.0255592	-0.0026652
3969	1.24595	7.10192	0.886784	0.0257353	-0.00255364
3970	1.24627	7.11712	0.885977	0.0259107	-0.00244318
3971	1.24658	7.13254	0.885176	0.0260858	-0.00233298
3972	1.24689	7.14815	0.884382	0.0262604	-0.00222302
3973	1.24721	7.16396	0.88359	0.0264335	-0.00211477
3974	1.24752	7.17995	0.882811	0.0266068	-0.00200536
3975	1.24784	7.19614	0.882036	0.0267789	-0.0018971
3976	1.24815	7.2125	0.881267	0.0269499	-0.00178958
3977	1.24846	7.22904	0.88051	0.0271207	-0.00168151
3978	1.24878	7.24574	0.879759	0.0272901	-0.00157429
3979	1.24909	7.2626	0.87902	0.0274593	-0.00146624
3980	1.24941	7.27962	0.878291	0.0276277	-0.00135818
3981	1.24972	7.29679	0.877572	0.0277953	-0.00125013
3982	1.25003	7.3141	0.876862	0.0279617	-0.00114236
3983	1.25035	7.33155	0.876167	0.028128	-0.00103364
3984	1.25066	7.34913	0.875483	0.0282936	-0.000924443
3985	1.25098	7.36683	0.874812	0.0284583	-0.000814845
3986	1.25129	7.38465	0.874154	0.0286224	-0.000704898
3987	1.2516	7.40259	0.873512	0.0287864	-0.000593557
3988	1.25192	7.42062	0.872884	0.0289495	-0.000481707
3989	1.25223	7.43876	0.872269	0.029112	-0.000369254
3990	1.25255	7.45699	0.871671	0.029274	-0.000255856
3991	1.25286	7.47531	0.871086	0.0294351	-0.000142198
3992	1.25317	7.49371	0.870518	0.0295958	-2.75901e-05
3993	1.25349	7.51218	0.869965	0.0297557	8.75035e-05
3994	1.2538	7.53072	0.869428	0.0299148	0.000203334
3995	1.25412	7.54931	0.868906	0.0300732	0.000319754
3996	1.25443	7.56796	0.868401	0.0302307	0.000436713
3997	1.25474	7.58666	0.86791	0.0303873	0.000554044
3998	1.25506	7.6054	0.867435	0.0305429	0.000671658
3999	1.25537	7.62417	0.866973	0.0306974	0.000789308
4000	1.25569	7.64297	0.866527	0.0308509	0.000906967
4001	1.256	7.66179	0.866095	0.0310032	0.00102457
4002	1.25631	7.68062	0.865677	0.0311543	0.00114206
4003	1.25663	7.69946	0.865274	0.0313043	0.00125972
4004	1.25694	7.7183	0.864885	0.0314532	0.00137701
4005	1.25726	7.73713	0.864508	0.0316006	0.00149381
4006	1.25757	7.75595	0.864145	0.0317466	0.00161007
4007	1.25788	7.77475	0.863794	0.0318912	0.00172572
4008	1.2582	7.79352	0.863455	0.0320344	0.00184072
4009	1.25851	7.81226	0.863127	0.0321761	0.00195508
4010	1.25883	7.83096	0.862813	0.0323164	0.00206875
4011	1.25914	7.84961	0.86251	0.0324552	0.00218171
4012	1.25945	7.86821	0.86222	0.0325924	0.00229397
4013	1.25977	7.88675	0.861941	0.0327282	0.0024056
4014	1.26008	7.90523	0.861675	0.0328624	0.00251651
4015	1.2604	7.92363	0.861421	0.0329952	0.00262672
4016	1.26071	7.94195	0.861179	0.0331264	0.00273628
4017	1.26102	7.96019	0.860949	0.0332562	0.00284522
4018	1.26134	7.97833	0.860732	0.0333845	0.00295355
4019	1.26165	7.99638	0.860527	0.0335113	0.00306129
4020	1.26197	8.01432	0.860335	0.0336367	0.00316846
4021	1.26228	8.03214	0.860155	0.0337608	0.00327529
4022	1.26259	8.04985	0.859989	0.0338835	0.00338164
4023	1.26291	8.06744	0.859836	0.0340046	0.00348733
4024	1.26322	8.0849	0.859696	0.0341243	0.00359238
4025	1.26354	8.10222	0.859569	0.0342424	0.00369682
4026	1.26385	8.11939	0.859455	0.034359	0.00380066
4027	1.26416	8.13642	0.859354	0.034474	0.00390391
4028	1.26448	8.15329	0.859267	0.0345874	0.00400656
4029	1.26479	8.17	0.859194	0.0346991	0.00410846
4030	1.26511	8.18655	0.859133	0.0348091	0.00420956
4031	1.26542	8.20292	0.859084	0.0349169	0.00430897
4032	1.26573	8.21912	0.85905	0.0350231	0.00440809
4033	1.26605	8.23513	0.859029	0.0351278	0.00450696
4034	1.26636	8.25095	0.859024	0.0352309	0.00460546
4035	1.26668	8.26657	0.859034	0.0353322	0.00470347
4036	1.26699	8.28199	0.859059	0.0354319	0.00480089
4037	1.2673	8.29721	0.859099	0.0355296	0.00489765
4038	1.26762	8.31221	0.859153	0.0356254	0.00499338
4039	1.26793	8.327	0.859223	0.0357193	0.00508866
4040	1.26825	8.34156	0.859308	0.0358112	0.00518328
4041	1.26856	8.3559	0.859407	0.0359011	0.00527682
4042	1.26887	8.37001	0.859522	0.0359889	0.00536957
4043	1.26919	8.38387	0.859652	0.0360746	0.00546164
4044	1.2695	8.3975	0.859799	0.0361584	0.00555305
4045	1.26982	8.41087	0.859963	0.0362401	0.00564377
4046	1.27013	8.42399	0.860143	0.0363196	0.00573369
4047	1.27044	8.43686	0.860339	0.0363968	0.00582287
4048	1.27076	8.44947	0.860552	0.0364717	0.00591086
4049	1.27107	8.46181	0.860782	0.0365443	0.00599796
4050	1.27139	8.47387	0.861027	0.0366145	0.00608416
4051	1.2717	8.48567	0.861289	0.0366824	0.00616888
4052	1.27201	8.49718	0.861567	0.0367477	0.00625254
4053	1.27233	8.50842	0.861862	0.0368102	0.00633526
4054	1.27264	8.51936	0.862174	0.0368701	0.006417
4055	1.27296	8.53002	0.862504	0.0369274	0.00649768
4056	1.27327	8.54038	0.862849	0.036982	0.00657694
4057	1.27358	8.55044	0.863212	0.0370338	0.00665483
4058	1.2739	8.5602	0.86359	0.0370828	0.00673113
4059	1.27421	8.56965	0.863986	0.037129	0.00680635
4060	1.27453	8.5788	0.864399	0.0371726	0.00688028
4061	1.27484	8.58763	0.864829	0.0372133	0.00695292
4062	1.27515	8.59615	0.865275	0.037251	0.00702392
4063	1.27547	8.60435	0.865739	0.0372859	0.00709363
4064	1.27578	8.61223	0.86622	0.0373179	0.00716206
4065	1.2761	8.61979	0.866718	0.0373468	0.00722881
4066	1.27641	8.62702	0.867235	0.0373727	0.0072944
4067	1.27672	8.63392	0.867768	0.0373956	0.00735845
4068	1.27704	8.64049	0.86832	0.0374154	0.00742122
4069	1.27735	8.64672	0.868888	0.0374321	0.00748239
4070	1.27767	8.65262	0.869475	0.0374458	0.00754218
4071	1.27798	8.65818	0.870079	0.0374563	0.00760055
4072	1.27829	8.6634	0.8707	0.0374635	0.00765728
4073	1.27861	8.66828	0.871338	0.0374674	0.00771208
4074	1.27892	8.67282	0.871992	0.0374679	0.00776519
4075	1.27924	8.67701	0.872662	0.037465	0.00781618
4076	1.27955	8.68085	0.873347	0.0374586	0.00786526
4077	1.27986	8.68434	0.874048	0.0374487	0.00791241
4078	1.28018	8.68749	0.874764	0.0374352	0.00795734
4079	1.28049	8.69029	0.875493	0.037418	0.00799981
4080	1.28081	8.69273	0.876235	0.037397	0.00803964
4081	1.28112	8.69482	0.876991	0.0373722	0.00807714
4082	1.28143	8.69656	0.877759	0.0373439	0.00811231
4083	1.28175	8.69794	0.87854	0.0373117	0.00814501
4084	1.28206	8.69897	0.879332	0.0372758	0.00817486
4085	1.28238	8.69965	0.880135	0.0372361	0.0082022
4086	1.28269	8.69997	0.880949	0.0371926	0.00822685
4087	1.283	8.69994	0.881775	0.0371456	0.00824932
4088	1.28332	8.69955	0.882612	0.037095	0.00826939
4089	1.28363	8.6988	0.882589	0.0370309	0.00793217
4090	1.28395	8.69771	0.882685	0.0368749	0.00766247
4091	1.28426	8.69625	0.882883	0.0367387	0.00745094
4092	1.28457	8.69445	0.883399	0.0366538	0.00740442
4093	1.28489	8.69229	0.884208	0.0366051	0.0074761
4094	1.2852	8.68978	0.885158	0.0365651	0.00757077
4095	1.28552	8.68692	0.886105	0.0365136	0.0076244
4096	1.28583	8.6837	0.88696	0.0364411	0.00761364
4097	1.28614	8.68014	0.887694	0.0363456	0.00754235
4098	1.28646	8.67623	0.888324	0.0362314	0.00742782
4099	1.28677	8.67198	0.888893	0.0361054	0.00729041
4100	1.28709	8.66738	0.889452	0.0359753	0.00715019
4101	1.2874	8.66243	0.890047	0.0358473	0.00702146
4102	1.28771	8.65714	0.890705	0.0357243	0.00691098
4103	1.28803	8.65152	0.891433	0.0356066	0.00681927
4104	1.28834	8.64556	0.892225	0.0354925	0.00674211
4105	1.28866	8.63926	0.893066	0.0353794	0.00667381
4106	1.28897	8.63262	0.893937	0.0352644	0.00660763
4107	1.28928	8.62566	0.894821	0.0351455	0.00653889
4108	1.2896	8.61837	0.895707	0.0350214	0.00646496
4109	1.28991	8.61075	0.896587	0.0348918	0.0063854
4110	1.29023	8.60281	0.897459	0.0347567	0.0062999
4111	1.29054	8.59455	0.898326	0.0346169	0.00621003
4112	1.29085	8.58597	0.899185	0.0344728	0.00611611
4113	1.29117	8.57707	0.900042	0.0343251	0.00601945
4114	1.29148	8.56787	0.900896	0.034174	0.00592034
4115	1.2918	8.55836	0.901748	0.0340199	0.0058192
4116	1.29211	8.54854	0.9026	0.0338632	0.00571699
4117	1.29242	8.53842	0.903452	0.033704	0.00561311
4118	1.29274	8.528	0.904303	0.0335425	0.00550773
4119	1.29305	8.51729	0.905151	0.0333786	0.00540081
4120	1.29337	8.50629	0.906	0.0332127	0.00529313
4121	1.29368	8.49501	0.906849	0.0330452	0.00518506
4122	1.29399	8.48344	0.907696	0.0328757	0.00507623
4123	1.29431	8.47159	0.908542	0.0327047	0.00496689
4124	1.29462	8.45947	0.909388	0.032532	0.00485712
4125	1.29494	8.44708	0.910232	0.0323581	0.00474737
4126	1.29525	8.43442	0.911078	0.0321832	0.00463839
4127	1.29556	8.42151	0.911925	0.0320074	0.00453006
4128	1.29588	8.40833	0.912773	0.0318312	0.00442307
4129	1.29619	8.39491	0.913622	0.0316544	0.00431689
4130	1.29651	8.38124	0.914473	0.0314772	0.00421196
4131	1.29682	8.36733	0.915323	0.0312995	0.00410781
4132	1.29713	8.35318	0.916173	0.0311214	0.00400446
4133	1.29745	8.3388	0.917021	0.0309428	0.00390152
4134	1.29776	8.32419	0.91787	0.0307642	0.0038001
4135	1.29808	8.30936	0.918718	0.0305854	0.00369956
4136	1.29839	8.29432	0.919565	0.0304065	0.00359995
4137	1.2987	8.27906	0.920411	0.0302277	0.00350166
4138	1.29902	8.2636	0.921253	0.0300485	0.0034038
4139	1.29933	8.24794	0.92209	0.0298691	0.00330603
4140	1.29965	8.23208	0.922922	0.0296895	0.00320817
4141	1.29996	8.21604	0.92375	0.0295101	0.00311087
4142	1.30027	8.19981	0.924571	0.0293305	0.00301351
4143	1.30059	8.1834	0.925385	0.0291507	0.00291591
4144	1.3009	8.16682	0.92619	0.028971	0.00281801
4145	1.30122	8.15008	0.926988	0.0287913	0.00271993
4146	1.30153	8.13318	0.927776	0.0286117	0.00262166
4147	1.30184	8.11612	0.928556	0.0284322	0.00252312
4148	1.30216	8.09892	0.929324	0.0282528	0.0024239
4149	1.30247	8.08157	0.93008	0.0280733	0.00232379
4150	1.30279	8.06409	0.930824	0.027894	0.00222297
4151	1.3031	8.04648	0.931555	0.027715	0.0021215
4152	1.30341	8.02875	0.932274	0.0275365	0.00201974
4153	1.30373	8.0109	0.93298	0.0273585	0.00191731
4154	1.30404	7.99294	0.933672	0.0271808	0.00181405
4155	1.30436	7.97487	0.934349	0.0270037	0.00170998
4156	1.30467	7.95671	0.935013	0.0268281	0.00160605
4157	1.30498	7.93846	0.93566	0.0266528	0.00150116
4158	1.3053	7.92012	0.936293	0.0264782	0.00139545
4159	1.30561	7.9017	0.936908	0.0263041	0.00128876
4160	1.30593	7.88322	0.937506	0.0261307	0.00118117
4161	1.30624	7.86466	0.938086	0.0259583	0.00107278
4162	1.30655	7.84605	0.93865	0.0257869	0.000963682
4163	1.30687	7.82739	0.939196	0.0256166	0.000853984
4164	1.30718	7.80868	0.939727	0.0254477	0.000743935
4165	1.3075	7.78993	0.940239	0.0252799	0.000633435
4166	1.30781	7.77116	0.940734	0.0251135	0.000522628
4167	1.30812	7.75235	0.941212	0.0249484	0.000411392
4168	1.30844	7.73353	0.941672	0.0247848	0.000299794
4169	1.30875	7.7147	0.942115	0.0246226	0.000187935
4170	1.30907	7.69586	0.942541	0.0244619	7.59168e-05
4171	1.30938	7.67702	0.94295	0.0243028	-3.61697e-05
4172	1.30969	7.65819	0.943343	0.0241453	-0.000148246
4173	1.31001	7.63937	0.94372	0.0239895	-0.000260242
4174	1.31032	7.62058	0.944081	0.0238354	-0.000372092
4175	1.31064	7.60181	0.944425	0.023683	-0.000483771
4176	1.31095	7.58308	0.944753	0.0235322	-0.000595244
4177	1.31126	7.5644	0.945067	0.0233832	-0.000706393
4178	1.31158	7.54575	0.945364	0.023236	-0.00081724
4179	1.31189	7.52717	0.945646	0.0230906	-0.000927754
4180	1.31221	7.50864	0.945914	0.0229472	-0.00103789
4181	1.31252	7.49019	0.946166	0.0228055	-0.00114762
4182	1.31283	7.4718	0.946405	0.0226657	-0.00125687
4183	1.31315	7.4535	0.946629	0.0225276	-0.00136562
4184	1.31346	7.43529	0.946839	0.0223913	-0.00147382
4185	1.31378	7.41717	0.947035	0.0222569	-0.00158144
4186	1.31409	7.39915	0.947218	0.0221243	-0.00168847
4187	1.3144	7.38124	0.947388	0.0219935	-0.00179501
4188	1.31472	7.36344	0.947544	0.0218646	-0.00190081
4189	1.31503	7.34576	0.947687	0.0217375	-0.00200593
4190	1.31535	7.3282	0.947818	0.0216122	-0.00211031
4191	1.31566	7.31078	0.947936	0.0214888	-0.00221394
4192	1.31597	7.2935	0.948041	0.0213672	-0.0023168
4193	1.31629	7.27636	0.948134	0.0212476	-0.00241893
4194	1.3166	7.25937	0.948215	0.0211298	-0.00252044
4195	1.31692	7.24253	0.948284	0.0210139	-0.00262087
4196	1.31723	7.22586	0.94834	0.0209	-0.00272065
4197	1.31754	7.20936	0.948384	0.0207881	-0.00281964
4198	1.31786	7.19303	0.948415	0.020678	-0.00291805
4199	1.31817	7.17688	0.948434	0.02057	-0.0030155
4200	1.31849	7.16092	0.948441	0.0204639	-0.00311197
4201	1.3188	7.14515	0.948436	0.02036	-0.0032079
4202	1.31911	7.12957	0.948418	0.0202578	-0.00330304
4203	1.31943	7.1142	0.948387	0.0201576	-0.0033973
4204	1.31974	7.09904	0.948342	0.0200596	-0.00349094
4205	1.32006	7.08409	0.948285	0.0199638	-0.00358378
4206	1.32037	7.06936	0.948214	0.0198701	-0.00367615
4207	1.32068	7.05485	0.94813	0.0197786	-0.00376744
4208	1.321	7.04057	0.948032	0.0196891	-0.00385843
4209	1.32131	7.02652	0.947919	0.0196017	-0.00394865
4210	1.32163	7.01272	0.947791	0.0195164	-0.00403874
4211	1.32194	6.99915	0.947648	0.0194331	-0.00412829
4212	1.32225	6.98584	0.94749	0.0193522	-0.00421714
4213	1.32257	6.97278	0.947316	0.0192735	-0.00430573
4214	1.32288	6.95998	0.947125	0.0191971	-0.00439367
4215	1.3232	6.94744	0.94692	0.0191235	-0.00448038
4216	1.32351	6.93517	0.946699	0.0190522	-0.00456684
4217	1.32382	6.92317	0.946461	0.0189834	-0.00465273
4218	1.32414	6.91144	0.946207	0.0189172	-0.00473793
4219	1.32445	6.89999	0.945936	0.0188537	-0.00482249
4220	1.32477	6.88883	0.945647	0.0187925	-0.00490632
4221	1.32508	6.87796	0.945342	0.0187341	-0.00498954
4222	1.32539	6.86738	0.945019	0.0186782	-0.00507229
4223	1.32571	6.85709	0.944678	0.0186261	-0.00515411
4224	1.32602	6.84711	0.944321	0.018577	-0.0052345
4225	1.32634	6.83742	0.943947	0.0185308	-0.0053138
4226	1.32665	6.82804	0.943554	0.0184868	-0.00539326
4227	1.32696	6.81898	0.943143	0.0184461	-0.00547139
4228	1.32728	6.81022	0.942714	0.0184082	-0.00554881
4229	1.32759	6.80178	0.942267	0.0183737	-0.00562474
4230	1.32791	6.79366	0.941802	0.0183424	-0.00569995
4231	1.32822	6.78586	0.941319	0.0183145	-0.00577394
4232	1.32853	6.77838	0.940819	0.0182897	-0.00584679
4233	1.32885	6.77124	0.9403	0.0182684	-0.00591835
4234	1.32916	6.76442	0.939763	0.0182505	-0.00598874
4235	1.32948	6.75793	0.93921	0.0182367	-0.00605692
4236	1.32979	6.75178	0.938638	0.0182258	-0.00612449
4237	1.3301	6.74596	0.938049	0.0182187	-0.00619049
4238	1.33042	6.74049	0.937443	0.0182151	-0.00625504
4239	1.33073	6.73535	0.936818	0.0182151	-0.00631812
4240	1.33105	6.73056	0.936178	0.018219	-0.00637924
4241	1.33136	6.72611	0.935521	0.0182265	-0.00643858
4242	1.33167	6.72201	0.934847	0.018238	-0.00649604
4243	1.33199	6.71825	0.934156	0.0182529	-0.0065521
4244	1.3323	6.71484	0.93345	0.0182721	-0.00660588
4245	1.33262	6.71178	0.932727	0.0182946	-0.00665845
4246	1.33293	6.70907	0.931989	0.0183213	-0.0067086
4247	1.33324	6.70672	0.931237	0.0183521	-0.00675632
4248	1.33356	6.70471	0.930469	0.0183866	-0.00680205
4249	1.33387	6.70306	0.929688	0.0184252	-0.00684554
4250	1.33419	6.70177	0.928891	0.0184675	-0.00688715
4251	1.3345	6.70082	0.928078	0.0185131	-0.00692722
4252	1.33481	6.70024	0.927253	0.018563	-0.00696442
4253	1.33513	6.7	0.926415	0.0186168	-0.00699927
4254	1.33544	6.70013	0.92556	0.0186737	-0.00703293
4255	1.33576	6.7006	0.925588	0.0187397	-0.00669225
4256	1.33607	6.70144	0.925413	0.0188896	-0.00647006
4257	1.33638	6.70262	0.925017	0.0190066	-0.00637217
4258	1.3367	6.70416	0.924312	0.019079	-0.00641759
4259	1.33701	6.70606	0.923404	0.0191298	-0.0065226
4260	1.33733	6.7083	0.922433	0.0191805	-0.00661353
4261	1.33764	6.7109	0.921499	0.019244	-0.00665587
4262	1.33795	6.71385	0.920664	0.0193278	-0.00663893
4263	1.33827	6.71715	0.919926	0.0194299	-0.00657682
4264	1.33858	6.7208	0.919263	0.0195475	-0.00648255
4265	1.3389	6.72479	0.918641	0.0196755	-0.00637092
4266	1.33921	6.72914	0.91803	0.0198104	-0.00625043
4267	1.33952	6.73382	0.917394	0.0199469	-0.00613347
4268	1.33984	6.73885	0.916709	0.0200812	-0.00602715
4269	1.34015	6.74422	0.915975	0.0202144	-0.00592999
4270	1.34047	6.74993	0.915186	0.020345	-0.00584449
4271	1.34078	6.75598	0.914354	0.0204753	-0.00576553
4272	1.34109	6.76236	0.913489	0.0206067	-0.00569093
4273	1.34141	6.76908	0.912599	0.0207396	-0.00561901
4274	1.34172	6.77612	0.911695	0.0208755	-0.00554663
4275	1.34204	6.7835	0.91078	0.0210145	-0.00547342
4276	1.34235	6.7912	0.909865	0.0211577	-0.00539658
4277	1.34266	6.79922	0.908947	0.0213041	-0.00531805
4278	1.34298	6.80756	0.908038	0.0214555	-0.00523316
4279	1.34329	6.81622	0.907128	0.0216095	-0.00514636
4280	1.34361	6.82519	0.906221	0.0217666	-0.00505622
4281	1.34392	6.83447	0.905318	0.0219264	-0.00496309
4282	1.34423	6.84406	0.904423	0.0220897	-0.00486515
4283	1.34455	6.85395	0.903528	0.0222544	-0.00476597
4284	1.34486	6.86414	0.902641	0.0224222	-0.00466259
4285	1.34518	6.87463	0.901761	0.0225922	-0.00455615
4286	1.34549	6.88542	0.900887	0.0227645	-0.00444655
4287	1.3458	6.89649	0.900019	0.0229389	-0.00433445
4288	1.34612	6.90785	0.899154	0.0231145	-0.00422112
4289	1.34643	6.91949	0.898297	0.023292	-0.00410529
4290	1.34675	6.9314	0.897444	0.0234704	-0.0039885
4291	1.34706	6.94359	0.896595	0.0236497	-0.003871
4292	1.34737	6.95605	0.895749	0.0238291	-0.00375358
4293	1.34769	6.96877	0.89491	0.0240104	-0.00363428
4294	1.348	6.98175	0.894069	0.0241902	-0.00351707
4295	1.34832	6.99498	0.893235	0.0243711	-0.00339857
4296	1.34863	7.00847	0.892402	0.0245513	-0.00328128
4297	1.34894	7.0222	0.891569	0.0247304	-0.003166
4298	1.34926	7.03617	0.890739	0.0249094	-0.00305146
4299	1.34957	7.05038	0.889912	0.0250879	-0.00293767
4300	1.34989	7.06481	0.889088	0.0252657	-0.00282473
4301	1.3502	7.07948	0.88827	0.0254434	-0.0027119
4302	1.35051	7.09436	0.887455	0.0256204	-0.00260011
4303	1.35083	7.10946	0.886643	0.0257961	-0.00248976
4304	1.35114	7.12477	0.885835	0.0259713	-0.00238042
4305	1.35146	7.14028	0.88503	0.0261452	-0.00227275
4306	1.35177	7.15599	0.884237	0.02632	-0.00216303
4307	1.35208	7.17189	0.88345	0.0264932	-0.00205461
4308	1.3524	7.18798	0.882669	0.0266655	-0.00194684
4309	1.35271	7.20426	0.881895	0.0268373	-0.00183934
4310	1.35303	7.22071	0.881131	0.0270085	-0.00173173
4311	1.35334	7.23733	0.880377	0.027179	-0.00162397
4312	1.35365	7.25411	0.879632	0.0273486	-0.00151614
4313	1.35397	7.27105	0.878896	0.0275173	-0.00140859
4314	1.35428	7.28814	0.878171	0.0276854	-0.00130088
4315	1.3546	7.30538	0.877456	0.0278526	-0.00119307
4316	1.35491	7.32276	0.876754	0.0280193	-0.00108473
4317	1.35522	7.34028	0.876064	0.0281853	-0.000975777
4318	1.35554	7.35792	0.875389	0.028351	-0.000865693
4319	1.35585	7.37568	0.874726	0.0285158	-0.000755482
4320	1.35617	7.39356	0.874075	0.0286797	-0.000645002
4321	1.35648	7.41155	0.873438	0.0288432	-0.000533838
4322	1.35679	7.42964	0.872816	0.0290058	-0.000422149
4323	1.35711	7.44782	0.872208	0.0291681	-0.00030956
4324	1.35742	7.4661	0.871615	0.0293295	-0.000196442
4325	1.35774	7.48446	0.871037	0.0294903	-8.27125e-05
4326	1.35805	7.50289	0.870473	0.0296501	3.13963e-05
4327	1.35836	7.52139	0.869926	0.0298096	0.000146505
4328	1.35868	7.53996	0.869395	0.0299681	0.000262027
4329	1.35899	7.55859	0.868878	0.0301258	0.000378093
4330	1.35931	7.57726	0.868377	0.0302826	0.000494626
4331	1.35962	7.59598	0.867891	0.0304386	0.000611499
4332	1.35993	7.61473	0.86742	0.0305935	0.000728551
4333	1.36025	7.63352	0.866963	0.0307474	0.000845736
4334	1.36056	7.65233	0.866522	0.0309002	0.000962927
4335	1.36088	7.67116	0.866095	0.031052	0.00108018
4336	1.36119	7.68999	0.865683	0.0312026	0.00119741
4337	1.3615	7.70883	0.865285	0.0313521	0.00131487
4338	1.36182	7.72767	0.864901	0.0315004	0.00143198
4339	1.36213	7.74649	0.864531	0.0316473	0.00154865
4340	1.36245	7.7653	0.864173	0.0317928	0.00166481
4341	1.36276	7.78409	0.863828	0.031937	0.00178043
4342	1.36307	7.80285	0.863496	0.0320797	0.00189549
4343	1.36339	7.82157	0.863176	0.032221	0.00200995
4344	1.3637	7.84025	0.862869	0.0323608	0.00212375
4345	1.36402	7.85887	0.862574	0.0324992	0.00223686
4346	1.36433	7.87745	0.862291	0.032636	0.00234928
4347	1.36464	7.89595	0.86202	0.0327713	0.00246103
4348	1.36496	7.91439	0.861761	0.0329051	0.00257203
4349	1.36527	7.93276	0.861515	0.0330373	0.00268227
4350	1.36559	7.95104	0.86128	0.033168	0.00279176
4351	1.3659	7.96923	0.861057	0.0332972	0.00290053
4352	1.36621	7.98732	0.860846	0.0334248	0.00300859
4353	1.36653	8.00532	0.860648	0.0335509	0.00311594
4354	1.36684	8.0232	0.860461	0.0336755	0.0032226
4355	1.36716	8.04097	0.860287	0.0337987	0.00332876
4356	1.36747	8.05862	0.860126	0.0339204	0.00343438
4357	1.36778	8.07614	0.859978	0.0340406	0.00353924
4358	1.3681	8.09353	0.859842	0.0341592	0.00364337
4359	1.36841	8.11078	0.859719	0.0342762	0.00374682
4360	1.36873	8.12788	0.859608	0.0343917	0.00384963
4361	1.36904	8.14484	0.859511	0.0345055	0.00395162
4362	1.36935	8.16163	0.859427	0.0346178	0.00405304
4363	1.36967	8.17826	0.859356	0.0347284	0.00415397
4364	1.36998	8.19472	0.859299	0.0348374	0.0042542
4365	1.3703	8.211	0.859254	0.0349442	0.00435272
4366	1.37061	8.22711	0.859223	0.0350494	0.00445101
4367	1.37092	8.24302	0.859207	0.0351531	0.00454912
4368	1.37124	8.25874	0.859206	0.0352553	0.00464695
4369	1.37155	8.27427	0.859221	0.0353558	0.00474439
4370	1.37187	8.28959	0.859251	0.0354546	0.00484135
4371	1.37218	8.3047	0.859297	0.0355516	0.00493778
4372	1.37249	8.3196	0.859358	0.0356467	0.00503357
4373	1.37281	8.33428	0.859434	0.0357399	0.0051287
4374	1.37312	8.34873	0.859526	0.035831	0.00522292
4375	1.37344	8.36295	0.859633	0.0359202	0.00531648
4376	1.37375	8.37694	0.859755	0.0360074	0.00540935
4377	1.37406	8.39068	0.859895	0.0360926	0.00550165
4378	1.37438	8.40418	0.860051	0.0361758	0.00559332
4379	1.37469	8.41743	0.860224	0.0362569	0.00568428
4380	1.37501	8.43043	0.860413	0.0363357	0.00577446
4381	1.37532	8.44317	0.86062	0.0364122	0.00586373
4382	1.37563	8.45564	0.860842	0.0364864	0.00595187
4383	1.37595	8.46785	0.861081	0.0365581	0.00603903
4384	1.37626	8.47978	0.861337	0.0366274	0.00612523
4385	1.37658	8.49143	0.861608	0.0366944	0.00620983
4386	1.37689	8.50281	0.861896	0.0367586	0.0062933
4387	1.3772	8.5139	0.8622	0.0368201	0.00637574
4388	1.37752	8.5247	0.862521	0.0368788	0.00645709
4389	1.37783	8.53521	0.862859	0.0369349	0.00653731
4390	1.37815	8.54542	0.863214	0.0369882	0.00661605
4391	1.37846	8.55533	0.863585	0.0370386	0.0066932
4392	1.37877	8.56494	0.863972	0.0370863	0.0067689
4393	1.37909	8.57424	0.864376	0.0371313	0.0068435
4394	1.3794	8.58323	0.864798	0.0371734	0.00691686
4395	1.37972	8.59191	0.865236	0.0372127	0.00698882
4396	1.38003	8.60027	0.865692	0.0372491	0.00705917
4397	1.38034	8.60831	0.866164	0.0372825	0.00712815
4398	1.38066	8.61603	0.866655	0.037313	0.00719604
4399	1.38097	8.62342	0.867161	0.0373404	0.00726194
4400	1.38129	8.63049	0.867686	0.0373649	0.00732668
4401	1.3816	8.63723	0.868228	0.0373862	0.00738986
4402	1.38191	8.64363	0.868787	0.0374043	0.00745143
4403	1.38223	8.6497	0.869364	0.0374193	0.00751168
4404	1.38254	8.65543	0.869959	0.0374312	0.00757057
4405	1.38286	8.66082	0.870571	0.03744	0.00762801
4406	1.38317	8.66587	0.8712	0.0374455	0.00768374
4407	1.38348	8.67058	0.871845	0.0374476	0.00773746
4408	1.3838	8.67494	0.872506	0.0374463	0.00778943
4409	1.38411	8.67896	0.873183	0.0374414	0.0078392
4410	1.38443	8.68263	0.873875	0.0374331	0.00788704
4411	1.38474	8.68595	0.874582	0.0374213	0.00793284
4412	1.38505	8.68893	0.875303	0.0374059	0.00797643
4413	1.38537	8.69155	0.876037	0.0373865	0.00801719
4414	1.38568	8.69381	0.876785	0.0373635	0.00805563
4415	1.386	8.69573	0.877546	0.0373369	0.00809181
4416	1.38631	8.69729	0.878319	0.0373066	0.00812568
4417	1.38662	8.6985	0.879105	0.0372727	0.00815703
4418	1.38694	8.69935	0.879902	0.0372349	0.00818559
4419	1.38725	8.69985	0.880709	0.0371932	0.00821139
4420	1.38757	8.7	0.881529	0.037148	0.00823501
4421	1.38788	8.69979	0.88236	0.0370992	0.00825627
4422	1.38819	8.69922	0.88233	0.0370369	0.00792024
4423	1.38851	8.6983	0.882421	0.0368827	0.00765173
4424	1.38882	8.69703	0.882612	0.0367483	0.00744137
4425	1.38914	8.6954	0.883123	0.0366652	0.00739628
4426	1.38945	8.69342	0.883927	0.0366183	0.00746912
4427	1.38976	8.69108	0.884871	0.0365799	0.00756485
4428	1.39008	8.6884	0.885813	0.0365302	0.00761953
4429	1.39039	8.68536	0.886662	0.0364593	0.00760981
4430	1.39071	8.68198	0.887391	0.0363654	0.00753952
4431	1.39102	8.67824	0.888016	0.0362528	0.00742596
4432	1.39133	8.67416	0.88858	0.0361285	0.00728989
4433	1.39165	8.66973	0.889134	0.0360001	0.00715051
4434	1.39196	8.66496	0.889724	0.0358736	0.00702258
4435	1.39228	8.65984	0.890376	0.0357521	0.0069129
4436	1.39259	8.65439	0.891099	0.0356359	0.00682201
4437	1.3929	8.64859	0.891886	0.0355232	0.00674564
4438	1.39322	8.64246	0.892723	0.0354116	0.00667825
4439	1.39353	8.636	0.893589	0.0352982	0.00661302
4440	1.39385	8.6292	0.894469	0.0351808	0.00654528
4441	1.39416	8.62207	0.895351	0.0350582	0.00647239
4442	1.39447	8.61462	0.896228	0.0349302	0.00639392
4443	1.39479	8.60684	0.897098	0.0347966	0.00630954
4444	1.3951	8.59874	0.897961	0.0346583	0.00622079
4445	1.39542	8.59032	0.898819	0.0345157	0.00612811
4446	1.39573	8.58158	0.899673	0.0343694	0.00603232
4447	1.39604	8.57253	0.900525	0.0342198	0.00593438
4448	1.39636	8.56317	0.901377	0.0340672	0.00583457
4449	1.39667	8.55351	0.902228	0.0339119	0.00573314
4450	1.39699	8.54354	0.903079	0.0337542	0.00563066
4451	1.3973	8.53327	0.90393	0.0335943	0.00552674
4452	1.39761	8.52271	0.90478	0.0334318	0.00542122
4453	1.39793	8.51185	0.905628	0.0332672	0.00531439
4454	1.39824	8.50071	0.906476	0.0331008	0.00520716
4455	1.39856	8.48928	0.907325	0.0329329	0.00509982
4456	1.39887	8.47758	0.908173	0.0327631	0.00499177
4457	1.39918	8.46559	0.90902	0.0325916	0.00488325
4458	1.3995	8.45334	0.909866	0.0324188	0.00477462
4459	1.39981	8.44081	0.910714	0.032245	0.00466669
4460	1.40013	8.42803	0.911562	0.0320702	0.00455927
4461	1.40044	8.41498	0.91241	0.0318945	0.00445251
4462	1.40075	8.40169	0.913261	0.0317185	0.00434716
4463	1.40107	8.38814	0.914112	0.0315419	0.0042427
4464	1.40138	8.37435	0.914965	0.031365	0.00413952
4465	1.4017	8.36032	0.915817	0.0311876	0.00403712
4466	1.40201	8.34605	0.916669	0.0310097	0.00393525
4467	1.40232	8.33156	0.917519	0.0308313	0.00383399
4468	1.40264	8.31684	0.91837	0.0306531	0.0037342
4469	1.40295	8.3019	0.91922	0.0304749	0.00363541
4470	1.40327	8.28675	0.920068	0.0302965	0.00353769
4471	1.40358	8.27139	0.920914	0.0301178	0.00344058
4472	1.40389	8.25583	0.921756	0.029939	0.00334358
4473	1.40421	8.24007	0.922593	0.0297599	0.00324663
4474	1.40452	8.22412	0.923424	0.0295807	0.00314983
4475	1.40484	8.20798	0.924251	0.0294015	0.00305332
4476	1.40515	8.19167	0.925069	0.029222	0.00295648
4477	1.40546	8.17517	0.92588	0.0290425	0.00285931
4478	1.40578	8.15851	0.926683	0.0288629	0.00276175
4479	1.40609	8.14169	0.927477	0.0286834	0.00266401
4480	1.40641	8.12471	0.928263	0.0285042	0.00256625
4481	1.40672	8.10758	0.929038	0.0283248	0.00246784
4482	1.40703	8.0903	0.929801	0.0281454	0.00236848
4483	1.40735	8.07289	0.930551	0.0279662	0.00226837
4484	1.40766	8.05534	0.93129	0.0277872	0.00216757
4485	1.40798	8.03767	0.932017	0.0276086	0.00206642
4486	1.40829	8.01988	0.93273	0.0274304	0.00196458
4487	1.4086	8.00197	0.933429	0.0272526	0.00186189
4488	1.40892	7.98396	0.934114	0.0270754	0.0017584
4489	1.40923	7.96585	0.934784	0.0268987	0.00165435
4490	1.40955	7.94764	0.935441	0.0267233	0.00155006
4491	1.40986	7.92934	0.936082	0.0265486	0.00144506
4492	1.41017	7.91096	0.936706	0.0263744	0.00133903
4493	1.41049	7.89251	0.937312	0.0262007	0.00123198
4494	1.4108	7.87399	0.937902	0.0260277	0.00112404
4495	1.41112	7.85541	0.938474	0.0258558	0.00101532
4496	1.41143	7.83677	0.939029	0.0256848	0.000905957
4497	1.41174	7.81809	0.939567	0.0255151	0.000796033
4498	1.41206	7.79936	0.940089	0.0253467	0.00068578
4499	1.41237	7.78059	0.940593	0.0251796	0.000575115
4500	1.41269	7.7618	0.94108	0.0250138	0.000464161
4501	1.413	7.74299	0.941549	0.0248494	0.00035281
4502	1.41331	7.72416	0.942	0.0246864	0.000241127
4503	1.41363	7.70532	0.942435	0.0245249	0.00012922
4504	1.41394	7.68648	0.942852	0.024365	1.71884e-05
4505	1.41426	7.66765	0.943253	0.0242067	-9.48858e-05
4506	1.41457	7.64882	0.943638	0.02405	-0.000206917
4507	1.41488	7.63002	0.944006	0.023895	-0.000318839
4508	1.4152	7.61124	0.944358	0.0237417	-0.000430596
4509	1.41551	7.59249	0.944695	0.0235901	-0.000542157
4510	1.41583	7.57378	0.945015	0.0234404	-0.000653573
4511	1.41614	7.55511	0.94532	0.0232922	-0.000764489
4512	1.41645	7.5365	0.94561	0.0231458	-0.000875123
4513	1.41677	7.51794	0.945885	0.0230014	-0.000985421
4514	1.41708	7.49945	0.946144	0.0228588	-0.00109532
4515	1.4174	7.48103	0.94639	0.0227181	-0.00120477
4516	1.41771	7.46269	0.946621	0.0225792	-0.00131373
4517	1.41802	7.44443	0.946838	0.0224421	-0.00142215
4518	1.41834	7.42626	0.947041	0.0223068	-0.00152999
4519	1.41865	7.40819	0.947231	0.0221733	-0.00163724
4520	1.41897	7.39022	0.947407	0.0220417	-0.00174383
4521	1.41928	7.37237	0.94757	0.0219119	-0.00184998
4522	1.41959	7.35462	0.947719	0.021784	-0.00195539
4523	1.41991	7.33701	0.947856	0.0216579	-0.00206008
4524	1.42022	7.31952	0.947981	0.0215337	-0.00216403
4525	1.42054	7.30216	0.948092	0.0214113	-0.0022672
4526	1.42085	7.28495	0.948192	0.0212908	-0.00236966
4527	1.42116	7.26788	0.948279	0.0211721	-0.00247132
4528	1.42148	7.25097	0.948353	0.0210555	-0.0025722
4529	1.42179	7.23422	0.948416	0.0209407	-0.00267229
4530	1.42211	7.21763	0.948466	0.0208278	-0.00277164
4531	1.42242	7.20121	0.948504	0.0207168	-0.00287024
4532	1.42273	7.18497	0.948529	0.0206079	-0.00296822
4533	1.42305	7.16892	0.948542	0.0205009	-0.00306506
4534	1.42336	7.15305	0.948543	0.0203959	-0.00316127
4535	1.42368	7.13737	0.948531	0.0202928	-0.00325658
4536	1.42399	7.1219	0.948507	0.0201917	-0.00335149
4537	1.4243	7.10663	0.948468	0.0200927	-0.00344565
4538	1.42462	7.09157	0.948417	0.0199958	-0.00353903
4539	1.42493	7.07673	0.948354	0.0199013	-0.00363098
4540	1.42525	7.06211	0.948277	0.0198086	-0.00372289
4541	1.42556	7.04771	0.948185	0.0197181	-0.00381423
4542	1.42587	7.03355	0.94808	0.0196297	-0.00390456
4543	1.42619	7.01962	0.94796	0.0195433	-0.0039951
4544	1.4265	7.00594	0.947825	0.0194591	-0.00408455
4545	1.42682	6.9925	0.947674	0.0193769	-0.00417394
4546	1.42713	6.97931	0.947507	0.019297	-0.00426279
4547	1.42744	6.96638	0.947325	0.0192194	-0.00435105
4548	1.42776	6.9537	0.947127	0.0191445	-0.00443826
4549	1.42807	6.9413	0.946914	0.019072	-0.00452492
4550	1.42839	6.92916	0.946684	0.0190019	-0.00461116
4551	1.4287	6.9173	0.946438	0.0189345	-0.00469667
4552	1.42901	6.90571	0.946175	0.0188697	-0.00478143
4553	1.42933	6.89441	0.945895	0.0188071	-0.00486575
4554	1.42964	6.88339	0.945598	0.0187473	-0.00494935
4555	1.42996	6.87266	0.945284	0.0186903	-0.00503221
4556	1.43027	6.86222	0.944951	0.0186366	-0.00511486
4557	1.43058	6.85209	0.944603	0.018586	-0.00519553
4558	1.4309	6.84225	0.944236	0.0185379	-0.00527593
4559	1.43121	6.83272	0.943854	0.018493	-0.00535472
4560	1.43153	6.82349	0.943452	0.0184506	-0.00543364
4561	1.43184	6.81458	0.943031	0.0184112	-0.00551141
4562	1.43215	6.80598	0.942593	0.0183749	-0.00558838
4563	1.43247	6.7977	0.942136	0.0183419	-0.00566421
4564	1.43278	6.78974	0.941661	0.0183121	-0.00573905
4565	1.4331	6.7821	0.94117	0.0182862	-0.00581207
4566	1.43341	6.77479	0.940661	0.0182632	-0.00588413
4567	1.43372	6.7678	0.940132	0.0182434	-0.00595542
4568	1.43404	6.76115	0.939588	0.0182278	-0.00602443
4569	1.43435	6.75483	0.939025	0.0182154	-0.00609244
4570	1.43467	6.74884	0.938445	0.0182066	-0.00615901
4571	1.43498	6.7432	0.937847	0.0182012	-0.00622427
4572	1.43529	6.73789	0.937231	0.0181994	-0.00628811
4573	1.43561	6.73292	0.936599	0.0182014	-0.00635032
4574	1.43592	6.7283	0.93595	0.0182071	-0.00641058
4575	1.43624	6.72402	0.935284	0.0182167	-0.00646901
4576	1.43655	6.72009	0.934601	0.0182298	-0.00652594
4577	1.43686	6.71651	0.933903	0.0182468	-0.00658094
4578	1.43718	6.71327	0.933188	0.0182676	-0.00663417
4579	1.43749	6.71039	0.932457	0.0182922	-0.00668551
4580	1.43781	6.70786	0.931711	0.0183209	-0.0067346
4581	1.43812	6.70568	0.930951	0.0183536	-0.0067813
4582	1.43843	6.70385	0.930176	0.0183901	-0.00682599
4583	1.43875	6.70237	0.929386	0.0184304	-0.00686878
4584	1.43906	6.70125	0.928582	0.0184746	-0.00690932
4585	1.43938	6.70049	0.927764	0.0185225	-0.00694769
4586	1.43969	6.70008	0.92693	0.018574	-0.00698433
4587	1.44	6.70002	0.926086	0.0186301	-0.00701784
4588	1.44032	6.70032	0.925224	0.0186888	-0.00705039
4589	1.44063	6.70097	0.925247	0.0187568	-0.00670757
4590	1.44095	6.70198	0.925065	0.0189087	-0.00648447
4591	1.44126	6.70334	0.924661	0.0190272	-0.00638667
4592	1.44157	6.70506	0.92395	0.0191019	-0.0064304
4593	1.44189	6.70713	0.923033	0.0191536	-0.00653591
4594	1.4422	6.70955	0.922057	0.0192065	-0.00662477
4595	1.44252	6.71232	0.921118	0.0192721	-0.00666533
4596	1.44283	6.71545	0.920276	0.0193573	-0.00664829
4597	1.44314	6.71892	0.91953	0.0194608	-0.00658568
4598	1.44346	6.72274	0.918863	0.0195803	-0.00648993
4599	1.44377	6.72691	0.918242	0.0197115	-0.00637385
4600	1.44409	6.73143	0.91762	0.0198467	-0.00625544
4601	1.4444	6.73628	0.916975	0.019984	-0.006139
4602	1.44471	6.74148	0.916292	0.0201216	-0.00602828
4603	1.44503	6.74702	0.91555	0.0202555	-0.00593176
4604	1.44534	6.7529	0.91476	0.0203885	-0.00584304
4605	1.44566	6.75911	0.91392	0.0205194	-0.00576504
4606	1.44597	6.76566	0.913054	0.0206528	-0.00568803
4607	1.44628	6.77254	0.912159	0.0207867	-0.00561592
4608	1.4466	6.77975	0.911253	0.0209246	-0.00554125
4609	1.44691	6.78729	0.910339	0.0210656	-0.00546563
4610	1.44723	6.79515	0.909422	0.0212103	-0.00538751
4611	1.44754	6.80333	0.908506	0.0213588	-0.00530609
4612	1.44785	6.81183	0.907588	0.0215101	-0.00522292
4613	1.44817	6.82064	0.906672	0.0216643	-0.00513677
4614	1.44848	6.82977	0.90577	0.021824	-0.00504287
4615	1.4488	6.8392	0.904869	0.0219855	-0.00494746
4616	1.44911	6.84894	0.903973	0.0221497	-0.00484876
4617	1.44942	6.85899	0.903081	0.022316	-0.00474749
4618	1.44974	6.86933	0.902197	0.0224856	-0.00464178
4619	1.45005	6.87996	0.901319	0.0226568	-0.00453364
4620	1.45037	6.89089	0.900445	0.0228298	-0.00442325
4621	1.45068	6.90211	0.899578	0.0230051	-0.00431032
4622	1.45099	6.9136	0.898715	0.0231813	-0.00419602
4623	1.45131	6.92538	0.897861	0.0233597	-0.00407878
4624	1.45162	6.93743	0.897012	0.023539	-0.00396052
4625	1.45194	6.94975	0.896165	0.0237187	-0.00384211
4626	1.45225	6.96234	0.895325	0.0238999	-0.00372236
4627	1.45256	6.97519	0.894489	0.024081	-0.00360228
4628	1.45288	6.9883	0.893656	0.0242623	-0.00348246
4629	1.45319	7.00166	0.892821	0.0244423	-0.00336505
4630	1.45351	7.01527	0.89199	0.0246226	-0.00324765
4631	1.45382	7.02912	0.891164	0.0248028	-0.0031302
4632	1.45413	7.04321	0.890339	0.0249819	-0.00301467
4633	1.45445	7.05753	0.889516	0.0251605	-0.00290011
4634	1.45476	7.07208	0.888702	0.0253395	-0.00278463
4635	1.45508	7.08686	0.887887	0.0255168	-0.00267162
4636	1.45539	7.10185	0.887075	0.0256935	-0.00255986
4637	1.4557	7.11705	0.886268	0.0258694	-0.00244889
4638	1.45602	7.13246	0.885466	0.0260449	-0.00233847
4639	1.45633	7.14807	0.884669	0.0262193	-0.00222909
4640	1.45665	7.16388	0.883879	0.0263931	-0.00212007
4641	1.45696	7.17988	0.883097	0.0265665	-0.00201096
4642	1.45727	7.19606	0.88232	0.0267385	-0.00190316
4643	1.45759	7.21242	0.881552	0.0269102	-0.00179507
4644	1.4579	7.22896	0.880788	0.0270799	-0.00168868
4645	1.45822	7.24566	0.880042	0.027251	-0.00157961
4646	1.45853	7.26252	0.879301	0.0274199	-0.00147182
4647	1.45884	7.27954	0.878571	0.0275887	-0.00136368
4648	1.45916	7.29671	0.87785	0.0277561	-0.001256
4649	1.45947	7.31402	0.87714	0.0279232	-0.00114777
4650	1.45979	7.33146	0.876443	0.0280896	-0.00103916
4651	1.4601	7.34904	0.875759	0.0282554	-0.00092998
4652	1.46041	7.36674	0.875087	0.0284203	-0.000820373
4653	1.46073	7.38457	0.874429	0.0285847	-0.00071016
4654	1.46104	7.4025	0.873785	0.0287486	-0.000599155
4655	1.46136	7.42054	0.873156	0.0289121	-0.000487139
4656	1.46167	7.43868	0.872541	0.0290747	-0.000374707
4657	1.46198	7.45691	0.871942	0.0292368	-0.000261296
4658	1.4623	7.47522	0.871356	0.0293981	-0.000147641
4659	1.46261	7.49362	0.870787	0.029559	-3.29621e-05
4660	1.46293	7.51209	0.870233	0.029719	8.21746e-05
4661	1.46324	7.53063	0.869695	0.0298783	0.000198019
4662	1.46355	7.54922	0.869173	0.0300369	0.000314487
4663	1.46387	7.56787	0.868666	0.0301946	0.000431446
4664	1.46418	7.58657	0.868175	0.0303514	0.000548804
4665	1.4645	7.60531	0.867699	0.0305073	0.000666439
4666	1.46481	7.62408	0.867237	0.030662	0.000784135
4667	1.46512	7.64288	0.86679	0.0308158	0.000901847
4668	1.46544	7.6617	0.866357	0.0309683	0.0010195
4669	1.46575	7.68053	0.865939	0.0311197	0.00113704
4670	1.46607	7.69937	0.865535	0.0312699	0.00125475
4671	1.46638	7.7182	0.865146	0.0314189	0.00137208
4672	1.46669	7.73704	0.864769	0.0315665	0.00148893
4673	1.46701	7.75586	0.864405	0.0317126	0.00160522
4674	1.46732	7.77466	0.864053	0.0318573	0.0017209
4675	1.46764	7.79343	0.863713	0.0320006	0.00183593
4676	1.46795	7.81217	0.863386	0.0321424	0.00195031
4677	1.46826	7.83087	0.86307	0.0322828	0.00206402
4678	1.46858	7.84952	0.862768	0.0324218	0.00217702
4679	1.46889	7.86812	0.862477	0.0325592	0.0022893
4680	1.46921	7.88666	0.862198	0.032695	0.00240096
4681	1.46952	7.90514	0.861931	0.0328294	0.0025119
4682	1.46983	7.92354	0.861676	0.0329623	0.00262214
4683	1.47015	7.94186	0.861434	0.0330937	0.00273174
4684	1.47046	7.9601	0.861203	0.0332236	0.00284069
4685	1.47078	7.97824	0.860986	0.033352	0.00294904
4686	1.47109	7.99629	0.86078	0.033479	0.00305681
4687	1.4714	8.01423	0.860587	0.0336045	0.003164
4688	1.47172	8.03206	0.860407	0.0337286	0.00327064
4689	1.47203	8.04977	0.86024	0.0338514	0.00337686
4690	1.47235	8.06736	0.860087	0.0339727	0.00348272
4691	1.47266	8.08481	0.859947	0.0340925	0.00358789
4692	1.47297	8.10213	0.859819	0.0342107	0.00369242
4693	1.47329	8.11931	0.859705	0.0343274	0.00379632
4694	1.4736	8.13634	0.859604	0.0344426	0.00389959
4695	1.47392	8.15321	0.859516	0.034556	0.00400211
4696	1.47423	8.16992	0.859442	0.0346679	0.00410401
4697	1.47454	8.18647	0.859381	0.0347782	0.00420533
4698	1.47486	8.20284	0.859334	0.0348865	0.00430589
4699	1.47517	8.21904	0.859299	0.0349928	0.00440472
4700	1.47549	8.23505	0.859278	0.0350974	0.00450323
4701	1.4758	8.25087	0.859272	0.0352004	0.00460147
4702	1.47611	8.26649	0.859281	0.0353018	0.00469931
4703	1.47643	8.28192	0.859304	0.0354015	0.0047966
4704	1.47674	8.29714	0.859343	0.0354993	0.00489327
4705	1.47706	8.31214	0.859397	0.0355951	0.00498894
4706	1.47737	8.32693	0.859466	0.035689	0.00508415
4707	1.47768	8.3415	0.859549	0.035781	0.0051787
4708	1.478	8.35583	0.859648	0.0358709	0.00527216
4709	1.47831	8.36994	0.859762	0.0359587	0.00536482
4710	1.47863	8.38381	0.859891	0.0360445	0.00545679
4711	1.47894	8.39743	0.860037	0.0361284	0.00554811
4712	1.47925	8.41081	0.860199	0.0362101	0.00563873
4713	1.47957	8.42393	0.860378	0.0362896	0.00572859
4714	1.47988	8.4368	0.860574	0.0363669	0.00581772
4715	1.4802	8.44941	0.860786	0.0364418	0.00590568
4716	1.48051	8.46175	0.861014	0.0365146	0.00599278
4717	1.48082	8.47382	0.86126	0.0365849	0.00607902
4718	1.48114	8.48561	0.861521	0.0366527	0.00616407
4719	1.48145	8.49713	0.861799	0.0367182	0.00624787
4720	1.48177	8.50836	0.862094	0.0367811	0.00633074
4721	1.48208	8.51931	0.862406	0.0368413	0.00641264
4722	1.48239	8.52997	0.862735	0.0368989	0.00649354
4723	1.48271	8.54033	0.863082	0.0369537	0.0065731
4724	1.48302	8.55039	0.863445	0.0370057	0.00665134
4725	1.48334	8.56015	0.863824	0.0370549	0.00672806
4726	1.48365	8.56961	0.864221	0.0371014	0.00680372
4727	1.48396	8.57875	0.864635	0.0371453	0.0068781
4728	1.48428	8.58759	0.865067	0.0371862	0.00695118
4729	1.48459	8.59611	0.865515	0.0372242	0.0070226
4730	1.48491	8.60431	0.86598	0.0372593	0.00709265
4731	1.48522	8.61219	0.866462	0.0372915	0.00716136
4732	1.48553	8.61975	0.866961	0.0373205	0.0072283
4733	1.48585	8.62698	0.867478	0.0373466	0.00729403
4734	1.48616	8.63388	0.868012	0.0373695	0.00735811
4735	1.48648	8.64045	0.868564	0.0373893	0.0074208
4736	1.48679	8.64669	0.869132	0.0374058	0.00748179
4737	1.4871	8.65259	0.869718	0.0374193	0.00754129
4738	1.48742	8.65816	0.87032	0.0374296	0.00759928
4739	1.48773	8.66338	0.87094	0.0374365	0.00765556
4740	1.48805	8.66826	0.871575	0.0374401	0.00770984
4741	1.48836	8.6728	0.872227	0.0374403	0.00776239
4742	1.48867	8.67699	0.872895	0.037437	0.00781279
4743	1.48899	8.68083	0.873577	0.0374303	0.00786129
4744	1.4893	8.68433	0.874276	0.0374202	0.00790788
4745	1.48962	8.68748	0.874988	0.0374064	0.00795229
4746	1.48993	8.69027	0.875715	0.037389	0.00799431
4747	1.49024	8.69272	0.876455	0.0373678	0.00803375
4748	1.49056	8.69481	0.877208	0.037343	0.00807097
4749	1.49087	8.69655	0.877974	0.0373146	0.00810593
4750	1.49119	8.69794	0.878753	0.0372825	0.00813848
4751	1.4915	8.69897	0.879543	0.0372467	0.00816834
4752	1.49181	8.69965	0.880346	0.0372071	0.00819576
4753	1.49213	8.69997	0.881159	0.0371638	0.00822058
4754	1.49244	8.69994	0.881984	0.0371169	0.00824326
4755	1.49276	8.69955	0.882821	0.0370665	0.00826358
4756	1.49307	8.69881	0.882798	0.0370026	0.00792666
4757	1.49338	8.69771	0.882894	0.0368469	0.00765729
4758	1.4937	8.69626	0.883091	0.036711	0.00744615
4759	1.49401	8.69446	0.883608	0.0366263	0.00740004
4760	1.49433	8.6923	0.884417	0.0365778	0.00747209
4761	1.49464	8.68979	0.885367	0.036538	0.00756708
4762	1.49495	8.68693	0.886314	0.0364867	0.00762098
4763	1.49527	8.68372	0.88717	0.0364143	0.00761045
4764	1.49558	8.68016	0.887903	0.036319	0.00753935
4765	1.4959	8.67625	0.888533	0.0362049	0.007425
4766	1.49621	8.672	0.889102	0.036079	0.00728774
4767	1.49652	8.6674	0.889661	0.0359491	0.00714765
4768	1.49684	8.66246	0.890255	0.0358212	0.007019
4769	1.49715	8.65717	0.890912	0.0356982	0.00690858
4770	1.49747	8.65155	0.89164	0.0355806	0.00681691
4771	1.49778	8.64558	0.892431	0.0354665	0.00673977
4772	1.49809	8.63929	0.893272	0.0353535	0.00667148
4773	1.49841	8.63266	0.894142	0.0352385	0.00660529
4774	1.49872	8.62569	0.895025	0.0351196	0.00653654
4775	1.49904	8.6184	0.895909	0.0349955	0.00646261
4776	1.49935	8.61079	0.896789	0.034866	0.00638304
4777	1.49966	8.60285	0.897661	0.0347309	0.00629754
4778	1.49998	8.59459	0.898526	0.034591	0.00620767
4779	1.50029	8.58601	0.899385	0.0344469	0.00611375
4780	1.50061	8.57712	0.900241	0.0342993	0.00601711
4781	1.50092	8.56791	0.901094	0.0341482	0.00591801
4782	1.50123	8.5584	0.901945	0.0339941	0.0058169
4783	1.50155	8.54859	0.902797	0.0338375	0.00571471
4784	1.50186	8.53847	0.903648	0.0336783	0.00561084
4785	1.50218	8.52805	0.904498	0.0335168	0.00550548
4786	1.50249	8.51734	0.905346	0.033353	0.00539858
4787	1.5028	8.50635	0.906194	0.0331872	0.0052909
4788	1.50312	8.49506	0.907042	0.0330197	0.00518291
4789	1.50343	8.48349	0.907888	0.0328503	0.00507409
4790	1.50375	8.47165	0.908734	0.0326792	0.00496467
4791	1.50406	8.45953	0.909578	0.0325067	0.00485499
4792	1.50437	8.44714	0.910422	0.0323327	0.00474527
4793	1.50469	8.43448	0.911268	0.0321579	0.00463632
4794	1.505	8.42157	0.912113	0.0319821	0.00452801
4795	1.50532	8.4084	0.912961	0.031806	0.00442103
4796	1.50563	8.39498	0.91381	0.0316291	0.00431487
4797	1.50594	8.38131	0.914659	0.0314519	0.00420994
4798	1.50626	8.3674	0.915509	0.0312743	0.00410581
4799	1.50657	8.35325	0.916358	0.0310962	0.0040025
4800	1.50689	8.33887	0.917205	0.0309176	0.0038995
4801	1.5072	8.32426	0.918054	0.0307391	0.00379811
4802	1.50751	8.30943	0.918901	0.0305603	0.0036976
4803	1.50783	8.29439	0.919747	0.0303814	0.00359802
4804	1.50814	8.27913	0.920592	0.0302027	0.00349975
4805	1.50846	8.26367	0.921434	0.0300235	0.0034019
4806	1.50877	8.24801	0.922271	0.0298441	0.0033042
4807	1.50908	8.23216	0.923102	0.0296645	0.00320631
4808	1.5094	8.21611	0.92393	0.0294852	0.003109
4809	1.50971	8.19989	0.92475	0.0293056	0.00301167
4810	1.51003	8.18348	0.925563	0.0291259	0.0029141
4811	1.51034	8.1669	0.926368	0.0289462	0.00281622
4812	1.51065	8.15016	0.927165	0.0287666	0.00271818
4813	1.51097	8.13326	0.927953	0.0285869	0.00261993
4814	1.51128	8.1162	0.928732	0.0284075	0.00252142
4815	1.5116	8.099	0.929499	0.0282281	0.00242223
4816	1.51191	8.08166	0.930255	0.0280486	0.00232215
4817	1.51222	8.06418	0.930998	0.0278693	0.00222135
4818	1.51254	8.04657	0.931729	0.0276904	0.0021199
4819	1.51285	8.02883	0.932448	0.0275119	0.00201816
4820	1.51317	8.01098	0.933153	0.0273339	0.00191574
4821	1.51348	7.99302	0.933844	0.0271563	0.00181248
4822	1.51379	7.97496	0.934521	0.0269792	0.00170848
4823	1.51411	7.9568	0.935184	0.0268036	0.00160455
4824	1.51442	7.93854	0.935831	0.0266283	0.00149965
4825	1.51474	7.92021	0.936463	0.0264538	0.00139393
4826	1.51505	7.90179	0.937078	0.0262797	0.00128725
4827	1.51536	7.8833	0.937675	0.0261064	0.00117967
4828	1.51568	7.86475	0.938256	0.0259339	0.00107128
4829	1.51599	7.84614	0.938819	0.0257625	0.000962189
4830	1.51631	7.82748	0.939365	0.0255922	0.000852497
4831	1.51662	7.80877	0.939894	0.0254233	0.000742445
4832	1.51693	7.79002	0.940406	0.0252556	0.000631963
4833	1.51725	7.77125	0.940901	0.0250892	0.000521166
4834	1.51756	7.75244	0.941378	0.0249241	0.000409929
4835	1.51788	7.73362	0.941838	0.0247604	0.000298339
4836	1.51819	7.71479	0.942281	0.0245982	0.000186482
4837	1.5185	7.69595	0.942706	0.0244376	7.44679e-05
4838	1.51882	7.67711	0.943115	0.0242785	-3.76176e-05
4839	1.51913	7.65828	0.943507	0.024121	-0.000149695
4840	1.51945	7.63946	0.943884	0.0239652	-0.000261694
4841	1.51976	7.62067	0.944244	0.0238111	-0.00037355
4842	1.52007	7.6019	0.944588	0.0236587	-0.000485238
4843	1.52039	7.58317	0.944916	0.023508	-0.000596722
4844	1.5207	7.56449	0.945229	0.023359	-0.000707881
4845	1.52102	7.54584	0.945526	0.0232118	-0.00081874
4846	1.52133	7.52726	0.945807	0.0230664	-0.000929266
4847	1.52164	7.50873	0.946074	0.022923	-0.00103942
4848	1.52196	7.49028	0.946326	0.0227814	-0.00114915
4849	1.52227	7.47189	0.946564	0.0226415	-0.00125841
4850	1.52259	7.45359	0.946788	0.0225035	-0.00136716
4851	1.5229	7.43538	0.946998	0.0223673	-0.00147536
4852	1.52321	7.41726	0.947194	0.0222328	-0.00158297
4853	1.52353	7.39924	0.947376	0.0221002	-0.00168999
4854	1.52384	7.38132	0.947545	0.0219695	-0.00179652
4855	1.52416	7.36352	0.947701	0.0218406	-0.00190231
4856	1.52447	7.34584	0.947844	0.0217136	-0.0020074
4857	1.52478	7.32829	0.947974	0.0215883	-0.00211177
4858	1.5251	7.31086	0.948092	0.021465	-0.00221538
4859	1.52541	7.29358	0.948197	0.0213435	-0.00231821
4860	1.52573	7.27644	0.94829	0.0212239	-0.00242032
4861	1.52604	7.25945	0.94837	0.0211062	-0.0025218
4862	1.52635	7.24261	0.948438	0.0209904	-0.00262221
4863	1.52667	7.22594	0.948494	0.0208766	-0.00272197
4864	1.52698	7.20944	0.948538	0.0207647	-0.00282094
4865	1.5273	7.19311	0.948569	0.0206548	-0.00291932
4866	1.52761	7.17696	0.948588	0.0205468	-0.00301676
4867	1.52792	7.161	0.948595	0.0204408	-0.00311321
4868	1.52824	7.14522	0.948589	0.0203369	-0.00320913
4869	1.52855	7.12965	0.948571	0.0202347	-0.00330426
4870	1.52887	7.11428	0.94854	0.0201346	-0.00339852
4871	1.52918	7.09911	0.948495	0.0200366	-0.00349249
4872	1.52949	7.08416	0.948437	0.0199407	-0.00358538
4873	1.52981	7.06943	0.948366	0.019847	-0.00367766
4874	1.53012	7.05492	0.948281	0.0197556	-0.00376885
4875	1.53044	7.04064	0.948183	0.0196661	-0.00385976
4876	1.53075	7.02659	0.948071	0.0195788	-0.00394993
4877	1.53106	7.01278	0.947943	0.0194935	-0.00404
4878	1.53138	6.99922	0.9478	0.0194103	-0.00412955
4879	1.53169	6.9859	0.947641	0.0193294	-0.0042184
4880	1.53201	6.97284	0.947466	0.0192506	-0.00430704
4881	1.53232	6.96004	0.947276	0.0191742	-0.00439504
4882	1.53263	6.9475	0.947071	0.0191007	-0.00448149
4883	1.53295	6.93522	0.946848	0.0190292	-0.00456859
4884	1.53326	6.92322	0.946611	0.0189605	-0.00465404
4885	1.53358	6.9115	0.946356	0.0188943	-0.00473949
4886	1.53389	6.90005	0.946085	0.0188306	-0.00482368
4887	1.5342	6.88889	0.945797	0.0187696	-0.00490759
4888	1.53452	6.87801	0.945491	0.0187113	-0.00499086
4889	1.53483	6.86743	0.945166	0.0186553	-0.00507415
4890	1.53515	6.85714	0.944827	0.0186035	-0.00515519
4891	1.53546	6.84715	0.944469	0.0185544	-0.00523563
4892	1.53577	6.83747	0.944095	0.0185079	-0.00531546
4893	1.53609	6.82809	0.943702	0.0184642	-0.00539453
4894	1.5364	6.81902	0.94329	0.0184232	-0.00547307
4895	1.53672	6.81026	0.942861	0.0183854	-0.00555027
4896	1.53703	6.80182	0.942414	0.0183507	-0.00562667
4897	1.53734	6.7937	0.941949	0.0183196	-0.00570148
4898	1.53766	6.7859	0.941466	0.0182918	-0.00577532
4899	1.53797	6.77842	0.940965	0.0182669	-0.00584842
4900	1.53829	6.77127	0.940447	0.0182458	-0.00591979
4901	1.5386	6.76445	0.93991	0.018228	-0.00599013
4902	1.53891	6.75796	0.939356	0.0182138	-0.00605893
4903	1.53923	6.75181	0.938785	0.0182035	-0.00612572
4904	1.53954	6.74599	0.938196	0.0181963	-0.00619178
4905	1.53986	6.74051	0.937589	0.0181928	-0.00625639
4906	1.54017	6.73538	0.936965	0.0181928	-0.0063195
4907	1.54048	6.73058	0.936323	0.0181965	-0.00638092
4908	1.5408	6.72613	0.935666	0.0182042	-0.00644028
4909	1.54111	6.72202	0.934993	0.0182156	-0.00649765
4910	1.54143	6.71827	0.934302	0.0182307	-0.00655361
4911	1.54174	6.71486	0.933596	0.01825	-0.00660732
4912	1.54205	6.7118	0.932873	0.0182725	-0.00665983
4913	1.54237	6.70909	0.932135	0.0182993	-0.00670994
4914	1.54268	6.70673	0.931383	0.0183301	-0.00675763
4915	1.543	6.70472	0.930616	0.0183646	-0.00680339
4916	1.54331	6.70307	0.929835	0.0184036	-0.00684656
4917	1.54362	6.70177	0.929036	0.0184452	-0.006889
4918	1.54394	6.70083	0.928225	0.0184914	-0.00692829
4919	1.54425	6.70024	0.9274	0.0185412	-0.00696568
4920	1.54457	6.7	0.926561	0.0185951	-0.00700055
4921	1.54488	6.70013	0.925707	0.018652	-0.00703421
4922	1.54519	6.7006	0.925734	0.0187181	-0.00669355
4923	1.54551	6.70143	0.925559	0.0188681	-0.00647139
4924	1.54582	6.70262	0.925162	0.0189848	-0.00637431
4925	1.54614	6.70415	0.924455	0.0190568	-0.00642036
4926	1.54645	6.70605	0.923549	0.0191081	-0.00652465
4927	1.54676	6.70829	0.922578	0.0191589	-0.00661535
4928	1.54708	6.71089	0.921644	0.0192225	-0.00665762
4929	1.54739	6.71384	0.920808	0.0193058	-0.00664153
4930	1.54771	6.71713	0.920072	0.0194087	-0.00657796
4931	1.54802	6.72078	0.919411	0.0195265	-0.00648335
4932	1.54833	6.72477	0.918791	0.019655	-0.00637078
4933	1.54865	6.72911	0.918178	0.0197894	-0.00625139
4934	1.54896	6.7338	0.917534	0.0199243	-0.00613811
4935	1.54928	6.73883	0.916855	0.02006	-0.00602877
4936	1.54959	6.7442	0.916114	0.0201919	-0.00593454
4937	1.5499	6.74991	0.915329	0.0203235	-0.00584704
4938	1.55022	6.75595	0.914497	0.0204538	-0.00576811
4939	1.55053	6.76233	0.913629	0.0205843	-0.00569533
4940	1.55085	6.76905	0.91274	0.0207176	-0.00562263
4941	1.55116	6.77609	0.911836	0.0208537	-0.00555012
4942	1.55147	6.78346	0.91092	0.0209922	-0.00547779
4943	1.55179	6.79116	0.910009	0.0211366	-0.00539882
4944	1.5521	6.79918	0.909091	0.0212829	-0.00532048
4945	1.55242	6.80752	0.908181	0.0214344	-0.0052356
4946	1.55273	6.81617	0.907269	0.021588	-0.00514962
4947	1.55304	6.82514	0.906358	0.021744	-0.00506159
4948	1.55336	6.83442	0.90546	0.0219053	-0.00496594
4949	1.55367	6.84401	0.904561	0.0220675	-0.00487006
4950	1.55399	6.8539	0.903673	0.0222342	-0.0047676
4951	1.5543	6.86409	0.902784	0.0224013	-0.00466553
4952	1.55461	6.87458	0.901902	0.0225712	-0.00455948
4953	1.55493	6.88536	0.90103	0.0227439	-0.00444922
4954	1.55524	6.89644	0.900162	0.0229185	-0.00433695
4955	1.55556	6.90779	0.899299	0.0230944	-0.00422302
4956	1.55587	6.91943	0.898441	0.0232716	-0.00410786
4957	1.55618	6.93134	0.897587	0.02345	-0.00399119
4958	1.5565	6.94353	0.896738	0.0236293	-0.00387367
4959	1.55681	6.95598	0.895894	0.0238094	-0.00375546
4960	1.55713	6.9687	0.895051	0.0239896	-0.00363798
4961	1.55744	6.98168	0.894215	0.0241706	-0.00351885
4962	1.55775	6.99492	0.893378	0.0243508	-0.00340149
4963	1.55807	7.0084	0.892545	0.0245311	-0.00328425
4964	1.55838	7.02213	0.891717	0.0247112	-0.00316736
4965	1.5587	7.0361	0.890886	0.02489	-0.00305306
4966	1.55901	7.05031	0.890057	0.025068	-0.00294028
4967	1.55932	7.06474	0.889238	0.0252468	-0.00282567
4968	1.55964	7.07941	0.888418	0.0254241	-0.00271345
4969	1.55995	7.09429	0.887599	0.0256001	-0.00260331
4970	1.56027	7.10939	0.886788	0.0257765	-0.00249232
4971	1.56058	7.12469	0.88598	0.0259516	-0.002383
4972	1.56089	7.1402	0.885177	0.026126	-0.00227444
4973	1.56121	7.15591	0.884381	0.0263	-0.00216595
4974	1.56152	7.17182	0.883591	0.0264729	-0.00205824
4975	1.56184	7.18791	0.88281	0.0266456	-0.00195043
4976	1.56215	7.20418	0.882036	0.0268175	-0.00184283
4977	1.56246	7.22063	0.88127	0.0269885	-0.00173556
4978	1.56278	7.23725	0.880513	0.0271585	-0.00162857
4979	1.56309	7.25403	0.879767	0.0273285	-0.00152065
4980	1.56341	7.27097	0.87903	0.027497	-0.00141343
4981	1.56372	7.28806	0.878302	0.027665	-0.00130617
4982	1.56403	7.3053	0.877587	0.0278324	-0.00119826
4983	1.56435	7.32268	0.876884	0.0279993	-0.00108977
4984	1.56466	7.34019	0.876194	0.0281654	-0.000980807
4985	1.56498	7.35784	0.875515	0.0283305	-0.000871685
4986	1.56529	7.3756	0.874852	0.0284957	-0.000761238
4987	1.5656	7.39348	0.874201	0.02866	-0.000650428
4988	1.56592	7.41146	0.873564	0.0288235	-0.000539271
4989	1.56623	7.42955	0.872942	0.0289865	-0.000427195
4990	1.56655	7.44774	0.872334	0.029149	-0.000314389
4991	1.56686	7.46601	0.871741	0.0293106	-0.000201078
4992	1.56717	7.48437	0.871163	0.0294716	-8.71148e-05
4993	1.56749	7.5028	0.870599	0.0296317	2.72303e-05
4994	1.5678	7.52131	0.870053	0.0297914	0.000142568
4995	1.56812	7.53987	0.869522	0.0299501	0.000258317
4996	1.56843	7.5585	0.869006	0.0301081	0.000374589
4997	1.56874	7.57717	0.868505	0.0302651	0.000491301
4998	1.56906	7.59589	0.868019	0.0304213	0.000608367
4999	1.56937	7.61464	0.867548	0.0305764	0.000725581
5000	1.56969	7.63343	0.867092	0.0307305	0.000842907
5001	1.57	7.65224	0.86665	0.0308835	0.000960222
5002	1.57031	7.67106	0.866223	0.0310354	0.00107758
5003	1.57063	7.6899	0.865811	0.0311861	0.00119488
5004	1.57094	7.70874	0.865413	0.0313357	0.00131239
5005	1.57126	7.72758	0.865029	0.0314841	0.00142952
5006	1.57157	7.7464	0.864658	0.0316311	0.00154619
5007	1.57188	7.76521	0.8643	0.0317767	0.00166231
5008	1.5722	7.784	0.863955	0.0319209	0.00177787
5009	1.57251	7.80276	0.863622	0.0320636	0.00189284
5010	1.57283	7.82148	0.863301	0.032205	0.00200718
5011	1.57314	7.84016	0.862993	0.0323449	0.00212086
5012	1.57345	7.85879	0.862697	0.0324833	0.00223385
5013	1.57377	7.87736	0.862413	0.0326201	0.00234613
5014	1.57408	7.89587	0.862141	0.0327554	0.00245776
5015	1.5744	7.91431	0.861882	0.0328892	0.00256865
5016	1.57471	7.93267	0.861634	0.0330215	0.0026788
5017	1.57502	7.95095	0.861398	0.0331523	0.00278824
5018	1.57534	7.96914	0.861175	0.0332815	0.00289698
5019	1.57565	7.98724	0.860963	0.0334093	0.00300503
5020	1.57597	8.00523	0.860764	0.0335355	0.00311243
5021	1.57628	8.02312	0.860577	0.0336602	0.00321916
5022	1.57659	8.04089	0.860403	0.0337835	0.00332546
5023	1.57691	8.05854	0.860242	0.0339054	0.00343121
5024	1.57722	8.07606	0.860093	0.0340257	0.00353623
5025	1.57754	8.09345	0.859958	0.0341445	0.00364054
5026	1.57785	8.1107	0.859835	0.0342617	0.00374419
5027	1.57816	8.1278	0.859724	0.0343774	0.00384721
5028	1.57848	8.14475	0.859627	0.0344913	0.00394942
5029	1.57879	8.16155	0.859544	0.0346038	0.00405104
5030	1.57911	8.17818	0.859473	0.0347146	0.00415217
5031	1.57942	8.19464	0.859417	0.0348237	0.00425256
5032	1.57973	8.21092	0.859372	0.0349308	0.00435134
5033	1.58005	8.22703	0.859342	0.0350361	0.0044498
5034	1.58036	8.24295	0.859326	0.0351399	0.00454802
5035	1.58068	8.25867	0.859325	0.0352421	0.0046459
5036	1.58099	8.27419	0.85934	0.0353427	0.00474334
5037	1.5813	8.28952	0.859369	0.0354415	0.00484026
5038	1.58162	8.30463	0.859414	0.0355385	0.0049366
5039	1.58193	8.31953	0.859475	0.0356336	0.00503226
5040	1.58225	8.33421	0.859551	0.0357268	0.00512724
5041	1.58256	8.34866	0.859641	0.0358179	0.00522127
5042	1.58287	8.36288	0.859746	0.035907	0.0053146
5043	1.58319	8.37687	0.859868	0.0359941	0.0054072
5044	1.5835	8.39062	0.860005	0.0360792	0.00549919
5045	1.58382	8.40412	0.86016	0.0361623	0.00559055
5046	1.58413	8.41737	0.860331	0.0362433	0.0056812
5047	1.58444	8.43037	0.860518	0.0363219	0.00577106
5048	1.58476	8.44311	0.860723	0.0363984	0.00586002
5049	1.58507	8.45558	0.860943	0.0364725	0.00594786
5050	1.58539	8.46779	0.86118	0.0365442	0.00603475
5051	1.5857	8.47972	0.861434	0.0366134	0.00612069
5052	1.58601	8.49138	0.861703	0.0366803	0.00620506
5053	1.58633	8.50275	0.861988	0.0367445	0.00628834
5054	1.58664	8.51385	0.862291	0.036806	0.00637061
5055	1.58696	8.52465	0.86261	0.0368648	0.00645183
5056	1.58727	8.53516	0.862947	0.036921	0.00653195
5057	1.58758	8.54537	0.8633	0.0369744	0.00661062
5058	1.5879	8.55528	0.863669	0.0370249	0.00668774
5059	1.58821	8.56489	0.864054	0.0370726	0.00676344
5060	1.58853	8.5742	0.864457	0.0371178	0.00683807
5061	1.58884	8.58319	0.864877	0.03716	0.00691143
5062	1.58915	8.59187	0.865315	0.0371996	0.00698356
5063	1.58947	8.60023	0.865769	0.0372362	0.00705405
5064	1.58978	8.60827	0.866241	0.0372698	0.00712323
5065	1.5901	8.61599	0.866731	0.0373006	0.0071914
5066	1.59041	8.62339	0.867238	0.0373282	0.00725767
5067	1.59072	8.63046	0.867762	0.037353	0.00732269
5068	1.59104	8.6372	0.868304	0.0373745	0.00738617
5069	1.59135	8.6436	0.868863	0.0373929	0.00744806
5070	1.59167	8.64967	0.86944	0.0374082	0.00750863
5071	1.59198	8.6554	0.870035	0.0374204	0.00756785
5072	1.59229	8.6608	0.870647	0.0374294	0.0076256
5073	1.59261	8.66585	0.871276	0.0374352	0.00768161
5074	1.59292	8.67056	0.871921	0.0374375	0.00773558
5075	1.59324	8.67492	0.872583	0.0374363	0.00778775
5076	1.59355	8.67894	0.873259	0.0374317	0.00783767
5077	1.59386	8.68262	0.873951	0.0374235	0.0078856
5078	1.59418	8.68594	0.874657	0.0374118	0.00793144
5079	1.59449	8.68891	0.875378	0.0373964	0.00797501
5080	1.59481	8.69153	0.876111	0.0373772	0.00801571
5081	1.59512	8.6938	0.876857	0.0373542	0.00805405
5082	1.59543	8.69572	0.877617	0.0373276	0.0080901
5083	1.59575	8.69729	0.878389	0.0372973	0.00812382
5084	1.59606	8.6985	0.879173	0.0372634	0.008155
5085	1.59638	8.69935	0.879968	0.0372256	0.00818341
5086	1.59669	8.69985	0.880775	0.0371839	0.00820907
5087	1.597	8.7	0.881593	0.0371388	0.00823257
5088	1.59732	8.69979	0.882422	0.03709	0.00825374
5089	1.59763	8.69923	0.882392	0.0370278	0.00791764
5090	1.59795	8.69831	0.882481	0.0368737	0.0076491
5091	1.59826	8.69704	0.882671	0.0367393	0.00743875
5092	1.59857	8.69541	0.883182	0.0366564	0.00739371
5093	1.59889	8.69343	0.883985	0.0366096	0.00746663
5094	1.5992	8.6911	0.884928	0.0365714	0.00756245
5095	1.59952	8.68841	0.885869	0.0365218	0.00761722
5096	1.59983	8.68538	0.886718	0.036451	0.00760761
5097	1.60014	8.68199	0.887446	0.0363573	0.00753744
5098	1.60046	8.67826	0.888071	0.0362449	0.00742401
5099	1.60077	8.67418	0.888634	0.0361207	0.00728806
5100	1.60109	8.66975	0.889188	0.0359923	0.00714879
5101	1.6014	8.66498	0.889777	0.035866	0.00702097
5102	1.60171	8.65987	0.890429	0.0357446	0.00691138
5103	1.60203	8.65441	0.891151	0.0356285	0.00682056
5104	1.60234	8.64862	0.891938	0.0355159	0.00674427
5105	1.60266	8.64249	0.892774	0.0354044	0.00667692
5106	1.60297	8.63603	0.89364	0.0352911	0.00661174
5107	1.60328	8.62923	0.894519	0.0351737	0.00654403
5108	1.6036	8.62211	0.8954	0.0350512	0.00647117
5109	1.60391	8.61465	0.896277	0.0349232	0.00639271
5110	1.60423	8.60688	0.897146	0.0347897	0.00630835
5111	1.60454	8.59878	0.898008	0.0346514	0.00621961
5112	1.60485	8.59036	0.898865	0.0345089	0.00612693
5113	1.60517	8.58162	0.899719	0.0343626	0.00603115
5114	1.60548	8.57258	0.90057	0.0342131	0.00593322
5115	1.6058	8.56322	0.901421	0.0340606	0.00583341
5116	1.60611	8.55356	0.902271	0.0339053	0.00573199
5117	1.60642	8.54359	0.903122	0.0337477	0.00562952
5118	1.60674	8.53332	0.903972	0.0335877	0.0055256
5119	1.60705	8.52276	0.904821	0.0334253	0.0054201
5120	1.60737	8.51191	0.905668	0.0332607	0.00531329
5121	1.60768	8.50077	0.906516	0.0330944	0.00520609
5122	1.60799	8.48934	0.907365	0.0329266	0.00509877
5123	1.60831	8.47763	0.908212	0.0327568	0.00499074
5124	1.60862	8.46565	0.909058	0.0325855	0.00488225
5125	1.60894	8.4534	0.909904	0.0324127	0.00477365
5126	1.60925	8.44088	0.910751	0.032239	0.00466575
5127	1.60956	8.42809	0.911598	0.0320642	0.00455837
5128	1.60988	8.41505	0.912446	0.0318886	0.00445165
5129	1.61019	8.40175	0.913296	0.0317127	0.00434634
5130	1.61051	8.38821	0.914147	0.0315362	0.00424192
5131	1.61082	8.37442	0.914999	0.0313594	0.00413878
5132	1.61113	8.36039	0.915851	0.031182	0.00403643
5133	1.61145	8.34612	0.916702	0.0310042	0.00393455
5134	1.61176	8.33163	0.917552	0.0308259	0.00383336
5135	1.61208	8.31691	0.918403	0.0306478	0.00373363
5136	1.61239	8.30198	0.919252	0.0304697	0.00363489
5137	1.6127	8.28683	0.9201	0.0302913	0.00353721
5138	1.61302	8.27147	0.920946	0.0301128	0.00344016
5139	1.61333	8.25591	0.921787	0.029934	0.00334321
5140	1.61365	8.24015	0.922624	0.029755	0.0032463
5141	1.61396	8.2242	0.923455	0.0295759	0.00314954
5142	1.61427	8.20806	0.924281	0.0293968	0.00305307
5143	1.61459	8.19174	0.9251	0.0292173	0.00295627
5144	1.6149	8.17525	0.92591	0.0290379	0.00285913
5145	1.61522	8.15859	0.926713	0.0288583	0.0027616
5146	1.61553	8.14177	0.927507	0.0286789	0.0026639
5147	1.61584	8.12479	0.928292	0.0284997	0.00256616
5148	1.61616	8.10766	0.929067	0.0283205	0.00246778
5149	1.61647	8.09039	0.929829	0.0281411	0.00236845
5150	1.61679	8.07297	0.93058	0.0279619	0.00226837
5151	1.6171	8.05543	0.931318	0.0277829	0.00216759
5152	1.61741	8.03776	0.932045	0.0276044	0.00206647
5153	1.61773	8.01996	0.932758	0.0274263	0.00196465
5154	1.61804	8.00206	0.933457	0.0272485	0.00186199
5155	1.61836	7.98405	0.934142	0.0270713	0.00175852
5156	1.61867	7.96593	0.934812	0.0268947	0.00165449
5157	1.61898	7.94773	0.935468	0.0267194	0.00155022
5158	1.6193	7.92943	0.936109	0.0265447	0.00144523
5159	1.61961	7.91105	0.936733	0.0263705	0.00133923
5160	1.61993	7.8926	0.937339	0.0261968	0.00123219
5161	1.62024	7.87408	0.937929	0.0260239	0.00112427
5162	1.62055	7.8555	0.938501	0.025852	0.00101557
5163	1.62087	7.83686	0.939056	0.0256811	0.000906219
5164	1.62118	7.81818	0.939594	0.0255113	0.00079631
5165	1.6215	7.79945	0.940115	0.025343	0.000686071
5166	1.62181	7.78068	0.940619	0.0251759	0.00057542
5167	1.62212	7.76189	0.941106	0.0250101	0.000464479
5168	1.62244	7.74308	0.941575	0.0248457	0.000353138
5169	1.62275	7.72425	0.942026	0.0246828	0.000241468
5170	1.62307	7.70541	0.942461	0.0245213	0.000129564
5171	1.62338	7.68657	0.942878	0.0243614	1.75447e-05
5172	1.62369	7.66774	0.943279	0.0242031	-9.45268e-05
5173	1.62401	7.64891	0.943663	0.0240464	-0.000206557
5174	1.62432	7.63011	0.944032	0.0238914	-0.00031848
5175	1.62464	7.61133	0.944384	0.0237381	-0.00043024
5176	1.62495	7.59258	0.94472	0.0235866	-0.000541807
5177	1.62526	7.57387	0.945041	0.0234368	-0.000653231
5178	1.62558	7.5552	0.945346	0.0232886	-0.000764158
5179	1.62589	7.53659	0.945636	0.0231422	-0.000874806
5180	1.62621	7.51803	0.94591	0.0229977	-0.00098512
5181	1.62652	7.49954	0.94617	0.0228552	-0.00109504
5182	1.62683	7.48112	0.946415	0.0227144	-0.00120451
5183	1.62715	7.46278	0.946646	0.0225755	-0.00131349
5184	1.62746	7.44452	0.946863	0.0224384	-0.00142193
5185	1.62778	7.42635	0.947066	0.022303	-0.0015298
5186	1.62809	7.40828	0.947255	0.0221695	-0.00163707
5187	1.6284	7.39031	0.947431	0.0220378	-0.00174369
5188	1.62872	7.37245	0.947594	0.021908	-0.00184986
5189	1.62903	7.35471	0.947744	0.0217801	-0.00195529
5190	1.62935	7.33709	0.94788	0.021654	-0.00206001
5191	1.62966	7.3196	0.948005	0.0215297	-0.00216397
5192	1.62997	7.30225	0.948116	0.0214072	-0.00226716
5193	1.63029	7.28503	0.948215	0.0212867	-0.00236963
5194	1.6306	7.26797	0.948302	0.021168	-0.0024713
5195	1.63092	7.25105	0.948377	0.0210513	-0.00257219
5196	1.63123	7.2343	0.948439	0.0209366	-0.00267229
5197	1.63154	7.21771	0.948489	0.0208236	-0.00277165
5198	1.63186	7.20129	0.948527	0.0207126	-0.00287025
5199	1.63217	7.18505	0.948552	0.0206036	-0.00296839
5200	1.63249	7.16899	0.948565	0.0204967	-0.00306511
5201	1.6328	7.15312	0.948566	0.0203917	-0.00316145
5202	1.63311	7.13745	0.948554	0.0202886	-0.00325676
5203	1.63343	7.12197	0.948529	0.0201875	-0.00335151
5204	1.63374	7.1067	0.948491	0.0200884	-0.00344563
5205	1.63406	7.09164	0.94844	0.0199916	-0.00353873
5206	1.63437	7.0768	0.948377	0.019897	-0.00363104
5207	1.63468	7.06218	0.948299	0.0198044	-0.00372285
5208	1.635	7.04778	0.948209	0.0197139	-0.00381395
5209	1.63531	7.03362	0.948103	0.0196255	-0.00390454
5210	1.63563	7.01969	0.947983	0.0195392	-0.00399472
5211	1.63594	7.006	0.947848	0.0194549	-0.00408445
5212	1.63625	6.99256	0.947697	0.0193728	-0.00417371
5213	1.63657	6.97937	0.947531	0.019293	-0.00426246
5214	1.63688	6.96644	0.947349	0.0192154	-0.00435066
5215	1.6372	6.95377	0.947151	0.0191405	-0.00443797
5216	1.63751	6.94136	0.946938	0.0190681	-0.00452443
5217	1.63782	6.92922	0.946709	0.018998	-0.0046106
5218	1.63814	6.91735	0.946463	0.0189305	-0.00469636
5219	1.63845	6.90576	0.9462	0.0188656	-0.00478124
5220	1.63877	6.89446	0.94592	0.0188032	-0.00486531
5221	1.63908	6.88344	0.945624	0.0187435	-0.00494876
5222	1.63939	6.87271	0.945309	0.0186862	-0.00503224
5223	1.63971	6.86227	0.944978	0.0186329	-0.00511379
5224	1.64002	6.85213	0.94463	0.0185822	-0.00519479
5225	1.64034	6.8423	0.944264	0.0185341	-0.00527525
5226	1.64065	6.83276	0.943882	0.0184892	-0.00535399
5227	1.64096	6.82354	0.943481	0.0184468	-0.0054327
5228	1.64128	6.81462	0.943061	0.0184073	-0.00551062
5229	1.64159	6.80602	0.942622	0.018371	-0.00558763
5230	1.64191	6.79774	0.942166	0.0183379	-0.00566357
5231	1.64222	6.78977	0.941692	0.0183084	-0.00573786
5232	1.64253	6.78213	0.941201	0.0182822	-0.00581108
5233	1.64285	6.77482	0.940691	0.018259	-0.00588352
5234	1.64316	6.76783	0.940164	0.0182395	-0.00595434
5235	1.64348	6.76118	0.939619	0.0182234	-0.006024
5236	1.64379	6.75486	0.939056	0.0182108	-0.00609221
5237	1.6441	6.74887	0.938476	0.0182019	-0.00615887
5238	1.64442	6.74322	0.937878	0.0181966	-0.00622408
5239	1.64473	6.73791	0.937263	0.0181947	-0.00628799
5240	1.64505	6.73295	0.93663	0.0181965	-0.0063504
5241	1.64536	6.72832	0.935981	0.0182022	-0.00641077
5242	1.64567	6.72404	0.935316	0.0182118	-0.00646894
5243	1.64599	6.72011	0.934635	0.0182253	-0.00652526
5244	1.6463	6.71653	0.933936	0.0182421	-0.0065805
5245	1.64662	6.71329	0.933221	0.0182628	-0.00663385
5246	1.64693	6.7104	0.93249	0.0182874	-0.00668528
5247	1.64724	6.70787	0.931745	0.018316	-0.00673442
5248	1.64756	6.70569	0.930985	0.0183487	-0.00678114
5249	1.64787	6.70386	0.93021	0.0183852	-0.00682583
5250	1.64819	6.70238	0.929421	0.0184254	-0.00686858
5251	1.6485	6.70126	0.928617	0.0184697	-0.00690909
5252	1.64881	6.70049	0.927799	0.0185176	-0.00694741
5253	1.64913	6.70008	0.926966	0.0185691	-0.00698401
5254	1.64944	6.70002	0.926122	0.0186252	-0.00701749
5255	1.64976	6.70032	0.925261	0.0186839	-0.00705
5256	1.65007	6.70097	0.925284	0.0187518	-0.00670716
5257	1.65038	6.70198	0.925103	0.0189038	-0.00648405
5258	1.6507	6.70334	0.924699	0.0190223	-0.00638625
5259	1.65101	6.70505	0.923989	0.0190969	-0.00643
5260	1.65133	6.70712	0.923071	0.0191486	-0.00653552
5261	1.65164	6.70954	0.922096	0.0192015	-0.00662439
5262	1.65195	6.71231	0.921157	0.019267	-0.00666498
5263	1.65227	6.71543	0.920315	0.0193521	-0.00664796
5264	1.65258	6.7189	0.919569	0.0194556	-0.00658539
5265	1.6529	6.72272	0.918903	0.0195751	-0.00648966
5266	1.65321	6.72689	0.918282	0.0197063	-0.00637362
5267	1.65352	6.7314	0.91766	0.0198414	-0.00625525
5268	1.65384	6.73626	0.917016	0.0199787	-0.00613886
5269	1.65415	6.74146	0.916333	0.0201162	-0.00602813
5270	1.65447	6.747	0.91559	0.02025	-0.00593169
5271	1.65478	6.75287	0.914801	0.020383	-0.00584303
5272	1.65509	6.75908	0.913961	0.0205139	-0.00576507
5273	1.65541	6.76563	0.913095	0.0206472	-0.00568811
5274	1.65572	6.77251	0.9122	0.0207811	-0.00561606
5275	1.65604	6.77972	0.911294	0.0209189	-0.00554151
5276	1.65635	6.78725	0.91038	0.0210599	-0.0054659
5277	1.65666	6.79511	0.909463	0.0212046	-0.00538785
5278	1.65698	6.80329	0.908547	0.0213531	-0.00530652
5279	1.65729	6.81179	0.907629	0.0215043	-0.00522333
5280	1.65761	6.8206	0.906713	0.0216585	-0.00513733
5281	1.65792	6.82972	0.905811	0.021818	-0.00504359
5282	1.65823	6.83916	0.904909	0.0219795	-0.00494834
5283	1.65855	6.8489	0.904012	0.0221436	-0.00484979
5284	1.65886	6.85894	0.90312	0.0223099	-0.00474865
5285	1.65918	6.86928	0.902233	0.0224788	-0.00464415
5286	1.65949	6.87991	0.901355	0.0226501	-0.00453589
5287	1.6598	6.89084	0.900482	0.0228234	-0.00442524
5288	1.66012	6.90205	0.899614	0.0229987	-0.0043122
5289	1.66043	6.91355	0.898752	0.0231753	-0.00419734
5290	1.66075	6.92532	0.897894	0.0233528	-0.00408159
5291	1.66106	6.93737	0.897046	0.0235327	-0.00396246
5292	1.66137	6.94969	0.896197	0.023712	-0.00384477
5293	1.66169	6.96228	0.895356	0.0238932	-0.00372526
5294	1.662	6.97513	0.894518	0.0240743	-0.0036056
5295	1.66232	6.98824	0.893683	0.0242553	-0.00348619
5296	1.66263	7.0016	0.892849	0.0244356	-0.00336842
5297	1.66294	7.0152	0.89202	0.0246165	-0.0032498
5298	1.66326	7.02905	0.89119	0.0247958	-0.00313415
5299	1.66357	7.04314	0.890366	0.0249758	-0.00301748
5300	1.66389	7.05746	0.889544	0.0251546	-0.00290265
5301	1.6642	7.07201	0.888727	0.0253331	-0.00278796
5302	1.66451	7.08678	0.887914	0.0255111	-0.00267403
5303	1.66483	7.10177	0.887102	0.0256877	-0.00256243
5304	1.66514	7.11698	0.886298	0.0258645	-0.00245016
5305	1.66546	7.13239	0.885496	0.0260398	-0.00233984
5306	1.66577	7.148	0.884699	0.0262142	-0.0022306
5307	1.66608	7.1638	0.88391	0.0263883	-0.00212103
5308	1.6664	7.1798	0.883129	0.0265618	-0.00201178
5309	1.66671	7.19598	0.882354	0.0267343	-0.00190331
5310	1.66703	7.21234	0.881587	0.0269059	-0.00179524
5311	1.66734	7.22888	0.880829	0.0270768	-0.00168704
5312	1.66765	7.24558	0.880081	0.0272473	-0.00157857
5313	1.66797	7.26244	0.879341	0.0274165	-0.00147063
5314	1.66828	7.27946	0.878611	0.027585	-0.00136278
5315	1.6686	7.29662	0.877892	0.027753	-0.00125447
5316	1.66891	7.31393	0.877184	0.02792	-0.00114612
5317	1.66922	7.33138	0.876488	0.0280864	-0.0010375
5318	1.66954	7.34896	0.875804	0.028252	-0.000928392
5319	1.66985	7.36666	0.875132	0.0284169	-0.000818921
5320	1.67017	7.38448	0.874473	0.0285811	-0.000708903
5321	1.67048	7.40241	0.873829	0.0287449	-0.000598139
5322	1.67079	7.42045	0.873199	0.0289083	-0.000486395
5323	1.67111	7.43859	0.872584	0.0290707	-0.000374247
5324	1.67142	7.45682	0.871984	0.0292327	-0.000261114
5325	1.67174	7.47513	0.871397	0.0293939	-0.000147715
5326	1.67205	7.49353	0.870827	0.0295546	-3.32562e-05
5327	1.67236	7.512	0.870273	0.0297146	8.1709e-05
5328	1.67268	7.53054	0.869735	0.0298738	0.000197433
5329	1.67299	7.54913	0.869213	0.0300323	0.000313836
5330	1.67331	7.56778	0.868706	0.0301901	0.000430786
5331	1.67362	7.58648	0.868215	0.0303469	0.00054818
5332	1.67393	7.60522	0.867739	0.0305028	0.000665869
5333	1.67425	7.62399	0.867278	0.0306576	0.000783671
5334	1.67456	7.64279	0.866832	0.0308114	0.0009015
5335	1.67488	7.6616	0.866399	0.030964	0.00101927
5336	1.67519	7.68044	0.865981	0.0311154	0.0011369
